# Supplementary material for: Metaproteomics reveals enzymatic strategies deployed by anaerobic microbiomes to maintain lignocellulose deconstruction at high solids
Source: Nat Commun. 2022 Jul 5;13:3870. doi: 10.1038/s41467-022-31433-x (PMC9256739; doi:10.1038/s41467-022-31433-x)
Supplement: Supplementary file 4 — Supplementary Data 1 [file 41467_2022_31433_MOESM4_ESM.xlsx]

## Sheet: Supplementary Data 1
All peptides quantified in the unfractionated volume-normalized metaproteomic analysis
Peptide Metrics and Annotations																Peptide Abundances
Peptide Sequence	Modifications	# Protein Groups	# Proteins	# PSMs	# Missed Cleavages	Theo. MH+ [Da]	Protein IDs peptides map to	Peptide taxonomic source (based on Protein annotation)	Peptide Taxonomic Phyla (based on protein annotation)	Peptide Taxonomic Domain (based on protein annotation)	Mapping Proteins' Annotation	Mapping Proteins' Annotation (emapper)	Microbial and CAZyme domains (based on protein annotation)	CAZyme	Dockerin?	30gL-1_a	30gL-1_b	30gL-1_c	30gL-2_a	30gL-2_b	30gL-2_c	30gL-3_a	30gL-3_b	30gL-3_c	30gL-4_a	30gL-4_b	30gL-4_c	75gL-1_a	75gL-1_b	75gL-1_c	75gL-2_a	75gL-2_b	75gL-2_c	75gL-3_a	75gL-3_b	75gL-3_c	120gL-1_a	120gL-1_b	120gL-1_c	120gL-2_a	120gL-2_b	120gL-2_c	120gL-3_a	120gL-3_b	120gL-3_c	120gL-4_a	120gL-4_b	120gL-4_c	150gL-1_a
NLFAHIPVLTR		1	1	17	0	1280.75	Accession_4443	Microorganism	Euryarchaeota	Archaea	wrbA; NAD(P)H dehydrogenase (quinone) [EC:1.6.5.2]	NAD(P)H quinone oxidoreductase	AA6	Cazy	0	2.03435e+07	12757815	10860133	23005732	2.59705e+07	7685541									9.8756e+06		1.18166e+06	1.51802e+06				15159368	13408601	9097281	38463177	37752280	31025526	55477956	44571960	35290616	20660528	2.11864e+07	7.11723e+06	44277300
TVFDGLGGLWAK		1	1	7	0	1263.67	Accession_4443	Microorganism	Euryarchaeota	Archaea	wrbA; NAD(P)H dehydrogenase (quinone) [EC:1.6.5.2]	NAD(P)H quinone oxidoreductase	AA6	Cazy	0						1629478			162971													123866536	58316844	55851044	9.29849e+07	18984554	8.3893e+07	129475288		6.04504e+06		9801916		52358364
EGAEELGAEVR		1	1	20	0	1159.56	Accession_218188	Microorganism	Firmicutes - Bacilli	Bacteria	wrbA; NAD(P)H dehydrogenase (quinone) [EC:1.6.5.2]	flavoprotein WrbA	AA6	Cazy	0			6.70506e+06	3.83217e+06		4.35235e+06			6615439	1.3678e+06	5260840	633070	2.30856e+07		9162702	134581274	6.62571e+06	132569428	1.06985e+07	4.04415e+06	4.13677e+07								2.2831e+06					12829738
MVEDVEAAVK		1	1	5	0	1090.54	Accession_218188	Microorganism	Firmicutes - Bacilli	Bacteria	wrbA; NAD(P)H dehydrogenase (quinone) [EC:1.6.5.2]	flavoprotein WrbA	AA6	Cazy	0		1.18852e+06		3735455	1.25205e+06	3265072	972394	2.67183e+07	2.11218e+06	7073522	1.46757e+06	19359354	996393	4.58633e+07	54898832	7.82212e+07	5.29662e+07	74169115	39227756		5.37809e+07				94161344	74326128	90562360		4899015	63230692	73348608	126321840	57265124	9.26508e+07
ELAPQSVIDSNPAWK		1	2	18	0	1654.84	Accession_284023; Accession_362196	Microorganism	Firmicutes - Clostridia,Firmicutes - Bacilli	Bacteria,Bacteria	wrbA; NAD(P)H dehydrogenase (quinone) [EC:1.6.5.2]	flavoprotein WrbA	AA6	Cazy	0	20334248	52085365	37472319	16635160	37996190	9681251	9080709	7.88013e+06	75848151	2392274			1.52299e+06	1.14993e+07	1.66384e+07	47823144	2.46692e+07	25229034	8.21171e+06	16009059	20646270	3.08871e+06		5.58994e+06	68724062	5.35855e+07	54119118	46236752	212070588	8325529		32670097	2.10275e+06	6791994
DFGSQSAGENAYR		1	1	81	0	1401.6	Accession_116289	Microorganism	Firmicutes - Clostridia	Bacteria	POMT; dolichyl-phosphate-mannose-protein mannosyltransferase [EC:2.4.1.109]	Glycosyl transferase family 39	CBM16,GT39	Cazy	0	2.2949e+07	2.93094e+07	2.55293e+07	2.61261e+07	2.46455e+07	2.33557e+07	31258727	2.54178e+07	2.51612e+07	1.47765e+07	2.68809e+07	1.9828e+07	1.58866e+06		16479130	2.31046e+07	2.01353e+07	1.95956e+07	1.56914e+07	2.45178e+07	3.30656e+06	2.30133e+07	28865681	1.01675e+07		543486	648089	1.31708e+06	2.91265e+06			648874		98450048
IEGVYTIPTEIIR		1	1	103	0	1503.84	Accession_20357	Microorganism	Firmicutes - Bacilli	Bacteria	0	Carbohydrate binding domain	0	Non-Cazy	0	78866496	369309960	3.65862e+08	3.30013e+08	3.68577e+08	315133236	126389608	434246480	1.94812e+08	114529424	2.22891e+08	209594372	1.82337e+08	280046490	403992558	284069277	265160053	353881448	358912536	332754654	4.28622e+08	883194756	8.7258e+08	758274795	1042438792	895771256	972698696	922090092	533895622	860008808	667359428	523354788	502763830	1985841648
YDLPTTIQHGQK		1	1	132	0	1400.72	Accession_20357	Microorganism	Firmicutes - Bacilli	Bacteria	0	Carbohydrate binding domain	0	Non-Cazy	0	167107328	183608144	171688784	171768736	176150672	178830816	179188710	176997168	154536400	147536496	138013680	1.46919e+08	3.76683e+08	4.28913e+08	444823400	299461086	2.45116e+08	307476570	382117440	2.86997e+08	349171518	826815184	738622544	799598992	1289287904	1161771952	1307098112	903055584	938590400	971532288	766192528	672556248	622397152	236321808
NNQDADTSGYGVLR		1	1	85	0	1509.69	Accession_460077	Microorganism	Thermotogae	Bacteria	E3.2.1.8; endo-1,4-beta-xylanase [EC:3.2.1.8]	endo-1,4-beta-xylanase (EC 3.2.1.8)	CBM22,CBM9,GH10	Cazy	Dockerin													2.61573e+06	3213846							3.57031e+06	8505227	1.66435e+06	4.63707e+06	146538967	1.559e+08	150922258	1.58638e+06		111116354	4.19472e+06	1.44834e+06	4.00259e+06
NTIVSDLAHGGTK		1	1	57	0	1312.69	Accession_68885	Microorganism	Thermotogae	Bacteria	E3.2.1.8; endo-1,4-beta-xylanase [EC:3.2.1.8]	endo-1,4-beta-xylanase (EC 3.2.1.8)	CBM22,CBM9,GH10	Cazy	Dockerin	591745472	608919824	668470764	545261616	596641896	414633880	2.96706e+08	298225508	322308512	290519556	380626600	3.64582e+08	32437038	268662468	294951872	427134176	294946176	356284732	10443194	227087208	260676784	2.18343e+06	43105052	1.31154e+08				8.20786e+07	8.89334e+07		1.88067e+08	267897968	163216983	1.96765e+06
YVEFTQENGMR	1xOxidation [M10]	1	1	102	0	1389.61	Accession_460077	Microorganism	Thermotogae	Bacteria	E3.2.1.8; endo-1,4-beta-xylanase [EC:3.2.1.8]	endo-1,4-beta-xylanase (EC 3.2.1.8)	CBM22,CBM9,GH10	Cazy	Dockerin	3.32714e+06	47016768	3.08791e+07	1.34432e+06	41600284	2.52349e+06	1674093	7.49625e+06	746489	9.85946e+07	55392148	88198932	5.08338e+07	153970595	5811440	72470685	162142192	12128373		154983472	7.19863e+07	925349	3.49437e+06
GSPIIDGSKDDVWDIAK		1	1	19	1	1815.91	Accession_460077	Microorganism	Thermotogae	Bacteria	E3.2.1.8; endo-1,4-beta-xylanase [EC:3.2.1.8]	endo-1,4-beta-xylanase (EC 3.2.1.8)	CBM22,CBM9,GH10	Cazy	Dockerin	76073824	69204712	82457424	72714872	72867872	52438656	27337716	25478580	27368754	9593976	25102088	19890372	4658486	19128874	25439026	45786540	26768978	26369750		22043720	22612242	41204168	19433994	4.47587e+07	52874033	62102095	40528044	42932700		49077770	44805972	39587444	30250462	32760130
VANSGDYSMEVTGR	1xOxidation [M9]	1	1	72	0	1501.66	Accession_460077	Microorganism	Thermotogae	Bacteria	E3.2.1.8; endo-1,4-beta-xylanase [EC:3.2.1.8]	endo-1,4-beta-xylanase (EC 3.2.1.8)	CBM22,CBM9,GH10	Cazy	Dockerin	342635	26938542	67907886	4.12067e+07	2.37795e+07	1.72038e+07	27355260	8710911	2.85922e+07	30564991	59237101	2.64404e+07	1.89695e+06	1.55686e+06	4.65894e+06	7.4831e+06	4.53773e+06	1.87236e+06		536659	2.74828e+06													706510
TAEYEYDDAQYR		1	1	17	0	1523.63	Accession_460077	Microorganism	Thermotogae	Bacteria	E3.2.1.8; endo-1,4-beta-xylanase [EC:3.2.1.8]	endo-1,4-beta-xylanase (EC 3.2.1.8)	CBM22,CBM9,GH10	Cazy	Dockerin	61857984	56935336	59943472	56513932	59140052	50063256	40230960	33448830	35001576	31028212	37158160	25041470				3174405
YVEFTQENGMR		1	1	9	0	1373.62	Accession_460077	Microorganism	Thermotogae	Bacteria	E3.2.1.8; endo-1,4-beta-xylanase [EC:3.2.1.8]	endo-1,4-beta-xylanase (EC 3.2.1.8)	CBM22,CBM9,GH10	Cazy	Dockerin				5793232								2437131				3.88675e+06	4099426	4.76421e+06						8445603						2.8622e+06	2274013
LYINGSTAHGGFK		1	1	10	0	1364.7	Accession_460077	Microorganism	Thermotogae	Bacteria	E3.2.1.8; endo-1,4-beta-xylanase [EC:3.2.1.8]	endo-1,4-beta-xylanase (EC 3.2.1.8)	CBM22,CBM9,GH10	Cazy	Dockerin	111074184	109569672	121386664	92197648	101479376	90704472	47988756	53070168	45657468		41808188	48313632	23896300	48208068	55630280	67425208	41796140	54005584	28204754	34168904	52453340	98472816	75153432	86802488				119677856	3680560		5.16494e+07	58069308	32634368
NFEDGTLLGVNTK		1	1	5	0	1407.71	Accession_68885	Microorganism	Thermotogae	Bacteria	E3.2.1.8; endo-1,4-beta-xylanase [EC:3.2.1.8]	endo-1,4-beta-xylanase (EC 3.2.1.8)	CBM22,CBM9,GH10	Cazy	Dockerin	12847804		11852856		15055469			14068465	11353610	12776118													12420358			31955244					4220091
SAGHIMGFDVQVNDDSDANGVR	1xOxidation [M6]	1	1	3	0	2320.03	Accession_460077	Microorganism	Thermotogae	Bacteria	E3.2.1.8; endo-1,4-beta-xylanase [EC:3.2.1.8]	endo-1,4-beta-xylanase (EC 3.2.1.8)	CBM22,CBM9,GH10	Cazy	Dockerin	63685568	19385430	61768756	75454032	78286472	61284700	23805174	47389736			42861816	40938160						3.40362e+06
FVEFTQENGMR	1xOxidation [M10]	1	2	12	0	1373.62	Accession_68885; Accession_117948	Microorganism	Thermotogae,Thermotogae	Bacteria,Bacteria	E3.2.1.8; endo-1,4-beta-xylanase [EC:3.2.1.8]	endo-1,4-beta-xylanase (EC 3.2.1.8)	CBM22,CBM9,GH10	Cazy	Dockerin																						534736							2.8113e+06					25374238
TDAPLLFDK		2	2	28	0	1019.54	Accession_68885; Accession_460077	Microorganism	Thermotogae,Thermotogae	Bacteria,Bacteria	E3.2.1.8; endo-1,4-beta-xylanase [EC:3.2.1.8]	endo-1,4-beta-xylanase (EC 3.2.1.8)	CBM22,CBM9,GH10	Cazy	Dockerin	581512064	574354816	608567296	573691136	538363200	541711360	645242752	492109792	464010336	388606880	426598080	478065312	385278336	487686144	435525952	550136960	431302400	453192384	443010880	400106592	430302784	209472464	178017296	220560544	226444464	207219472	228738272	214026896		193083504	221801040	230504496	195141632	5.80929e+06
DGMSNWNDATGVGYK	1xOxidation [M3]	2	2	31	0	1630.68	Accession_68885; Accession_460077	Microorganism	Thermotogae,Thermotogae	Bacteria,Bacteria	E3.2.1.8; endo-1,4-beta-xylanase [EC:3.2.1.8]	endo-1,4-beta-xylanase (EC 3.2.1.8)	CBM22,CBM9,GH10	Cazy	Dockerin	75400840	7.50967e+07	74946696	64664700	61762452	45728624	65487116	57022476	46129024	46033712	47732786	45317052	28129980	48890252	3.89339e+07	6.16334e+07	31386470	41368592	41890980	32831074	37824460	3.52718e+06	7.42805e+06	12303833	1.31401e+07	7.43526e+06	2.1154e+07			3006550	7.23731e+06	1.78858e+07	14058838
LYYNDYNNEENPQK		2	3	81	0	1803.78	Accession_68885; Accession_117948; Accession_460077	Microorganism	Thermotogae,Thermotogae,Thermotogae	Bacteria,Bacteria,Bacteria	E3.2.1.8; endo-1,4-beta-xylanase [EC:3.2.1.8]	endo-1,4-beta-xylanase (EC 3.2.1.8)	CBM22,CBM9,GH10	Cazy	Dockerin	135075232	135883648	127733288	116701592	123535792	106985176	106697312	101058400	90666584	72952128	80669496	85771768	78111072	85402288	86475832	87166872	69558128	87727768	98788864	77175136	93847858	61863520	58105268	65259160	76014352	81012264	81125672	65413456	85870096	64991940	49451912	45422948	48853642	5.35822e+06
QIIGDDYVIK		2	3	20	0	1163.63	Accession_68885; Accession_117948; Accession_460077	Microorganism	Thermotogae,Thermotogae,Thermotogae	Bacteria,Bacteria,Bacteria	E3.2.1.8; endo-1,4-beta-xylanase [EC:3.2.1.8]	endo-1,4-beta-xylanase (EC 3.2.1.8)	CBM22,CBM9,GH10	Cazy	Dockerin	551551552	536978944	538931328	519260608	517615616	502822272	422044064	410926496	429899744	3.65195e+08	4.02092e+08	396348832	373518176	459284192	454507968	449398112	442638944	415778976	485994656	421991008	437938368	441080672	460789888	442490464	482867616	440778688	469485984	434675136	508120320	477643104	312940768	270135616	281897824	260444736
NTEAFGLLK		2	3	35	0	992.541	Accession_68885; Accession_117948; Accession_460077	Microorganism	Thermotogae,Thermotogae,Thermotogae	Bacteria,Bacteria,Bacteria	E3.2.1.8; endo-1,4-beta-xylanase [EC:3.2.1.8]	endo-1,4-beta-xylanase (EC 3.2.1.8)	CBM22,CBM9,GH10	Cazy	Dockerin	530101152	537255744	559622336	535186880	520772928	607683200	448726784	432459456	402437408	337593856	425260896	399439808	291724608	391940800	384471584	413316384	372585120	360278816	341166240	322040000	346851104	247942064	276781152	244283696	234657552	246857936	278014400	251175504		257699936	218392960	201532960	195412560	5.24185e+06
LYYNDYNNEENPQKR		2	3	34	1	1959.88	Accession_68885; Accession_117948; Accession_460077	Microorganism	Thermotogae,Thermotogae,Thermotogae	Bacteria,Bacteria,Bacteria	E3.2.1.8; endo-1,4-beta-xylanase [EC:3.2.1.8]	endo-1,4-beta-xylanase (EC 3.2.1.8)	CBM22,CBM9,GH10	Cazy	Dockerin		4558911	4.40642e+06			6.47487e+06			2.63508e+06						4.60797e+06	1.5055e+06			1.18258e+06		4271889	2.59625e+06		15782996	7.07442e+07	4.90561e+07	6.35673e+07	58989194	25021780	6.47306e+07	1.09158e+06	1.18163e+06	2.93338e+06	3.10379e+06
IEFYIDENNSK		2	3	5	0	1371.64	Accession_68885; Accession_117948; Accession_460077	Microorganism	Thermotogae,Thermotogae,Thermotogae	Bacteria,Bacteria,Bacteria	E3.2.1.8; endo-1,4-beta-xylanase [EC:3.2.1.8]	endo-1,4-beta-xylanase (EC 3.2.1.8)	CBM22,CBM9,GH10	Cazy	Dockerin						29217678	24644146	31575346	7.75164e+06	14289838	5.65386e+06	20061600																						20219614
IGADIPLTR		2	4	9	0	955.557	Accession_329211; Accession_238667; Accession_389096; Accession_115388	Microorganism	Firmicutes - Clostridia,Firmicutes - Clostridia,Firmicutes - Clostridia,Firmicutes - Clostridia	Bacteria,Bacteria,Bacteria,Bacteria	E3.2.1.8; endo-1,4-beta-xylanase [EC:3.2.1.8]	endo-1,4-beta-xylanase (EC 3.2.1.8),domain protein	CBM22,CBM9,GH10	Cazy	0	4.10233e+06							2.69312e+06					1.778e+06		5986868	9493886	1879847	8199031		4712169			2409595				2.24972e+06		156239056			1614704	3621397	236577936
ILEAGIPADR		1	1	8	0	1054.59	Accession_15590	Microorganism	Firmicutes - Clostridia	Bacteria	E3.2.1.8; endo-1,4-beta-xylanase [EC:3.2.1.8]	endo-1,4-beta-xylanase (EC 3.2.1.8)	CBM22,CE4,CBM9,GH10	Cazy	Dockerin	92383496	89010768	95037112	84963352	94915320	86297032	90982728	90974304	75824984	61769540	63205452	64320964	87860496	95972096	97858816	130978352	115608464	128584272	151870144	116985608	120745776	137216944	133824080	130517696	141012752	139430208	128109072	134990032		133251656	129992416	89714184	85995768
AVEEGIISGYPDNTFRPAK		1	1	126	0	2064.04	Accession_161750	Microorganism	Firmicutes - Clostridia	Bacteria	E3.2.1.8; endo-1,4-beta-xylanase [EC:3.2.1.8]	endo-1,4-beta-xylanase (EC 3.2.1.8)	CBM22,GH10,SLH,CE1,CBM9	Cazy	0	613210728	609536408	596315794	469121420	5.11368e+08	3.91245e+08	2.52012e+08	2.59056e+08	286440160	1.4482e+08	2.23948e+08	182281536	125494872	172880864	222425872	238590439	192989211	213800518	1.69407e+08	178720128	2.22958e+08	2.76465e+08	2.7648e+08	2.809e+08	303978535	330706972	340271953	297445440	357787078	275457278	213326256	166571488	148532832	36593425
ILEVAEEEDISK		1	1	143	0	1374.7	Accession_161750	Microorganism	Firmicutes - Clostridia	Bacteria	E3.2.1.8; endo-1,4-beta-xylanase [EC:3.2.1.8]	endo-1,4-beta-xylanase (EC 3.2.1.8)	CBM22,GH10,SLH,CE1,CBM9	Cazy	0	1420605639	1.43005e+09	1450847280	1296653097	1333610678	1235499330	1.07559e+09	1.128e+09	9.62568e+08	1.00025e+09	1.14184e+09	1.09533e+09	1.31526e+09	1.54472e+09	1.5371e+09	1492603042	1.52734e+09	1.6132e+09	1.74883e+09	1536554671	1.63038e+09	1452787244	1372185266	1493557136	1349466471	1.27675e+09	1540040444	1024877090	1.95283e+08	1279575238	1417660928	1313170621	1.24732e+09
DFEYDNIATK		1	1	111	0	1215.55	Accession_161750	Microorganism	Firmicutes - Clostridia	Bacteria	E3.2.1.8; endo-1,4-beta-xylanase [EC:3.2.1.8]	endo-1,4-beta-xylanase (EC 3.2.1.8)	CBM22,GH10,SLH,CE1,CBM9	Cazy	0				3.14662e+06	8678253			6372392		6485934	4.47164e+06	2.58979e+06																	740592704					3.31372e+08
GEDAPDEVEFK		1	1	109	0	1235.54	Accession_161750	Microorganism	Firmicutes - Clostridia	Bacteria	E3.2.1.8; endo-1,4-beta-xylanase [EC:3.2.1.8]	endo-1,4-beta-xylanase (EC 3.2.1.8)	CBM22,GH10,SLH,CE1,CBM9	Cazy	0	1673320960	1.66493e+09	1725563611	1.53095e+09	1576149070	1.5386e+09	1364407040	1331207296	1215293696	1091125888	1189702528	1178759552	1028869056	1157357952	1053251840	1418140544	1120886784	1.28582e+09	1221409664	998068480	1172807680	710814976	709612416	779860928	839550288	783248640	746081984	832540736		833765552	727385792	7.58606e+08	742810944
VNYDNEVTFDHGK		1	1	117	0	1537.69	Accession_161750	Microorganism	Firmicutes - Clostridia	Bacteria	E3.2.1.8; endo-1,4-beta-xylanase [EC:3.2.1.8]	endo-1,4-beta-xylanase (EC 3.2.1.8)	CBM22,GH10,SLH,CE1,CBM9	Cazy	0	1.22177e+09	1.19637e+09	1.32313e+09	1.14349e+09	1.18489e+09	1.10917e+09	8.41464e+08	8.54519e+08	7.89395e+08	6.5723e+08	8.00561e+08	7.83239e+08	3.93221e+08	3.90156e+08	3.3029e+08	4.72096e+08	4.43195e+08	4.46762e+08	2.5616e+08	3.41417e+08	3.62502e+08	2.12625e+08	1.89321e+08	2.80526e+08	266759920	1.43814e+08	195194816	1.11789e+08	141603440	221414318	1.71617e+08	2.69664e+08	255006690	34133148
AMGLTPSENPVLDFADK	1xOxidation [M2]	1	1	95	0	1820.87	Accession_161750	Microorganism	Firmicutes - Clostridia	Bacteria	E3.2.1.8; endo-1,4-beta-xylanase [EC:3.2.1.8]	endo-1,4-beta-xylanase (EC 3.2.1.8)	CBM22,GH10,SLH,CE1,CBM9	Cazy	0	1.08343e+07	32681749	46816353	33746417	30135547	19370977	34162940	10035402	1.4656e+07	14623103	24924361	22147527		2.14489e+06								4.34708e+06	8151403		5726392	5.83128e+06			82798744		3688886
VPFTLEDLK		1	1	71	0	1061.59	Accession_161750	Microorganism	Firmicutes - Clostridia	Bacteria	E3.2.1.8; endo-1,4-beta-xylanase [EC:3.2.1.8]	endo-1,4-beta-xylanase (EC 3.2.1.8)	CBM22,GH10,SLH,CE1,CBM9	Cazy	0	1286148736	1.51811e+09	1345320832	1208110592	1296346392	8.36542e+08	84199307	5.88782e+07	538506496	129522600	661212736	349883936		644885184	1004707720	1342515712	1218876416	223530272		607591424	868166592	1675339788	1280037683	1.33504e+09	1477251456	1176493566	1.03864e+09	1414357598	1628705280	1125506304	9.19688e+08	1021542724	140807936	8.85516e+08
EFISDLVSK		1	1	69	0	1037.55	Accession_161750	Microorganism	Firmicutes - Clostridia	Bacteria	E3.2.1.8; endo-1,4-beta-xylanase [EC:3.2.1.8]	endo-1,4-beta-xylanase (EC 3.2.1.8)	CBM22,GH10,SLH,CE1,CBM9	Cazy	0													41221448						110217856					184796560		208675968		215152640	289403584	214877040	168492992		86731776	148809392
ELGIVSGYEDNTFR		1	1	70	0	1599.76	Accession_161750	Microorganism	Firmicutes - Clostridia	Bacteria	E3.2.1.8; endo-1,4-beta-xylanase [EC:3.2.1.8]	endo-1,4-beta-xylanase (EC 3.2.1.8)	CBM22,GH10,SLH,CE1,CBM9	Cazy	0	388419712	368736192	3.71584e+08	303854592	325459616	302190912	1.89444e+08	257164415	206576332	119842484	151179216	142604440	126464600	1.12209e+08	149512688	131523360	100562456	142609200	178681552	113688688	146506736	171390416	164339152	162794540	201451280	178113840	171669632	1.80979e+08	195594176	174982032	133150600	123169872	122232096	1.72294e+07
LEEFVSATSLTK		1	1	73	0	1324.7	Accession_161750	Microorganism	Firmicutes - Clostridia	Bacteria	E3.2.1.8; endo-1,4-beta-xylanase [EC:3.2.1.8]	endo-1,4-beta-xylanase (EC 3.2.1.8)	CBM22,GH10,SLH,CE1,CBM9	Cazy	0	47338660				45100824			43003184					8709156					7835216	2502174			1.71054e+07	8357286	28477409	30413514	24933290	12083353	6.90747e+06	4.17947e+08		2.353e+06	2.55718e+06		291707936
SSWLNDFPITNR		1	1	60	0	1449.71	Accession_161750	Microorganism	Firmicutes - Clostridia	Bacteria	E3.2.1.8; endo-1,4-beta-xylanase [EC:3.2.1.8]	endo-1,4-beta-xylanase (EC 3.2.1.8)	CBM22,GH10,SLH,CE1,CBM9	Cazy	0	343353557	340541374	332190719	2.60488e+08	267080102	166501452	23062558	75497747	37171204	1.41657e+07	23920154	2.90661e+07	20451096		75869539	29377532	32636591	7.62527e+07	64232272	5.1266e+07	6.7422e+07	229615556	165240092	209480410	314249369	381717183	310526884	401004090	476953408	269849385	2.3029e+08	136832265	1.14392e+08	190402492
GDYPLLFDK		1	1	96	0	1067.54	Accession_161750	Microorganism	Firmicutes - Clostridia	Bacteria	E3.2.1.8; endo-1,4-beta-xylanase [EC:3.2.1.8]	endo-1,4-beta-xylanase (EC 3.2.1.8)	CBM22,GH10,SLH,CE1,CBM9	Cazy	0	1104633344	1128633216	1105799168	1016468160	1004046464	1020935552	723432064	801116224	741976448	560817408	706976960	648890816	611891648	644160612	817088844	904035414	747888352	813706560	818304576	752020032	795389440	696579200	480666048	570775616	622355072	850412608	760892736	758579200	1110818048	515017216	571447488	545122560	492661440	16370169
ILEVAEEEDISKDR		1	1	68	1	1645.83	Accession_161750	Microorganism	Firmicutes - Clostridia	Bacteria	E3.2.1.8; endo-1,4-beta-xylanase [EC:3.2.1.8]	endo-1,4-beta-xylanase (EC 3.2.1.8)	CBM22,GH10,SLH,CE1,CBM9	Cazy	0	219553270	203131654	2.26649e+08	2.26611e+08	465555291	250796661	2.33375e+08	222321680	89532112	4.15235e+06	74979696	8.65852e+07	94410828	1.29864e+08	142736868	195960558	93415426	54475460	286718272	123283888	213542232	654891752	978667984	749565504	1190172824	1110418208	1.18464e+09	1107701792	1.44746e+09	1161850640	479814560	233003796	242004912	692709073
VQVTELDVSIYK		1	1	51	0	1393.76	Accession_161750	Microorganism	Firmicutes - Clostridia	Bacteria	E3.2.1.8; endo-1,4-beta-xylanase [EC:3.2.1.8]	endo-1,4-beta-xylanase (EC 3.2.1.8)	CBM22,GH10,SLH,CE1,CBM9	Cazy	0	420548081	4.88193e+08	5.37202e+08	3.76677e+08	428182560	345972018	7.26559e+07	129739608	1.14924e+08	6.24986e+07	175493008	154742448	21489248	108107992	158128336	171995848	165832688	2.88698e+08	61465984	136986384	256741472	262099936	198844688	256348592	302687696	209531192	251316680	348019448	154091740	223145388	173920496	213436272	154907216	17965178
AKPAYIALTNPDELPVYR		1	1	50	0	2031.09	Accession_161750	Microorganism	Firmicutes - Clostridia	Bacteria	E3.2.1.8; endo-1,4-beta-xylanase [EC:3.2.1.8]	endo-1,4-beta-xylanase (EC 3.2.1.8)	CBM22,GH10,SLH,CE1,CBM9	Cazy	0	489347840	501391840	666248192	474559104	505938656	410488928		117518744					4.6522e+07					183270272				379182496	255651776	257015504	364906789	417690946	337029859	408055346	523199168	244680384	299956416			208243392
LGTINVFDATGTAWQDTSK		1	1	32	0	2024.99	Accession_161750	Microorganism	Firmicutes - Clostridia	Bacteria	E3.2.1.8; endo-1,4-beta-xylanase [EC:3.2.1.8]	endo-1,4-beta-xylanase (EC 3.2.1.8)	CBM22,GH10,SLH,CE1,CBM9	Cazy	0	129413397	130544436	127497868	86209036	102379525	56743722	34598005	4.04214e+07	48139123	22211291	5.06684e+07	31187957	2.66169e+06	1.87849e+07	3.15572e+07	37908264	1.92158e+07	9803787		17599390	2.64732e+07	47270682	49973317	4.96735e+07	65613090	80163855		90814405	23239470	48619180	54121588	33674887	2.72364e+07
AMGLTPSENPVLDFADK		1	1	32	0	1804.88	Accession_161750	Microorganism	Firmicutes - Clostridia	Bacteria	E3.2.1.8; endo-1,4-beta-xylanase [EC:3.2.1.8]	endo-1,4-beta-xylanase (EC 3.2.1.8)	CBM22,GH10,SLH,CE1,CBM9	Cazy	0	168583952	169507488	152363280	88919712	89921072	77471416	70343256	69940544	73762936	55717796	69669760	65822900	15244457	46873312	41865864	49067108	34483960	43716216			40323244	19385208	21123170	38162648	33897536	26820336	27536400	23592502		35461152	21238228	29534186	25456714
TTNNNKDFEYDNIATK		1	1	59	1	1887.87	Accession_161750	Microorganism	Firmicutes - Clostridia	Bacteria	E3.2.1.8; endo-1,4-beta-xylanase [EC:3.2.1.8]	endo-1,4-beta-xylanase (EC 3.2.1.8)	CBM22,GH10,SLH,CE1,CBM9	Cazy	0	71197562	8.98884e+07	7.44689e+07	9.176e+07	8.97647e+07	75327525	61736465	4.86985e+07	3.69438e+07	5.07733e+06	1.41629e+07	8573352	27104744	5.99509e+07	3.33117e+07	7.8985e+07	40614816	3.10109e+07	3.87898e+07	4.84585e+07	4.76588e+07	231519797	311337360	2.45853e+08	575066016	509994412	517494413	586384400	56211052	5.51354e+08	1.08014e+08	22434962	68897744
APTDEILLQQAK		1	1	53	0	1326.73	Accession_161750	Microorganism	Firmicutes - Clostridia	Bacteria	E3.2.1.8; endo-1,4-beta-xylanase [EC:3.2.1.8]	endo-1,4-beta-xylanase (EC 3.2.1.8)	CBM22,GH10,SLH,CE1,CBM9	Cazy	0	1624653584	1579446864	1762912640	1575862416	1580543808	1355021616	882152376	802076560	1253030112	918422912	1230164400	1223189984	153396370	434139488	490512216	1043216384	1034518000	705691176	7.66287e+07	378018384	416461824													13492016
EDLTQEQIDEQYNAIK		1	1	39	0	1936.91	Accession_161750	Microorganism	Firmicutes - Clostridia	Bacteria	E3.2.1.8; endo-1,4-beta-xylanase [EC:3.2.1.8]	endo-1,4-beta-xylanase (EC 3.2.1.8)	CBM22,GH10,SLH,CE1,CBM9	Cazy	0	159233888	151490256	173981139	111118472	124377776	97937268	91936744	100961456	95585808	78247920	89668192	69918600	17577061	1.7109e+07	18924192	9.12119e+06		18876708		3.62032e+06	6.72838e+06						2883735		3.26261e+06		3.76577e+06	1.2852e+07	3.31484e+06
NELVEDNFGYVELGNEAK		1	1	41	0	2039.96	Accession_161750	Microorganism	Firmicutes - Clostridia	Bacteria	E3.2.1.8; endo-1,4-beta-xylanase [EC:3.2.1.8]	endo-1,4-beta-xylanase (EC 3.2.1.8)	CBM22,GH10,SLH,CE1,CBM9	Cazy	0	142112542	152424898	154388144	120060644	147115336	104587528	73508339	105351804	36521392	63614504	97060792	51101676	1.95373e+07	48165850	59803182	73613558	61296638	97839920	77873946	63399124	80128488	5.54795e+06		6.04575e+06		6.56745e+06						7.23791e+06	16208138
SAGWNGAAQNLVDSFAQKPVAGR		1	1	30	0	2344.18	Accession_161750	Microorganism	Firmicutes - Clostridia	Bacteria	E3.2.1.8; endo-1,4-beta-xylanase [EC:3.2.1.8]	endo-1,4-beta-xylanase (EC 3.2.1.8)	CBM22,GH10,SLH,CE1,CBM9	Cazy	0	368385856	382966624	391844384	324403328	338298208	51493312			11728500		25641257	3591788		1.38375e+07	3.86463e+07	4.21141e+07	40335240	1.99561e+07		37120444	64762947	154229048	161473056	256970820	253582312	132848944	747542790	258832518	179477072	150225332	229570944	3.46656e+08	36705556	188668624
VVLNAINIAEK		1	1	35	0	1183.7	Accession_161750	Microorganism	Firmicutes - Clostridia	Bacteria	E3.2.1.8; endo-1,4-beta-xylanase [EC:3.2.1.8]	endo-1,4-beta-xylanase (EC 3.2.1.8)	CBM22,GH10,SLH,CE1,CBM9	Cazy	0	519236576	525859072	579092288	405071168	428760352	340822112	176313888	159735408	289595104	160976624	286100192	241106048		70755840	85696480	132731760	150281504	49722904		58944352	67336872	14289649	22911834		6944142					4.09445e+06		30912700
ELMADIIPLVESR	1xOxidation [M3]	1	1	22	0	1501.79	Accession_161750	Microorganism	Firmicutes - Clostridia	Bacteria	E3.2.1.8; endo-1,4-beta-xylanase [EC:3.2.1.8]	endo-1,4-beta-xylanase (EC 3.2.1.8)	CBM22,GH10,SLH,CE1,CBM9	Cazy	0	166044204	135080608	149110816	123844968	132945096	186101000	461764672	505084608	173543073	2.6388e+08	135439776	228267840	253000048	103582064	9.47666e+07	72147288	5.92265e+07	259138560	338452992	1.07343e+08	9.25982e+07	112840986	149646336	67388448	7.13139e+07	79917224	1.16898e+08	77695334	129229656	9.0564e+07	84156392	60342704	1.66026e+08	1.92337e+08
VLGFDLQVNNDEDDDGRR		1	1	20	1	2076.96	Accession_161750	Microorganism	Firmicutes - Clostridia	Bacteria	E3.2.1.8; endo-1,4-beta-xylanase [EC:3.2.1.8]	endo-1,4-beta-xylanase (EC 3.2.1.8)	CBM22,GH10,SLH,CE1,CBM9	Cazy	0	179318176	218766592	267475776	134436416	191768640	141326080		79023688										109733416	78910496		91274536	320635808	230334496	231180384	269032032	211108000	351394336	357538656	458080224	235031200	155492992	80926960	94832288	58466332
LPVDENGLDSAGR		1	1	19	0	1342.66	Accession_161750	Microorganism	Firmicutes - Clostridia	Bacteria	E3.2.1.8; endo-1,4-beta-xylanase [EC:3.2.1.8]	endo-1,4-beta-xylanase (EC 3.2.1.8)	CBM22,GH10,SLH,CE1,CBM9	Cazy	0	226784080	221299872	264544960	205943856	220689408	178537040	121488368	102522968	142872736	85150808	148252288	130153216	2.15258e+06		4.84318e+06	24418304	2.48705e+06	2.8596e+06		2.02674e+06						2757841
GEWTLLEGIK		1	1	13	0	1145.62	Accession_161750	Microorganism	Firmicutes - Clostridia	Bacteria	E3.2.1.8; endo-1,4-beta-xylanase [EC:3.2.1.8]	endo-1,4-beta-xylanase (EC 3.2.1.8)	CBM22,GH10,SLH,CE1,CBM9	Cazy	0	2.04657e+08	271366688	215128976	136948752	134513280		8.36433e+06		1.47144e+07		1.94415e+06		2.43796e+06	1.86209e+06	8.29067e+06	19118971	16329653					219934944	236400208	248173504	389880832	211342864	139938048	565545152	480082080	247698672	127229704	96387280		306614784
VIGLDLQINDGK		1	1	11	0	1284.72	Accession_161750	Microorganism	Firmicutes - Clostridia	Bacteria	E3.2.1.8; endo-1,4-beta-xylanase [EC:3.2.1.8]	endo-1,4-beta-xylanase (EC 3.2.1.8)	CBM22,GH10,SLH,CE1,CBM9	Cazy	0	87228728	91144840	104089672	68465496	81208168	58923588		37755416			35079288			2.00043e+06				38172076	15305566	15159679	25236898					10406709						24586398	15674933
VGEPLAIATFK		1	1	9	0	1145.66	Accession_161750	Microorganism	Firmicutes - Clostridia	Bacteria	E3.2.1.8; endo-1,4-beta-xylanase [EC:3.2.1.8]	endo-1,4-beta-xylanase (EC 3.2.1.8)	CBM22,GH10,SLH,CE1,CBM9	Cazy	0	400786400	415166112	472960160	356995840	364793152	332599424	278852832	246605632	305025056	214821408	263234144	245829968		147950288	168829936	215263280	166553344	136791424	63543400	143622768	137851472	104005992		93824088		96771520		111152032		96118280	88712248	85714624	67199760
TTYYEDDDYQIR		1	1	9	0	1581.67	Accession_161750	Microorganism	Firmicutes - Clostridia	Bacteria	E3.2.1.8; endo-1,4-beta-xylanase [EC:3.2.1.8]	endo-1,4-beta-xylanase (EC 3.2.1.8)	CBM22,GH10,SLH,CE1,CBM9	Cazy	0	108815016	99826984	140372256	119922792	111111536	98302288	75007240	82427432	66859092	68020840	75638712	67620840							2.23699e+06												4.35452e+06		2.25963e+06
DNANPTFQNIVSQVANK		1	1	15	0	1859.92	Accession_169299	Microorganism	Firmicutes - Clostridia	Bacteria	E3.2.1.8; endo-1,4-beta-xylanase [EC:3.2.1.8]	endo-1,4-beta-xylanase (EC 3.2.1.8)	CBM22,GH10,SLH,CE1,CBM9	Cazy	0	28099182	29896870	38589348	35383928	4.00506e+06	19190825					1.9331e+06		2.3402e+06	1.53077e+06	26870783		7.53313e+06	3.18799e+07	3434678	6.27666e+06	1.80987e+06	622934400	643795648	738651904	840093440	1.11817e+09	857219136	1038110912	4.72472e+06	876573696	495389408	3.20798e+08	131727664	53532263
LEYQTENYGNGLTTK		1	1	11	0	1730.82	Accession_161750	Microorganism	Firmicutes - Clostridia	Bacteria	E3.2.1.8; endo-1,4-beta-xylanase [EC:3.2.1.8]	endo-1,4-beta-xylanase (EC 3.2.1.8)	CBM22,GH10,SLH,CE1,CBM9	Cazy	0	77249416	87183448	84249480	69948568	62593356	25728016			27568662		33985560	4.72569e+06
DVHIYVETAESK		1	1	13	0	1390.68	Accession_161750	Microorganism	Firmicutes - Clostridia	Bacteria	E3.2.1.8; endo-1,4-beta-xylanase [EC:3.2.1.8]	endo-1,4-beta-xylanase (EC 3.2.1.8)	CBM22,GH10,SLH,CE1,CBM9	Cazy	0	37203688	52335274	60615794	42449292	4.52235e+07	58982748	61790768	53443052	1.56634e+07	33700704	25990878	2.32107e+07	12361801	22561308	15997397	2.99219e+07	1.91023e+07	26623614	4323389	27757815	3.98781e+07		3.40045e+06	2.65246e+06				4.17167e+07	4641527		1.41316e+07	2.81354e+07	7.76834e+06
TVDYDIDDLHFR		1	1	6	0	1508.7	Accession_161750	Microorganism	Firmicutes - Clostridia	Bacteria	E3.2.1.8; endo-1,4-beta-xylanase [EC:3.2.1.8]	endo-1,4-beta-xylanase (EC 3.2.1.8)	CBM22,GH10,SLH,CE1,CBM9	Cazy	0	71553568	73845480	90276072	74731408	66873032	54623064		17049526
VLEKEDLTQEQIDEQYNAIK		1	1	5	1	2406.2	Accession_161750	Microorganism	Firmicutes - Clostridia	Bacteria	E3.2.1.8; endo-1,4-beta-xylanase [EC:3.2.1.8]	endo-1,4-beta-xylanase (EC 3.2.1.8)	CBM22,GH10,SLH,CE1,CBM9	Cazy	0	88108888	90066536	96195088	55945740	53382860	49836352	43541964	23052348	11802238	4364846		10618558				6128644									26771796	8719923		39754872		4.94727e+06	10086789
IPVDETGLNSEGR		1	1	4	0	1386.69	Accession_169299	Microorganism	Firmicutes - Clostridia	Bacteria	E3.2.1.8; endo-1,4-beta-xylanase [EC:3.2.1.8]	endo-1,4-beta-xylanase (EC 3.2.1.8)	CBM22,GH10,SLH,CE1,CBM9	Cazy	0							60030804	2.9129e+06	71170568	5.22966e+06				13322241										2.40804e+06	5070300						7.30228e+06	2.16726e+06	5.68475e+06
EEAVTIIMNAFK	1xOxidation [M8]	2	2	24	0	1381.7	Accession_169299; Accession_161750	Microorganism	Firmicutes - Clostridia,Firmicutes - Clostridia	Bacteria,Bacteria	E3.2.1.8; endo-1,4-beta-xylanase [EC:3.2.1.8]	endo-1,4-beta-xylanase (EC 3.2.1.8)	CBM22,GH10,SLH,CE1,CBM9	Cazy	0	144376016	142082376	108697628	91772352	101834056	75520794	40108054	34320976	64134292	31260713	66879754	56480396	413379647	472407142	436629140	367455722	348202182	413964146	552687744	448632386	511407028	439500800	480067520	397150144	398520576	387410338	388043712	350342590	6.04545e+06	456661184	3.11357e+08	224117028	231978179	13529202
IVVGFQMHINMYGPSIGQIR	2xOxidation [M7; M11]	2	2	10	0	2292.16	Accession_169299; Accession_161750	Microorganism	Firmicutes - Clostridia,Firmicutes - Clostridia	Bacteria,Bacteria	E3.2.1.8; endo-1,4-beta-xylanase [EC:3.2.1.8]	endo-1,4-beta-xylanase (EC 3.2.1.8)	CBM22,GH10,SLH,CE1,CBM9	Cazy	0	4.9782e+07	52334336	75399240	34068608	45572270	31499856																123828064	8.89883e+07	50634440	115051965	142286064	83864464	251175690		176105668	3.44043e+07	8.35404e+06
GLLDSVTLWGGDDR		2	2	21	0	1503.74	Accession_169299; Accession_161750	Microorganism	Firmicutes - Clostridia,Firmicutes - Clostridia	Bacteria,Bacteria	E3.2.1.8; endo-1,4-beta-xylanase [EC:3.2.1.8]	endo-1,4-beta-xylanase (EC 3.2.1.8)	CBM22,GH10,SLH,CE1,CBM9	Cazy	0		542344		8.26031e+06		2430001			1.29207e+06	3.193e+06	1.66237e+06	2.82832e+06		2493377		1.29923e+06	3.51774e+06		2.40443e+06			1.52529e+07		5.36465e+06	4.28676e+06	15703785	6.61557e+06	36125299	47613051	16206116		4147893		142417214
VPEDLELKEPR		1	1	9	1	1324.71	Accession_450227	Microorganism	Firmicutes - Clostridia	Bacteria	xynD; arabinoxylan arabinofuranohydrolase [EC:3.2.1.55]	Hydrolase Family 43	CBM22,GH43,CBM6	Cazy	0	1.60865e+06	1.16157e+06	3.51493e+06		1.49589e+06					199665136	177916656	216561600	224533552	244099408	231109904	257805056	168093520		1.56802e+06	225054976	295985024			2.37053e+06	23755982		34296316		270433248		151814614	1.45072e+06	48574840	258183232
VYLVHGGGDIR		1	2	5	0	1185.64	Accession_450227; Accession_133705	Microorganism	Firmicutes - Clostridia,Firmicutes - Bacilli	Bacteria,Bacteria	0,xynD; arabinoxylan arabinofuranohydrolase [EC:3.2.1.55]	Hydrolase Family 43,Glycoside hydrolase family 43	CBM22,GH43,CBM6	Cazy	0											601153	622396	3.02853e+06	7355475		2.99925e+06	2.16817e+07			6.35785e+06	6846060								2.09039e+06					3.58248e+06
AVVEAPIVHDPLGEPAFPSDFEDGTR		1	1	20	0	2765.34	Accession_46674	Microorganism	Firmicutes - Clostridia	Bacteria	E3.2.1.4; endoglucanase [EC:3.2.1.4]	cellulase (EC 3.2.1.4)	CBM28,CBM17,GH5	Cazy	0	3.95125e+07	37107848	35731444	35910388	54345224	48993940	15293818	26932680	15379559	10819143	22894072	14920050			7051865	6.73106e+06	2121440	9843101	6376777	4.9509e+06	6521514	147579948	91384800	161379508	135935640	151387780	156348256	133323996	45862984	138850524	2.61855e+07	2.0363e+07	12725021	70201464
LAMYVGEGGYATNPSVK	1xOxidation [M3]	1	1	24	0	1772.85	Accession_46674	Microorganism	Firmicutes - Clostridia	Bacteria	E3.2.1.4; endoglucanase [EC:3.2.1.4]	cellulase (EC 3.2.1.4)	CBM28,CBM17,GH5	Cazy	0	1.76404e+07	12862330	2.13327e+07	25435194	26677822	28772042	31300452	25737328	39647220	33945928	4.01083e+07	35016960	3984583	1.32181e+07	15771613	13183071	9.77565e+06	13682757		1.11654e+07	10900572				6.01842e+06
EVSLSNENNALK		1	1	26	0	1317.66	Accession_46674	Microorganism	Firmicutes - Clostridia	Bacteria	E3.2.1.4; endoglucanase [EC:3.2.1.4]	cellulase (EC 3.2.1.4)	CBM28,CBM17,GH5	Cazy	0	120577712	106843568	122045760	135203308	164092488	144957744	113439392	93130400	151387728	175059296	1.45921e+08	1.49723e+08			5855574	40433666	28616790	22401016	8.52759e+06	2.05938e+06	2.35704e+06	1.46183e+06	7.60224e+06	2.14726e+06
GIAYEPIDR		1	1	14	0	1033.53	Accession_46674	Microorganism	Firmicutes - Clostridia	Bacteria	E3.2.1.4; endoglucanase [EC:3.2.1.4]	cellulase (EC 3.2.1.4)	CBM28,CBM17,GH5	Cazy	0	143850928	125380720	141998976	157651536	160828688	164810816	216224352	231284528	186097072	149342576	158266880	197369104	88017264	74524944	46099020	40570776	31473460		71126728	24918674	31842490				5376213	5837251	2.93508e+06			2.66233e+06		71396136	59118592	117219768
NETSGAFTPFELGK		1	1	11	0	1497.72	Accession_46674	Microorganism	Firmicutes - Clostridia	Bacteria	E3.2.1.4; endoglucanase [EC:3.2.1.4]	cellulase (EC 3.2.1.4)	CBM28,CBM17,GH5	Cazy	0	54033164	50928336	50022628	48832864	45972676	52727324	95160712	63884364	104779904	48646176	99760920	73911848		16606243	13930264	24289784	18379430	21510896			14346316											8405462	8181006
VSFDLNDIADDK		1	1	11	0	1351.64	Accession_46674	Microorganism	Firmicutes - Clostridia	Bacteria	E3.2.1.4; endoglucanase [EC:3.2.1.4]	cellulase (EC 3.2.1.4)	CBM28,CBM17,GH5	Cazy	0	77840616		85883080	90245808	89160048	67116592	78558120	82945120	56460108	72917008	86199504	80450248			40003840	30110546	31540858	34784864	13990937														4703373
VLEADTLLR		1	1	8	0	1029.59	Accession_46674	Microorganism	Firmicutes - Clostridia	Bacteria	E3.2.1.4; endoglucanase [EC:3.2.1.4]	cellulase (EC 3.2.1.4)	CBM28,CBM17,GH5	Cazy	0	105154904	117435064	133014520	190124624	218076256	189549792	221338320	221357296	200718704	201882272	216404176	261708752			11183695	2.9027e+06						29301524	38611944		61964340		50094064				72308904	65026004	91061344	5.31227e+07
MILANINTTR	1xOxidation [M1]	1	1	8	0	1162.62	Accession_46674	Microorganism	Firmicutes - Clostridia	Bacteria	E3.2.1.4; endoglucanase [EC:3.2.1.4]	cellulase (EC 3.2.1.4)	CBM28,CBM17,GH5	Cazy	0			110994496		183001888			58086632	119373112	42002384	145432464	135397976	53120312	90988296	100421728	88994936	70004992	54481381	20981028	79248944	78015360	122648578	9.55764e+07	1.02829e+08	30303312	33603720	8938338	1.34306e+08	4.38388e+07	4393399	92063384	90375672	47995548
YGTTYEELAK		1	1	7	0	1174.56	Accession_46674	Microorganism	Firmicutes - Clostridia	Bacteria	E3.2.1.4; endoglucanase [EC:3.2.1.4]	cellulase (EC 3.2.1.4)	CBM28,CBM17,GH5	Cazy	0								1.43412e+06	1.85766e+06	1.55153e+06	804350	1.67947e+06		1.52879e+06						413084	1.05174e+06					1.60193e+06			54388316	1.27621e+06				18767908
LPSDFEDGTR		1	1	19	0	1136.52	Accession_45325	Microorganism	Thermotogae	Bacteria	E3.2.1.4; endoglucanase [EC:3.2.1.4]	cellulase (EC 3.2.1.4)	CBM28,CBM17,GH5	Cazy	0	113687212	154904656	116391496	5.1896e+07	132897136	96568879	122815468	114859966	69777439	3.61225e+07	4.34165e+07	4.71073e+07	5439572	15171270			4533796		14055238		1.28514e+06				6841447	9233571			5381716	14682026	743464		718001
VSFDLNDIADNK		1	1	8	0	1350.65	Accession_45325	Microorganism	Thermotogae	Bacteria	E3.2.1.4; endoglucanase [EC:3.2.1.4]	cellulase (EC 3.2.1.4)	CBM28,CBM17,GH5	Cazy	0	82302952	93772728	86855368	73236240	76634664	65861800	63813028	59500200	56707828	39084540	47746036	45429500																						247583088
SALTIENVNNSK		1	1	7	0	1289.67	Accession_45325	Microorganism	Thermotogae	Bacteria	E3.2.1.4; endoglucanase [EC:3.2.1.4]	cellulase (EC 3.2.1.4)	CBM28,CBM17,GH5	Cazy	0		31959694			18846390				10146772		30202820	6.22107e+06
MVTPIAHAPLGVAK	1xOxidation [M1]	1	1	5	0	1420.8	Accession_45325	Microorganism	Thermotogae	Bacteria	E3.2.1.4; endoglucanase [EC:3.2.1.4]	cellulase (EC 3.2.1.4)	CBM28,CBM17,GH5	Cazy	0	120385584	118178136	121719032	104668824	118847648	89830008	58369964	68511640	85292992	72623320	83490456	90973088		57239956		22638134		25251326	29309144	49533292	30580368	289881696	322511168	310341632		290635488		331737408	323760448	307340416	198859024	197209472	4.02783e+06
LAMYVGEDGYAK	1xOxidation [M3]	1	1	4	0	1332.61	Accession_45325	Microorganism	Thermotogae	Bacteria	E3.2.1.4; endoglucanase [EC:3.2.1.4]	cellulase (EC 3.2.1.4)	CBM28,CBM17,GH5	Cazy	0	67003628	61428008	66994876	50649932	61455160	55867784	57688624	58565228	56061716	36089368	41717316	46969220				2.15915e+06			4.09575e+06		2.74977e+06			5.37691e+06		1.93759e+06							1.47174e+06
ISVPHIVNTNSNFLVAK		1	1	13	0	1853.03	Accession_32632	Microorganism	Firmicutes - Clostridia	Bacteria	0	Inherit from bactNOG: Carbohydrate binding module (family 6)	CBM3,CBM6	Cazy	0	68271176	67954968	70499528	48879040	50521476	41118868	15214304	21849390	23698190	9844441	26035060	25030644			15703506	15563104	15404548	10272474		9751310	18228606	44105996	36966872	38532196	61030740	38875112	46373716	65076600	3.44294e+06	44172956	27965386	25253222	6.66883e+06
FYPSEFPDNTDR		1	1	8	0	1487.64	Accession_32632	Microorganism	Firmicutes - Clostridia	Bacteria	0	Inherit from bactNOG: Carbohydrate binding module (family 6)	CBM3,CBM6	Cazy	0	349642368	335454624	387422080	481379136	489183840	470003872	417943680	395244736	443027168	361064832	398102592	364539328	203030912	257045248	258641488	391363200	358025184	352619488	192619920	212160832	218756080	310673056	252731600	332622880	286930944	317435296	320919488	296635072		259553488	324139936	370564608	338758016
FHDNIISEITNEDYK		1	1	6	0	1837.86	Accession_32632	Microorganism	Firmicutes - Clostridia	Bacteria	0	Inherit from bactNOG: Carbohydrate binding module (family 6)	CBM3,CBM6	Cazy	0	160450176	128538560		149488240	60419982	283984096				2.44292e+06	52222028	37119804	2.73541e+06	130929881		7.79861e+07	40556132					7389241	3413641	7.6945e+06	13268998				11340591				185260512
VELVGTGK		1	1	10	0	802.467	Accession_426791	Microorganism	Firmicutes - Clostridia	Bacteria	0	Cohesin domain	CBM3,cohesin	Cazy	0	4.04302e+06	2.11704e+07	17637790	14531213	17878470	1.77679e+07	24414354	7.82838e+06	1.58455e+07	12233283	1.24998e+07	1.29566e+07	4048309	9.38907e+06	1.09361e+07	8.09036e+06	8.88205e+06	7.90262e+06	9.86506e+06	8.02449e+06	6.83914e+06	1.53988e+07	1.3366e+07	10035312	11143758	11650306	9947347	1.62699e+07	12872739	9700295	7750679	9971675	6.97969e+06
VNLEVNKEEDGLLR		1	1	34	1	1627.86	Accession_426791	Microorganism	Firmicutes - Clostridia	Bacteria	0	Cohesin domain	CBM3,cohesin	Cazy	0	12472638	2.91839e+07	3986390	3.06864e+06	3.44254e+06					8.47203e+06				17430674	9981368	13538582	17912300	17507342	49886276	6725626				7.30172e+06					31519656					507241656
LTNTGSSPINLADLK		1	1	22	0	1543.83	Accession_426791	Microorganism	Firmicutes - Clostridia	Bacteria	0	Cohesin domain	CBM3,cohesin	Cazy	0	2.92624e+06	4687908		59029776	3545181	2.63842e+06	1612658	17177148	1.69333e+06			3.14841e+06		5608453	1.44205e+06	2.0379e+06		1.88749e+06	2.4973e+06	2.03665e+06	3.26781e+06	5179672							3.42419e+06				2.59405e+06
AVFGDPDVNPIK		1	1	11	0	1271.66	Accession_426791	Microorganism	Firmicutes - Clostridia	Bacteria	0	Cohesin domain	CBM3,cohesin	Cazy	0							2960816				2211922		4.77922e+06				4842398		2555285				3.71608e+06		58164020						1.83764e+06
GTFGDVDLNGITTK		1	1	27	0	1437.72	Accession_426791	Microorganism	Firmicutes - Clostridia	Bacteria	0	Cohesin domain	CBM3,cohesin	Cazy	0	3.65058e+06	100528977	95120884	145681234	1.39581e+08		391331104	9007818	8090861							4.24382e+06		9633478	7.24244e+08	1.74588e+06		16652827	2.70048e+07	39239054	2.42919e+07	1.05941e+07	2.9758e+07	58368372	65880864	40301463	22670738	105895614	17249900	396069936
NPSENFEINKEEDGKLR		1	1	20	2	2018.98	Accession_426791	Microorganism	Firmicutes - Clostridia	Bacteria	0	Cohesin domain	CBM3,cohesin	Cazy	0																																		152181728
SSAAEGSTADITVR		1	1	37	0	1364.67	Accession_426791	Microorganism	Firmicutes - Clostridia	Bacteria	0	Cohesin domain	CBM3,cohesin	Cazy	0	290336									6489197	3.24017e+06		13070884	7.44731e+06	3.20131e+06		9.13459e+06		6.40008e+06	25989136	24088112		1.85103e+06		1.70316e+06			47520168		2.54819e+06	2.20694e+07	8.12549e+06	9.60388e+06	9.86288e+06
DGAINLEDVMIVAK	1xOxidation [M10]	1	1	10	0	1503.77	Accession_426791	Microorganism	Firmicutes - Clostridia	Bacteria	0	Cohesin domain	CBM3,cohesin	Cazy	0	8247191	1.44917e+07	8.20319e+06	6284527	7.16885e+06	9129318		2.02481e+06		1.56938e+06		3.98269e+06	127231088	160939552	156198746	1.20472e+08	117611024	118278416	137065072	132907536	142648768	746270720	5.21242e+08	6.36349e+08	7.05904e+08	563966552	651555136	593602624	1816328960	6.62694e+08	548590336	542717888	4.79204e+08	2120671570
TSQAVSTIVSITK		1	1	9	0	1334.75	Accession_426791	Microorganism	Firmicutes - Clostridia	Bacteria	0	Cohesin domain	CBM3,cohesin	Cazy	0	123019264	30431990	183925388	6225698	101580984	34390069		3.59539e+06	12453262	32853258			1.39437e+06	1.69414e+06	39011144	6.1151e+07		1469405	2.24441e+06	1.69422e+06	7.76962e+06	9.65702e+07	94572544	68558776	92800024	9.5606e+07	80490048	5.86597e+07		140231352	8.08393e+07	5.01956e+07	1.54899e+06	358030552
STFGDPDLSPIPAVVIGGK		1	1	18	0	1870	Accession_426791	Microorganism	Firmicutes - Clostridia	Bacteria	0	Cohesin domain	CBM3,cohesin	Cazy	0			7758614	3.11269e+06			2.68398e+06		1.86886e+06			2.31758e+06						4867290			2.73156e+06		1.82345e+07	5.82175e+06	16143412	4.76621e+07	3.54617e+07	13379444	9.12303e+07	6608305				175981408
LEYVGYEAGSIVK		1	1	7	0	1427.74	Accession_426791	Microorganism	Firmicutes - Clostridia	Bacteria	0	Cohesin domain	CBM3,cohesin	Cazy	0													3.83894e+06	7127718		17466566					2.36321e+06				3.43213e+06		7437634		37788428		51486032	40173908	46392368	40794156
VSGYINPDFMTTSTTAPIVNAGFK	1xOxidation [M10]	1	1	5	0	2547.24	Accession_426791	Microorganism	Firmicutes - Clostridia	Bacteria	0	Cohesin domain	CBM3,cohesin	Cazy	0																													8.17787e+06					34626096
NASENFEINKEEDGKLR		1	1	5	2	1992.96	Accession_426791	Microorganism	Firmicutes - Clostridia	Bacteria	0	Cohesin domain	CBM3,cohesin	Cazy	0	918063	2.27293e+06	2.217e+06	1.20452e+06	1.67729e+06	1082517																												24456848
TAVTDSDGYFEIK		1	1	3	0	1445.68	Accession_426791	Microorganism	Firmicutes - Clostridia	Bacteria	0	Cohesin domain	CBM3,cohesin	Cazy	0	3435609		4768982									1.89812e+06					2261864					5198015	3.56438e+06								3.43818e+06		98785760	325711136
AADVDNNNTVDSIDLALIK		1	1	75	0	2001.01	Accession_67539	Microorganism	Firmicutes - Clostridia	Bacteria	E3.2.1.4; endoglucanase [EC:3.2.1.4]	CBM_3	CBM3,GH9	Cazy	0	138550820	119244300	140882880	74260074	92726804	71796272	61598572	56702610	67464608	58939224	87994904	71888096	24642392	86176188	84367508	81167392	67882162	64881432		61878780	61926246	162560208	176351656	172360420	161376840	157823704	170786752	160027628	62871040	152623876	136065496	117732180	85481552
YGGTPLSNFPEPEER		1	1	36	0	1692.79	Accession_67539	Microorganism	Firmicutes - Clostridia	Bacteria	E3.2.1.4; endoglucanase [EC:3.2.1.4]	CBM_3	CBM3,GH9	Cazy	0	80251832	69890816	70516488	59143388	67020504	56094472	49179572	47417252	61642756	28501660	34045280	35814172	30253556	22502434	36346068	42644464	34873728	37603360	34712048	26517106	30440644	74592016	36689496	69321200	35944200	37568264	51348320	50961652		49376788	58456164	58217448	51353232
DITSIDYAYLK		1	1	12	0	1301.66	Accession_67539	Microorganism	Firmicutes - Clostridia	Bacteria	E3.2.1.4; endoglucanase [EC:3.2.1.4]	CBM_3	CBM3,GH9	Cazy	0	70552968	54386708	52766212	44401496	48857720	58369664	51536592	74888936	80083688	54072568	70699608	50900172	59099860	78058568	117348176	105017448	96167264	88187056	77274352	106895960	99001192	138481568	119256200	94847296	105103272	104026480	111400672	94098528		101723560	167744592	161491888	136231248
GDLDGDRDITSIDYAYLK		1	1	8	1	2029.97	Accession_67539	Microorganism	Firmicutes - Clostridia	Bacteria	E3.2.1.4; endoglucanase [EC:3.2.1.4]	CBM_3	CBM3,GH9	Cazy	0	7445579				19857612	6.00214e+06				3036427	3.87647e+07	4.12055e+06	7.71693e+06	4.3746e+06	46478583	68724134	5.37246e+06	11769635		16950248	32393118	57512304	9.73269e+07	35255188	30275432	89692068	7.17403e+06	5932963	9.57489e+07	7.97785e+07	86869850	8.7849e+07		1.4865e+07
IAQVTHDEGYVAMVEK	1xOxidation [M13]	1	1	7	0	1805.87	Accession_35391	Microorganism	Firmicutes - Clostridia	Bacteria	E3.2.1.4; endoglucanase [EC:3.2.1.4]	glycoside hydrolase, family	CBM3,GH9	Cazy	Dockerin	104607200		118814592			108699872				116262040		125882496	31911838	26819544	46214812		48329840	30639062	7470743			81732080		84055112						98031068	76890032
TAHGSWTDQMDNPPYHR	1xOxidation [M10]	1	1	10	0	2028.86	Accession_67539	Microorganism	Firmicutes - Clostridia	Bacteria	E3.2.1.4; endoglucanase [EC:3.2.1.4]	CBM_3	CBM3,GH9	Cazy	0	619860	14273012	13873127	8.26361e+06	8.39015e+06	5.29747e+06	2.42409e+06	2.27336e+06	2.77751e+06	299532	256579	256617				518355	338283	1.69603e+06	131286
AAEVEINYAK		1	1	3	0	1107.57	Accession_156047	Microorganism	Firmicutes - Clostridia	Bacteria	0	hydrolase family 9	CBM3,GH9	Cazy	0		106394728	115947696		108637024		68454376	68232136	86841792	52011460	69363968	58269872	65175644	104627592	100921080	94131984	63842380	71949632	92098536	86650792	103071680	133829256	200590288	178688128	99183616	81888792	66555292	117411872		58785328	51510744	84309072	74095288
DGSIDSLDVSILK		1	1	3	0	1361.72	Accession_14563	Microorganism	Firmicutes - Clostridia	Bacteria	E3.2.1.4; endoglucanase [EC:3.2.1.4]	Glycosyl hydrolase family 9	CBM3,GH9	Cazy	Dockerin	3748446				24388198											5.53864e+06						67365136			68955040	69718640			79652208	66003152	59689652	46515932	57238256
AESIVPLLNK		2	2	39	0	1083.64	Accession_67539; Accession_453573	Microorganism	Firmicutes - Clostridia,Firmicutes - Clostridia	Bacteria,Bacteria	E3.2.1.4; endoglucanase [EC:3.2.1.4]	CBM_3	CBM3,GH9	Cazy	,Dockerin	168221712	145945840	153154032	124891808	139015344	129430792	143385712	120619168	157486112	104035736	109634680	134320560	121016008	119945488	125731512	143178864	119752928	113181488	108968064	101904272	94499520	228249776	256453376	195689680	215865872	195202832	204890976	215516576	252055360	203448480	173055248	184074784	160501584
WDPTNDPSFK		2	2	32	0	1206.54	Accession_67539; Accession_453573	Microorganism	Firmicutes - Clostridia,Firmicutes - Clostridia	Bacteria,Bacteria	E3.2.1.4; endoglucanase [EC:3.2.1.4]	CBM_3	CBM3,GH9	Cazy	,Dockerin	110786296	90326712	102030784	71903880	79429696	73316488	71128520	89976408	74188984	57875916	59041328	69702304	61647852	61871792	70004680	97196616	64073080	99538980	79305112	63666136	6.40054e+07	132426920	106059440	150798304	153217072	146895104	163743568	154541376	366794240	163758496	160305680	146306864	130856029	228549928
QQQTDYIEYK		2	2	16	0	1315.62	Accession_67539; Accession_453573	Microorganism	Firmicutes - Clostridia,Firmicutes - Clostridia	Bacteria,Bacteria	E3.2.1.4; endoglucanase [EC:3.2.1.4]	CBM_3	CBM3,GH9	Cazy	,Dockerin	36902284	587628	20115570		7.9607e+06	7909063	9.26198e+06			8.628e+06	7063476	6446159		1.06521e+07	4839146	5.78029e+06	1.78718e+06	7.2759e+06	1.42713e+07	5240004	6.18529e+06	25746035	27782882	12782916	4764310	3.08056e+06			4.70942e+06	14059666		10415391	4.94474e+06	803491776
SLFELSDK		2	3	24	0	938.483	Accession_68856; Accession_67539; Accession_453573	Microorganism	Firmicutes - Clostridia,Firmicutes - Clostridia,Firmicutes - Clostridia	Bacteria,Bacteria,Bacteria	E3.2.1.4; endoglucanase [EC:3.2.1.4]	CBM_3	CBM3,GH9	Cazy	,Dockerin	134632416	122474816	134182662	117169284	123626448	144511788	98156912	86307336	153474192	95044263	88560320	144986956	195596376	2.12206e+08	1.39842e+08	133312904	111817720	124081272	242503328	1.07102e+08	115799869	4.12677e+08	4.06705e+08	4.08442e+08	445869640	401486128	435421392	335752672	345419008	443557144	239443456	196992230	1.92099e+08	239138112
DYLPILPEIMK	1xOxidation [M10]	1	1	23	0	1347.72	Accession_28288	Microorganism	Firmicutes - Clostridia	Bacteria	0	PKD domain	CBM30,GH9,CBM44,GH44	Cazy	Dockerin			31342472		195343536	15668513	9.50181e+07		125111184		114359864			146551408	168227088	189079456	179935472	150042384	34804516		222397840	3.11538e+08	15383847	9479175	5189758	15209405		25279908	125445256			1.74838e+08		198925072
AIEDIPYVPENQAPK		1	1	17	0	1683.86	Accession_186963	Microorganism	Firmicutes - Clostridia	Bacteria	0	PKD domain	CBM30,GH9,CBM44,GH44	Cazy	Dockerin	40626608	39527988	45926468	30509408	11146781	24036456	54001484	55532820	43400568	31858958	43634056	41627400	23869764	32042160	40678380	26096794	18187502	22653850	35540052	21103982	24801378					4.6945e+06		5738219
VNAVDIMMLK	2xOxidation [M7; M8]	1	1	8	0	1165.6	Accession_186963	Microorganism	Firmicutes - Clostridia	Bacteria	0	PKD domain	CBM30,GH9,CBM44,GH44	Cazy	Dockerin														63378852	48717016	65083260				62255540	50345472	7200700						8915203				16705115
HITGGIAQADVLGIFGK		1	1	4	0	1696.94	Accession_28288	Microorganism	Firmicutes - Clostridia	Bacteria	0	PKD domain	CBM30,GH9,CBM44,GH44	Cazy	Dockerin		56391080	56452684	68706344	69729760																	113233352			120825016							80828096
LDGGTIVVPGTTMTFR	1xOxidation [M13]	1	1	3	0	1680.86	Accession_186963	Microorganism	Firmicutes - Clostridia	Bacteria	0	PKD domain	CBM30,GH9,CBM44,GH44	Cazy	Dockerin	101871672		53202572	42088756	28064650		41877820		46650984	38522056	67625192	44398004				33648200		29047948		6.18714e+06				52166784	51488864
QPGTYFAQVTAVDIR		1	1	3	0	1665.86	Accession_28288	Microorganism	Firmicutes - Clostridia	Bacteria	0	PKD domain	CBM30,GH9,CBM44,GH44	Cazy	Dockerin	46145092		47890868	24182332		8677563	2.80465e+06	12074848			2.80807e+06					6493897		3.05232e+06	2.28802e+06				4441335	20323498				31780372	6.35931e+06	6.03875e+06	12985714	3058982
LHIILLNK		4	5	6	0	963.635	Accession_28288; Accession_236297; Accession_216959; Accession_157104; Accession_186963	Microorganism	Firmicutes - Clostridia,Firmicutes - Clostridia,Firmicutes - Clostridia,Firmicutes - Clostridia,Firmicutes - Clostridia	Bacteria,Bacteria,Bacteria,Bacteria,Bacteria	0	PKD domain	CBM30,GH9,CBM44,GH44	Cazy	,Dockerin	475598872	527938704	603565648	478549992	491593416	336652016		12607895	26322586		35920816	31141364			54380796	9486546	74827176	39929624			46951280		4998412	2.38772e+06	2.46235e+06	2.11945e+06	2.07571e+06	3401389		2636672	22232358	33216286	2.71986e+06
LIINDYGLESGGAK		1	1	14	0	1449.76	Accession_31085	Microorganism	Firmicutes - Clostridia	Bacteria	E3.2.1.8; endo-1,4-beta-xylanase [EC:3.2.1.8]	endo-1,4-beta-xylanase (EC 3.2.1.8)	CBM32,CBM22,GH10	Cazy	0	19211508	19395820	20888396	2.49378e+07	22091800	3.96552e+07	83677906	6.7679e+07	1.93351e+07	30044534	17909394	22592186	6.52062e+07	3.74683e+07	7.64135e+06	55244906	48131732	6.45289e+07	1.1805e+08	39178560	49293695	89418832	88446640	98521768	81322104	9.15456e+07	79505576	77231656	109792174	103712144	6.34596e+07	6.17275e+07	54728759	3.8721e+07
LIDSSGQMIANLLPGEYTR	1xOxidation [M8]	1	1	14	0	2094.05	Accession_31085	Microorganism	Firmicutes - Clostridia	Bacteria	E3.2.1.8; endo-1,4-beta-xylanase [EC:3.2.1.8]	endo-1,4-beta-xylanase (EC 3.2.1.8)	CBM32,CBM22,GH10	Cazy	0	19163186	20989052	3159986				12210874	8012534	7786273	2.511e+06	6.11618e+06		47072156	63008500	69918504	37118140	28963092	41048084	75510720	53686072	67649040	56916476	55272752	56527652	54506588	61524860	55011428	61192924	85457696	66796784	30762336	10189026	16226784
LVDEPETEIR		1	1	8	0	1200.61	Accession_280383	Microorganism	Firmicutes - Clostridia	Bacteria	E3.2.1.8; endo-1,4-beta-xylanase [EC:3.2.1.8]	endo-1,4-beta-xylanase (EC 3.2.1.8)	CBM32,CBM22,GH10	Cazy	0		22541834	16694888	19008868	29565838			45023884												3.66642e+06	8840376				122587416	147372192	183880304			109761384	6519499
SGIDNTTGIIAVTQAK		1	1	142	0	1588.85	Accession_86818	Microorganism	Bacteroidetes	Bacteria	0	F5/8 type C domain	CBM32,GH43	Cazy	Dockerin	703542080	728662912	740770784	639797840	655220032	549196088	453434664	401244128	614181120	414707456	580324880	529875920	215268576	413771824	441161136	536288128	480347976	450865608	159269444	434440688	566237472	1293169184	1310013280	1310216224	1624605632	1259820880	1469415776	1335051424	1174826880	1427691872	1231696864	1212475456	992152032	1.28608e+09
LTNVFTPDEGR		1	1	128	0	1248.62	Accession_86818	Microorganism	Bacteroidetes	Bacteria	0	F5/8 type C domain	CBM32,GH43	Cazy	Dockerin	132157912	145560912	139679008	124916256	133436808	128257128	122855888	112678856	125996072	109187248	124715296	98831792	1044951616	1237961216	1202926848	1147209728	1046681152	1040593984	1008878976	1057935360	1101073152	1156516224	1.20351e+09	1309925888	1465776512	1340709376	1411333760	1312013184	1522873344	1381814784	1029889856	997390208	892705152	6.91236e+08
TTGVAPGAGHGSIFVDR		1	1	52	0	1641.83	Accession_86818	Microorganism	Bacteroidetes	Bacteria	0	F5/8 type C domain	CBM32,GH43	Cazy	Dockerin	457308009	4.66386e+08	4.94479e+08	443895192	500472504	4.59823e+08	5.39207e+08	576446544	4.01717e+08	373937376	3.86339e+08	390691240	2.10932e+08	55921544	2.13347e+06		23842156	22301072	255121632	6.14922e+07		1.43668e+08	136370781	1.77494e+08	195369468	185633996	213254190	1.71215e+08	254929985	1.38226e+08	1.55593e+08	223192475	202158416	174801472
GIQILWDR		1	1	20	0	1000.56	Accession_86818	Microorganism	Bacteroidetes	Bacteria	0	F5/8 type C domain	CBM32,GH43	Cazy	Dockerin	11946605	12194667	22367886	10242562	12691010							1.83537e+06	3.2027e+06	2.63909e+06	10792546	1.80094e+06			1.67754e+06			58778252	54074220	41542356	104176072	98988664	93154184	117604784	113760720	84696416	39166724	57042748	3.97861e+07	105724344
AHLLWEQVPGAEGYVVR		1	1	17	0	1924.01	Accession_86818	Microorganism	Bacteroidetes	Bacteria	0	F5/8 type C domain	CBM32,GH43	Cazy	Dockerin		2.77793e+06															5372849	2.077e+06	10924449	1.70085e+06	6614667	6.01025e+06	5839284	4.15757e+06	27446236	34889948	2.20069e+07	94549632	57527700	42896492			2.72705e+06	109289288
YVENTFETR		1	1	11	0	1158.54	Accession_86818	Microorganism	Bacteroidetes	Bacteria	0	F5/8 type C domain	CBM32,GH43	Cazy	Dockerin	1.11139e+06	723059	2.33329e+06	1.36087e+06	1.14919e+06	215746		204792				1.49846e+06	630891	2.92281e+06	158633	918975	2194395				919670	4.32045e+06		3.30656e+06	434857		1.93377e+06	1.83786e+06	4.50303e+06	165108	894382	527462	833878	9.94762e+06
SISIGGGTPSVDK		1	1	4	0	1217.64	Accession_86818	Microorganism	Bacteroidetes	Bacteria	0	F5/8 type C domain	CBM32,GH43	Cazy	Dockerin	303366496	221949856	309566112	372523776	428561536	659573376	464521216	393745632	639807424	389447200	334243008	493116832	72236072	51982732	45635636	85090368	31493230	107687424	145021568	71396360	87809216	36887176	28608336	33562772	35040936	53695476	42438136	40805828		11301297	56222620	54073780	92647288
AITTVDYEPPR		1	1	5	0	1261.64	Accession_311485	Microorganism	Firmicutes - Bacilli	Bacteria	0	fg-gap repeat protein	CBM32,PL11	Cazy	0													428705312	519060384			509544704	524577504	495870976		530346688										553853120
GVVIGNPNADYR		1	2	13	0	1274.65	Accession_443900; Accession_137325	Microorganism	Firmicutes - Clostridia,Firmicutes - Clostridia	Bacteria,Bacteria	0	Inherit from firmNOG: FG-GAP repeat protein	CBM35,PL11	Cazy	0	112724520	7.53185e+07	128742496	116223784	94058516	93986998	136584082	132125809	157966440	122944490	140858528	104794600	77839728	103390250	96814228	4.46565e+07	32714580	94096958	75503504	92078826	105842582	9748460	45447867	29136383	11249059	35363887	4.25884e+06	14453765	169680026	12048222	5462430	8.36485e+06	40395422	19285426
TSGTISVHEHFK		1	2	199	0	1342.67	Accession_217398; Accession_96528	Microorganism	Firmicutes - Clostridia,Firmicutes - Clostridia	Bacteria,Bacteria	E3.2.1.8; endo-1,4-beta-xylanase [EC:3.2.1.8]	hydrolase family 11	CBM36,GH11,CBM6	Cazy	0	8.52259e+07	1.20616e+08	1.15406e+08	9.62842e+07	7.60134e+07	8.06919e+07	5.5051e+07	1.9552e+07	5.81964e+07	2.0362e+07	2.75589e+07	4.66158e+07	2.00215e+07	1.20212e+07	3.50488e+07	4.16201e+07	2.06079e+07	3.89539e+07	8.21586e+06	2.75453e+07	2.45621e+07	3.098e+07	6.93572e+06	3.6553e+07	1.72561e+07	27496117	1.45424e+07	8.43644e+07	8.85214e+07	1.9423e+07	2.21605e+07	9.29076e+06	8.01941e+06	1.53691e+07
LDGPSIVPAGSK		1	1	68	0	1140.63	Accession_236297	Microorganism	Firmicutes - Clostridia	Bacteria	0	PKD domain	CBM44,GH44	Cazy	0	1630721664	1596514304	1821084416	1508506752	1562741632	1373447552	908752448	857386880	1093021312	754383552	975415936	910350848	195474496	409971392	437990656	563769472	509418464	438273856	153174656	298039072	355810368	242387072	176554992	190179840				268935040		59979808	217529024	228583408	159779264
IDVVSTDGGMFDVK	1xOxidation [M10]	1	1	69	0	1498.71	Accession_236297	Microorganism	Firmicutes - Clostridia	Bacteria	0	PKD domain	CBM44,GH44	Cazy	0	468858624	583704148	623789376	571542312	564758656	444162784	2.56348e+08	232437628	366357696	239881584	371757824	297263840	47612896	188333891	1.82326e+08	265317072	238538400	173352181	3.28745e+06	134755840	159879904	121885072	108721056	104316476	114947696	109217080	115805864	107405768		66829224	104849352	128146176	95086008
DGDINVIDYALMK	1xOxidation [M12]	1	1	26	0	1482.71	Accession_236297	Microorganism	Firmicutes - Clostridia	Bacteria	0	PKD domain	CBM44,GH44	Cazy	0	1.95727e+08	1.75086e+08	211348496	180875920	192261888	181331936	1.59706e+08	177521856	1.8088e+08	126350455	168719123	150194340	47266072	55275260	7.06777e+07	7.31513e+07	62129964	56052272	44666288	41677192	45588004	117764702	53916172	64067172	51651460	79792429	68718584	72829384	111887240	50928548	6.74794e+07	67474640	69515356	45631060
IDVVSTDGGMFDVK		1	1	32	0	1482.71	Accession_236297	Microorganism	Firmicutes - Clostridia	Bacteria	0	PKD domain	CBM44,GH44	Cazy	0	256728352	256342224	256776928	180120752	196993424	142541520	89617008	94513352	98097576	72079080	114823144	93114224	6493456	34142432	38013600	32674378	27901496				20646504				6670836						2.94294e+06	29114024
NYDNSTTFNLSINSDK		1	1	15	0	1832.83	Accession_157104	Microorganism	Firmicutes - Clostridia	Bacteria	0	PKD domain	CBM44,GH44	Cazy	0	22780260	24332592	20677330			8979688		6663685					21783748					17119828	46758020														18629334
LVVTDDKYANSSPATK		1	1	41	1	1708.88	Accession_236297	Microorganism	Firmicutes - Clostridia	Bacteria	0	PKD domain	CBM44,GH44	Cazy	0	6.33255e+07	72259072	1.78529e+08	198447300	220619043	194527896	127292511	7.36763e+07	61692223	28121172	3.53909e+07	4.59131e+07
TLWQGSYR		2	3	7	0	1010.51	Accession_236297; Accession_216959; Accession_157104	Microorganism	Firmicutes - Clostridia,Firmicutes - Clostridia,Firmicutes - Clostridia	Bacteria,Bacteria,Bacteria	0	PKD domain	CBM44,GH44	Cazy	0											6120364			897605	562888		1.08196e+06			4233881					182776				545725824		826804			302744432
YYYTIDGEK		1	6	13	0	1151.53	Accession_469385; Accession_469384; Accession_145138; Accession_150794; Accession_426791; Accession_117447	Microorganism	Firmicutes - Clostridia,Firmicutes - Clostridia,Firmicutes - Clostridia,Firmicutes - Clostridia,Firmicutes - Clostridia,Firmicutes - Clostridia	Bacteria,Bacteria,Bacteria,Bacteria,Bacteria,Bacteria	0,E3.2.1.4; endoglucanase [EC:3.2.1.4]	Cohesin domain,glycoside hydrolase family protein	CBM46,cohesin,GH9,GH48,CBM3	Cazy	0			3.17845e+06	2.05552e+06						2125636															805597	7813389	9432009			771100	26444226	37151440	30076778
DAEGNLIADPIR		1	1	10	0	1283.66	Accession_450219	Microorganism	Firmicutes - Clostridia	Bacteria	E3.2.1.22B; alpha-galactosidase [EC:3.2.1.22]	Alpha-galactosidase	CBM51,GH27	Cazy	0	7.85066e+06	12053344	4.86138e+06	25904074	6.01086e+06	6083188	2.70185e+06	8.27206e+06					21005486	23683654	5555818	15074141	21131795	9246523	4.4773e+06	1.97553e+06		59292992		3.81738e+06	16380337	1.97606e+07	1.04989e+07	39326579	129811271	35089868	37918400	53946748	39401708
ALADYIHSLGLK		2	2	11	0	1300.73	Accession_450219; Accession_20352	Microorganism	Firmicutes - Clostridia,Actinobacteria	Bacteria,Bacteria	E3.2.1.22B; alpha-galactosidase [EC:3.2.1.22]	Alpha-galactosidase	CBM51,GH27	Cazy	0	8529398	1.23556e+07	1.11262e+07	6948704	8503360	7427744	4.80996e+06	1.9997e+06		9234966			1.4513e+06		3.43569e+06		3997888		2.17215e+06		2.57851e+06	3.02992e+07	1.92485e+07	1.20719e+07	30315096	1.67493e+07	21299320	44778092	34808184	2.81601e+07	2.1565e+07	20606242	8.20822e+06	37448980
LSLPVIIK		1	1	5	0	882.602	Accession_207226	Microorganism	Firmicutes - Clostridia	Bacteria	ramA; alpha-L-rhamnosidase [EC:3.2.1.40]	K05989 alpha-L-rhamnosidase EC 3.2.1.40	CBM67,GH78	Cazy	0	23085098	22252164	20637252	24730540	25996102	27068942	22119744	21013896	23791256	18539602	23664232	26365330	1.06546e+06	4.29776e+06	6.13745e+06	20138142	17260402	18652852	15742021	14195116	14377894	3.86496e+06	13805435	18495796	16653417	12446134	16499289	13427473		15088709	12354300	10719898	10303463
GPVYEPIGSSLAK		1	1	10	0	1317.7	Accession_170968	Microorganism	Firmicutes - Clostridia	Bacteria	E3.2.1.8; endo-1,4-beta-xylanase [EC:3.2.1.8]	endo-1,4-beta-xylanase (EC 3.2.1.8)	CBM9,GH10	Cazy	0	76154680		85063096				73605440	52803436	87072088			84763496	28409836		59718736	114921464		75096056	83004848		86289816	34758904	59357600	47910936	48702556	50239156	48243912		22462880	36977492	60000252	50347640	51021720	52687300
EAYYAVLDPEK		1	1	3	0	1297.63	Accession_170968	Microorganism	Firmicutes - Clostridia	Bacteria	E3.2.1.8; endo-1,4-beta-xylanase [EC:3.2.1.8]	endo-1,4-beta-xylanase (EC 3.2.1.8)	CBM9,GH10	Cazy	0									2195829					1.49805e+06	2081945		1.6848e+06				2457826	40473264	51278964	54344812	33415466	40717440				27058842	43432740	16676504	14525957
DGAPLPADGDWTK		2	2	7	0	1342.63	Accession_170968; Accession_335495	Microorganism	Firmicutes - Clostridia,Firmicutes - Clostridia	Bacteria,Bacteria	E3.2.1.8; endo-1,4-beta-xylanase [EC:3.2.1.8]	endo-1,4-beta-xylanase (EC 3.2.1.8)	CBM9,GH10	Cazy	0										1.57526e+06			2.01911e+06					2.1183e+06	2.02883e+06	1.61108e+06		25704778	24640316	38308020	29688330	30862464	12992277	25087436		26993178	29474086	30771216	28479592	26110290
QLVTNQGITSEEAGR		1	1	8	0	1602.81	Accession_37327	Microorganism	Firmicutes - Clostridia	Bacteria	0	Esterase	CE1	Cazy	0		3.28505e+06	2.55852e+06	4.66049e+06		9048537			2194851	4535610	16981802	14266838			1.78423e+06							27774588	31860528	2.82098e+07	37064552	37398992	34392156	28624710	51468336	14763045	29744982	33551466	18098290	182564280
ETAEYLANVVR		1	2	18	0	1264.65	Accession_97721; Accession_405804	Microorganism	Firmicutes - Clostridia,Firmicutes - Clostridia	Bacteria,Bacteria	0	Putative esterase	CE1	Cazy	0	50836168		243210280			183788960				1.88661e+06		54066104	59670656	126123520	137684032	158014256	166124428	44704284	43374372	115770384	36937516		110914824	6948939	145067136		152201296	139313376	52943440				77843160	186399264
ITVEPAEMAPVPVSIILSK	1xOxidation [M8]	1	1	9	0	2010.12	Accession_127868	Microorganism	Actinobacteria	Bacteria	0	Putative esterase	CE1	Cazy	Dockerin																													19389138
SLEELDQLLR		1	1	22	0	1215.66	Accession_100015	Microorganism	Calditrichaeota	Bacteria	0	phospholipase Carboxylesterase	CE1	Cazy	0	55605780						139596336	141700640					150306397	71216248	93022592	67665680		98312168	186982400	89486168	89187984	74582008	256075592	246477900	269179808	294254952	293140416	333879616	178815760	265276352	166385316	112680292	122171171	131316096
ELIDGYAVDVEK		1	1	10	0	1350.68	Accession_100015	Microorganism	Calditrichaeota	Bacteria	0	phospholipase Carboxylesterase	CE1	Cazy	0			4.79852e+06					3.88503e+06					18375290		3.937e+06		3.86433e+06	2219133	40045756			6.90107e+06	3.61405e+06	2.22838e+06		61799697	3.17586e+07	4.04993e+06	161982152		20065974	15655319	32473348	150761600
GDNLDLVAVHGPLK		1	1	4	0	1447.79	Accession_100015	Microorganism	Calditrichaeota	Bacteria	0	phospholipase Carboxylesterase	CE1	Cazy	0		2.91231e+06			2453403	2.83803e+06			3.5831e+06			2660380		7.01931e+06		5532715		9867716	3413679		3.52987e+06	12189075	1.66194e+07	29161826		13698805	5206086	7137010		14823318	14553291	2.25255e+06		1.6658e+08
EVPIWAFHGADDEVVLPR		1	1	3	0	2050.04	Accession_100015	Microorganism	Calditrichaeota	Bacteria	0	phospholipase Carboxylesterase	CE1	Cazy	0	8.11991e+07	78897792	36475740	98579344	119902908	60993763		3.43449e+06	45103184		59716588		20029588		1.27913e+08	107315896	7.03467e+07	114070848		74002192	97069840	4.33691e+06		5.69019e+06		5906097	63854092		22459619			1.35659e+08	96182184	56424492
VINFFEIPDK		1	1	8	0	1221.65	Accession_27456	Microorganism	Firmicutes - Clostridia	Bacteria	0	esterase	CE1	Cazy	0	81974104	73911046	100520948	96696136	92773928	7.91332e+07	86534224	79643520	72165368	67093548	75532136	83420606	10333023	30104270	44074076	26492892	17496408	38231432	31477868	4.20537e+07	27912590	38717376	40367088	31519098	35486676	14986585		42166068	9183298	32093388	26221634			3.07341e+06
SPWVQIYGDNK		1	1	5	0	1306.64	Accession_469197	Microorganism	Firmicutes - Clostridia	Bacteria	E3.2.1.8; endo-1,4-beta-xylanase [EC:3.2.1.8]	Inherit from bactNOG: Putative esterase	CE1,CBM22,GH10	Cazy	Dockerin	2.69129e+06		32021474	2.00566e+07	4041447	9.27254e+06	4.19892e+06	4.22953e+06	4.58322e+06			4.36824e+06	7.23065e+06	2792729				8070690	5.37402e+06	1.16367e+06	3.72341e+06	271900320							8413676		1.9275e+06	26771060	134340128	8.09302e+06
LGDVNEDGDIDSLDLQYLK		1	1	15	0	2122.02	Accession_208193	Microorganism	Firmicutes - Clostridia	Bacteria	0	esterase	CE1,CBM6	Cazy	0					4248039		3.62476e+06			7.00061e+06		6.69523e+06										22161328	8732009	10951876	28526560	10780122	14692610	37157476	25802766	16516149				232484367
DGDVNSLDFAYLK		1	1	13	0	1456.7	Accession_22784	Microorganism	Firmicutes - Clostridia	Bacteria	0	esterase	CE1,CBM6	Cazy	Dockerin	80626136	68145968	52881580	52378332	67588744	53813112	51875636	42575216	88319304	55778308	57227036	57732876		34618960	38393352	45518980	31032802	26764388		48572972	38927636		17942094	70148048	69795008	136357904	91297800	78292552	97164376	99110496	20099184
VEEITYYSTTTK		1	1	16	0	1434.7	Accession_22784	Microorganism	Firmicutes - Clostridia	Bacteria	0	esterase	CE1,CBM6	Cazy	Dockerin	33637100	28818262	40080264	41186240	46473052	42900544	49299484	40399720	59186296	42241264	45733508	51302016	6.03537e+06		2.52618e+06	8057958	6395833		2.26935e+06				2.54073e+06			3.47005e+06		2.49437e+06	38703036
AIAGLSMGGGQALNFGLK	1xOxidation [M7]	1	2	18	0	1720.91	Accession_122492; Accession_22784	Microorganism	Firmicutes - Clostridia,Firmicutes - Clostridia	Bacteria,Bacteria	0	esterase	CE1,CBM6	Cazy	Dockerin		5852320	47873892		37893232	8202778	8898651	21516280	24327640	22932590	16452167	18686384	2.24791e+06		11628740	38405552	15147556	10775915	9378402	9728531	19762526		29157892	28012152	23637672	11624738	10120200	34986012		16586040	15958808	11116873
LNSPTGTLIGK		1	2	21	0	1100.63	Accession_122492; Accession_22784	Microorganism	Firmicutes - Clostridia,Firmicutes - Clostridia	Bacteria,Bacteria	0	esterase	CE1,CBM6	Cazy	Dockerin	314804640	286677216	296319360	236779600	307634240	246566144	295193632	268783424	371179552	237265904	259489376	304232128	133211616	175053424	194580624	233127600	200418368	173200064	172651712	202092736	211108416	187267040	195515200	172790400	190632192	137024464	161754704	187554720	314778400	177648176	178470880	147699248	94026600
ATVYTPPGYTTSQK		1	2	14	0	1513.75	Accession_122492; Accession_22784	Microorganism	Firmicutes - Clostridia,Firmicutes - Clostridia	Bacteria,Bacteria	0	esterase	CE1,CBM6	Cazy	Dockerin	141929648	115914360	143818240	125373552	153721024	127702304	89459456	76264888	135092112	88845152	73717336	91252072	2.40379e+06	6420157	9465426	27553382	10870510	15266887	9264090	7316218	6.90974e+06				3749263					3269197	1722039	2.429e+06	1.72212e+06
AMADDRPIGDIYSPEK	1xOxidation [M2]	1	2	10	0	1793.84	Accession_122492; Accession_22784	Microorganism	Firmicutes - Clostridia,Firmicutes - Clostridia	Bacteria,Bacteria	0	esterase	CE1,CBM6	Cazy	Dockerin	1.27496e+08	90333864	96934398	1.01133e+08	1.37035e+08	94168699	1.14259e+08	1.03333e+08	1.85862e+08	94151466	97758688	128347694	22608460	3.38023e+07	4.69798e+07	68647922	4.61013e+07	56597425	52999376	4.4084e+07	26840740	1.17776e+08	9.67471e+07	101907497	86943482	78480975	67543944	100197626	20998200	59486014	2.83827e+07	58764750	5.83571e+07	52527916
GIGYINNGDYAVYK		1	2	5	0	1546.75	Accession_122492; Accession_22784	Microorganism	Firmicutes - Clostridia,Firmicutes - Clostridia	Bacteria,Bacteria	0	esterase	CE1,CBM6	Cazy	Dockerin	98232744	82357584	93773128	79331120	89735952	70030704		71163168	46385788	13430431		3307275		3.72528e+06	5758404	1.20171e+07	8.41648e+06	3.74241e+07	40431520	2.79776e+06	16504418		4183722	2.9142e+06	4.4389e+06			4258076			23008478	1.13588e+07	18492976
ANVIADNLIAEGK		1	1	4	0	1327.72	Accession_52461	Microorganism	Firmicutes - Clostridia	Bacteria	E3.2.1.8; endo-1,4-beta-xylanase [EC:3.2.1.8]	esterase	CE1,CBM6,GH10	Cazy	Dockerin	3.79312e+08	382863136	370836352	359247200	372336320	220612160	34327988	40100576	276262292	1.15982e+08	339766787	182599875		6936734	297730610	334181346	380998666	89900832		184566576	229917198	430145590	450605766	4.3416e+08	500497281	370411695	368445104	445535669	3566353	406115788	373741996	434664076	84194208
VVDNLIADGK		2	2	4	0	1043.57	Accession_215712; Accession_74216	Microorganism	Firmicutes - Clostridia,Firmicutes - Clostridia	Bacteria,Bacteria	0	Inherit from bactNOG: Putative esterase	CE1,CBM9	Cazy	0			22907904	19008864			19423596		58890592	426100096	308342624	279807360	44546300			7595374	58190824	19011996		69071640	17231290
VLLEALGYK		1	3	182	0	1005.6	Accession_76857; Accession_97779; Accession_192200	Microorganism	Firmicutes - Clostridia,Firmicutes - Clostridia,Firmicutes - Clostridia	Bacteria,Bacteria,Bacteria	0	Inherit from bactNOG: Putative esterase,Inherit from firmNOG: Cell wall binding repeat 2-containing protein	CE1,CBM9	Cazy	0	3553591296	4000680960	3789650176	4438529536	4522045440	2464080384	114261328	125751928	1418891008	235408816	1571829376	761938368	70425736	2578032896	4030580992	4430447616	4476656128	1268756608	2.16688e+07	2517656320	3.23107e+09	9060700160	8.88059e+09	8.13961e+09	9926260736	7784416256	7898170880	11003354112	11831861248	8015277056	6.00372e+09	5725252096	1201132672	7691670016
ELVNHLIPVVETK		1	1	44	0	1490.86	Accession_322256	Microorganism	Firmicutes - Clostridia	Bacteria	0	Inherit from bactNOG: Putative esterase	CE1,CBM9	Cazy	0	43181732	42552800	43168200	38420060	39180100	31496152	16944148	14968226	13467128	9643314	15937116	19312036	63235156	69378656	78535128	52889180	44889140	50359228	48324752	45384968	49409712	138475467	136246500	131384448	174726514	159485932	191657126	161327250	146637824	137093689	102911521	108867593	86799089	169846400
IDNQQQIDDQVAALK		1	1	41	0	1698.87	Accession_322256	Microorganism	Firmicutes - Clostridia	Bacteria	0	Inherit from bactNOG: Putative esterase	CE1,CBM9	Cazy	0	398726464	338687264	455990464	462634400	540324992	548863296	405020960	560746624	438065536	447683872	481191552	603851456	301459424	526020000	570133440	577581376	592363776	585826368	437830912	545417920	569293184	289877920	257378848	231782576	249262560	232351696	245858080	258011840	810692560	272675424	330729184	272877792	253542512	408511808
EYGVDDVHYR		1	1	55	0	1252.56	Accession_322256	Microorganism	Firmicutes - Clostridia	Bacteria	0	Inherit from bactNOG: Putative esterase	CE1,CBM9	Cazy	0	4.51526e+07	45859352	4.29796e+07	3.43337e+07	3.96473e+07	3.45295e+07	7726934	8221403	1.35692e+07	1.55893e+06	5.41931e+06	6.49611e+06	1.65044e+07	1.62537e+07	2.20047e+07	1.85431e+07	1.67066e+07	2.86974e+07	4.83016e+06	1.2839e+07	9.8849e+06	36028900	24922235	3.09113e+07	7.25753e+07	6.82998e+07	84685100	6.32952e+07	3.80663e+07	48650989	4.42703e+07	1.07954e+07	4.00878e+07	4.62139e+06
IVEGGYIVEAR		1	1	15	0	1205.65	Accession_322256	Microorganism	Firmicutes - Clostridia	Bacteria	0	Inherit from bactNOG: Putative esterase	CE1,CBM9	Cazy	0	125712964	138906831	134423131	7.92745e+07	102208876	5.30956e+07			37741408	2.41728e+06	41645208	1.33778e+07	9793315	72886080	78717104	5.742e+07	48090408	43171508	11932714	9338779	45840204	91532616	160007280	105416040	153702504	128189080	138752320	1.47565e+08	127072288	2.87834e+07	117485528	1.43763e+08	126586064	1.69931e+08
TYLTTGDLEDMK	1xOxidation [M11]	1	1	14	0	1402.64	Accession_322256	Microorganism	Firmicutes - Clostridia	Bacteria	0	Inherit from bactNOG: Putative esterase	CE1,CBM9	Cazy	0													36222928	51172096	35046048	23180466	29815140	7.0491e+06	2.08757e+07	25987380	29585558	56943848	56387076	54196476	74265384	74115784	8.80382e+07	55537356		62497860	60729248	56645064	34504772
FGEMILTGK		1	1	6	0	995.523	Accession_215712	Microorganism	Firmicutes - Clostridia	Bacteria	0	Inherit from bactNOG: Putative esterase	CE1,CBM9	Cazy	0	278251936	293090496	292445472	265490816	306434496	226230736	179251856	195090480	200796032	131451352	169608752	165776272	9728433			46915132			82663248	30847992		271906880		286929952			175089872		40749380		179175856	108847976	115088288	3.55835e+06
LTAEYLQR		1	1	5	0	993.536	Accession_322256	Microorganism	Firmicutes - Clostridia	Bacteria	0	Inherit from bactNOG: Putative esterase	CE1,CBM9	Cazy	0		18485072	35322236	31480844	14485853	1.88537e+07	1.15258e+07	1.13194e+07	34775845				45542168	258191232	67502080		128398704	63794186	2.59061e+06	5.20893e+07									2.91211e+07			809788	744702	23826156
QLSDTFIYSGDVTK		1	1	4	0	1573.77	Accession_322256	Microorganism	Firmicutes - Clostridia	Bacteria	0	Inherit from bactNOG: Putative esterase	CE1,CBM9	Cazy	0	27313172	18517250		4.10212e+06		4.44146e+06											4.01994e+06					5225817		7.15782e+06			5.94544e+06
IFQPLPNQYR		1	1	3	0	1275.68	Accession_322256	Microorganism	Firmicutes - Clostridia	Bacteria	0	Inherit from bactNOG: Putative esterase	CE1,CBM9	Cazy	0		26073704				23690612		5.60666e+06	4.14436e+06	2.82416e+06		2039845	10592500	36986936	34916692	33217532	31475726			14862070	25893318											42108288	11600980	3.94755e+06
DANLSDASGNVYEK		1	1	52	0	1482.67	Accession_74216	Microorganism	Firmicutes - Clostridia	Bacteria	0	Inherit from bactNOG: Putative esterase	CE1,CBM9	Cazy	0	2.85084e+08	2.61008e+08	1.41284e+08	1.34923e+08	3.274e+08	1.3481e+08	1.89876e+08	1.77534e+08	3.14879e+08	248309744	260316352	248031872				303478		2.5724e+06	1.85705e+06			2.92411e+08	882069	2.69913e+06	7.5483e+06	11694651	2.00805e+06	1.78989e+06	1.98317e+08	1.1708e+07	8.47364e+06	8079961	1.16241e+08	342371399
YNTYSASGSQEDLK		1	1	78	0	1562.7	Accession_338253	Microorganism	Firmicutes - Clostridia	Bacteria	0	ig domain protein group 2 domain protein	CE1,CBM9,GH10	Cazy	0	2.1491e+07	4.91612e+07	4.90016e+07	3.58693e+07	4.53624e+07	31702040	4.75493e+07	34414667	4.46157e+07	415471	2.64986e+07	1.27092e+07			28411624	2.88954e+07		2.4505e+07	9.11713e+06		303848	265732	538647	190468
DAEGNVTGYIVEAR		1	1	19	0	1493.72	Accession_338253	Microorganism	Firmicutes - Clostridia	Bacteria	0	ig domain protein group 2 domain protein	CE1,CBM9,GH10	Cazy	0						56966220	67304336	89541808		50189468			5108944			6331987		28868516							5.04168e+06		3129827	15576218		3.40823e+06	9644124		6450186
ASIHNYGVFK		1	1	30	0	1135.59	Accession_338253	Microorganism	Firmicutes - Clostridia	Bacteria	0	ig domain protein group 2 domain protein	CE1,CBM9,GH10	Cazy	0	1.54838e+07	1.07486e+08	118706255	1.10769e+08	7.06444e+07	7.84309e+07	4.67368e+07	3.3099e+07	107713156	70794932	100686608	96704199	3.92909e+07	4.49292e+07	6.31943e+06	6.12817e+07	6.03858e+07	6.84297e+07	3.92205e+06	59500308	47995551	1.73707e+07	15414314	5.86141e+06				5.06154e+06	2175649		3.09785e+06	4.76819e+06	2.06049e+06	2762665
DSEGNPIFIYNADLSK		1	1	10	0	1782.85	Accession_338253	Microorganism	Firmicutes - Clostridia	Bacteria	0	ig domain protein group 2 domain protein	CE1,CBM9,GH10	Cazy	0	30681480	40287652	41794948	3.52328e+07	44614484	3.33224e+07	16922874		39279236	17587742	33311806	2.47051e+07		11981765	14866524	19176466	28545966	8.05905e+06	2.91187e+06	1.39544e+07	3441337		5.41121e+06	5804922	13043521	5.71457e+06	5.85202e+06				5.7627e+06	11538615	8.15241e+06
MDIEALAFK	1xOxidation [M1]	1	1	10	0	1053.53	Accession_338253	Microorganism	Firmicutes - Clostridia	Bacteria	0	ig domain protein group 2 domain protein	CE1,CBM9,GH10	Cazy	0	7073246		3133924	3.43926e+06		2.79267e+06	87000184	102559104	107192432	2.04598e+06	36842196	88360280	6.90919e+06	1675389	7336018		12346229	4.12831e+06	1916703		2.04014e+06		12418559	10739279			2.6632e+06	4.09985e+06		5.61365e+06	11953365	2.24253e+06		3.50124e+06
DASDSVNWTSSDTTVAR		1	1	9	0	1811.8	Accession_338253	Microorganism	Firmicutes - Clostridia	Bacteria	0	ig domain protein group 2 domain protein	CE1,CBM9,GH10	Cazy	0	198526656		164324224			141025488						117141536	5.55994e+06	16893648			10006049		9859134	21125472	17958794		20186262	30814188
MVSIANDIELVR	1xOxidation [M1]	1	1	6	0	1375.72	Accession_338253	Microorganism	Firmicutes - Clostridia	Bacteria	0	ig domain protein group 2 domain protein	CE1,CBM9,GH10	Cazy	0	36474380	40447156	35335048	43353736	66326528	38310024	23173812		34380820		34401912	31005418	34830328		59510644	32428998	43519692	37043292		28432136	42779412	20971158			13233396	16963088	35522332	7.49325e+06	8694146	14785092
GSQDPLIFDR		1	2	5	0	1147.57	Accession_338253; Accession_391452	Microorganism	Firmicutes - Clostridia,Firmicutes - Clostridia	Bacteria,Bacteria	0	ig domain protein group 2 domain protein	CE1,CBM9,GH10	Cazy	0	88704832	80237216	86299104	55856620	75858216	65599008	73144040	60259672	64535596	37016352	34037164	43125384				10610780		3.9448e+06	2.79242e+06				4514951										2.80293e+06
AGTITVFDK		1	2	5	0	951.515	Accession_151910; Accession_338253	Microorganism	Firmicutes - Clostridia,Firmicutes - Clostridia	Bacteria,Bacteria	0	ig domain protein group 2 domain protein	CE1,CBM9,GH10	Cazy	0		519340256	532640640	487675296	336837536	397002528	348948448	142218320	500922336	376075776	439831840	482684544	4.46381e+06	248504304	157324640		232655072			223494608	260554288		10408609					22758716	6.32653e+06		22434526
LPADVTGHYVK		1	2	15	0	1199.64	Accession_294828; Accession_365246	Microorganism	Firmicutes - Bacilli,Actinobacteria	Bacteria,Bacteria	0	hydrolase family 3,Putative esterase	CE1,GH3,CBM6	Cazy	0	133075200	150879360	180714816	168916752	179457824	176587504	117195344	109821896	96025728	70607984	95427200	94565560	72057352	95858856	110319880	70393456	61393048	65236000		44748880	55436516		3486466	1287540								5.16621e+06		5434973
QLDAEYIMQK	1xOxidation [M8]	1	1	10	0	1254.6	Accession_37328	Microorganism	Firmicutes - Bacilli	Bacteria	pnbA; para-nitrobenzyl esterase [EC:3.1.1.-]	Carboxylesterase	CE10	Cazy	0	363497504	351563168				325165760	290822880	294346464		213232032	249237264	248730624	254290736	353037600	338785152					343468576	422826208										981857280			8.2147e+06
FNLTLDEAEQEGVK		1	1	15	0	1592.78	Accession_252216	Microorganism	Firmicutes - Clostridia	Bacteria	pnbA; para-nitrobenzyl esterase [EC:3.1.1.-]	Carboxylesterase	CE10	Cazy	0		3.0923e+06				2.37826e+06	2.47994e+06	9162254		3.36852e+06			4.57233e+08	674803328	667125568	936236544	802325504	828337216	5.96553e+08	643195008	6.80758e+08	2.74747e+09	2493200384	2.80144e+09	3192196608	3067698432	3.21952e+09	3174017280	3684423253	2.76994e+09	2718141440	2744999168	2658475008	7917433899
ELDAEYVLK		1	1	5	0	1079.56	Accession_252216	Microorganism	Firmicutes - Clostridia	Bacteria	pnbA; para-nitrobenzyl esterase [EC:3.1.1.-]	Carboxylesterase	CE10	Cazy	0	36860108		39694480	80038712	45603920	73549056	38460504	37008128	32502432		59271772		198625696	68731616	70140672	66895336	39882988	134153056	404930496	74561136	72049720	256378352	212383568	387924224	283355744	426077120	308630816	250543376	142983200	337668288	210918000	150111024	237896352	174751536
EQPGELMNFLVR	1xOxidation [M7]	1	1	4	0	1448.72	Accession_252216	Microorganism	Firmicutes - Clostridia	Bacteria	pnbA; para-nitrobenzyl esterase [EC:3.1.1.-]	Carboxylesterase	CE10	Cazy	0	126282856	133722224	41608568		121285048	49766328				43672724	51970176		31511998	34956080	21243258	29131500	24226178	24231402														29709626	84424240
TENGIVQGLPAADPR		1	2	33	0	1537.8	Accession_370787; Accession_199777	Microorganism	Firmicutes - Bacilli,Firmicutes - Bacilli	Bacteria,Bacteria	pnbA; para-nitrobenzyl esterase [EC:3.1.1.-]	Carboxylesterase	CE10	Cazy	0	1.0894e+08	104785890	108664296	121689432	116883064	118087328	111787096	102387880	100278008	91112880	94906536	102926584	17057950	20734558	18768436	25084490	19200800	20418614	25548622	15685305	21158330	11209032		7.97215e+06	8324710	8.80986e+06	1.10843e+07			7174011	15126671	14086858	12820504	10129000
AIIQSGMIAPVYPGNR	1xOxidation [M7]	1	2	18	0	1702.89	Accession_370787; Accession_199777	Microorganism	Firmicutes - Bacilli,Firmicutes - Bacilli	Bacteria,Bacteria	pnbA; para-nitrobenzyl esterase [EC:3.1.1.-]	Carboxylesterase	CE10	Cazy	0	80394068	73817832	78406768	84036664	95072972	75862208	2.58008e+07	36840255	5.97775e+07	13453760	64860972	29889356	1.88111e+06	4.12407e+06	5.34033e+06	14308446	7.41808e+06	8021599	2.84468e+06	9185499	3.77171e+06				10677219	3.5752e+06	2.90712e+06		5892770				5.7326e+06
GIPYAADTSGENR		1	2	15	0	1350.63	Accession_180232; Accession_89227	Microorganism	Firmicutes - Clostridia,Firmicutes - Clostridia	Bacteria,Bacteria	pnbA; para-nitrobenzyl esterase [EC:3.1.1.-]	Carboxylesterase	CE10	Cazy	0		5.72005e+06	902894	1.40052e+07	4629694	6.83618e+06	2.26138e+06	3.71737e+06	6.99913e+06	46886816	39217760	23049616				6.02952e+06	26483352	1.32025e+07	1.62723e+07
GIPFAAPPVGK		1	3	14	0	1053.61	Accession_61797; Accession_37328; Accession_133703	Microorganism	Firmicutes - Clostridia,Firmicutes - Bacilli,Firmicutes - Bacilli	Bacteria,Bacteria,Bacteria	pnbA; para-nitrobenzyl esterase [EC:3.1.1.-]	Carboxylesterase	CE10	Cazy	0	82999792	83646560	82686016	82869768	79148360	80194656	54095568	47618056	44565236		42229404	45505376	61168284	75203616	68945336	57644272	46425676	46140872	53486732	49485640	49982512	90255008	69697824	94665488	130440712	110036656	136099792	108446688	35695068	117096104	74121264	54508084	54049780	82336504
GIPFAAPPVGENR		2	9	27	0	1324.7	Accession_80623; Accession_282752; Accession_252216; Accession_126492; Accession_32876; Accession_370787; Accession_469781; Accession_199777; Accession_95515	Microorganism	Firmicutes - Clostridia,Firmicutes - Bacilli,Firmicutes - Clostridia,Firmicutes - Clostridia,Firmicutes - Clostridia,Firmicutes - Bacilli,Firmicutes - Bacilli,Firmicutes - Bacilli,Firmicutes - Bacilli	Bacteria,Bacteria,Bacteria,Bacteria,Bacteria,Bacteria,Bacteria,Bacteria,Bacteria	pnbA; para-nitrobenzyl esterase [EC:3.1.1.-]	Carboxylesterase	CE10	Cazy	0	36030771	42775666	1.79963e+07	3.89362e+07	11288293	23704552	63546664	13427216	52484452		1.97717e+07	1.65473e+06		1.96891e+06			2.7512e+06	42499716		6.03009e+06	2.56845e+06	76855808	52489824	79823080	9.78967e+07	101831123	103467208	97185664	259302416	87651200	7.23898e+07	5.01182e+07	46653780	323173932
ELNIIAWR		1	1	5	0	1014.57	Accession_108989	Microorganism	Firmicutes - Clostridia	Bacteria	0	Carboxylesterase family	0	Non-Cazy	0	9438694			4.45215e+06		26508164	62312876	132662648	31707292	23122550	10304380	37098624	23841780					14389380	66665196			54011012	40469624	52236524	123719160	104275096	98430424	98114512	78948888	91309888	63768172	52588692	36115252	54438560
NLPAPVFDR		1	1	4	0	1028.55	Accession_108989	Microorganism	Firmicutes - Clostridia	Bacteria	0	Carboxylesterase family	0	Non-Cazy	0	232961056	223113840	222735072	251795088	250267488	375696000	499989216	497601600	372560768	379089040	269277896	375471720	53828231	64017584	7.38925e+07	176677616	1.49254e+08	146380602	149538186	127715832	162200875	481770304	282820096	367069696	561397440	634330432	626397376	465937632	604507840	4.84214e+08	474541593	3.69084e+08	334653958	519318528
FKGPESELLVK		1	1	4	1	1246.7	Accession_108989	Microorganism	Firmicutes - Clostridia	Bacteria	0	Carboxylesterase family	0	Non-Cazy	0	393581124	60545684	674880128	702580960	412352604	457588868	516740812	526486574	80775784	308467984	4.73776e+08	241116080	14075528		5863878	68384376	95437592	153160958	456432720	54551780	98051106	356590714	282940656	395878848	391187376	413210624	410896448	385207632	531516408	207026176		188520320	2.47423e+08	542745728
FQMPLYPMIDDR	2xOxidation [M3; M8]	1	3	21	0	1557.71	Accession_108989; Accession_224565; Accession_34765	Microorganism	Firmicutes - Clostridia,Firmicutes - Clostridia,Firmicutes - Clostridia	Bacteria,Bacteria,Bacteria	0	Carboxylesterase family	0	Non-Cazy	0													1.33082e+06	4.17667e+06	1.74721e+06	24844152	28246056	21726638		23762848	9484177	122782576	73329040	89386512	160183960	185642945	176764932	122540404	156808120	79960104	138185872	91968136	74232640	1.99858e+08
LQAVQEEIDR		1	1	31	0	1200.62	Accession_275714	Microorganism	Spirochaetes	Bacteria	0	lmbE family	CE14	Cazy	0				5390560	6089901	19657674	6146591			2.22714e+06				299373824		4399231					8681155			1972922	1.74485e+06					268175648	1.35956e+06	1.74106e+06
DPTAVVTPISVQLSPAIR		1	1	4	0	1864.05	Accession_275714	Microorganism	Spirochaetes	Bacteria	0	lmbE family	CE14	Cazy	0						374458	2528590	363437			157779		4.04997e+06	3.92063e+06	3.53584e+06	6704976	6.49905e+06	5683052	1.74411e+07	4037569	4.91436e+06	6813294	5443986									3.25251e+06		1127291136
AFDFGFSK		1	1	4	0	918.436	Accession_275714	Microorganism	Spirochaetes	Bacteria	0	lmbE family	CE14	Cazy	0																						17803534		11113544	8.23334e+06	7693031	7.50562e+06	21354570		17004316
DAELPVNDEVK		1	1	12	0	1228.61	Accession_78735	Microorganism	Firmicutes - Others	Bacteria	0	GlcNAc-PI de-N-acetylase	0	Non-Cazy	0						1.45925e+06	5074926				6.17112e+06		2.03689e+07	20125854	51444420	38674599	24755403	27492223	4.23956e+07	43946910	2.89256e+07	45958452	51543608	94497168	91023274	72926128	63003816	7.02589e+07	122888736	5.7846e+07	50576380	3.83759e+07	35462532	136044080
YALADIIR		1	1	3	0	934.536	Accession_78735	Microorganism	Firmicutes - Others	Bacteria	0	GlcNAc-PI de-N-acetylase	0	Non-Cazy	0	5.63743e+06	8818671		10614600		7.78388e+06		5749701			928247	3744747		3936445	17081936	22304370	26639528			12938015	12185360	39550940	34572224	28464790	38232756	38731088	29815474	48149288	496343552	36414032	19570032	25318792		318606144
LANNIDDPPEVYIDR		1	1	15	0	1743.85	Accession_223995	Microorganism	Firmicutes - Bacilli	Bacteria	0	S-layer protein	CE15	Cazy	0				32002394			35689304	19392280	30660900	27042406	2.02548e+06			2.4267e+06	2.63702e+06					2.64241e+06														4.60898e+06
IHDNFDDISR		1	1	12	0	1231.57	Accession_223995	Microorganism	Firmicutes - Bacilli	Bacteria	0	S-layer protein	CE15	Cazy	0		7.42339e+06	1.29303e+07	1.03558e+07	2.57565e+06	6.00544e+06	7.15888e+06	2.36034e+06	1.56058e+07	8.8074e+06	1.77855e+07	1.6421e+07	336528		2.06292e+06				69666.6						478495	138279			1.60696e+06
FDFSEPR		1	1	61	0	897.41	Accession_435788	Microorganism	Firmicutes - Clostridia	Bacteria	0	lipolytic protein G-D-S-L family	CE2	Cazy	0	4.66312e+08	4.70518e+08	4.83463e+08	504739264	5.27257e+08	498683840	513932835	5.53653e+08	4.78149e+08	4.60396e+08	5.16079e+08	5.12469e+08	571537408	5.5918e+08	6.27327e+08	573640192	518263168	557966784	7.10379e+08	6.21059e+08	6.63351e+08	1562153356	1.30752e+09	1520725449	1749081344	1855594880	1884895488	1596199168	2172184064	1575061760	1.27023e+09	9.78906e+08	9.51749e+08	1719740416
IMPLGDSITDGITVPGAYR	1xOxidation [M2]	1	1	3	0	1992.01	Accession_132930	Microorganism	Firmicutes - Clostridia	Bacteria	0	GDSL-like Lipase/Acylhydrolase	CE3	Cazy	0	10363671					4.04271e+06			7.81924e+06			2325304						2.47583e+06		8081107		4658184	7761386	4.74048e+06			6545411		71907072	5199460		3.47563e+06		44464896
QYNATIPGVVQQK		1	1	115	0	1445.77	Accession_3748	Microorganism	Firmicutes - Clostridia	Bacteria	0	lipolytic protein G-D-S-L family	CE3	Cazy	Dockerin	163933296	164624752	165952720	1.34872e+08	142786032	1.62333e+08	146041104	137297158	211244752	169357200	1.81495e+08	221948368	1.1281e+08	123641656	135162896	159408816	151250768	126363088	108590936	1.0963e+08	109842048	7.02919e+06	29208576	8256773				12524041	255489592		38598432	44382696	40735972	161399796
NSPEEIIER		1	1	10	0	1086.54	Accession_66464	Microorganism	Firmicutes - Clostridia	Bacteria	pdgA; peptidoglycan-N-acetylglucosamine deacetylase [EC:3.5.1.104]	Polysaccharide deacetylase	CE4	Cazy	0	593358144	562914880	634502336	651668864	673633920	639458624	593138112	662403584	531750240	424185120	477058944	498591040	411983872	373303584	463123392	468863872	374063072	469954784	526398256	381268128	423045950	133014052	220423168	84279792							12707089	156320798	30115728
ELLPGLGYEYAR		1	1	7	0	1380.72	Accession_200255	Microorganism	Firmicutes - Clostridia	Bacteria	0	Polysaccharide deacetylase	0	Non-Cazy	0	19257640		3.43486e+06		3115611	2669070	2495761		2329021				1741895			7458884			13145470			3.8122e+06	3.66892e+06	6.22013e+06		4.00907e+06	5477091		12694004	9506020	3.47342e+06	10496835		107734624
NLEELAGYPVR		1	1	8	0	1260.66	Accession_430107	Microorganism	Thermotogae	Bacteria	0	polysaccharide deacetylase	0	Non-Cazy	0	91916272	87394536	94669184		89319400		56903104	47029428	4.88215e+07	4.26799e+07	64864260	53694756			7482330						10249889	23957907	3.73615e+06	3.32835e+06		53519312	6.00814e+07	5302797		14225148	12557615	2.29147e+06	8586618	5073931
AVFDLPLEELKK		1	1	9	1	1401.8	Accession_264960	Microorganism	Firmicutes - Clostridia	Bacteria	cah; cephalosporin-C deacetylase [EC:3.1.1.41]	acetyl xylan esterase	CE7	Cazy	0	28160693	27430998	2.77494e+07	13788078	25979334	4.89109e+06			7.90057e+06		8.79985e+06																		14786739					32177830
NFDPLHLR		1	1	10	0	1011.54	Accession_264960	Microorganism	Firmicutes - Clostridia	Bacteria	cah; cephalosporin-C deacetylase [EC:3.1.1.41]	acetyl xylan esterase	CE7	Cazy	0																		3.0446e+06	4.10873e+06			24269961	1.74351e+07	1.43563e+07	30485058	27243928		13881129	23014564	18635988	1.58634e+07	20209312	9.88507e+06	57550572
YFGHENIPVAIETK		1	1	7	0	1617.83	Accession_67543	Microorganism	Firmicutes - Clostridia	Bacteria	cah; cephalosporin-C deacetylase [EC:3.1.1.41]	acetyl xylan esterase	CE7	Cazy	0	88006792	92995552	67917044	42526988	89827008	53768884	51959716	47847772	29344194	26126180	1.76066e+07	24917930	14057517						49499300			21416638	24352350	9212550	4.41092e+07	3.81401e+07	35361244	4.40092e+07		12641555
NAKPEIEEQVLR		1	1	6	0	1425.77	Accession_67543	Microorganism	Firmicutes - Clostridia	Bacteria	cah; cephalosporin-C deacetylase [EC:3.1.1.41]	acetyl xylan esterase	CE7	Cazy	0		6.4033e+06	2892117				1.43123e+07		5.71353e+06	3007595	15388881	6.96298e+06	2.75797e+06	9.97968e+06		4.43234e+06	2.6512e+06	9860372	3.35982e+06			96865740	5.17777e+06	75626944	6.052e+07	55776730	29813548	111570990	4497046	91973556	25135598	2.1012e+07	1.88106e+07
LGYIDIQHLADR		1	4	22	0	1413.75	Accession_264960; Accession_378281; Accession_121099; Accession_153168	Microorganism	Firmicutes - Clostridia,Firmicutes - Clostridia,Firmicutes - Clostridia,Chloroflexi	Bacteria,Bacteria,Bacteria,Bacteria	cah; cephalosporin-C deacetylase [EC:3.1.1.41]	acetyl xylan esterase	CE7	Cazy	0	4.16577e+06	2.07499e+06		2.20411e+06	3.30486e+06	2.15529e+06			2.03691e+06		3.0873e+06				1.07212e+06	2139888	1.63944e+06					2.57818e+07	1.75227e+07	14633422	2.8668e+07	22928682	32268256	4.72467e+07	1.9855e+07	2.53496e+07	15856766	1.61626e+07	8486584	65477592
GLDDPNPDNLLFR		1	4	7	0	1485.73	Accession_264960; Accession_122730; Accession_378281; Accession_121099	Microorganism	Firmicutes - Clostridia,Firmicutes - Clostridia,Firmicutes - Clostridia,Firmicutes - Clostridia	Bacteria,Bacteria,Bacteria,Bacteria	cah; cephalosporin-C deacetylase [EC:3.1.1.41]	acetyl xylan esterase	CE7	Cazy	0																	3.74394e+06				11335701	31520100	34345772		3.828e+06		3.51498e+06				31090228		53898188	178928987
ADFALLSK		1	1	21	0	864.483	Accession_474949	Microorganism	Euryarchaeota	Archaea	nagA; N-acetylglucosamine-6-phosphate deacetylase [EC:3.5.1.25]	Amidohydrolase family	CE9	Cazy	0	3.93009e+06			9.23087e+06	4.64101e+06	8474334	5.07102e+06	4.1873e+06	10485503	1.86593e+06	5.05298e+06		3.31852e+06	1.33621e+08	132686176	1.81636e+08	188058872	7.58412e+07	11710790	138056256	1.46754e+08	218128128	209499120	190084197	2.46968e+08	152279216	322859304	278486304	270719584	216898192	217158467	188468705	9.41735e+06	323736958
FVASTGTVAFLPSTVTAEEEK		1	1	16	0	2184.11	Accession_474949	Microorganism	Euryarchaeota	Archaea	nagA; N-acetylglucosamine-6-phosphate deacetylase [EC:3.5.1.25]	Amidohydrolase family	CE9	Cazy	0					2.71776e+06	5399854	13793720		4.03734e+06	12309693	1.41354e+07		1.85247e+06	3121402	3.5863e+06	9622945	8.16476e+06	9.10461e+06	3.14972e+06	2.04752e+06		3.51181e+07	9743994	3.54663e+07	38457204	27986820	29275942	38040748	1.90596e+07	31303954	4.37379e+06	16104375		31464420
LAEGNLAGSTLTMQR	1xOxidation [M13]	1	1	9	0	1577.8	Accession_474949	Microorganism	Euryarchaeota	Archaea	nagA; N-acetylglucosamine-6-phosphate deacetylase [EC:3.5.1.25]	Amidohydrolase family	CE9	Cazy	0	186548320	1.94913e+08	195717984	178283488	202739648	164768656	1.83547e+08	186427991	1.506e+08	37010406	8.94184e+07	89038734	9.26551e+07	1.83098e+08	272348074	305071656	2.36889e+08	264150015	136277766	158767792	244738393	44379151	206820124		9.69693e+07	361337292	106180664	4.65566e+08	1.39319e+08	3.58062e+08	2.90098e+08	109312768	8.05587e+07	1.22962e+08
ILSGYNVNQAPVINVADPTGSQK		1	1	60	0	2385.24	Accession_274363	Microorganism	Firmicutes - Clostridia	Bacteria	0	cellulosome anchoring protein cohesin	cohesin	Cazy	0	244452864	232168208	253283640	223169296	241843440	212676684	182245408	165043884	160139864	129631822	179867084	159927484	83713692	140063402	126797788	168776408	143762914	148214710	81160718	99646330	111005326	31315676	5.39328e+07	37441828	31031896	22018250	26013996	55262432	52150188	33121794	52771241	6.91124e+07	54384656
VLQPVNPVTR		1	1	53	0	1122.66	Accession_274363	Microorganism	Firmicutes - Clostridia	Bacteria	0	cellulosome anchoring protein cohesin	cohesin	Cazy	0	1079643776	1105685504	1113908480	983034240	1030411456	999921664	963340032	893008576	884878912	722058944	843818944	874028672	571852672	657735872	653928896	771995392	581958208	661141120	651253888	494352352	585956288	685050240	453557504	624820928				557813056			437228384	552706624	507924768
VISDKPTSIVFEDTYR		1	1	50	0	1869.96	Accession_274363	Microorganism	Firmicutes - Clostridia	Bacteria	0	cellulosome anchoring protein cohesin	cohesin	Cazy	0	438509924	575728836	578664183	344346494	599181720	300476434	147162860	1.88497e+08	170356910	59115108	94267984	1.00018e+08	4.84112e+07	38439452	1.07859e+08	7.57173e+07	72224046	8.80783e+07	100695856	62349240	82433168	2.22145e+08	274924464	2.02551e+08	248715382	2.33178e+08	240022896	271913780	80286100	231587466	133219456	211051064	97101656	31594078
YDPDVLQPVTSAGKPYSNSTNLSGR		1	1	31	0	2666.31	Accession_274363	Microorganism	Firmicutes - Clostridia	Bacteria	0	cellulosome anchoring protein cohesin	cohesin	Cazy	0		106566680	125687496	101701776	107996632	86542680	73421928	42788060	52964584		4.89742e+07		7335527	20882438	24037520	44265420	21224248	25555632	4.9841e+06		23285510		85201616	81616984	85974872		86010448	9472297		5801302	2.87486e+06		2.4451e+06
VTHSETLTYIR		1	1	37	0	1319.7	Accession_274363	Microorganism	Firmicutes - Clostridia	Bacteria	0	cellulosome anchoring protein cohesin	cohesin	Cazy	0		40893552		2.49891e+06	30640522					27185966				43325349			115538920	6368432			4.05132e+07	2.54535e+06			1.90952e+06	3.05063e+06	3.51055e+06	7293415	141425296	1768499	1.41299e+06
SSAEAESNGSVAVINFK		1	1	34	0	1709.83	Accession_274363	Microorganism	Firmicutes - Clostridia	Bacteria	0	cellulosome anchoring protein cohesin	cohesin	Cazy	0	83960464	98223430	32325246		73205608	31569796	5.35455e+06	2.45811e+06	19819960	1.43369e+07	26555229	1.17224e+07		6796724		5508879					1.53517e+06	5332082	2.48146e+06	1.73101e+07	9762402	8.63081e+06		3516920	222056851	1.68974e+07		7.02006e+06	6.3219e+06
VLEVGNTSITFENTR		1	1	26	0	1679.86	Accession_274363	Microorganism	Firmicutes - Clostridia	Bacteria	0	cellulosome anchoring protein cohesin	cohesin	Cazy	0	243356736	247961976	264425672	251775552	274470160	227795224		172584656	38011004	33147444	167264912	153930908	52377268	91446830	107113844	129959304	107151580	111911540	66826507	91875860	106287936	9.35794e+07	71834616	58944852	74726528	130711868	121291244	167297616	218223312	144226664	87783678	70733488	48121464
YDPEVLQPVDSNGEPYTNETIPAAR		1	1	20	0	2775.31	Accession_274363	Microorganism	Firmicutes - Clostridia	Bacteria	0	cellulosome anchoring protein cohesin	cohesin	Cazy	0	49967484	104670744	124215224	32442300	46889700	4.01577e+07	86742912	40382628	84611880	87683344	38951408	31045102	54275025	10435381	7.09923e+06	22046234	20300446	7.08063e+07	20407528	5.67285e+07	15697360	6.33892e+06										3.66454e+06	41166876
YDPNMLQPVTSSNK	1xOxidation [M5]	1	1	27	0	1609.75	Accession_274363	Microorganism	Firmicutes - Clostridia	Bacteria	0	cellulosome anchoring protein cohesin	cohesin	Cazy	0	40170812	39438036	53820100	35049544	50350376	39304880	33658952	25277198	30915894	17452266	18940528	17075028		2.66011e+06	2.34416e+06	11257148	9960526	5736162	1.39939e+06						15849479					1.86777e+06	4.69057e+06	12486812	5728848
GTLATISFK		1	1	26	0	937.535	Accession_274363	Microorganism	Firmicutes - Clostridia	Bacteria	0	cellulosome anchoring protein cohesin	cohesin	Cazy	0	7.69713e+08	792071391	808583616	724061504	747939648	569430784	320410720	277651584	398975104	359685408	544431616	471257440	225769152	543901824	553926784	5.75478e+08	526211085	4.74345e+08	219678616	4.57026e+08	512673632	513925760	438316507	540619648	542655680	449645984	505153504	512425482	451215616	525016856	460963424	443983648	363856256	3.10619e+06
INSGYEVIQPEAINK		1	1	18	0	1674.87	Accession_274363	Microorganism	Firmicutes - Clostridia	Bacteria	0	cellulosome anchoring protein cohesin	cohesin	Cazy	0	113132176	120432512	138414752	110463424	108725800	50894768			39091316		45564716	13134350		3.65015e+06	2897298	3.27384e+06	1.69057e+06				10295358						4992927					5275309
YDPNMLQPVTSSNK		1	1	15	0	1593.76	Accession_274363	Microorganism	Firmicutes - Clostridia	Bacteria	0	cellulosome anchoring protein cohesin	cohesin	Cazy	0	46295580	57665052	67896944	49422488	44069312	19378850		20934728	23492176			23679684		3.79885e+06			7.44167e+06
ASNIAESTGTLGVIEFK		1	1	12	0	1736.91	Accession_274363	Microorganism	Firmicutes - Clostridia	Bacteria	0	cellulosome anchoring protein cohesin	cohesin	Cazy	0	60290068	65995168	95944848	65505808	64900100	36041944			22848048	7.981e+06	36362736	15251179
ADGIDNLAGFQVNIK		1	1	11	0	1574.82	Accession_274363	Microorganism	Firmicutes - Clostridia	Bacteria	0	cellulosome anchoring protein cohesin	cohesin	Cazy	0	5585519	8941773		12391816	12614984	24099536		20356624	11662404		14959901					2.73835e+06							3.33876e+06	3.98979e+06			4626155	15729734	118251384	2.66439e+06		2.66494e+06		14681736
NEDYSPFYQANHDLK		1	1	19	0	1840.81	Accession_274363	Microorganism	Firmicutes - Clostridia	Bacteria	0	cellulosome anchoring protein cohesin	cohesin	Cazy	0	271791460	255160112	266678532	237539364	241280870	189893828	54668724	9.54427e+07	1.11014e+08	51084400	9.59671e+07	76986528				613566208
ISFENSATMPNGER	1xOxidation [M9]	1	1	10	0	1568.7	Accession_10450	Microorganism	Firmicutes - Clostridia	Bacteria	0	cellulosome anchoring protein cohesin	cohesin	Cazy	0		44925296								3.86747e+06	493075	658106	13846024	14069025	9382419					2119655						7.23946e+06					2.62175e+06	5.64783e+06	7.73198e+06	4.35487e+06
TEASFGDIVTATLR		1	1	7	0	1480.76	Accession_274363	Microorganism	Firmicutes - Clostridia	Bacteria	0	cellulosome anchoring protein cohesin	cohesin	Cazy	0	21231900	123958592	148566031	56556440	52565384	77382768	48903388	61690572						35540008	30153028		89123.1	24155596			24024094			123021048	180061024		151555126			2.98132e+08	1.18441e+06
SGILNFSR		1	1	6	0	893.484	Accession_274363	Microorganism	Firmicutes - Clostridia	Bacteria	0	cellulosome anchoring protein cohesin	cohesin	Cazy	0	484081280	475836384	442446496	436341760	385526368	376529376	246787536	229780416	261331200	166283104	238837152	278136384	48229220	97056208	113548408	64284676	99528792	71182960		35129716	48335712	178151440	172462592	179379760	224687088	153688048	186080528	192713904		205806240	124163976	134869744	95911864	25716642
MYTDLEGYK	1xOxidation [M1]	1	1	6	0	1135.5	Accession_274363	Microorganism	Firmicutes - Clostridia	Bacteria	0	cellulosome anchoring protein cohesin	cohesin	Cazy	0	75460320	79190536	75053896	62881210	39899488	35997956			46923644	4.83299e+06	49979748	1.82134e+07		39677212	37317560	6.81636e+07	56902550	1.17032e+07	2545693	47489532	59683008	1.31032e+07	17784237	1.28804e+07	9709576	5.66014e+06	5617392	6210566	39738440	1.07971e+07	53532557	40896268	1.24491e+07	9819695
LYTDLEGYR		1	1	5	0	1129.55	Accession_274363	Microorganism	Firmicutes - Clostridia	Bacteria	0	cellulosome anchoring protein cohesin	cohesin	Cazy	0	145375888	192036256	160996288	114432616	104186024	43918848			29130280	2.10668e+06	39175932			5.74336e+06	27860576	29105508	38256248			5.35701e+06	5760549	125930600	102806400	127022184	74073264	50231996		102600936		76274032		43024388
SYTNSSIPSNGTLLSNNDFGPIAAASHK		1	1	4	0	2863.39	Accession_274363	Microorganism	Firmicutes - Clostridia	Bacteria	0	cellulosome anchoring protein cohesin	cohesin	Cazy	0	21078954	51400236	56926896	50467300	48124732	7.50811e+06			35717156			3.24493e+06
MPGAVTGTMIFDWNGNR	2xOxidation [M1; M9]	1	1	4	0	1898.85	Accession_274363	Microorganism	Firmicutes - Clostridia	Bacteria	0	cellulosome anchoring protein cohesin	cohesin	Cazy	0	15507253	12088226	4.25781e+06				9325813	4.03188e+06	6.2804e+06	13081351	9801167		1.68519e+06				36429188							6.25846e+06					7.59217e+06		8899835		105630960
SYTNLEAYR		1	1	3	0	1116.53	Accession_274363	Microorganism	Firmicutes - Clostridia	Bacteria	0	cellulosome anchoring protein cohesin	cohesin	Cazy	0		13554469	24619204													6147454	40983820															2.50844e+06		5641001
LAGYQFNIK		1	2	50	0	1053.57	Accession_217060; Accession_274363	Microorganism	Firmicutes - Clostridia,Firmicutes - Clostridia	Bacteria,Bacteria	0	cellulosome anchoring protein cohesin	cohesin	Cazy	0	234755392	238814320	237336592	234950624	227757872	218889424	153359216	159280332	110750200	71538112	98963816	103809776	72498160	106013152	128932280	132347040	100748560	109723200	115287576	91316960	109602672	177461152	118261464	188282432	217024896	182739888	176515888	205405920	196254544	186351952	1.30929e+08	94471936	9.45879e+07	20974824
TGSLAVVTFK		2	2	22	0	1022.59	Accession_10450; Accession_274363	Microorganism	Firmicutes - Clostridia,Firmicutes - Clostridia	Bacteria,Bacteria	0	cellulosome anchoring protein cohesin	cohesin	Cazy	0	184467008	187434512	194653536	142403856	147520384	117557016	41704468	34948384	89452000	56721412	95445552	88459432	5.0244e+06	59233444	70004960	67518144	60581408	42637328		36409000	44377004	74730784	68391040	78458480	72545264	58565192	72481472	82754280		77469768	66147692	65138060	41679888
LDNPPAELIEK		1	5	3	0	1238.66	Accession_278802; Accession_418771; Accession_270393; Accession_349032; Accession_70982	Microorganism	Firmicutes - Clostridia,Firmicutes - Clostridia,Firmicutes - Clostridia,Firmicutes - Clostridia,Firmicutes - Clostridia	Bacteria,Bacteria,Bacteria,Bacteria,Bacteria	E3.2.1.8; endo-1,4-beta-xylanase [EC:3.2.1.8]	endo-1,4-beta-xylanase (EC 3.2.1.8)	GH10	Cazy	0	43522520	77875512	72950952	68474336	74488464	77391144	54039116	39524988	66154080	74001032	62213372	87022720			3.639e+06	2.56773e+06		8.23402e+06			7.5428e+06				4509834		3335186	5218374	2.97785e+06	5156833			4.07482e+06	5.4564e+06
TGLPESVQEEQADR		1	1	42	0	1558.73	Accession_66443	Microorganism	Firmicutes - Clostridia	Bacteria	E3.2.1.8; endo-1,4-beta-xylanase [EC:3.2.1.8]	endo-1,4-beta-xylanase (EC 3.2.1.8)	GH10	Cazy	0														4.3443e+06	4637963	4799238	5.20195e+06	3.21468e+06				54174892	81848504	61602536	68772672	44119784	54872128	66242868	79872664	69480240	44229828	50493724	2.75436e+07	205755248
GWDVVNEAIEYNPATGK		1	1	13	0	1862.89	Accession_66443	Microorganism	Firmicutes - Clostridia	Bacteria	E3.2.1.8; endo-1,4-beta-xylanase [EC:3.2.1.8]	endo-1,4-beta-xylanase (EC 3.2.1.8)	GH10	Cazy	0	2.63621e+06			3.03244e+06	9005766									17428950	15609057	24902988		7.10023e+06	22143982	14908589	6049558		6.22493e+06	4009397		13356296	6.77798e+06	5995401		1.23854e+07		5.30331e+06
IVNLAVDQGMK	1xOxidation [M10]	1	1	4	0	1203.64	Accession_76475	Microorganism	Firmicutes - Clostridia	Bacteria	E3.2.1.8; endo-1,4-beta-xylanase [EC:3.2.1.8]	endo-1,4-beta-xylanase (EC 3.2.1.8)	GH10	Cazy	0	28673078	27128086	45995996	39682680	19779168	19002798	20576576	31306302	49505032		26482008		15631538				2817117	34137892		2.06486e+06		2.86137e+06
LVAADGTPLANK		1	2	14	0	1169.65	Accession_86712; Accession_144734	Microorganism	Firmicutes - Clostridia,Firmicutes - Clostridia	Bacteria,Bacteria	0	Glycoside hydrolase, family 10	GH10	Cazy	0												14510300			74052416						30583556
LVYNDYNESNPGK		1	1	43	0	1512.7	Accession_346569	Microorganism	Firmicutes - Bacilli	Bacteria	E3.2.1.8; endo-1,4-beta-xylanase [EC:3.2.1.8]	endo-1,4-beta-xylanase (EC 3.2.1.8)	GH10	Cazy	0	75166496	68654912	73530108	7.51969e+07	77785224	81275960	78845848	75935376	67029796	5.86726e+07	6.13148e+07	5.95025e+07	21374960	2.65893e+07	3.18585e+07	29811490	16851456	26981348	27245870	18632706	23447957	1.25935e+07	1.21456e+07	1.29707e+07				18730894	5927460		9.90738e+06	10413490	10519850
IESPIQDNIR		1	1	3	0	1184.63	Accession_275993	Microorganism	Betaproteobacteria	Bacteria	E3.2.1.8; endo-1,4-beta-xylanase [EC:3.2.1.8]	hydrolase family 10	0	Non-Cazy	Dockerin	19774100	20912524		25862584	23616130	18736844	33528500	30137912	31358504	29589100		37228316							6388124			32700494	20147498	39822984	43943720	43347912	47745272	25060282	66181072	29113000	35931836	19628062	7.37714e+06
DLGALLDPELK		1	1	13	0	1183.66	Accession_240012	Microorganism	Firmicutes - Clostridia	Bacteria	0	Inherit from firmNOG: glycoside hydrolase family 2 sugar binding	GH106	Cazy	0	46175116	36475880	3.64352e+07	57727966	35768125	45953795	27419330	34227368	25094562	18139554	29745280	24272730	9181596	40242820	15573340	29425822	29243074	2.65366e+07	30508248		33091680	54562142	65101908	51631802	77478144	45248856	62949778	50994335		63687908	71090882	46243327	2.18532e+07	1.67367e+06
SVDFGNGASSFK		1	1	58	0	1215.56	Accession_126923	Microorganism	Firmicutes - Clostridia	Bacteria	E3.2.1.8; endo-1,4-beta-xylanase [EC:3.2.1.8]	endo-1,4-beta-xylanase (EC 3.2.1.8)	GH11,GH10,CBM6	Cazy	Dockerin	13527712	2803894		14574505		4.10249e+06				2.94729e+06	2123098			8170767		2.15354e+06	318420899	2.88754e+08	273684960	5.74063e+06		76091056		2608875		141169760		96479592	368917344			152993253		185130605
EYVDPANPGTEDAR		1	1	8	0	1533.68	Accession_410620	Microorganism	Firmicutes - Clostridia	Bacteria	0	PbH1	GH120	Cazy	0																						912854	544915	3.08644e+06				9085591				1.20248e+06	196336
EYVDPVNSGTEDAR		1	2	21	0	1551.69	Accession_379999; Accession_236750	Microorganism	Firmicutes - Clostridia,Firmicutes - Clostridia	Bacteria,Bacteria	0	PbH1	GH120	Cazy	0					1.4313e+06		1.65694e+06	1.1914e+06															1266707				1.28788e+06
EFEGAEVGGIK		1	3	6	0	1135.56	Accession_481355; Accession_52960; Accession_256940	Microorganism	Firmicutes - Bacilli,Firmicutes - Bacilli,Firmicutes - Bacilli	Bacteria,Bacteria,Bacteria	0	PbH1	GH120	Cazy	0		7.06672e+06			16233742		11009518	8.21441e+06	18996696		5.96975e+06		80010944	75001841	6.33016e+07	54824892	5.88535e+07	46886012	1.86831e+07	71734856	53744992	90664944	118884456	113926120	86847568	122823176	90801744	138632000	4.90216e+06	123327824	53100800	54453092	5.04359e+07	22482884
LALPGDEVLVAPGIYR		1	3	21	0	1682.95	Accession_340423; Accession_12684; Accession_74223	Microorganism	Firmicutes - Clostridia,Firmicutes - Clostridia,Firmicutes - Clostridia	Bacteria,Bacteria,Bacteria	0	PbH1	GH120	Cazy	0																																		32119366
FYNNIFIQK		1	5	7	0	1186.63	Accession_94269; Accession_431911; Accession_338178; Accession_393300; Accession_425937	Microorganism	Firmicutes - Clostridia,Firmicutes - Clostridia,Firmicutes - Clostridia,Firmicutes - Clostridia,Firmicutes - Clostridia	Bacteria,Bacteria,Bacteria,Bacteria,Bacteria	0	PbH1	GH120	Cazy	0	127977736	113228168	139406112	143531520	119883800	193386496	17056414	81602848	101137964		80042148	83978348	5978057	18637400	32454777	19895469	27604935	19320906	13449073	26135626	15238222			3.60719e+07		11076823	54426760	8.25654e+06	120276472	4949307		2707720	84742464
VALPGDEVLVAPGIYR		2	5	50	0	1668.93	Accession_223266; Accession_405996; Accession_403112; Accession_379999; Accession_393300	Microorganism	Firmicutes - Clostridia,Firmicutes - Clostridia,Firmicutes - Clostridia,Firmicutes - Clostridia,Firmicutes - Clostridia	Bacteria,Bacteria,Bacteria,Bacteria,Bacteria	0	PbH1	GH120	Cazy	0	109739480	104588480			3.57133e+06	10204063	10702789	1.22718e+07	27705636	8.31108e+06	10414820	1.05914e+07	2.27602e+07				29107970	45068175	59105941	16632812	58398579	30908404	37101673	105537876	112370744	126044586	99731260	106007738	73664824	117859400	32456016	58467863	56997212	21513132
TGVSYITVR		5	7	5	0	995.552	Accession_223266; Accession_24360; Accession_68344; Accession_379999; Accession_393300; Accession_410620; Accession_353261	Microorganism	Firmicutes - Clostridia,Firmicutes - Clostridia,Firmicutes - Clostridia,Firmicutes - Clostridia,Firmicutes - Clostridia,Firmicutes - Clostridia,Firmicutes - Clostridia	Bacteria,Bacteria,Bacteria,Bacteria,Bacteria,Bacteria,Bacteria	0	PbH1	GH120	Cazy	0	1.33225e+08	136922896	127357400	160519550	180488188	151695327	154029664	1.05869e+08	146269540	90121854	1.19025e+08	93497000	38958388	67362520	68701008	3.97879e+07	10125454	6.4009e+07	65480348	51785944	62860260	145767024	141010896	134685568	81579480	127867632	119340392	154615264	9992487	155667344	117103152	90666691	7.92195e+07
ITQNLLHDNQRPPYAK		6	16	11	0	1908.01	Accession_223266; Accession_355768; Accession_26585; Accession_24360; Accession_431911; Accession_132679; Accession_139091; Accession_340423; Accession_68344; Accession_405996; Accession_12684; Accession_379999; Accession_393300; Accession_425937; Accession_410620; Accession_101757	Microorganism	Firmicutes - Clostridia,Firmicutes - Clostridia,Firmicutes - Clostridia,Firmicutes - Clostridia,Firmicutes - Clostridia,Firmicutes - Clostridia,Firmicutes - Clostridia,Firmicutes - Clostridia,Firmicutes - Clostridia,Firmicutes - Clostridia,Firmicutes - Clostridia,Firmicutes - Clostridia,Firmicutes - Clostridia,Firmicutes - Clostridia,Firmicutes - Clostridia,Firmicutes - Clostridia	Bacteria,Bacteria,Bacteria,Bacteria,Bacteria,Bacteria,Bacteria,Bacteria,Bacteria,Bacteria,Bacteria,Bacteria,Bacteria,Bacteria,Bacteria,Bacteria	0	PbH1	GH120	Cazy	0	147546516	148803608	142638934	33682204	1.47652e+08	39621664	133596950	1.025e+08	73442400	17904694		5.57083e+06	35203812	2587577	37253444	47089716	29590424	69788352	159568576	3.75556e+07	4.16735e+07	407915912	391002084	30813274	214819948	171350128	201647952	222076320	2.03283e+08	197767780	309824880	235859698	2.92758e+08	1.94017e+08
IDTLDFELEVK		1	1	10	0	1321.69	Accession_277223	Microorganism	Firmicutes - Clostridia	Bacteria	0	0	GH123	Cazy	0				2.06613e+06	10904351			3019553	6.27581e+06			1.62896e+06	1.22321e+06	6.30207e+06	43448384	41729708	35940200	3.07269e+07	37874492	6.25903e+07	53189680	309328940	154727363	239579968	288886580	323211696	286317688	258625136	215520804	189702890	133100716	83591523	84720299	293941174
LVEEFEGQGTGQK		1	1	68	0	1421.69	Accession_148615	Microorganism	Bacteroidetes	Bacteria	uncharacterized protein	Putative glycosyl hydrolase of unknown function (DUF1680)	GH127	Cazy	Dockerin	44530492	3.90117e+07	2.64904e+07	3.61633e+07	4.21746e+07		51132764	4.34883e+07	3.70259e+07	3.13755e+07	28988064	3.4984e+07	2.82466e+07	4.3704e+07	3.26487e+07	3.47456e+07	2.08594e+07	2.74149e+07	4.33637e+07	2.00023e+07	3.41664e+07	185979273	200805679	196196416	3.77809e+07	3.74132e+07	2.88144e+07	223854841	2.33562e+07	5.59679e+07	1.44805e+08	1.12607e+08	1.17468e+08	4.72186e+07
FTEPDNNVHNTSSTIGSNR		1	1	44	0	2089.95	Accession_148615	Microorganism	Bacteroidetes	Bacteria	uncharacterized protein	Putative glycosyl hydrolase of unknown function (DUF1680)	GH127	Cazy	Dockerin	38238628	953782	4.11263e+07	42453044	83872114	63200865	14155092	8.32049e+06	1.59535e+06				153144		1.28701e+07	2.07014e+06	2.03713e+06	19011498	2.28316e+07	9.35805e+06		62578232	115727620	70340360	2.81543e+07	27526696	1.77244e+07	9.58065e+07	5.28951e+06	43895833	54774980	52297976	5.0744e+07	2.54879e+07
TSGTGGGESNFTGAIAR		1	1	20	0	1582.75	Accession_148615	Microorganism	Bacteroidetes	Bacteria	uncharacterized protein	Putative glycosyl hydrolase of unknown function (DUF1680)	GH127	Cazy	Dockerin	5.64975e+06	1.09035e+07	5.52316e+06	8.34999e+06	1.57699e+06	985823	6360211	4614427		2.27064e+06		10363314	4.03655e+06		7566548		1.18436e+07		649794	1.53341e+06	5.68864e+06	126512728	1.26407e+08	1.22871e+08	140485500	70804024	149300048	134249584	102185475	135021872	1.15113e+08	1.13131e+08	106138912	148038858
AADHIVDLFGPGGK		1	1	22	0	1396.72	Accession_148615	Microorganism	Bacteroidetes	Bacteria	uncharacterized protein	Putative glycosyl hydrolase of unknown function (DUF1680)	GH127	Cazy	Dockerin			1.98564e+06				2.35044e+06		1.76687e+06	3933872	3.42902e+06			2.32942e+06		4.69737e+06	1.58843e+06	4.04586e+06		4.9923e+06		9481785		1.46015e+07	6.71053e+06	10323205	6140354			9935999			1.20379e+06	7.62061e+07
LGMAPDGAVIDAGLSSK	1xOxidation [M3]	1	1	18	0	1617.82	Accession_148615	Microorganism	Bacteroidetes	Bacteria	uncharacterized protein	Putative glycosyl hydrolase of unknown function (DUF1680)	GH127	Cazy	Dockerin	166023040	174949294	221207167	234151200	253505368	276735864	307798752	293412320	214505040	1.67973e+08	162521648	162159008	9117163	29333504				23317384		2.1401e+06		84756876		72600896	90337272	82708296	82819616	81670232		95739142	67087844	6.71365e+07	5.94584e+07	29691605
YSEGTGLGDYR		1	1	53	0	1217.54	Accession_148615	Microorganism	Bacteroidetes	Bacteria	uncharacterized protein	Putative glycosyl hydrolase of unknown function (DUF1680)	GH127	Cazy	Dockerin	35717821	3.0734e+06		2.65179e+06	4.1883e+06	9.45314e+06	3933355	7.76007e+06	5.92838e+06	1.20684e+06	3.90336e+06						1.84588e+06					98074237	1.08174e+08	9.83196e+07	5.66125e+07	73744448	1.54272e+06	1.21973e+08	9249552	49141448	9.18147e+07	7.14667e+07	83871889
LTDIIELLK		1	1	18	0	1057.65	Accession_108988	Microorganism	Firmicutes - Clostridia	Bacteria	E2.4.1.7; sucrose phosphorylase [EC:2.4.1.7]	sucrose phosphorylase (EC 2.4.1.7)	GH13	Cazy	0	99886584	111491984	110862544	112235104	117532168	95349216	3.26325e+07	5.11745e+07	61962420	34515704	56859892	6.482e+07	9.29297e+06	2.15943e+07	3.51858e+07	31956880	33526648	2.53184e+07		2.6838e+07	30043992	37409976	26020328	19283954	74279244	63738386	66284210	45074856	27491402	2.80884e+07	19894774	2.22248e+07	6070497	3.33682e+07
VMSTLNENTELAK	1xOxidation [M2]	1	1	9	0	1465.72	Accession_52499	Microorganism	Firmicutes - Clostridia	Bacteria	AMY; alpha-amylase [EC:3.2.1.1]	alpha amylase, catalytic	GH13	Cazy	0		7604143	14123247	1.39177e+07	1.28417e+07	7.44507e+06	1.77067e+06	7.07145e+06	19242398	1.88552e+07	21312684	1.55216e+07	2.72975e+06	4.7145e+06	6.9508e+06	6.59009e+06	2.12063e+07	7.56783e+06		1.21259e+07	2.22338e+06
VDAQDLIR		1	1	4	0	929.505	Accession_108988	Microorganism	Firmicutes - Clostridia	Bacteria	E2.4.1.7; sucrose phosphorylase [EC:2.4.1.7]	sucrose phosphorylase (EC 2.4.1.7)	GH13	Cazy	0		1.83157e+06			1.98351e+06		2138000		2122826				3.62022e+06				2.29185e+06					2.1196e+06	7610375	3.51219e+06					30613930		907292	1.23319e+06	884916
LAVPTFATAETPDTPR		1	1	20	0	1686.87	Accession_465264	Microorganism	Thermotogae	Bacteria	0	Alpha amylase catalytic	GH13	Cazy	0	58635516	63247984	63181676	57798660	57869220	55905008	57366324	53981612	62656233	4.09978e+07	5.27249e+07	44582972	1.06803e+07	20833524	21873118	21970362	14377975	18980760		19544882	21945630		6458598		6433737		5.935e+06		20865950		10821312		7.23816e+06
GIFEVASELGK		1	1	17	0	1149.62	Accession_61181	Microorganism	Thermotogae	Bacteria	0	Alpha amylase, catalytic region	GH13	Cazy	0	188403760	217559464	225560672	204659384	235815936	199315736	125520444	165155208	152109064	106025952	151273896	162406680	103611960	91311840	138718144	110915966	97055520	120576106	121814350	91301560	112887278	107613000	103859488	121302200	113201704	96904336	104311296	80579679	30406502	113043017	95496184	92841643	89613792	26630634
TLFVPIDEK		1	1	16	0	1061.59	Accession_465264	Microorganism	Thermotogae	Bacteria	0	Alpha amylase catalytic	GH13	Cazy	0	160425904	156773072	183451248	187155104	173995824	150073958	132689272	119962056	1.17095e+08	94242200	116787624	1.23608e+08	49623264	42147908	3.30715e+07	57201338	1.93891e+07	4.05299e+07	31595930	42392700	4.73986e+07	61214620	48227592				14083461	3.36166e+06	8.83009e+06		37131712		1.60812e+07
FGDPVTPSPEAQVNK		1	1	6	0	1585.79	Accession_61181	Microorganism	Thermotogae	Bacteria	0	Alpha amylase, catalytic region	GH13	Cazy	0	52730768	58872438	39872148	39604758	35238392	43292860	4.04472e+07	44153884	45701988	22591326	11368456	44267950	12160479		3.55979e+06	6.16264e+06			32853682				37462956	6.26628e+07	6075146		9.20155e+06	8.39992e+06		2639429	146572048	62674280		5765587
SLGIFEVTDQKEEVAK		1	1	6	1	1792.93	Accession_61181	Microorganism	Thermotogae	Bacteria	0	Alpha amylase, catalytic region	GH13	Cazy	0	89217928	112159208	98699288	116971968	95826632	88783904	35542376	39339952	49268840		47402008	39976848	3.19998e+06			14071130				6.01555e+06		4565806	8.03851e+06
ISGYGAEIVR		1	3	3	0	1064.57	Accession_108988; Accession_224563; Accession_34764	Microorganism	Firmicutes - Clostridia,Firmicutes - Clostridia,Firmicutes - Clostridia	Bacteria,Bacteria,Bacteria	E2.4.1.7; sucrose phosphorylase [EC:2.4.1.7]	sucrose phosphorylase (EC 2.4.1.7)	GH13	Cazy	0		12980403	6.43218e+06	8679613		2.14137e+06			2.38646e+06											1.31023e+06														98368624
SALSILDSEDNALTVR		1	1	9	0	1703.88	Accession_260485	Microorganism	Firmicutes - Clostridia	Bacteria	0	pullulanase	GH13,CBM41	Cazy	0			6088496	32418380	25057812		37465052	34591028	25889504		39327588	21774532			13449527	3.33136e+06			5.23458e+06		13522240	7.40688e+06					6.12834e+06	5550969	12281318					9020930
IPPLGAVILRPDTTPWK		1	1	8	0	1874.09	Accession_102029	Microorganism	Firmicutes - Clostridia	Bacteria	GBE1; 1,4-alpha-glucan branching enzyme [EC:2.4.1.18]	Catalyzes the formation of the alpha-1,6-glucosidic linkages in glycogen by scission of a 1,4-alpha-linked oligosaccharide from growing alpha-1,4-glucan chains and the subsequent attachment of the oligosaccharide to the alpha-1,6 position (By similarity)	GH13,CBM48	Cazy	0	806983680	835373184	826467904	662267200	718758144	614233536	12847434	165974480	140022368	4863186	105582048	138724128	75167056	52315304	346260064	90606816	141482368	235625440	100728240	157885680	254716736	1212596224	1.403e+09	1099413376	1513661368	1236728252	1288377600	1408086294	13459163	1347002701	6.45641e+08	555404416	360647616	43336928
LAEELVPYAK		1	1	3	0	1132.62	Accession_102029	Microorganism	Firmicutes - Clostridia	Bacteria	GBE1; 1,4-alpha-glucan branching enzyme [EC:2.4.1.18]	Catalyzes the formation of the alpha-1,6-glucosidic linkages in glycogen by scission of a 1,4-alpha-linked oligosaccharide from growing alpha-1,4-glucan chains and the subsequent attachment of the oligosaccharide to the alpha-1,6 position (By similarity)	GH13,CBM48	Cazy	0																	1.88485e+06													31831754		2.38861e+06		11206126
FVMATAGGWQSTK	1xOxidation [M3]	1	1	29	0	1399.67	Accession_474899	Microorganism	Chloroflexi	Bacteria	mp2; beta-1,4-mannooligosaccharide/beta-1,4-mannosyl-N-acetylglucosamine phosphorylase [EC:2.4.1.319 2.4.1.320]	Domain of unknown function (DUF377)	GH130	Cazy	0			183703760	148882672	182080304		5826922	10688849					16251894	43160696	53766768	62822640		59867368	28757074	1.38946e+06		45990716			57086664	65387504	53466348	48252524	17939104	48753988	49152020		26693256	25848418
MIAPPVPNVPWQERPEGIK	1xOxidation [M1]	1	1	4	0	2174.14	Accession_320804	Microorganism	Firmicutes - Clostridia	Bacteria	mp2; beta-1,4-mannooligosaccharide/beta-1,4-mannosyl-N-acetylglucosamine phosphorylase [EC:2.4.1.319 2.4.1.320]	Glycosidase related protein	GH130	Cazy	0					11507229								31050328						63213020		2.6964e+06	15011298	111607134	140409276	147397567	1.21896e+08	26815555	49420912		115956480	132172916	140241896	65066116
VASATSGGNIELR		1	3	3	0	1274.67	Accession_408130; Accession_160710; Accession_408128	Microorganism	Firmicutes - Clostridia,Firmicutes - Clostridia,Firmicutes - Clostridia	Bacteria,Bacteria,Bacteria	lacZ; beta-galactosidase [EC:3.2.1.23],0	PbH1,"hydrolase family 2, sugar binding"	GH141,GH2,CBM6	Cazy	0		9270446	16996602	12230355	11859754	10965322	11396665	5496397		10436423	14543348	13548435	5.51161e+06	1.15499e+07	5463526	1.1748e+07	4582165	3.61455e+06		7454849	9562416
FAITTSGTGGESR		1	1	12	0	1283.62	Accession_232749	Microorganism	Actinobacteria	Bacteria	uncharacterized protein	Putative glycosyl hydrolase of unknown function (DUF1680)	GH146	Cazy	0			10970508	12460191	10467768		20578098	4.08036e+06	17039792	1.4441e+06	704932		1.28192e+06	1.67752e+06	1.50265e+06	4211189		6.68608e+06	2.04079e+06		1123382
ITQSVDTSGDGVIK		1	1	15	0	1419.73	Accession_273906	Microorganism	Firmicutes - Clostridia	Bacteria	uncharacterized protein	Putative glycosyl hydrolase of unknown function (DUF1680)	GH146	Cazy	0	18175260	13376217	106810034	2.06286e+07	16910956	103894634		31886952	1.8598e+06	1.77905e+06	1.19671e+08	103518038	91075204	87424384		7.09381e+07	52682572	81234104	20339220	67999176	8775780	19290200	1.98416e+06	33342346			21903522	11536118			1.62016e+06		12029912	7782331
LDSLDFAYLR		1	1	5	0	1212.63	Accession_10462	Microorganism	Firmicutes - Clostridia	Bacteria	0	glycoside hydrolase, family	GH16	Cazy	Dockerin			4.42134e+06			1.98541e+06			2.06928e+06				4465832	1.13002e+06	2.4158e+06				2.19468e+06				6654904	5.1892e+06			6.5508e+06	2.13156e+06	4.03017e+06	2.81723e+06				4.04974e+06
AYLLGYINK		1	1	3	0	1054.59	Accession_351454	Microorganism	Firmicutes - Clostridia	Bacteria	0	glycoside hydrolase, family	GH16	Cazy	Dockerin	69321584	77292616	72867776	29370826	51088880	12736041	2.49164e+06		12232731		3.66908e+06	2036493				2.32806e+06	4616409				5.79477e+06	4.70265e+06			3.17626e+06					3673144
LIENIVTTMQAK		1	1	10	0	1360.75	Accession_438444	Microorganism	Firmicutes - Clostridia	Bacteria	yaaH; spore germination protein	hydrolase family 18	GH18	Cazy	0	65864212	65033040	70557312	74667560	71209128	59202996	42071152	45442728	64274640	36125572	60584292	46267512	27685734	46009376	63266276	56923304	51335668	47452168	31827252	52991804	54709900	36046108	37487988	35950580				15991692		32921850	22897960	16817286	18329940	3.93326e+06
TPSPGLIEYR		1	1	4	0	1132.6	Accession_294823	Microorganism	Chloroflexi	Bacteria	ebgA; evolved beta-galactosidase subunit alpha [EC:3.2.1.23]	beta-galactosidase	GH2	Cazy	0				5158264	5564551	3.9789e+06		2405923														9643944	14644916	27969598	31368270	4187371	38520590	26970444	23678499					4.82678e+06
LVIAPDDLELEADGMDATR	1xOxidation [M15]	1	1	14	0	2059.99	Accession_258060	Microorganism	Firmicutes - Clostridia	Bacteria	lacZ; beta-galactosidase [EC:3.2.1.23]	Glycosyl hydrolases family 2, TIM barrel domain	GH2	Cazy	0	23370976		4951774												2.55584e+06			8323707	1.8284e+06	2.01639e+06	6.32329e+06								5.0538e+06		7.62784e+06	6.26791e+06	1.97633e+06	37130120
DEFIRPELQAEGFVR		1	1	11	0	1805.92	Accession_258060	Microorganism	Firmicutes - Clostridia	Bacteria	lacZ; beta-galactosidase [EC:3.2.1.23]	Glycosyl hydrolases family 2, TIM barrel domain	GH2	Cazy	0	3.13889e+06	5815234	3.31902e+06	8.07555e+06	2.55629e+06	5.73432e+06	2368902		4.05449e+06	4664801	4700821				2.21543e+06														20037441	3.09992e+06	2.64079e+06	4.26417e+06		86565648
IIAYQDGWAGK		1	1	6	0	1221.63	Accession_258060	Microorganism	Firmicutes - Clostridia	Bacteria	lacZ; beta-galactosidase [EC:3.2.1.23]	Glycosyl hydrolases family 2, TIM barrel domain	GH2	Cazy	0				46883752	51011044					21679292	31589254	27366556	11495100	31072046																17589394	40141660			124733488
GGTVVYDEVVTAGNPAK		1	1	5	0	1676.85	Accession_160710	Microorganism	Firmicutes - Clostridia	Bacteria	lacZ; beta-galactosidase [EC:3.2.1.23]	hydrolase family 2, sugar binding	GH2,CBM6	Cazy	0							3.95483e+06	4.95744e+06			3.4614e+06	2923624		2.24505e+06	1.70804e+06	2.5966e+06					2022533
NLLDLAAAIK		1	1	11	0	1041.63	Accession_129210	Microorganism	Actinobacteria	Bacteria	HEXA_B; hexosaminidase [EC:3.2.1.52]	ec 3.2.1.52	GH20	Cazy	0	29222088	45506104	38794016	21047236	29141568	50616714							5748391	5.66784e+06	2.68827e+06	16654353	1340290	10218521	7.31633e+06	4675155	54636576	85065176	103072536	4.85309e+07		3.26093e+07	93410264	27340844	24574328	8.38119e+07	1.31612e+08	1.03501e+08	116878730	20282786
IVPLPLHLEPR		1	1	13	0	1283.78	Accession_83790	Microorganism	Bacteroidetes	Bacteria	HEXA_B; hexosaminidase [EC:3.2.1.52]	beta-n-acetylhexosaminidase (EC 3.2.1.52)	GH20	Cazy	0													11311051	11155399	17614942										12494285	18081062	23182954	14889670	14256376		13500219	10366014	11529935	34753192
QIADTFVTDGYK		1	1	3	0	1357.66	Accession_280384	Microorganism	Firmicutes - Bacilli	Bacteria	E3.2.1.22B; alpha-galactosidase [EC:3.2.1.22]	Alpha-galactosidase (EC 3.2.1.22)	GH27	Cazy	0																						173928320	157034068	118167560	191213112	375777408	368225536	140335584		191718700				199549936
ETADAMVETGLR	1xOxidation [M6]	1	1	163	0	1308.61	Accession_301877	Microorganism	Firmicutes - Clostridia	Bacteria	E3.2.1.22B; alpha-galactosidase [EC:3.2.1.22]	Alpha-galactosidase (EC 3.2.1.22)	GH27	Cazy	0	5.88512e+08	5.80688e+08	5.94846e+08	4.59967e+08	5.48551e+08	4.65417e+08	4.91195e+07	3.82017e+08	3.62825e+08	7.24047e+07	3.2349e+08	2.7935e+08	831089454	308510317	9.88058e+08	51538578	86192860	4.18448e+08	3.27419e+08	1.26869e+08	1.49881e+08	2.27113e+09	2.24692e+09	2.35177e+09	1.41872e+07	2.66896e+07	1.98316e+07	5.39923e+07	4.88089e+07	1.77102e+07	1.78479e+09	1.5504e+09	1.44272e+09	202596867
DLADYIHSK		1	1	101	0	1061.53	Accession_301877	Microorganism	Firmicutes - Clostridia	Bacteria	E3.2.1.22B; alpha-galactosidase [EC:3.2.1.22]	Alpha-galactosidase (EC 3.2.1.22)	GH27	Cazy	0	89533624	93358104	84100968	94047816	84109808	87066032	77565024	81210128	74103792	60198284	75470336	78799416	128998280	141712848	1.59934e+08	131526376	117453040	130369224	132198056	1.32855e+08	137825696	271488640	294897632	267578224	317481632	316721632	331440096	291762208	365306176	326525920	204986656	176700336	151321440	360719296
DLIAINQDEEARPPMFFIGNSESGR	1xOxidation [M15]	1	1	25	0	2822.34	Accession_301877	Microorganism	Firmicutes - Clostridia	Bacteria	E3.2.1.22B; alpha-galactosidase [EC:3.2.1.22]	Alpha-galactosidase (EC 3.2.1.22)	GH27	Cazy	0																						89973626	66543226	80798614	94792658	7.44722e+07	86706325	136417824	90698736	71346864	5.00984e+06	24933284	20689858	12837245
SPLIVGAELR		1	1	12	0	1054.63	Accession_128241	Microorganism	Firmicutes - Clostridia	Bacteria	0	Melibiase	GH27	Cazy	0	28947162	29727628	34647760	27373202	37211916	30942864	26905866	25118366	14634852	22575550	20301244	24167524	22475482	35051704	29163702	34009716	30778914	40171676	37553924	28777470	31637288	59604716	55391044	57390968	63667696	58571156	64433820	59928692		58041648	35569816	35867332	31355322
STGDIWDNFDSIR		1	1	6	0	1525.69	Accession_301877	Microorganism	Firmicutes - Clostridia	Bacteria	E3.2.1.22B; alpha-galactosidase [EC:3.2.1.22]	Alpha-galactosidase (EC 3.2.1.22)	GH27	Cazy	0	16241537	13506842	4.92958e+06	2.54017e+06	6.37912e+06			3.43371e+06														33124098	4.68481e+07	53125312	70427320	115084264	105594632	86449944	92312080	76731040	19988798	2.22093e+06	12133981	66450780
EAADAMVETGLR	1xOxidation [M6]	1	1	3	0	1278.6	Accession_76786	Microorganism	Firmicutes - Clostridia	Bacteria	E3.2.1.22B; alpha-galactosidase [EC:3.2.1.22]	Alpha-galactosidase (EC 3.2.1.22)	GH27	Cazy	0		19620440	36043084	24993666	60607246			80738888		135656384	100395000	81440256	57305921	16679608	40229580	3.08842e+07	681636	267011	240740	4779167	4702315								88672656					21506354
ALADYIHSK		2	3	36	0	1017.54	Accession_280384; Accession_82288; Accession_37341	Microorganism	Firmicutes - Bacilli,Firmicutes - Bacilli,Firmicutes - Bacilli	Bacteria,Bacteria,Bacteria	E3.2.1.22B; alpha-galactosidase [EC:3.2.1.22]	Alpha-galactosidase (EC 3.2.1.22)	GH27	Cazy	0		1.34004e+07	2.2468e+07	18902378	8.43992e+06	7692913	4498895		1.79251e+07	8.55387e+06	2.01757e+07	1.78895e+07	3.65587e+07	58995100	7.28904e+07	8.53815e+07	67461402	4.82212e+07		7.34734e+07	92314045
STGDIQDSWESIK		2	3	13	0	1465.68	Accession_280384; Accession_82288; Accession_37341	Microorganism	Firmicutes - Bacilli,Firmicutes - Bacilli,Firmicutes - Bacilli	Bacteria,Bacteria,Bacteria	E3.2.1.22B; alpha-galactosidase [EC:3.2.1.22]	Alpha-galactosidase (EC 3.2.1.22)	GH27	Cazy	0	4321517				4788116		3.74149e+06	1.13118e+07			2123556		9373767	1.81992e+06	1.70145e+06	5.12677e+06	3.76504e+06		2.69006e+06	1.72519e+06	4.24895e+06			3.94221e+06	4344876	3139488	5082185		86427112			2.44317e+06		107328168
ALSDYIHSK		1	3	29	0	1033.53	Accession_46088; Accession_53874; Accession_76786	Microorganism	Firmicutes - Bacilli,Firmicutes - Bacilli,Firmicutes - Clostridia	Bacteria,Bacteria,Bacteria	E3.2.1.22B; alpha-galactosidase [EC:3.2.1.22]	Alpha-galactosidase (EC 3.2.1.22)	GH27	Cazy	0	9359363	49172754	5.18552e+07	4.67789e+07	36747266	3.48005e+07	2.62555e+07	1.75513e+07	1.81362e+07	1.25092e+07	1.53906e+07	1.80916e+07	5.95618e+07	78774117	7.99864e+07	51926428	4.51004e+07	4.83718e+07	12256975	5.40452e+07	5.1303e+07	532804	1946701									404196
EVIAINQDPEGR		1	3	6	0	1340.68	Accession_297920; Accession_127465; Accession_52618	Microorganism	Firmicutes - Clostridia,Firmicutes - Clostridia,Firmicutes - Clostridia	Bacteria,Bacteria,Bacteria	E3.2.1.22B; alpha-galactosidase [EC:3.2.1.22]	Alpha-galactosidase (EC 3.2.1.22)	GH27	Cazy	0	7.55999e+06	1.1289e+07	5.57591e+06	6.74198e+06	6567575	1.14846e+06	7.18276e+06	2.33762e+06	9.00087e+06	1.20804e+06	5.37167e+06	3268916	2253603	1.50509e+06	3.42275e+06			29871828		1.14039e+07	5951054		2.80369e+06		34522152			7.43559e+06	37609088	9297045		9968380	4.3009e+06	20508628
STGDIQDNWESIK		2	5	4	0	1492.69	Accession_470997; Accession_297920; Accession_127465; Accession_76788; Accession_52618	Microorganism	Firmicutes - Clostridia,Firmicutes - Clostridia,Firmicutes - Clostridia,Firmicutes - Clostridia,Firmicutes - Clostridia	Bacteria,Bacteria,Bacteria,Bacteria,Bacteria	E3.2.1.22B; alpha-galactosidase [EC:3.2.1.22]	Alpha-galactosidase (EC 3.2.1.22)	GH27	Cazy	0	20986642		56927848	65382556	80536160	79912984			39820092	11118034	15886551	2.22622e+06	1.47147e+07	12737985					4657002	2.99539e+06	2261784	4753856	2.87927e+06	21278498	16545644	16784094	3.37542e+07	8980662	21089144	22759080	3.73517e+06	14757067	2675582	5.57044e+06
TTPSLVDVLVKPLENK		1	1	11	0	1753.01	Accession_227523	Microorganism	Firmicutes - Bacilli	Bacteria	E3.2.1.22B; alpha-galactosidase [EC:3.2.1.22]	Alpha-galactosidase	GH27	Cazy	0																						29584294	23661326		29315822	25424958	33361626	33967896	32117846	25769078	18793112			27882934
FSQNIADYPLVK		1	1	3	0	1394.73	Accession_22644	Microorganism	Firmicutes - Clostridia	Bacteria	0	glycoside hydrolase, family	GH28	Cazy	0	64709016	50600548	56274740	53565380	82412544	50712172	48778788	46415528		54339416		44736452			14892244	20682338		10030655	3829305		2.5392e+06						2990018				3.3436e+06
VAQQSGSIGWQTPER		1	1	80	0	1643.81	Accession_369817	Microorganism	Actinobacteria	Bacteria	bglX; beta-glucosidase [EC:3.2.1.21]	Bacterial Ig-like domain (group 2)	GH3	Cazy	Dockerin	2.09893e+08	2.05469e+08	243112939	1.73244e+08	192149200	171795513	2.11808e+08	1.94748e+08	1.45863e+08	118687469	1.16765e+08	1.33289e+08	49542168	35383712	21673670	45349320	6.76955e+06	31232308		4273101	20964020	63553693	45166429	76022187	103300256	82874704	94897896	1.10096e+08	1.33001e+08	81498007	83188928	102748680	67110106	1.74476e+08
NDESYGEDPFLVGK		1	1	64	0	1569.71	Accession_313230	Microorganism	Actinobacteria	Bacteria	bglX; beta-glucosidase [EC:3.2.1.21]	glycoside hydrolase, family 3 domain protein	GH3	Cazy	Dockerin	162189504	64395928	186160080	106230944	189343760	168082544	91511232	133897192	99544160	77182672	81813360	77414472	58794004	81620712	83887592	115686136	100970152	96059456	86112048	87012472	105592328	3.07277e+06						20975344				97106520	166546720
VAQQTGSIGWQTPER		1	1	72	0	1657.83	Accession_389794	Microorganism	Actinobacteria	Bacteria	bglX; beta-glucosidase [EC:3.2.1.21]	Bacterial Ig-like domain (group 2)	GH3	Cazy	0	2.4886e+07	32850088	9.66544e+07	11120051	32561048	3.16472e+06	2.6102e+06	3559337		3.39934e+06	117187216	4923702	6.97263e+08	365868736	4.28273e+06	1.85211e+06		477468192	9219323	424057664	430964582	772956136	648330880	823007766	55950068		4859369	771598656	2.58422e+08	5546392		3.78365e+06	1.748e+06	1.0063e+08
ISGEGIADQIYR		1	1	55	0	1321.67	Accession_313230	Microorganism	Actinobacteria	Bacteria	bglX; beta-glucosidase [EC:3.2.1.21]	glycoside hydrolase, family 3 domain protein	GH3	Cazy	Dockerin	1.73328e+08	154295376	201737728	166969840	187502592	146816848	127644368	134573984	156561424	115854816	126220528	142455600	64160072	129240728	1.24481e+08	1.4438e+08	133479504	117387216	73807048	102531224	107336584	216151422	171791328	205148951	219815664	207848560	225350517	2.28175e+08	247753424	2.30545e+08	1.78919e+08	173105936	1.54902e+08	172267648
NDNAVFGEAGLTITTER		1	1	56	0	1807.88	Accession_389794	Microorganism	Actinobacteria	Bacteria	bglX; beta-glucosidase [EC:3.2.1.21]	Bacterial Ig-like domain (group 2)	GH3	Cazy	0	1.04808e+08	96617209	2.94467e+08	176796804	2.80588e+08	2.89087e+08	314523259	3.16704e+08	129311580	122964891	91160583	1.10732e+08	231332950	1.76686e+08	9.33326e+07	9.35286e+07	8.06589e+07	167817376	432862574	1.69388e+08	124962720	252151686	4.83692e+08	4.08572e+08	268953190	438901435	5.18064e+08	4.59822e+08	3.87801e+08	455549968	2.42552e+08	152103197	3.73857e+08	351505176
LPTLPDNISAANTFK		1	1	56	0	1601.85	Accession_313230	Microorganism	Actinobacteria	Bacteria	bglX; beta-glucosidase [EC:3.2.1.21]	glycoside hydrolase, family 3 domain protein	GH3	Cazy	Dockerin	54505160		62100364	51859308	66294311	29953196	1.9694e+07	5.16114e+06	37738756	16477327	55782258	4.49543e+07	2.26953e+06	82913328	102907708	1.30068e+08	1.29648e+08	5.7523e+07		7.60124e+07	89050487	2.61713e+08	2.0681e+08	2.72767e+08	3.09862e+08	275774644	273871048	263267027	262282176	255542377	201681786	171056748	92241878	406060048
MELGEWDSDNIYTK	1xOxidation [M1]	1	1	45	0	1716.74	Accession_369817	Microorganism	Actinobacteria	Bacteria	bglX; beta-glucosidase [EC:3.2.1.21]	Bacterial Ig-like domain (group 2)	GH3	Cazy	Dockerin													24183852	36425272	39602488	55438412		46181848	38795200	27308966	35497080	40858040		54728236	52298780	69364270	50651416	71877088		31438110	50949920	56429820	54789036
ETTQLYVAQPEAPAELK		1	1	49	0	1887.97	Accession_389794	Microorganism	Actinobacteria	Bacteria	bglX; beta-glucosidase [EC:3.2.1.21]	Bacterial Ig-like domain (group 2)	GH3	Cazy	0	190065892	197130092	221544800	187269992	201751348	171834292	271030448	163651920	209991856	203122960	203727496	193239208	30240300	63638426	64440864	137259384	128882328	114027904	75553908	68415244	86530612										1.71136e+06	36693312	2.69112e+07
ITVAMNDESLYGYIIK	1xOxidation [M5]	1	1	25	0	1845.93	Accession_369817	Microorganism	Actinobacteria	Bacteria	bglX; beta-glucosidase [EC:3.2.1.21]	Bacterial Ig-like domain (group 2)	GH3	Cazy	Dockerin																											5.69951e+06		97430464					97093392
FVYERPTSGSTNVVR		1	1	28	0	1711.88	Accession_369817	Microorganism	Actinobacteria	Bacteria	bglX; beta-glucosidase [EC:3.2.1.21]	Bacterial Ig-like domain (group 2)	GH3	Cazy	Dockerin	353664556	380934876	348175780	322338692	316447200	286764090	134789536	2.12461e+08	208512026	70237712	1.83266e+08	1.7351e+08	5.4482e+07	7.27998e+07	9.81702e+07	120426341	1.11217e+08	1.71233e+08	69328784	93702703	116791064	245488864	2.22198e+08	259927280	364771844	329502770	345429624	3.37852e+08	357885528	2.94323e+08	253001262	278146696	262554456	345504064
HNFINPYTGK		1	1	31	0	1190.6	Accession_389794	Microorganism	Actinobacteria	Bacteria	bglX; beta-glucosidase [EC:3.2.1.21]	Bacterial Ig-like domain (group 2)	GH3	Cazy	0	1.25511e+06	74964086	113259072	114137445	58514716	6.85751e+07	4.91715e+07	36993328	118744322	8.30705e+07	79533152	108008402	1.22024e+07	19957958	37400789	2.93273e+07	1.87701e+07	3.81725e+07		1.90462e+07	1.61162e+07												9115377	59779208
MELGEWDSDNIHTK	1xOxidation [M1]	1	1	15	0	1690.74	Accession_389794	Microorganism	Actinobacteria	Bacteria	bglX; beta-glucosidase [EC:3.2.1.21]	Bacterial Ig-like domain (group 2)	GH3	Cazy	0	95483896	7.32086e+07	9.23261e+07	77150456	80339677	53468984	8.38088e+07	7.14582e+07	5.37821e+07	4.0212e+07	4.31282e+07	5.1345e+07							2.47746e+06	1.20741e+06	1.51278e+06	104413368	39694130	107210776	8.12756e+07	90000296	83553304	113678104	142015744	40299048	18334902	90465712	81304976	246018896
ASESSYLQDVR		1	1	9	0	1254.6	Accession_313230	Microorganism	Actinobacteria	Bacteria	bglX; beta-glucosidase [EC:3.2.1.21]	glycoside hydrolase, family 3 domain protein	GH3	Cazy	Dockerin	3.56155e+06			1.37238e+06	1922804		2.16261e+06	3.08527e+06	4754691	1.66982e+06	1.38017e+06	4.59987e+06		1.37132e+06					4.96316e+06	1.01338e+06				7.3578e+06										211309680
IPDLAFYNEELDR		1	1	6	0	1594.77	Accession_369817	Microorganism	Actinobacteria	Bacteria	bglX; beta-glucosidase [EC:3.2.1.21]	Bacterial Ig-like domain (group 2)	GH3	Cazy	Dockerin		6762626	1.79153e+07	10751960	1.88178e+07			28665132		15399957					7161208	16301403		5890878	15247042		5.29942e+06	45794460	24771210	24285702	55387373	52366444	46176873	6.9531e+07	61264976	34317108	1.93446e+07	23588552	5.04528e+06	131015868
GTGFGESITGK		1	1	3	0	1053.52	Accession_313230	Microorganism	Actinobacteria	Bacteria	bglX; beta-glucosidase [EC:3.2.1.21]	glycoside hydrolase, family 3 domain protein	GH3	Cazy	Dockerin			31277742	12074580				11046920	47085080	59930348	96377808	6.76416e+07		33511016		14823701	90784729		758251	24182392	15367205		767946		332201	707048	4244885	4.82618e+06	1454023					30084683
SIGTHLGLSPVVDIAR		1	1	27	0	1634.92	Accession_194242	Microorganism	Dictyoglomi	Bacteria	bglX; beta-glucosidase [EC:3.2.1.21]	glycoside hydrolase, family 3 domain protein	GH3	Cazy	0													2.80966e+06	10237797	21250244	17871412	18238512	15872353		19694762	18708904	82943992	66455096	75459688	90038496	65044556	81422040	69438448	89489904	71488008	54523080	52370476	30230448	149700848
ETHIFPYEAAIR		1	1	26	0	1446.74	Accession_194242	Microorganism	Dictyoglomi	Bacteria	bglX; beta-glucosidase [EC:3.2.1.21]	glycoside hydrolase, family 3 domain protein	GH3	Cazy	0	7994315	8.43791e+06	228892208	3.59378e+06			9923505	9178993		7784662	8.21653e+06	154542720	13145907	2.35128e+06	14048866	5.99998e+06		1.56134e+08	8865260	4.90718e+06	7210044	9.47493e+07	104782584	49165324	1.09189e+08	82416400	105181812	104356264	99496566	97632640	3.7209e+07	2.11201e+06	119602360	1.54913e+08
NENNLLPLAK		1	1	26	0	1125.63	Accession_194242	Microorganism	Dictyoglomi	Bacteria	bglX; beta-glucosidase [EC:3.2.1.21]	glycoside hydrolase, family 3 domain protein	GH3	Cazy	0			25175880	81514824	7.18833e+07	146220160	3.64504e+08		173565072	330939840	167018960	2.78382e+08	765146755	5.6942e+08	458022784	359719552	259760560	5.36069e+08	5.68509e+08	434255712	4.23836e+08	139440656	251368320	212949040			16565308	106149209	7.4811e+08	76351221	256576560	412097344	389195136	509028352
EILDDEGNLDLEK		1	1	18	0	1502.72	Accession_194242	Microorganism	Dictyoglomi	Bacteria	bglX; beta-glucosidase [EC:3.2.1.21]	glycoside hydrolase, family 3 domain protein	GH3	Cazy	0																													400341792					283948224
IAGASGLFPK		1	1	15	0	960.551	Accession_194242	Microorganism	Dictyoglomi	Bacteria	bglX; beta-glucosidase [EC:3.2.1.21]	glycoside hydrolase, family 3 domain protein	GH3	Cazy	0	16494146	94823807	40394488	9937876	26377722	107664120	175339616	196050800	181922720	257722640	2.05761e+08	217086032	287183384	315813360	334771696	141993344	306302576	298848776	334374504	298203248	313867240	241051168	286820448	280719460	270972224	267337584	269996928	352664792	140796064	401985904	372860056	277056360	181676160	4.16373e+08
DGLISEAVIDNAVR		1	1	10	0	1471.78	Accession_194242	Microorganism	Dictyoglomi	Bacteria	bglX; beta-glucosidase [EC:3.2.1.21]	glycoside hydrolase, family 3 domain protein	GH3	Cazy	0							2.61041e+06					1.54602e+06	6.95872e+06	19063040	17683562	19266834	17460218	16869976	1.6339e+07	17963026	20068924	41453732	47836288	35404920	37298732		25511774	24310934	2.64212e+07	31614034	41482624	43498144	3.50055e+07	34383320
LLHEDHLVAADLR		1	1	9	0	1501.81	Accession_194242	Microorganism	Dictyoglomi	Bacteria	bglX; beta-glucosidase [EC:3.2.1.21]	glycoside hydrolase, family 3 domain protein	GH3	Cazy	0	3.42796e+06	6517425		2.60495e+06	1435679	4.08199e+06		2.41136e+07	6494714	4.02835e+06			2555921		4105653	3.5013e+06	2.04782e+06	5.70247e+06	4.3602e+06	8337528	1.43284e+06	17139074	26043782	1.94917e+07	31073476	34306884	3.84092e+07	1.28421e+07	192472304	57314164	3.45686e+06	2.27328e+07	6.07154e+06	285568736
VVTVLEGIK		1	1	6	0	957.598	Accession_194242	Microorganism	Dictyoglomi	Bacteria	bglX; beta-glucosidase [EC:3.2.1.21]	glycoside hydrolase, family 3 domain protein	GH3	Cazy	0	1321801088	1.24739e+09	1.30685e+09	910511616	903513391	891096000	895471680	969196352	932091776	7.90745e+08	889831616	1.03921e+09	1786515584	1876160384	2157612800	1.81145e+09	1.51002e+09	1.63248e+09	1867688320	1.46693e+09	1.57353e+09	5705004544	6532208128	6451987968	6499906048	6257896960	6259815424	6054445056	6983779304	6355472384	5106270720	4262592256	3595034880	4514640384
EAMPHGIGQIAR		1	1	4	0	1279.66	Accession_194242	Microorganism	Dictyoglomi	Bacteria	bglX; beta-glucosidase [EC:3.2.1.21]	glycoside hydrolase, family 3 domain protein	GH3	Cazy	0				3.84943e+06	958602	4477653	1.49442e+07	6073203		20758366	13833919	25783726							664770			10357960		6.86231e+06	19003750	38195788	32947880	65586268				423141	7.13941e+06	27775758
VTTYTTDPDYEPQTR		1	1	23	0	1786.81	Accession_192982	Microorganism	Firmicutes - Clostridia	Bacteria	bglX; beta-glucosidase [EC:3.2.1.21]	Glycosyl hydrolase family 3 N-terminal domain protein	GH3	Cazy	Dockerin	8.08427e+07	85823352	79014904	76565800	7.89107e+07	80668080	73900976	71144128	69223688	54484820	55946756	57982904										1.0536e+07		9914291	30051900	23638008	29701407	4560195	25306162	15332990	15106747	11297043	9.26075e+06	7.29002e+06
MSVDAVIDER	1xOxidation [M1]	1	1	25	0	1150.54	Accession_9028	Microorganism	Firmicutes - Clostridia	Bacteria	bglX; beta-glucosidase [EC:3.2.1.21]	Glycoside hydrolase family 3 domain protein	GH3	Cazy	0	2.00848e+07	2.23957e+07	2.07264e+07	26105222	40159626	2.65632e+07	3.91197e+06	2.26763e+07	18046838	2.51478e+07	36858586	2.26979e+07					2.12199e+06	4.38844e+06	2622971	2.31727e+06	6642117	48373492	4.06905e+07	63186388	44767184	41040364	30019648	6.28094e+07	19595516	86463696	117714596	84678174	96407270
EGLITEEEIDK		1	1	15	0	1275.63	Accession_215308	Microorganism	Firmicutes - Clostridia	Bacteria	bglX; beta-glucosidase [EC:3.2.1.21]	Glycoside hydrolase family 3 domain protein	GH3	Cazy	0	5.11243e+07	3.41522e+07		5.45825e+06	2.77676e+07	2.52541e+06	7.93264e+06		9.03645e+06	1.70214e+06	91488081	155716208			3.69777e+06	6.39738e+06	6.96236e+06	3.48726e+07		6449238	12659995		4207103	19231236	4.35891e+06	4.56498e+06			152636832			63837637	5071414	41142604
EGLITEEEIDR		1	1	15	0	1303.64	Accession_273908	Microorganism	Firmicutes - Clostridia	Bacteria	bglX; beta-glucosidase [EC:3.2.1.21]	Glycoside hydrolase family 3 domain protein	GH3	Cazy	0	125950936	129171208	134774784	125532984	124097656	119698576	116214136	119837816	119192000	81156264	98008368	2.05773e+06	60312900	81890616	97589616	71053832		69174064	61987040		65617380	70508624	27216030		7.58345e+06	36107184	19013550	72577288	4.3975e+06	26180550	74161944	63551280
AGLDLEMPYSGGER	1xOxidation [M7]	1	1	11	0	1510.68	Accession_67541	Microorganism	Firmicutes - Clostridia	Bacteria	bglX; beta-glucosidase [EC:3.2.1.21]	Glycoside hydrolase family 3 domain protein	GH3	Cazy	0	5.70147e+06					3378730	48680404		1647105				146668224	2522435		9961150		17195248			78360976		3.06509e+06			6073180				2839023	3.86558e+06	2.31223e+06	60308956
LANEEVTGDFGSSR		1	1	9	0	1481.69	Accession_393191	Microorganism	Firmicutes - Clostridia	Bacteria	bglX; beta-glucosidase [EC:3.2.1.21]	Glycoside hydrolase family 3 domain protein	GH3	Cazy	0	3.58393e+07	79922160	1866785	88689960	104327096	80338728	130752689	92991156	6.89046e+06	36342464	41548872	56251801	8.64155e+06		2.03845e+06		2576733	1.54969e+06	2.56839e+07		7.12114e+06	3.83093e+06	8584603	2521786	9.40995e+06	12718574		2.96115e+06						4532798
GQETYGEDPYLTTR		1	1	8	0	1629.74	Accession_215308	Microorganism	Firmicutes - Clostridia	Bacteria	bglX; beta-glucosidase [EC:3.2.1.21]	Glycoside hydrolase family 3 domain protein	GH3	Cazy	0			2.57284e+06												2331776								3.11926e+06		4352836			2.82085e+06					1.92067e+06
NDGILPLDLDK		1	1	8	0	1212.65	Accession_117098	Microorganism	Firmicutes - Clostridia	Bacteria	bglX; beta-glucosidase [EC:3.2.1.21]	Glycoside hydrolase family 3 domain protein	GH3	Cazy	0		7469145				2627532						11334565	37575200	38210088			44515196										46471876	26125568		73705056			43900848
LEGSTLELPR		1	1	6	0	1114.61	Accession_66439	Microorganism	Firmicutes - Clostridia	Bacteria	bglX; beta-glucosidase [EC:3.2.1.21]	Glycoside hydrolase family 3 domain protein	GH3	Cazy	0	6461900					2.34496e+06	10304366		2.98631e+06		4.76695e+06	26485030		7.60174e+06		89589905	11203573	4.15403e+06		6.90326e+06	11186352	52191836	61565936	2.78663e+07	47754592	31132894	40050752	45071272	96448128	36761776	40067481	4.62984e+07	2.04045e+07	5.39574e+06
IADVIATEGR		1	1	5	0	1044.57	Accession_116659	Microorganism	Firmicutes - Clostridia	Bacteria	bglX; beta-glucosidase [EC:3.2.1.21]	Glycoside hydrolase family 3 domain protein	GH3	Cazy	0												28864278								9467997								11041406
GLQEGPDFTNSVFGTLK		1	1	3	0	1809.9	Accession_450233	Microorganism	Firmicutes - Clostridia	Bacteria	bglX; beta-glucosidase [EC:3.2.1.21]	Glycoside hydrolase family 3 domain protein	GH3	Cazy	0		3127013	32252428		10031938	7.03048e+06	998529	2.564e+06	2.20677e+06	1499005
VMQMLHSAPAIPR	2xOxidation [M2; M4]	1	1	11	0	1482.76	Accession_435475	Microorganism	Firmicutes - Others	Bacteria	bglX; beta-glucosidase [EC:3.2.1.21]	Glycoside hydrolase family 3 domain protein	GH3	Cazy	0	115099280	113976696	141193808	121454224	130261680	128956712	89821024	84654088	88116880	61899456	81065352	78729816	31158952	62953160	82494920	89345008	79999480	65383984	42258104	70003632	84809160								2.85575e+06			2.38197e+06		6.71496e+06
MIMQSLDEAPLR	2xOxidation [M1; M3]	1	1	3	0	1435.69	Accession_54871	Microorganism	Spirochaetes	Bacteria	bglX; beta-glucosidase [EC:3.2.1.21]	beta-glucosidase EC 3.2.1.21	GH3	Cazy	0												236782304	5.27916e+06							125289144					231036032					226653776		10606923	5.49354e+06	50855144
TGFGDVITGK		2	2	29	0	994.52	Accession_369817; Accession_389794	Microorganism	Actinobacteria,Actinobacteria	Bacteria,Bacteria	bglX; beta-glucosidase [EC:3.2.1.21]	Bacterial Ig-like domain (group 2)	GH3	Cazy	,Dockerin	245247176	197064260	146263792	145387836	117748104	113644776	112657788	101127996	177430168	73941826	106789064	121748060	520472912	535610656	547096064	534726222	485007798	463579264	518112256	425781120	446341920	513195680	354923136	500845280	543842880	787542864	591608576	508451104	594505600	510224000	754115216	627339264	442856736	329984576
LIEDVNAEGVVMLK	1xOxidation [M12]	2	2	38	0	1545.82	Accession_369817; Accession_389794	Microorganism	Actinobacteria,Actinobacteria	Bacteria,Bacteria	bglX; beta-glucosidase [EC:3.2.1.21]	Bacterial Ig-like domain (group 2)	GH3	Cazy	,Dockerin	4762722	189984336		4.66672e+06		2.72117e+06	23781100	2.80875e+06	17892672	34557418		44350823	130681294	256966160	281449208	167203168	147066640	152051440	69845952	145866736	164810432	292003040	580585056	202236234	7.51835e+08	433558596	185232880	320973632	195771968	319731008	188481504	139968032	112912824	63159392
EYYAAPYR		2	2	26	0	1032.48	Accession_369817; Accession_389794	Microorganism	Actinobacteria,Actinobacteria	Bacteria,Bacteria	bglX; beta-glucosidase [EC:3.2.1.21]	Bacterial Ig-like domain (group 2)	GH3	Cazy	,Dockerin	2.54383e+06	5.98164e+07	122617760	79423948	27249250	2.62645e+07	36223936	8.13894e+06	80149232	82689456	130042284	88142280	85772146	10536088	96892816	172501946	238021510	58099078	1.17459e+07	264040744	165351920		3.38113e+06				330455		1.51185e+06	790494	585508	278052	316898
FTENQLDISLHR		2	2	23	0	1472.75	Accession_369817; Accession_389794	Microorganism	Actinobacteria,Actinobacteria	Bacteria,Bacteria	bglX; beta-glucosidase [EC:3.2.1.21]	Bacterial Ig-like domain (group 2)	GH3	Cazy	,Dockerin	2.59606e+08	280112704	3.25551e+08	259820555	2.56533e+08	1.43492e+08		5.90451e+06	67139016	1.53126e+06	85319424	55932868		2.05892e+06	1.22991e+08	170779200	178790336	54050352		6.48407e+07	99518832	182500288	127613816	146924752	5292178	137686272	48674476	9976933	268357876		1.06523e+08	143841040	2.85386e+07	226841328
LIAANIGGISGESSR		1	2	41	0	1444.78	Accession_192982; Accession_130429	Microorganism	Firmicutes - Clostridia,Firmicutes - Clostridia	Bacteria,Bacteria	bglX; beta-glucosidase [EC:3.2.1.21]	Glycosyl hydrolase family 3 N-terminal domain protein	GH3	Cazy	Dockerin	39780844	3.89311e+07	37942160	3.73221e+07	32385198	2.7168e+07	2.45546e+07	13825252	2.48691e+07	1.25821e+07	30123927	2.49385e+07		25878600	21882910	39928442	31806146	17548902		2.31147e+07	29431264	151680432	109235244	169482640	190159872	168380000	178881856	182561632	194753716	177766320	126101968	99620568	70643328	183617936
LLSGQVNFSGK		1	2	9	0	1149.63	Accession_192982; Accession_130429	Microorganism	Firmicutes - Clostridia,Firmicutes - Clostridia	Bacteria,Bacteria	bglX; beta-glucosidase [EC:3.2.1.21]	Glycosyl hydrolase family 3 N-terminal domain protein	GH3	Cazy	Dockerin	19428128	19051752		4.15295e+06		4630565	5.74455e+06	7.69628e+06	8616901			20271222	22911440	21638660	2.71491e+07	30278632	9914519	14904627	15362753	26557570	31757692	120737952	77623216	119285432	126600176	185723824	190390848		134415184	1.37143e+08	71397936	66383880	62068244	5.02755e+06
IEVGDYNLLPK		1	2	7	0	1260.68	Accession_192982; Accession_130429	Microorganism	Firmicutes - Clostridia,Firmicutes - Clostridia	Bacteria,Bacteria	bglX; beta-glucosidase [EC:3.2.1.21]	Glycosyl hydrolase family 3 N-terminal domain protein	GH3	Cazy	Dockerin													141683616						2186843			357701152	9422224		401772416		4.41814e+06		142081744	340321600			246741856	169364896
GHETYGEDPYLTAR		1	2	4	0	1608.73	Accession_103805; Accession_116659	Microorganism	Firmicutes - Clostridia,Firmicutes - Clostridia	Bacteria,Bacteria	bglX; beta-glucosidase [EC:3.2.1.21]	Glycoside hydrolase family 3 domain protein	GH3	Cazy	0																						995129	542503	1.87467e+06				377138	77491400					54329160
EAGVEIVMGAYNR	1xOxidation [M8]	2	2	28	0	1424.68	Accession_435475; Accession_451528	Microorganism	Firmicutes - Others,Firmicutes - Others	Bacteria,Bacteria	bglX; beta-glucosidase [EC:3.2.1.21]	Glycoside hydrolase family 3 domain protein	GH3	Cazy	0	61500292	3231556864				43553644			51352764	27328058	58092108	46675040	19581280	46825788	58465944	62374320	53887972	44188256		43498496		65456620	70690384	58348964	71680880	74555176	69601416	93139432		70897472	53263556	40893036	8726033
LPVSIPK		2	4	7	0	753.487	Accession_194242; Accession_24273; Accession_483156; Accession_230010	Microorganism	Dictyoglomi,Firmicutes - Clostridia,Firmicutes - Clostridia,Firmicutes - Clostridia	Bacteria,Bacteria,Bacteria,Bacteria	bglX; beta-glucosidase [EC:3.2.1.21]	glycoside hydrolase, family 3 domain protein,Glycoside hydrolase family 3 domain protein	GH3	Cazy	0	2.2363e+06		3.57887e+06		4.05392e+06			4214999	1.42407e+06			2.64231e+06	133549744	149836832	150228304	183178864	167323152	164211120	184792288	163472800	166111120	386518496	424395424	4.02496e+08	203957536	151598336	99563864	3.92961e+08		326658992	2.99875e+08	259291504	249352976
TTEELPDFR		1	5	10	0	1107.53	Accession_235334; Accession_480482; Accession_103805; Accession_318690; Accession_318571	Microorganism	Firmicutes - Others,Firmicutes - Others,Firmicutes - Clostridia,Firmicutes - Clostridia,Firmicutes - Others	Bacteria,Bacteria,Bacteria,Bacteria,Bacteria	bglX; beta-glucosidase [EC:3.2.1.21]	Glycoside hydrolase family 3 domain protein	GH3	Cazy	0	73049008	72749898	61170116	47686444	49623912	5.72807e+07	74690552	53014004	58088432	77506256	4.82019e+07	56081116	13397154	4.0675e+06	1589770			2252359	55155800	10735375	3.5244e+06	39933324	2.702e+06	6.50375e+06				6.46672e+06
GQETYGEDPYLTGR		1	6	4	0	1585.71	Accession_480482; Accession_15229; Accession_233607; Accession_316577; Accession_483053; Accession_368561	Microorganism	Firmicutes - Others,Firmicutes - Clostridia,Firmicutes - Clostridia,Firmicutes - Clostridia,Firmicutes - Clostridia,Firmicutes - Clostridia	Bacteria,Bacteria,Bacteria,Bacteria,Bacteria,Bacteria	bglX; beta-glucosidase [EC:3.2.1.21]	Glycoside hydrolase family 3 domain protein	GH3	Cazy	0		27938934	32763772			11025135				11577077	16783260	10939231														15539402				9828770
SIAVIGPNADSR		4	14	17	0	1199.64	Accession_215308; Accession_53366; Accession_183479; Accession_103805; Accession_72305; Accession_435475; Accession_129044; Accession_136612; Accession_2539; Accession_451528; Accession_313905; Accession_318690; Accession_318571; Accession_348781	Microorganism	Firmicutes - Clostridia,Firmicutes - Clostridia,Firmicutes - Clostridia,Firmicutes - Clostridia,Firmicutes - Clostridia,Firmicutes - Others,Firmicutes - Clostridia,Firmicutes - Clostridia,Firmicutes - Clostridia,Firmicutes - Others,Firmicutes - Clostridia,Firmicutes - Clostridia,Firmicutes - Others,Firmicutes - Clostridia	Bacteria,Bacteria,Bacteria,Bacteria,Bacteria,Bacteria,Bacteria,Bacteria,Bacteria,Bacteria,Bacteria,Bacteria,Bacteria,Bacteria	bglX; beta-glucosidase [EC:3.2.1.21]	Glycoside hydrolase family 3 domain protein	GH3	Cazy	0	545495488	559912384	577536768	474287616	511289952	455083296	267982928	258893920	361900544	255796752	369948576	342833920	136055552	291315904	281093280	308211680	246334832	231205952		220169920	272939776	127976712	219963168	118163672								78156696	11857857
GHETYGEDPYLTSR		5	17	44	0	1624.72	Accession_127659; Accession_235334; Accession_117098; Accession_226746; Accession_237546; Accession_74925; Accession_91754; Accession_72305; Accession_346759; Accession_273908; Accession_272966; Accession_435475; Accession_231453; Accession_451528; Accession_318690; Accession_125927; Accession_343957	Microorganism	Firmicutes - Clostridia,Firmicutes - Others,Firmicutes - Clostridia,Firmicutes - Clostridia,Firmicutes - Clostridia,Firmicutes - Clostridia,Firmicutes - Clostridia,Firmicutes - Clostridia,Firmicutes - Clostridia,Firmicutes - Clostridia,Firmicutes - Clostridia,Firmicutes - Others,Firmicutes - Clostridia,Firmicutes - Others,Firmicutes - Clostridia,Firmicutes - Others,Firmicutes - Clostridia	Bacteria,Bacteria,Bacteria,Bacteria,Bacteria,Bacteria,Bacteria,Bacteria,Bacteria,Bacteria,Bacteria,Bacteria,Bacteria,Bacteria,Bacteria,Bacteria,Bacteria	bglX; beta-glucosidase [EC:3.2.1.21]	Glycoside hydrolase family 3 domain protein	GH3	Cazy	0	330892773	364806184	311471452	310308848	3.12181e+08	2.66671e+08	1.86032e+08	2.31002e+08	167454386	1.49752e+08	1.17236e+08	1.05171e+08	6.94687e+07	73309210	9.71704e+07	9.27856e+07	7.39192e+07	1.2854e+08	9.94446e+07	7.3038e+07	9.79192e+07	1.08282e+08	1.3285e+08	1.22508e+08	183719392	185431904	183195516	148708704	3695483	154520792	1.14572e+08	1.16452e+08	1.13412e+08	23724616
DLAGDQGASDWVR		1	1	19	0	1389.64	Accession_93697	Microorganism	Acidobacteria	Bacteria	bglX; beta-glucosidase [EC:3.2.1.21]	glycoside hydrolase, family 3 domain protein	GH3	Cazy	0	487935648	505047456	490315904	570891520	570862784	561782016	587302272	519781632	586438528	460932928	509470784	464925408	208579504	259550256	269336224	416086784	321036256	317122016	254355792	238307968	257811168	505416448	487182144	513788416	553051904	576668608	519326176	576418368		515460672	460764544	392260320	351550400
VSGVTPDGVELSELNGR		1	1	5	0	1728.88	Accession_93697	Microorganism	Acidobacteria	Bacteria	bglX; beta-glucosidase [EC:3.2.1.21]	glycoside hydrolase, family 3 domain protein	GH3	Cazy	0															1.73901e+06		25746968	5014783	6.06209e+06			8939382	8188052	5.82437e+06	6.43414e+06	7.69134e+06	4301442	18983688	388119136	5439465				663206592
GTILVGGSLADDADALNSGWK		1	1	3	0	2060.03	Accession_357130	Microorganism	Actinobacteria	Bacteria	bglX; beta-glucosidase [EC:3.2.1.21]	Glycoside hydrolase family 3 domain protein	GH3	Cazy	0															1.56679e+06			1.96029e+06			6524381			58425956	55808680	15249325	78533848			46881768	4.26376e+06	17198840
NSDLDAEQWK		1	1	12	0	1205.54	Accession_405567	Microorganism	Acidobacteria	Bacteria	bglX; beta-glucosidase [EC:3.2.1.21]	beta-glucosidase EC 3.2.1.21	0	Non-Cazy	0		27052324		1.70587e+06	38708244		10644699	12472683	2.48656e+06					9068447	18190392		4.29454e+06	1.12234e+06	1.49191e+07	15887639		8.41418e+06	4.37882e+06	1.04411e+07	6.67231e+07	14456583	81642258	31220593		4.46083e+07	9707846	854521	1.3854e+06	3.52484e+06
MTLSPEADIATEPR	1xOxidation [M1]	1	1	7	0	1546.74	Accession_357127	Microorganism	Euryarchaeota	Archaea	bglX; beta-glucosidase [EC:3.2.1.21]	Glycoside hydrolase family 3 domain protein	0	Non-Cazy	0	3.65566e+06	1.88671e+06		5.12591e+06				4.10069e+06	4.11255e+06		7552351	3.39243e+06	1937303		2.26482e+06			2.77662e+06					2.28806e+06			3.57803e+06		2.43654e+06	22187384	82393024
LVGEGLIEEEVIDR		1	1	3	0	1570.83	Accession_357127	Microorganism	Euryarchaeota	Archaea	bglX; beta-glucosidase [EC:3.2.1.21]	Glycoside hydrolase family 3 domain protein	0	Non-Cazy	0														2669879	18341762			20255582		13968322	14950374	47360332		63015048				69402952		68989728			49360724	9215500
NDNELLPLK		1	1	32	0	1055.57	Accession_357132	Microorganism	Unclassified Terrabacteria group	Bacteria	bglX; beta-glucosidase [EC:3.2.1.21]	glycoside hydrolase, family 3 domain protein	0	Non-Cazy	0	5.73191e+06		18335836			8161628		6234408	15208132	10279531	24061088	26673250				4175880	7.11964e+06	6.4588e+06		4.19042e+06		30001366	28268428	30984386	61423856	51378192	74605728	24653594	453884064	77511569	51839462	47446120	46436868
FETLTVPR		1	1	30	0	962.531	Accession_357132	Microorganism	Unclassified Terrabacteria group	Bacteria	bglX; beta-glucosidase [EC:3.2.1.21]	glycoside hydrolase, family 3 domain protein	0	Non-Cazy	0																						58277576	57959964	49021352				63928652	367398400	24021144		2.78665e+06
LGIPLTFSGDR		1	1	17	0	1175.64	Accession_357132	Microorganism	Unclassified Terrabacteria group	Bacteria	bglX; beta-glucosidase [EC:3.2.1.21]	glycoside hydrolase, family 3 domain protein	0	Non-Cazy	0		24500254	13782079	109228352	2.92438e+06	18433198	13289736			1.66005e+06			8.92636e+07	261667600	301622272	302266112	236354152	101411753	47023580	329753344	331116275	209787968	170904493	177851920	199105934	217117302	232773582	209477490	2.68858e+08	219210160	1.45795e+08	1.3401e+08	2.2225e+08	421598464
DLSLVEGVGFQR		1	1	10	0	1319.7	Accession_357132	Microorganism	Unclassified Terrabacteria group	Bacteria	bglX; beta-glucosidase [EC:3.2.1.21]	glycoside hydrolase, family 3 domain protein	0	Non-Cazy	0	26926280		7.24826e+06			18056276	2986269	2876578			3288894		2.55385e+06	38067593	4.41495e+07	29926792	32870304		3.07863e+06	35497036	5001922	108406400	105621272	159839456	118439556		111759300	150174356	86606872	135323376	87648280	61751736	31685774	15193600
TPGVQTYFDK		1	1	5	0	1155.57	Accession_357132	Microorganism	Unclassified Terrabacteria group	Bacteria	bglX; beta-glucosidase [EC:3.2.1.21]	glycoside hydrolase, family 3 domain protein	0	Non-Cazy	0	15238816			34310360	3.37968e+06	2.62864e+06	3.05366e+06	46823007	3.55661e+07	27283350		3.41774e+06	40056652	55520940	202653344	105031480	88791712	159314992		1.73602e+08	99608492	501460448			250570352	478994368	124754672			432648288		89191432	301160384
VGIFDNPYR		1	2	9	0	1080.55	Accession_357132; Accession_412098	Microorganism	Unclassified Terrabacteria group,Unclassified Terrabacteria group	Bacteria,Bacteria	bglX; beta-glucosidase [EC:3.2.1.21]	glycoside hydrolase, family 3 domain protein	0	Non-Cazy	0	3.36408e+06	2920278		2.10199e+06									53678296		151488784	75830768	90363224	1.28347e+08		105864400	128331192	256256800	196263296	211865680	208004096	209973488	2.37701e+08	156969312	1035373984	189370592	170723712	176739296	179642640	135593428
YFPEYVAEAVER		1	2	7	0	1472.71	Accession_357132; Accession_412098	Microorganism	Unclassified Terrabacteria group,Unclassified Terrabacteria group	Bacteria,Bacteria	bglX; beta-glucosidase [EC:3.2.1.21]	glycoside hydrolase, family 3 domain protein	0	Non-Cazy	0	10221066		21019530				2.55069e+06	5208797		4.72902e+06	27656366	15272685	37339592						74420736			71472984	87273672	50430808	113683504	82513664	64909220	97985152	346289728	90970936	39689372	23488206
YVTAPAGEITDQAPLGK		1	1	30	0	1730.9	Accession_294828	Microorganism	Firmicutes - Bacilli	Bacteria	0	hydrolase family 3	GH3,CBM6	Cazy	0	62049008	61726560	72324904	69029784	76483800	58816240	45769848	41873196	43390652	31744680	32044322	28637108	23214922	35560312	29618574	10653394		18568868		8.10184e+06
TLSETSGVADSNNLK		1	1	37	0	1535.75	Accession_294828	Microorganism	Firmicutes - Bacilli	Bacteria	0	hydrolase family 3	GH3,CBM6	Cazy	0	70244664	71515736	91332008	85873024	85122904	87350568	63536960	56549344	56224252	54141292	53073942	54930980	4.44773e+06	26721372	7.92885e+06	9451892	5.92892e+06	9.60713e+06		1.81378e+06												855951
SFASNDVVYR		1	1	8	0	1157.56	Accession_294828	Microorganism	Firmicutes - Bacilli	Bacteria	0	hydrolase family 3	GH3,CBM6	Cazy	0	60367735	65079169	80785440	70100840	7.40594e+07	57800532	4.26306e+06	17549896	27811052	1.30273e+06	30191310	2.69777e+07	720478	25625066	3.90344e+07			639189		717642		16584427		19609850	1.8172e+06			3.48087e+06	7.87718e+06	164745	3.26636e+06	2.03132e+06	200972
DVANPDDLTSYR		1	1	9	0	1365.63	Accession_294828	Microorganism	Firmicutes - Bacilli	Bacteria	0	hydrolase family 3	GH3,CBM6	Cazy	0	122563752	111185888	107211112	117157328	107787584	116482040	61225666	83828072	4.77997e+07	3.32953e+07	45230324	42880324	2205316	2.44112e+06	2.26736e+06		1.83628e+06	21823014		6584191		73677136	90589216	168629408	113926328			1.25017e+08			69548024	50709276
VNGSAIGTLNASSAPINVFDR		1	1	5	0	2103.08	Accession_294828	Microorganism	Firmicutes - Bacilli	Bacteria	0	hydrolase family 3	GH3,CBM6	Cazy	0	252425024	272971936	281124960	151157200	179316928	147328976	83658808	146982560	55543700	34619788	105094136	87190328	37588836	123083336	230318112	192353200	125730944	318158272	247826416	192862816	260734336	1841353600	1801159936	1751431296	1735979648	1778621952	1791037696	2045269248	184979680	1580787456	1345972736	607159808	575247168	152985104
DNLTYLSGTK		1	1	4	0	1111.56	Accession_294828	Microorganism	Firmicutes - Bacilli	Bacteria	0	hydrolase family 3	GH3,CBM6	Cazy	0	61532600	58917088		32526174				15185999														17608318	5660517		47442180	41746800	36796612		35719220	45376132	3.05305e+06		2.02746e+06	41039524
SILGDGGTWGNADDGPNK		1	2	30	0	1773.8	Accession_207481; Accession_274370	Microorganism	Firmicutes - Clostridia,Firmicutes - Clostridia	Bacteria,Bacteria	0	hydrolase family 30	GH30	Cazy	0	53244620	42429176	43651796	26555654	28548298	15303882	21876664	10941573	13970026			16811232										41216028	21612760	61846300	69377128	62346068	66829388	63458400	78749656	59979072	43866888	39076508	37572904
DYLVPTFDKENITAK		1	2	4	1	1753.9	Accession_207481; Accession_274370	Microorganism	Firmicutes - Clostridia,Firmicutes - Clostridia	Bacteria,Bacteria	0	hydrolase family 30	GH30	Cazy	0	125379984	135469648	122542768	100456992	112154712	79017176			47986000		47746592		101724104			73670864						192392368	148190880	187252736	279955776	217100256	170211504	248352480	47573620	148202896	128421216	113824928		21479878
LYTIGQFSR		2	2	10	0	1084.58	Accession_361591; Accession_274370	Microorganism	Firmicutes - Clostridia,Firmicutes - Clostridia	Bacteria,Bacteria	0	hydrolase family 30	GH30	Cazy	,Dockerin	8271387				2252196			3.02052e+06	1.72863e+06					3.3836e+06	3.14719e+06	5.67994e+06		2.21848e+06	11069624			2432096	37421872						264116224		4.6302e+06	2426074	2.57068e+06	173260624
TINISVPGGNIR		1	1	20	0	1240.7	Accession_147069	Microorganism	Firmicutes - Clostridia	Bacteria	xynC; glucuronoarabinoxylan endo-1,4-beta-xylanase [EC:3.2.1.136]	O-glycosyl hydrolase	GH30,CBM6	Cazy	Dockerin	290181000	304700568	226313440	275174544	288079952	224554944	163456759	143586983	218021484	143555114	225400467	178846094	96960497	229176848	228838960	275935032	252560768	176864624	72883544	175002476	208171412	368376320	391856472	370875232	429787432	353588832	401000184	359492568	386310784	363725112	331934816	348962472	234840964	443314604
VLLSSWSPPSDLK		1	1	5	0	1428.77	Accession_103967	Microorganism	Firmicutes - Clostridia	Bacteria	0	O-glycosyl hydrolase	GH30,CBM6	Cazy	Dockerin	46766928	44868372	46016264	20314762	24894612	13713809			10867854		15284742	6.49648e+06				23628976	12074050				18716708	40627940		32374864	47885524		27207248	50341260		34380916	38583328	19050820	4.15206e+06
LDELYGTTVVK		1	1	3	0	1237.67	Accession_103967	Microorganism	Firmicutes - Clostridia	Bacteria	0	O-glycosyl hydrolase	GH30,CBM6	Cazy	Dockerin	87937632	83818152	84084680	74613688	72239424	65464624	48254036	48733440	53976412	36552880	45811248	53965460
IPVSGTGDWHNYVTVK		1	1	3	0	1772.9	Accession_103967	Microorganism	Firmicutes - Clostridia	Bacteria	0	O-glycosyl hydrolase	GH30,CBM6	Cazy	Dockerin	5.86863e+07	4.53152e+07	43662572	5.21511e+06		4.51416e+06	7.59092e+06	1.18978e+07	4.20753e+06	1.66759e+06	5.75216e+06		1.62975e+06	2.10494e+06			1.6757e+06				2.17478e+06	29647482	2.18092e+07	27617336	42108844	29820940	34500100	53182012	58608361	52526472			2.0621e+06	6537223
NSNNFGYDDMEIVK	1xOxidation [M10]	1	1	3	0	1661.71	Accession_103967	Microorganism	Firmicutes - Clostridia	Bacteria	0	O-glycosyl hydrolase	GH30,CBM6	Cazy	Dockerin		13810960	16036220			5.54991e+06	5.99868e+06		5819471	3.57844e+06		5.33701e+06
VSYEIGSETVSK		1	1	9	0	1298.65	Accession_455943	Microorganism	Firmicutes - Bacilli	Bacteria	xylS; alpha-D-xyloside xylohydrolase [EC:3.2.1.177]	Alpha-glucosidase	GH31	Cazy	0	6.73975e+07	73106560	78169809	51448060	5.2953e+07	3.93704e+07	28697536	30541300	47428116	32658620	44953200	35017852				2.02724e+06	1794928	2.11545e+06				27798850	24701843	41387892		39340492		36071212	7.91209e+07	38210732		35772268	7.85665e+06	18889554
SADSVVTLGDDGIYR		1	1	23	0	1567.76	Accession_346570	Microorganism	Firmicutes - Clostridia	Bacteria	xynB; xylan 1,4-beta-xylosidase [EC:3.2.1.37]	Xylan 1,4-beta-xylosidase (EC 3.2.1.37)	GH39	Cazy	0	1.49829e+08	158704576	186372512	172138368			228634624	194048975	5163175	52928976		2.6518e+06	55462448			7.77967e+07	1.88748e+07	1.41796e+07	80397778	2.64651e+06		7448536				20971288			9.96977e+06			55878912	9333953	1.14422e+07
LIYTLTDHLVSR		1	1	8	0	1430.8	Accession_327153	Microorganism	Firmicutes - Clostridia	Bacteria	xynB; xylan 1,4-beta-xylosidase [EC:3.2.1.37]	Xylan 1,4-beta-xylosidase (EC 3.2.1.37)	GH39	Cazy	0	62080688	77642088	74787384	61901268	7.38115e+07	42322748		2929220	8.39525e+06		1689396	3.78771e+06			18628882	2.04959e+06	2427200	1.57794e+07		5258612	6.33582e+06	2.66499e+07	43651614	37395753	85036788	30087829	42530561	5.37814e+07	70923012	32230792	43104227	38207238	5750777	2.02565e+07
TTLEHLIDR		1	1	7	0	1097.59	Accession_450225	Microorganism	Firmicutes - Clostridia	Bacteria	xynB; xylan 1,4-beta-xylosidase [EC:3.2.1.37]	Xylan 1,4-beta-xylosidase (EC 3.2.1.37)	GH39	Cazy	0		1.8604e+06		1525797	1.80941e+06				1.59071e+06	1.29207e+06	2.38792e+06	2.09908e+06	1.35372e+06		4.28804e+06	1.04047e+06		1754312	1.02448e+06										58725044					2.19049e+07
ATLEHLVER		1	1	4	0	1067.58	Accession_20358	Microorganism	Firmicutes - Clostridia	Bacteria	xynB; xylan 1,4-beta-xylosidase [EC:3.2.1.37]	Xylan 1,4-beta-xylosidase (EC 3.2.1.37)	GH39	Cazy	0																7331548	16751370			2.95536e+06	8.57161e+06			134554	116813	167824	158114	282302		97539.1	299261
IVQETIHFR		1	1	3	0	1142.63	Accession_22788	Microorganism	Firmicutes - Clostridia	Bacteria	xynB; xylan 1,4-beta-xylosidase [EC:3.2.1.37]	Xylan 1,4-beta-xylosidase (EC 3.2.1.37)	GH39	Cazy	0	51302352	59951248	54028676	43296832	52244276	44921204		4667861	13948186		20948320	21392462			24730390	12996639	13304402	18810488		13828724	21122490	35631784	44803692	50434940	25354730	35945460	48608320	40934556	41422964	30566200	30582956	26472594
VSIIGAGSMFTR	1xOxidation [M9]	1	1	29	0	1254.65	Accession_194211	Microorganism	Chloroflexi	Bacteria	melA; alpha-galactosidase [EC:3.2.1.22]	glycoside hydrolase family 4	GH4	Cazy	0									103845504					130500920	116953776			109841924	56788660				96732880				88832088
LPEQLAALNR		1	1	8	0	1124.64	Accession_194211	Microorganism	Chloroflexi	Bacteria	melA; alpha-galactosidase [EC:3.2.1.22]	glycoside hydrolase family 4	GH4	Cazy	0			4.09355e+06		2.43482e+06	2932967	2.70629e+06			2449125		3083879	5161736	62525392	59413256	73846456	68037744	42673000		5.97715e+07	69570328	231679584	240532048	220232688	257073376	222073232	237924272	250546528	278270560	230239008	188393696	160063472	117639008	439214720
AMFDELYEAQK	1xOxidation [M2]	1	1	7	0	1360.61	Accession_194211	Microorganism	Chloroflexi	Bacteria	melA; alpha-galactosidase [EC:3.2.1.22]	glycoside hydrolase family 4	GH4	Cazy	0																						19601076	7424483	6947649	4.47486e+06	4716537				6.28175e+06		23577974
LLADMLGVPYEELK	1xOxidation [M5]	1	1	5	0	1606.84	Accession_194211	Microorganism	Chloroflexi	Bacteria	melA; alpha-galactosidase [EC:3.2.1.22]	glycoside hydrolase family 4	GH4	Cazy	0	2.6064e+06				9400968	9689561								6952606	10211914	1.20844e+07	8.26475e+06	8023581	7151458	15419605	1.08481e+07	39869320	49356412	17408765	38718952	24558186	1.56781e+07	6.89351e+06		3.73474e+06	3.03416e+07	1.62335e+07	1.67019e+07
LQIVGGLVER		1	1	4	0	1083.65	Accession_435951	Microorganism	Firmicutes - Clostridia	Bacteria	E3.2.1.86A; 6-phospho-beta-glucosidase [EC:3.2.1.86]	glycoside hydrolase family 4	GH4	Cazy	0													8943254							3.98347e+06		3.10977e+06		2151342		9163409	10848196		11396335	5479580				173489856
YGILQPTGDTTGPGGIVR		1	1	3	0	1801.94	Accession_409942	Microorganism	Firmicutes - Clostridia	Bacteria	lplD; galacturan 1,4-alpha-galacturonidase [EC:3.2.1.67]	glycoside hydrolase, family	GH4	Cazy	0				5.05008e+06			64357640	68369848		40141224	27559674	39562672	16746442		28406316				12896978	21547614							7.09356e+06		7.3216e+06		6.37612e+06	8286693	3.20661e+06
YAEELGSDLR		1	1	21	0	1152.55	Accession_285220	Microorganism	Thermotogae	Bacteria	melA; alpha-galactosidase [EC:3.2.1.22]	glycoside hydrolase family protein	GH4	Cazy	0	66664964	72231248	78086856	67363264	81704456	45063168			56911632	72620960	84397408	72237584	35597116	32395996	9643221	1.71121e+06	21362436			35973136	18486066
FGGIDNEVERPK		1	1	13	0	1360.69	Accession_12515	Microorganism	Thermotogae	Bacteria	melA; alpha-galactosidase [EC:3.2.1.22]	glycoside hydrolase family 4	GH4	Cazy	0	6.48047e+06	5872321			3.22986e+06		10517084	6.32721e+06	4729788	35056828	64350352	46768262	14138600			18673168	4569868			5193077			17111120									17758086	13364536
VIDEILALPENEEMR	1xOxidation [M14]	1	1	5	0	1786.89	Accession_285220	Microorganism	Thermotogae	Bacteria	melA; alpha-galactosidase [EC:3.2.1.22]	glycoside hydrolase family protein	GH4	Cazy	0	15867295	13395260	9965369	17052110	20057256	5.10818e+06	5836673	17279916	8.21999e+06	2.09615e+06	9277770	7.81408e+06			4805745					2.93548e+06	7.82238e+06		4.80661e+06					3.22481e+06		6.42085e+06	9461829	13751852	14168429
VGEVEPVVER		1	1	5	0	1112.59	Accession_212694	Microorganism	Firmicutes - Clostridia	Bacteria	bgaB; beta-galactosidase [EC:3.2.1.23]	beta-galactosidase	GH42	Cazy	0	602027456	736648512	750436288	737561664	805303296	763528832	897104384	898752256	915995392	681372032	712156224	731728512	462800096	551370560	622996480	562790144	592989440	715563008	620407232	476130336	539114048				3.04078e+06					6099511	641933056	496526176	517478496
AEIGNATGTIAIIEAK		1	1	7	0	1571.86	Accession_352265	Microorganism	Bacteroidetes	Bacteria	0	Xylan 1,4-beta-xylosidase	GH43	Cazy	Dockerin													9580691						43595632							26436380	41471844			4.71844e+06	2.4516e+06		70501712	15594393
FALYNFATK		1	1	11	0	1074.56	Accession_335319	Microorganism	Firmicutes - Bacilli	Bacteria	0	Hydrolase Family 43	GH43	Cazy	0	91498376	9.10109e+07	90860676	87101272	90798472	6.04373e+07	31803734	44038765	38127988	5547703	31281638		9.75481e+06	19214759	6.98069e+06	27996548	2.61365e+07	3.91063e+07	2.27395e+06		3.61091e+07		123334416		149014784		1.40513e+08	104958816	108738360	101319304	55355548	57662408	4.04055e+07	185063326
EGDEPQFDPGVLTEGDR		1	1	15	0	1860.82	Accession_332232	Microorganism	Firmicutes - Clostridia	Bacteria	0	Hydrolase Family 43	GH43	Cazy	0	25757970	13516703								15467254	13468364											16750279			61782420	28014140	26335268						24009900
EDLQQVSIVDEDGNPILAGDEDRR		1	1	7	1	2683.28	Accession_17714	Microorganism	Firmicutes - Clostridia	Bacteria	0	xylan 1,4-beta-xylosidase	GH43	Cazy	0	19754054	16909386	32361360	13183566	28390976	22220598
FFEASWVHK		1	1	6	0	1150.57	Accession_17714	Microorganism	Firmicutes - Clostridia	Bacteria	0	xylan 1,4-beta-xylosidase	GH43	Cazy	0	38786716	37235320	51388648	42254756	36673420	23076456													3.55275e+06	2.33024e+06	1.08938e+06												1.70514e+06
VSVVSVAVSTSPAGR		1	1	3	0	1415.79	Accession_37336	Microorganism	Firmicutes - Clostridia	Bacteria	0	Hydrolase Family 43	GH43	Cazy	0	93697960	86011640	107839152	96503472	89269520	87900952	81323960	75129504	75185208	57061028	64880112	69416920			8118363			9232933	4410041	7218937	2.14391e+06						3.12341e+06			5857742	2.48392e+06	6492491
TTQLELGLQPLGQDAK		1	2	8	0	1711.92	Accession_352265; Accession_130419	Microorganism	Bacteroidetes,Bacteroidetes	Bacteria,Bacteria	0	Xylan 1,4-beta-xylosidase	GH43	Cazy	Dockerin																4.17384e+06		3.1396e+06		3.82885e+06			56795860	27257916		18734982	3.53372e+06	2.15147e+06		42699840		42942260		16716200
NVIPTGDSEFR		1	2	6	0	1234.61	Accession_352265; Accession_130419	Microorganism	Bacteroidetes,Bacteroidetes	Bacteria,Bacteria	0	Xylan 1,4-beta-xylosidase	GH43	Cazy	Dockerin													112858352	83860096	87387872	90575200	75517184	83446880	79862000	90909240	64653168	140853840	130460856	147028480	200915712	161249488	190440096	178019552		158298048	139980544	138635488	113173872	29740200
YFNTSEIAR		1	2	3	0	1100.54	Accession_352265; Accession_130419	Microorganism	Bacteroidetes,Bacteroidetes	Bacteria,Bacteria	0	Xylan 1,4-beta-xylosidase	GH43	Cazy	Dockerin		958326	949059	816988	1.03562e+06						1824299																		4132153					168041872
GTFSIDPAVFVDDDGK		1	2	27	0	1682.79	Accession_17714; Accession_144705	Microorganism	Firmicutes - Clostridia,Firmicutes - Clostridia	Bacteria,Bacteria	0	xylan 1,4-beta-xylosidase	GH43	Cazy	0	64174348	75029896	73765176	55124364	57253968	48498088	27146974	32699888	19985666	24209126	36575524	23870206	2.44216e+06	12480609	15908465	19233870	14293703	14194504		12326824	15997862	27906844	22930826	24192740	22110194	22084076	19134010	20433484		20349296	17294966	15905791	13649805
NPAGPFKPEPDYIK		1	3	4	0	1572.81	Accession_73388; Accession_17714; Accession_144705	Microorganism	Firmicutes - Clostridia,Firmicutes - Clostridia,Firmicutes - Clostridia	Bacteria,Bacteria,Bacteria	0	xylan 1,4-beta-xylosidase	GH43	Cazy	0	2430844480	2402604928	2654704832	2917861888	2968431872	2543546528	1401542496	1355854192	1704610656	1077817344	1631721792	1476214400	721165520	1391082144	1454011200	1773504608	1688059712	1344350080	479057040	946142032	1059111232	1020404720	793568576	731185128	987626720	665370344	838185032	975760104	1001450240	674864704	1103518208	1424350080	903537776	889734400
EGDQPQFDPGVLTEGDR		1	7	52	0	1859.84	Accession_360514; Accession_318673; Accession_37336; Accession_308916; Accession_133704; Accession_252224; Accession_185492	Microorganism	Firmicutes - Clostridia,Firmicutes - Clostridia,Firmicutes - Clostridia,Firmicutes - Clostridia,Firmicutes - Clostridia,Firmicutes - Clostridia,Firmicutes - Clostridia	Bacteria,Bacteria,Bacteria,Bacteria,Bacteria,Bacteria,Bacteria	0	Hydrolase Family 43	GH43	Cazy	0	26534112	39684260	29766938	32487120	33923056	28731054	18166634	18581559	14159057	17492464	21959194	14759579	3.85682e+06	4.48855e+06		6.9377e+06	7.19044e+06	8853260				36898667	2.84136e+07	53988183	51960232	75984056	73725104	87753584	225319760	58828632		1.0249e+07		132576712
LGVPDGSIIEAGLSSK		1	1	107	0	1542.84	Accession_351453	Microorganism	Firmicutes - Clostridia	Bacteria	0	Glycosyl hydrolases family 43	GH43,CBM6	Cazy	Dockerin	365741352	385107696	394814036	308291994	366462814	290835500	194729104	202174431	226887766	189775534	309709196	250475914	9.64376e+07	199426252	218178226	266200026	231818020	238995580	1.06028e+08	217340752	233046232	614269328	490055208	627293312	706277184	638317776	672409480	664720890	126815008	584978732	630524152	583347784	453838716	65087632
VITIGGGIPGVDK		1	1	92	0	1225.72	Accession_351453	Microorganism	Firmicutes - Clostridia	Bacteria	0	Glycosyl hydrolases family 43	GH43,CBM6	Cazy	Dockerin																													376337376					286125344
LGDINGDGDINSLDFAQFK		1	1	24	0	2038.97	Accession_338255	Microorganism	Firmicutes - Clostridia	Bacteria	0	Hydrolase Family 43	GH43,CBM6	Cazy	Dockerin						40203036	17922318			13196135	2.72194e+06			14797187	12606454	58043650		17584710	9592111	38493097	45250698	35165524		15579197	51111516	22718579	26279372	31271572		50910298	27238204	23362998	2527335
AEVENTTGSIAVTSAK		1	1	22	0	1577.8	Accession_351453	Microorganism	Firmicutes - Clostridia	Bacteria	0	Glycosyl hydrolases family 43	GH43,CBM6	Cazy	Dockerin	56830988	52637340	6.3248e+07	6.51769e+07	58559123	6.18831e+07	73545800	51437997	60024780	140786308	124090756	1.00156e+08	3.63938e+06	3.55039e+06		3.68543e+06	6.89075e+06			2204965									8.44645e+07		2.14429e+06	6.1276e+06	2.21201e+06	29650852
QVVPTVDGLPQLK		1	1	10	0	1393.8	Accession_338255	Microorganism	Firmicutes - Clostridia	Bacteria	0	Hydrolase Family 43	GH43,CBM6	Cazy	Dockerin	109044432	105413544	114829016	101190792	101062072	71795608	23020354	16528081	101715840	29852498	79522752	59360968		50832420	55720004	88153552	66636908	33521884		45942928	49520464	45422632	55111128	51372392	41494488	43543652	41005364	55972316	71432720	50521676	34701916	43472220	16707549	38814916
DMGITNNNWIGR	1xOxidation [M2]	1	1	5	0	1406.65	Accession_351453	Microorganism	Firmicutes - Clostridia	Bacteria	0	Glycosyl hydrolases family 43	GH43,CBM6	Cazy	Dockerin																						8.32176e+06	10751268		32389164	37925216	42080292	37985204	20056604	34387352	38475904	34570696	30463382
LNEDMISYDR	1xOxidation [M5]	1	1	6	0	1271.56	Accession_20356	Microorganism	Firmicutes - Clostridia	Bacteria	0	Glycosyl hydrolases family 43	GH43,CBM6	Cazy	0		300176			208172			163022					411241			1.32041e+06				208051					234565			357840			289042	824749	503501	978385
IQLTGPNLLNADVNR		1	1	4	0	1637.9	Accession_160711	Microorganism	Firmicutes - Clostridia	Bacteria	0	Glycosyl hydrolases family 43	GH43,CBM6	Cazy	Dockerin																17999652		3.61798e+06		9009907	4.95804e+06	31088100	34357908	27888828	43216648	40386328	12438552	19424602		35974388	15898886	22351606	4556148
FFEAAYMHK	1xOxidation [M7]	1	2	10	0	1159.52	Accession_338255; Accession_151912	Microorganism	Firmicutes - Clostridia,Firmicutes - Clostridia	Bacteria,Bacteria	0	Hydrolase Family 43	GH43,CBM6	Cazy	Dockerin		807471	8.16178e+06	8.00217e+06		3.26828e+06	1.05637e+06		1.86855e+07	4.36423e+06	24769966	18068482	7.19975e+06	2.95723e+06	18014974	1.33179e+07	1.60795e+06	2.84995e+06		3.97842e+06	17003005
YTGSYNAEAADVNADK		1	1	215	0	1688.74	Accession_240808	Microorganism	Firmicutes - Clostridia	Bacteria	0	glycoside hydrolase family protein	GH48	Cazy	0	308145642	2.99073e+08	330740424	426772416	4.93212e+08	4.33632e+08	2.47641e+08	250791081	2.53924e+08	179118352	2.19091e+08	195438832	50078168	87710528	85063888	131968752	111414152	107110912	34462176	77290664	89834000	231149792	212426992	255510656	2.5325e+08	2.29838e+08	246116832	265186112	304303619	2.63325e+08	168002608	158456384	130550112	1.6497e+08
AADVDQNGDVNSIDYAK		1	1	136	0	1794.81	Accession_56559	Microorganism	Firmicutes - Clostridia	Bacteria	0	glycoside hydrolase family protein	GH48	Cazy	Dockerin	359495462	324573487	326952544	264296257	268974465	291223093	304428565	280468800	325769950	197485014	215822528	234644136	219966608	225709968	244532472	295197668	216636836	236881388	2.50006e+08	178378036	223748620	411529796	262679886	389485020	425047192	457012872	460498748	407873584	635457204	412404508	344645980	284986276	277775332	121318384
ALDSFDVTILK		1	1	74	0	1221.67	Accession_240808	Microorganism	Firmicutes - Clostridia	Bacteria	0	glycoside hydrolase family protein	GH48	Cazy	0	299126560	295296768	316039136	349834400	423666752	352133504	221910320	266021200	156012992	165385504	204162320	209622640	25835902	75549824	97401576	107629440	102536992	123927360	44565260	82372824	106098400	304341216	276145632	293305312	281501440	231897824	259685424	337289792		283255008	190465824	166767872	144479008
SGISINTDNADLNEDGR		1	1	53	0	1790.82	Accession_73795	Microorganism	Firmicutes - Clostridia	Bacteria	0	glycoside hydrolase family protein	GH48	Cazy	0	117944608	118193424	109768584	83905368	82953960	71270776	102652896	99602320	113510696	76183064	101793336	91296104	10869935	54224980	54837652	40892220	33387427	26065448		23905536	28687620	5.95663e+06	34695972	43138488	36372672			19947896	46990188	48565748	31714792	28349528	12306762
KYTGSYNAEAADVNADK		1	1	129	1	1816.83	Accession_240808	Microorganism	Firmicutes - Clostridia	Bacteria	0	glycoside hydrolase family protein	GH48	Cazy	0	25354313	427605856	19985340	2.77902e+08	441320506	3.48626e+08	3.0208e+08	34776089	2.13746e+08	34743955	74406941	1.70757e+07	19330434		640650	1.47903e+08	11844999	371259167	6.19395e+06		645321	2.77389e+06	5.54726e+06	1.04579e+06		195258	8618902	1.11433e+06	6.45752e+07	563072	133059			1.78587e+07
AYLLGISK		1	1	30	0	864.519	Accession_56559	Microorganism	Firmicutes - Clostridia	Bacteria	0	glycoside hydrolase family protein	GH48	Cazy	Dockerin	8.7773e+08	8.43854e+08	8.62252e+08	670232192	6.95041e+08	578135360	249962608	244772032	6.40907e+08	247358112	494676416	4.55675e+08	9.22935e+07	329684593	438034880	650605504	5.7424e+08	2.96467e+08	3.35223e+07	339469824	400214050	551233728	313344288	202933936	440499040	156809376	256935797	599204544	642216128	252379040	331461354	359281056	8.92851e+07	10531224
LGDINFDGDINSIDYAMLK	1xOxidation [M17]	1	1	40	0	2130.01	Accession_56559	Microorganism	Firmicutes - Clostridia	Bacteria	0	glycoside hydrolase family protein	GH48	Cazy	Dockerin	5279642	6764420	3.12988e+06		4.87189e+06											7312532	2.83174e+06	12111561		7861491		58674852	1.05766e+06	60898703	4.29709e+07	5.57306e+07	52060128	6.3741e+07	228414040	30262408	5.90319e+07	51022.8	26319076	557474
VNSTDLGILK		1	1	16	0	1059.6	Accession_73795	Microorganism	Firmicutes - Clostridia	Bacteria	0	glycoside hydrolase family protein	GH48	Cazy	0	2619913616	2691439824	2700731952	2583305096	2527781064	2500947576	2230385856	2099973152	2144773728	1754012400	2015178176	2023762400	635013536	895815472	868718224	944199800	862817440	817403528	664376608	741880144	849846440	100111216	99186704	85759488	206836688	86330142	187189944	88222708	109691496	116948048	109861770	102545432	84246264
VADVTGDGEFNSLDFAK		1	1	39	0	1784.83	Accession_76731	Microorganism	Firmicutes - Clostridia	Bacteria	0	glycoside hydrolase family protein	GH48	Cazy	Dockerin			7.84498e+06	10550165	3.55788e+06	8.33561e+06				4939218		1.88646e+06	2.48412e+06	2.34369e+06	2339899												12002154		1.51037e+08					828869088
IPSTLEWSGQPDTWR		1	1	7	0	1772.86	Accession_56559	Microorganism	Firmicutes - Clostridia	Bacteria	0	glycoside hydrolase family protein	GH48	Cazy	Dockerin	64932080
YFIPSESIQK		2	2	5	0	1211.63	Accession_76731; Accession_56559	Microorganism	Firmicutes - Clostridia,Firmicutes - Clostridia	Bacteria,Bacteria	0	glycoside hydrolase family protein	GH48	Cazy	Dockerin	256548592	239148570	237150486	204680621	2.14305e+08	189453840	173857914	139938560	227741664	119134094	1.53422e+08	150813184	108084168	99963704	130115776	170717266	75323664	114966942	110009784	108235206	110182688	1.68485e+08	150088712	194597872	183700068	204454816	215852299	2.19236e+08	216384880	214094470	1.71649e+08	124696400	94904960	124621720
GEQESVFETVPHPSIEEFK		2	2	3	0	2189.04	Accession_76731; Accession_56559	Microorganism	Firmicutes - Clostridia,Firmicutes - Clostridia	Bacteria,Bacteria	0	glycoside hydrolase family protein	GH48	Cazy	Dockerin		74056816	101479240	93918504	5.8511e+06				21276790		3158665	2.67123e+06						2.17012e+06					3.34382e+06	5.35029e+06		4381511	81593800						4.49659e+06
QGFSDLFTAGETQPK		3	3	16	0	1625.78	Accession_76731; Accession_56559; Accession_320094	Microorganism	Firmicutes - Clostridia,Firmicutes - Clostridia,Firmicutes - Clostridia	Bacteria,Bacteria,Bacteria	0	glycoside hydrolase family protein	GH48	Cazy	Dockerin				37933904	51834972								6.45755e+06					38825992				80964088	87217216	94053752	71725688	70249192	75651128	71060352	70231384	84748384		47976412	45887360
EAADVNADGAIDSLDVSILK		1	1	25	0	2016.01	Accession_236119	Microorganism	Firmicutes - Clostridia	Bacteria	E3.2.1.4; endoglucanase [EC:3.2.1.4]	hydrolase family 5	GH5	Cazy	0		5.20826e+06	12150181		6429773						2.49163e+06											30325354	16802144	36005720	22744608	15292064	28028896	24353212		19481156	10840714
NLPAEDELAVADLNGDK		1	1	5	0	1783.87	Accession_13416	Microorganism	Firmicutes - Clostridia	Bacteria	E3.2.1.4; endoglucanase [EC:3.2.1.4]	glycoside hydrolase, family	GH5	Cazy	0							72019264						40967196	2.2814e+06	3.44044e+06	3100902	2.15291e+06	32381548	112842338		4782407	49359016		53963136	19784280	40837863	36708987	5.42768e+06	5589502	3.29019e+07	3917315	41049120		7.86268e+06
QYLLGMISK	1xOxidation [M6]	1	1	15	0	1068.58	Accession_414536	Microorganism	Firmicutes - Clostridia	Bacteria	E3.2.1.4; endoglucanase [EC:3.2.1.4]	Glycoside Hydrolase Family	GH5,CE2	Cazy	0	328686464	278668288	294512864	252220224	305700512	266392352	199147024	192072704	356397792	172206320	234256928	256957040	35813171	129837704	186324448	231394800	217477408	112179640	21462280	169252368	193565632	148223200	105540032		91651216		28034867	147852864	93110816		81311744	71857648		64707276
QYLLGMISK		1	1	11	0	1052.58	Accession_414536	Microorganism	Firmicutes - Clostridia	Bacteria	E3.2.1.4; endoglucanase [EC:3.2.1.4]	Glycoside Hydrolase Family	GH5,CE2	Cazy	0	314601952	277401696	238231712	179472080	202184688	157237664	57525928	74012384	117142112	41344904	80757096	91477632				56785976
YGDVDDSGQVDSLDVTLVK		1	1	7	0	2024.97	Accession_93041	Microorganism	Firmicutes - Clostridia	Bacteria	E3.2.1.4; endoglucanase [EC:3.2.1.4]	Glycoside Hydrolase Family	GH5,CE2	Cazy	Dockerin						12854511																29798426	35653232	27407704	30680454	22054942	33622380	24121506		32326008	9807834	14096416	30579266
MAADVNADQSIDSLDVSLIK	1xOxidation [M1]	1	1	7	0	2121.04	Accession_93041	Microorganism	Firmicutes - Clostridia	Bacteria	E3.2.1.4; endoglucanase [EC:3.2.1.4]	Glycoside Hydrolase Family	GH5,CE2	Cazy	Dockerin	6965159	18712164	17525296	9466990				2795718		4.07558e+06										2.64264e+06		20970236	11494423		1.18236e+07				171637312	4611227	4581304	2921199
ISGITDTFAK		1	1	4	0	1052.56	Accession_163181	Microorganism	Bacteroidetes	Bacteria	0	domain protein	GH51	Cazy	0			1.89289e+08	170593472	177737712	2.94782e+06	2.06577e+06	1.94944e+06		1.19739e+06	153942992	145105072	60897020	105192064	117625832	149320496	1.33963e+08	113658784		106314424	121562459	124930296	104054888	130014272	139179520	133952464	144567984	143802478	134473536	139690704	125170488	1.1308e+08	100173344
GTALLPIIK		1	1	96	0	925.608	Accession_129223	Microorganism	Firmicutes - Bacilli	Bacteria	abfA; alpha-L-arabinofuranosidase [EC:3.2.1.55]	alpha-N-arabinofuranosidase (EC 3.2.1.55)	GH51	Cazy	0	145774560	144977744	137201280	192995040	194842080	196618944	225957712	210079152	212390912	201286144	227410336	229548976	896020658	988661856	933255360	887475456	859215520	8.15924e+08	888070542	840308675	843896768	1820612512	1917807488	1787634848	1997681344	1805698560	2004348608	1789324096	1363054592	1898249472	1363427168	1382608480	1294933904	2029792256
DPTGFGVLTNEVSK		1	1	59	0	1463.74	Accession_78096	Microorganism	Firmicutes - Bacilli	Bacteria	abfA; alpha-L-arabinofuranosidase [EC:3.2.1.55]	Alpha-N-arabinofuranosidase (EC 3.2.1.55)	GH51	Cazy	0	456547872	7018187											1.78518e+06	241378752	332811968		4.02401e+06		381608160	197720032	266739392					2.6195e+06		5.6887e+06						4005553
SIYGGIYEPGHPTADEQGFR		1	1	115	0	2194.02	Accession_129223	Microorganism	Firmicutes - Bacilli	Bacteria	abfA; alpha-L-arabinofuranosidase [EC:3.2.1.55]	alpha-N-arabinofuranosidase (EC 3.2.1.55)	GH51	Cazy	0																						421997440	605613376	5.00556e+08	739507100	521181408	637991168	804788156	641956600	664520097	372356960	292137536	181208048	1.09601e+09
TIEPNEVGVDEFADWAR		1	1	71	0	1947.91	Accession_129223	Microorganism	Firmicutes - Bacilli	Bacteria	abfA; alpha-L-arabinofuranosidase [EC:3.2.1.55]	alpha-N-arabinofuranosidase (EC 3.2.1.55)	GH51	Cazy	0	5107588	27760801	31812150	44360972	46899473	20869334	2.98087e+06	4930973				1.11529e+06										114901539	132746774	156524186	183144988	281623152	2.06319e+08	345420391	331984412	218065509	6.97594e+07	1.89606e+07	12016891	511844776
ITVHPAYPIGEISPR		1	1	42	0	1649.9	Accession_78096	Microorganism	Firmicutes - Bacilli	Bacteria	abfA; alpha-L-arabinofuranosidase [EC:3.2.1.55]	Alpha-N-arabinofuranosidase (EC 3.2.1.55)	GH51	Cazy	0	205049325	1.9199e+08	187928848	1.99073e+08	221366863	1.77641e+08	136948960	163731328	154215104	86194840	153974288	140798132	2.03667e+08	227964192	1.92494e+06	213450336	211504400	231607312	236452736	213188336	247698416	3.8774e+08	397751328	492063293	376631620	352153005	3.63586e+08	525776836	392603520	399595560	264015072	231049872	207597824	255816432
LYGTFVEHLGR		1	1	85	0	1291.68	Accession_129223	Microorganism	Firmicutes - Bacilli	Bacteria	abfA; alpha-L-arabinofuranosidase [EC:3.2.1.55]	alpha-N-arabinofuranosidase (EC 3.2.1.55)	GH51	Cazy	0	3776601			1.75926e+06	6381261	5933023	7.81741e+07	71960768		5.84563e+07		29269898	1.36745e+08	6.38512e+07	21763890	33535230	2.50583e+07	7.39138e+07	2.50155e+08	7.567e+07	35139296	437126144	5.01909e+08	357675488	538529408	276015936	289426246	7.42829e+08	6.76719e+08	4.1149e+08	289210264	252582088	7.69698e+07	962112832
KVGSEVMMAVNLGTR	2xOxidation [M7; M8]	1	1	41	1	1623.82	Accession_129223	Microorganism	Firmicutes - Bacilli	Bacteria	abfA; alpha-L-arabinofuranosidase [EC:3.2.1.55]	alpha-N-arabinofuranosidase (EC 3.2.1.55)	GH51	Cazy	0	1.12689e+06							2.14241e+06	1.96751e+06					2.97848e+06	3.81916e+06	1.88823e+07				5.32076e+06	2.98567e+06	2.14064e+07	9992227	14385863	152407880	1.0713e+07	60263412	46800857	6.496e+08	25487374	84041232	35070764	18773784	519302120
AGDLATFMGASR	1xOxidation [M8]	1	1	9	0	1212.57	Accession_78096	Microorganism	Firmicutes - Bacilli	Bacteria	abfA; alpha-L-arabinofuranosidase [EC:3.2.1.55]	Alpha-N-arabinofuranosidase (EC 3.2.1.55)	GH51	Cazy	0						12443119	1.95189e+06	5157244	9641674	1.26574e+06	37385816		367188808	418991380	477964864	673660800	243409072	603043584	488947328	417138464	462024704	1104022896	796262388	794921864				544460288			207713424	260947776	1.09305e+08
AGDLATFMGASR		1	1	4	0	1196.57	Accession_78096	Microorganism	Firmicutes - Bacilli	Bacteria	abfA; alpha-L-arabinofuranosidase [EC:3.2.1.55]	Alpha-N-arabinofuranosidase (EC 3.2.1.55)	GH51	Cazy	0	71856152	56687516	47427181	41738264	48038940	30068886		6980459		1.25999e+06		1.66005e+06	29954816	5.85997e+06	2.1472e+06	4896297		6.32893e+06	55649556		4652876	80052272	95873384	348733024	1.94184e+08	2.66635e+08	209115792	142417347	3.28867e+06	292628832	98309704	85456840	225774944	31074144
QSWNVIR		1	1	5	0	902.484	Accession_129223	Microorganism	Firmicutes - Bacilli	Bacteria	abfA; alpha-L-arabinofuranosidase [EC:3.2.1.55]	alpha-N-arabinofuranosidase (EC 3.2.1.55)	GH51	Cazy	0							4.05421e+06						23761774	53479215		102947561	6.99687e+07	3.55006e+07	64658162	83433880	57387044	401503448	353796304	497835488	7.7175e+06			128552400	85031600	6.58162e+06	323119256	140522408	236393232
IDVLEALKK		1	1	26	1	1028.64	Accession_22786	Microorganism	Firmicutes - Clostridia	Bacteria	abfA; alpha-L-arabinofuranosidase [EC:3.2.1.55]	alpha-N-arabinofuranosidase (EC 3.2.1.55)	GH51	Cazy	0	113232548	140863368	135279628	122552024	120012552	76203378			3.78665e+06		1.18099e+07			3.19556e+07	62793166	60871808	51096840	10394053		29826666	4.64525e+07	187729016	222455544	180037606	264651856	166835756	171459244	248211092	208880224	226607944	130363156	105651568	2.18705e+07	111932792
EIDVPIVR		1	1	17	0	940.546	Accession_42508	Microorganism	Firmicutes - Clostridia	Bacteria	abfA; alpha-L-arabinofuranosidase [EC:3.2.1.55]	alpha-N-arabinofuranosidase (EC 3.2.1.55)	GH51	Cazy	0							1.83193e+06	1.97286e+06														3.86383e+06		16272116		15415975		3.95885e+06		5037108	3.41333e+06			172002964
GQIVTDQEMNAR		1	1	40	0	1361.65	Accession_22786	Microorganism	Firmicutes - Clostridia	Bacteria	abfA; alpha-L-arabinofuranosidase [EC:3.2.1.55]	alpha-N-arabinofuranosidase (EC 3.2.1.55)	GH51	Cazy	0	1.38833e+06	10023063	28441733	18234953		5578268	6.78331e+06		9.22432e+06	3.33099e+07	39009255	4.05619e+07	10236596	5.91607e+07	29264745	3.10239e+07	1.02153e+07	17000223	4.25583e+06	4.26298e+07	4371643								2.50741e+06			1.50768e+06	646240	2.00647e+06
IDVLEALK		1	1	5	0	900.54	Accession_22786	Microorganism	Firmicutes - Clostridia	Bacteria	abfA; alpha-L-arabinofuranosidase [EC:3.2.1.55]	alpha-N-arabinofuranosidase (EC 3.2.1.55)	GH51	Cazy	0	277070400	325596736	312351456	257225888	255743184	151553136	5.42249e+06		130557800	37670152	164224784	9.50312e+07	1.40753e+06	187611479	253655244	307999890	291369562	91653608	1.71904e+06	184446484	211456641	345573344	3.29977e+08	329278826	329465408	285292352	2.59639e+08	408983712	429454720	240658512	237039712	264516941	57754786	225353728
AEYYADLYK		1	1	5	0	1135.53	Accession_22786	Microorganism	Firmicutes - Clostridia	Bacteria	abfA; alpha-L-arabinofuranosidase [EC:3.2.1.55]	alpha-N-arabinofuranosidase (EC 3.2.1.55)	GH51	Cazy	0	5.54006e+07		54124152	61891716	55862984	56963920	5.94349e+07	65144164	72764081	48222932	180682104	59393808	59945572	80797016	125965568	72679416	116823863	7.9297e+07	70234112	112610680	1.17498e+08	1.98931e+07	10169845	2.83793e+07	8.20004e+06	1.13699e+07	3.41204e+06	9818829	1.35204e+08	1.49656e+07		98993418	85380790	27329342
TMEMDELITR	1xOxidation [M4]	1	1	5	0	1254.57	Accession_295943	Microorganism	Firmicutes - Clostridia	Bacteria	abfA; alpha-L-arabinofuranosidase [EC:3.2.1.55]	alpha-N-arabinofuranosidase (EC 3.2.1.55)	GH51	Cazy	0	2.34425e+06																							3.51164e+06		1.90097e+06	2.8481e+06		2.81218e+06				3.76884e+06
AVNTMDNPDNVVPK	1xOxidation [M5]	1	1	4	0	1529.73	Accession_240057	Microorganism	Firmicutes - Clostridia	Bacteria	abfA; alpha-L-arabinofuranosidase [EC:3.2.1.55]	alpha-N-arabinofuranosidase (EC 3.2.1.55)	GH51	Cazy	0	44465752	38442440	45734036	40057240	44393612	37120536	55440615	51522096	45276492	38516860	46958108	42008916	9186663	3.58005e+06		22395968	13047722		1.04718e+07	1.05108e+07	12202634				10111381	11498518	1.04293e+07		4.63266e+06	1.0568e+06
VGSEVMMAVNLGTR	2xOxidation [M6; M7]	1	2	105	0	1495.72	Accession_129223; Accession_299596	Microorganism	Firmicutes - Bacilli,Firmicutes - Clostridia	Bacteria,Bacteria	abfA; alpha-L-arabinofuranosidase [EC:3.2.1.55]	alpha-N-arabinofuranosidase (EC 3.2.1.55)	GH51	Cazy	0													82190272	144180912	154429344	177483808	170368816	119548792	92858472	153583056	164880512	552213632	565545280	394114592	476788192	406213888	445863072	473129760	581050194	389096384	451184992	377795072	287202816	747914043
VGSEVMMAVNLGTR	1xOxidation [M7]	1	2	16	0	1479.73	Accession_129223; Accession_299596	Microorganism	Firmicutes - Bacilli,Firmicutes - Clostridia	Bacteria,Bacteria	abfA; alpha-L-arabinofuranosidase [EC:3.2.1.55]	alpha-N-arabinofuranosidase (EC 3.2.1.55)	GH51	Cazy	0			41496168										17352580		4896535	2.34573e+06		3299491			1.88898e+06	4250990			6.85889e+06	4.6402e+06	4245788	6673522	83421888	11955296
YPGGNFVSGYNWEDGIGPK		1	5	10	0	2056.94	Accession_362554; Accession_129223; Accession_345527; Accession_222888; Accession_294936	Microorganism	Firmicutes - Bacilli,Firmicutes - Bacilli,Firmicutes - Bacilli,Firmicutes - Bacilli,Firmicutes - Clostridia	Bacteria,Bacteria,Bacteria,Bacteria,Bacteria	abfA; alpha-L-arabinofuranosidase [EC:3.2.1.55]	alpha-N-arabinofuranosidase (EC 3.2.1.55)	GH51	Cazy	0																													48672784					104695884
DSPIPNTDGIR		2	6	48	0	1184.59	Accession_467655; Accession_6792; Accession_85966; Accession_349941; Accession_197728; Accession_237550	Microorganism	Firmicutes - Clostridia,Firmicutes - Clostridia,Firmicutes - Clostridia,Firmicutes - Clostridia,Firmicutes - Clostridia,Firmicutes - Clostridia	Bacteria,Bacteria,Bacteria,Bacteria,Bacteria,Bacteria	abfA; alpha-L-arabinofuranosidase [EC:3.2.1.55]	alpha-N-arabinofuranosidase (EC 3.2.1.55)	GH51	Cazy	0	93284168	111073872	112836888	106636920	114606168	108379728	64276296	64552992	117729952	120951136	116895608	130995392	43378172	100434096	106386128	124715232	108524688	95215992		93179088	94439392	162600512	138273104	151687488	177185824	168772864	170640032	155098128	183311952	154917904	146494528	126757608	99016128	173239264
WTEVLMR	1xOxidation [M6]	1	7	3	0	950.476	Accession_467655; Accession_6792; Accession_85966; Accession_475092; Accession_133700; Accession_349941; Accession_131454	Microorganism	Firmicutes - Clostridia,Firmicutes - Clostridia,Firmicutes - Clostridia,Firmicutes - Clostridia,Firmicutes - Clostridia,Firmicutes - Clostridia,Firmicutes - Clostridia	Bacteria,Bacteria,Bacteria,Bacteria,Bacteria,Bacteria,Bacteria	abfA; alpha-L-arabinofuranosidase [EC:3.2.1.55]	alpha-N-arabinofuranosidase (EC 3.2.1.55)	GH51	Cazy	0	182880096	174835312			156271472	122545504		51599788											38468432			265018336	256377632	269675520	179071520	173801488	129036840	341628384		182707616	232142160	201289296	177030384
NDVIEALR		3	7	56	0	929.505	Accession_252223; Accession_467655; Accession_197728; Accession_131454; Accession_237550; Accession_4638; Accession_295943	Microorganism	Firmicutes - Clostridia,Firmicutes - Clostridia,Firmicutes - Clostridia,Firmicutes - Clostridia,Firmicutes - Clostridia,Firmicutes - Clostridia,Firmicutes - Clostridia	Bacteria,Bacteria,Bacteria,Bacteria,Bacteria,Bacteria,Bacteria	abfA; alpha-L-arabinofuranosidase [EC:3.2.1.55]	alpha-N-arabinofuranosidase (EC 3.2.1.55)	GH51	Cazy	0	13699283	74874320	78288384		7.436e+06	114748519		83602000	67077732	55886268	64053912	4.96103e+07	3.94442e+07	26842828	30494062	40575566	31961227	12033349	53330325	22732470	22702450	37500886	38386951	20261210	1006397376	937881408	713264320	25618821	755084928	490270976		3.97084e+06	10616716	94291968
FAVIDPENPEER		1	1	19	0	1415.68	Accession_388001	Microorganism	Firmicutes - Bacilli	Bacteria	abfA; alpha-L-arabinofuranosidase [EC:3.2.1.55]	Alpha-N-arabinofuranosidase (EC 3.2.1.55)	GH51	Cazy	0						3.34347e+06	2.83397e+06		13031293	1.53726e+06			24200576	27976796	28772606		32781606		1.69188e+06	3868546	28636770		7.21749e+06						38908944
YGHPDPYPIR		1	1	5	0	1214.6	Accession_388001	Microorganism	Firmicutes - Bacilli	Bacteria	abfA; alpha-L-arabinofuranosidase [EC:3.2.1.55]	Alpha-N-arabinofuranosidase (EC 3.2.1.55)	GH51	Cazy	0		10984589	11517788	9.95767e+06	7.57881e+06	8.80662e+06	1.12359e+06	1.05119e+06	2.24804e+06			1.55414e+06	4761174			1.80104e+06	4.79179e+06	1.08957e+06		1.59861e+06	7.80202e+06
VLNAVDFIGIK		1	1	3	0	1188.7	Accession_35101	Microorganism	Firmicutes - Clostridia	Bacteria	mapA; maltose phosphorylase [EC:2.4.1.8]	Maltose phosphorylase	GH65	Cazy	0		4868429	6.36527e+06					4743286	2122393	2057899		2314598		2442257	9759795	9487295	9695399			3.65519e+06	6927009	24387578	3.93734e+07	29859500	35047384	2.64771e+07	20605354	40586853		25494800	20936590	13149455
INDDQHGYGAVDTAITGDPR		1	1	19	0	2114.97	Accession_296346	Microorganism	Firmicutes - Clostridia	Bacteria	0	BNR Asp-box repeat	GH74	Cazy	Dockerin	207995440	221064112	222905740	188878180	191246740	197816282	1.00409e+08	99841520	148801217	102926204	240265887	1.97108e+08	99817704	177448864	199722304	360172421	360239808	148739896	4.01696e+07	125712984	1.19424e+08	145584948	103086619	1.28793e+08	159779516	100586498	127834992	130823413	9763096	314385000	123566337	1.82032e+08	161761484	33714808
VGDVNADGSIDSLDLTLLK		1	1	11	0	1945.01	Accession_296346	Microorganism	Firmicutes - Clostridia	Bacteria	0	BNR Asp-box repeat	GH74	Cazy	Dockerin	10252241	8.05476e+06			9677246	5607711	33241488	17225426	14022076	19119310	11662003	19967956	28345358	30129432	19719192	40832372	37361744	21145306	24163654	35750184	18717938				1.52405e+06				97838848		22566804	20935646	19333524	22861752
IDNVLGFFR		1	1	11	0	1080.58	Accession_141962	Microorganism	Firmicutes - Clostridia	Bacteria	0	BNR Asp-box repeat	GH74	Cazy	0	15244459	32108922	32076728		31351662												141768	307665		229344	162466		197921	5.17481e+06	13600174	14105001	12530684	29558958		14086116	10962632	2.12329e+06		212378
NWFQAPSEPGNAVGGGK		1	1	6	0	1715.81	Accession_296346	Microorganism	Firmicutes - Clostridia	Bacteria	0	BNR Asp-box repeat	GH74	Cazy	Dockerin	6.46192e+06			9720921	10228378	3.42774e+06		2.01715e+06											2.04418e+06			19538922		26642130	36810976	39397972	31328920	36102696		21058992		2791191	5364739
INDDEHGYGAVDTAITGDPR		1	1	4	0	2115.96	Accession_141962	Microorganism	Firmicutes - Clostridia	Bacteria	0	BNR Asp-box repeat	GH74	Cazy	0	378007424	536315776	380165632	317373152	317014496	278526560	180294832	211126128	265119872	184271760			232941776	378658912	389310880			293220512	106806688	233651824	230449488	283936768	229948560	243558864	155037056	135649888	143306080	149627984	6097511		291042272	439796352	293112640
AADVNIDGSIDSLDVSVLK		1	1	21	0	1931	Accession_457141	Microorganism	Firmicutes - Clostridia	Bacteria	0	glycoside hydrolase, family	GH8	Cazy	0						812846	382955		295848													1.12816e+08	1.09243e+08	119037104	52477552	94012128	163787074	90220680		40306892	15307942		3937063
FNLEFIPSK		1	2	53	0	1094.59	Accession_151223; Accession_479554	Microorganism	Acidobacteria,Acidobacteria	Bacteria,Bacteria	0	Glycosyl hydrolase family 9,"Glycoside hydrolase, family 9"	GH9	Cazy	Dockerin	51085528	6.64712e+07	66128605	45144728	51890174	38198673	1.38533e+06		21456318		2.77847e+07			51042204	89155856	1.15137e+08	118734080	24795628		59658360	73848704	161332966	9.8468e+07	132196552	149096608	112784696	110692592	201271478	387620320	117105072	113837008	105338832		140933632
EPNIAFSQVGYAPFQEK		1	2	47	0	1924.94	Accession_151223; Accession_479554	Microorganism	Acidobacteria,Acidobacteria	Bacteria,Bacteria	0	Glycosyl hydrolase family 9,"Glycoside hydrolase, family 9"	GH9	Cazy	Dockerin	58079211	3.6278e+07	5.11443e+07	4.19731e+07	67449154	3.24514e+07	3.89832e+07	18581498	2.36859e+07	2.19649e+07	1.1688e+07	5.23054e+06	1.64673e+07	8.78533e+06	1.46395e+07	2.0096e+07	18501264	2.99812e+07	1.36028e+07	1.13882e+07	9053673	68120452	1.37979e+08	7.96263e+07	94194138	88819327	6.50134e+07	1.07137e+08	251352172	61771776	4.86577e+07	41815886	46424404	270245388
IATNGDIHYLPTPEQWDATPAPSR		1	2	8	0	2650.29	Accession_151223; Accession_479554	Microorganism	Acidobacteria,Acidobacteria	Bacteria,Bacteria	0	Glycosyl hydrolase family 9,"Glycoside hydrolase, family 9"	GH9	Cazy	Dockerin	25723562	24881282	31087336	17378386	19575100																	25683184		43062712	56743560	56552284	39347900	71235232	69094072	43994056	25380978	19300098		103453208
YFPNIVSEK		1	1	72	0	1096.57	Accession_151223	Microorganism	Acidobacteria	Bacteria	0	Glycosyl hydrolase family 9	GH9	Cazy	Dockerin	483590704	550779648	543970112	553506000	553850272	493658432	422377088	426133184	455832880	367063680	422386288	450536144	160221760	381136544	420496512	416405760	402577376	398703488	3.46481e+08	373540644	394075200	450023104	461089746	487935384	552587848	548265240	511946912	546822678	561100227	471242161	456482196	435193880	371427834	501104928
GFDDELAVR		1	1	41	0	1021.49	Accession_151223	Microorganism	Acidobacteria	Bacteria	0	Glycosyl hydrolase family 9	GH9	Cazy	Dockerin	200976826	185499552	1.58609e+08	175341748	163620796	163056237	1.05013e+08	1.14961e+08	66093692	47994356	104641940	123194636	237884144	2.53103e+08	265527056	2.35765e+08	2.23081e+08	236594832	309300832	241735845	255126736	455230784	457408224	481143264	535295392	506385760	538379776	512828160	591420416	498651872	488044474	415664032	391747188	419727936
VDGLNDLQQQVK		1	1	42	0	1356.71	Accession_151223	Microorganism	Acidobacteria	Bacteria	0	Glycosyl hydrolase family 9	GH9	Cazy	Dockerin	184951504	172077616	177234320	161129392	144114432	148602528	1.68518e+08	1.69216e+08	1.59365e+08	148276700	1.53432e+08	1.52797e+08	145863408	161535376	162583776	1.79466e+08	154224175	147641504	141346512	1.3799e+08	144355792		96179752	127612264				140653776	1.81766e+08	119524240	161537904	195409904	177938800	115808096
TNPFPIAQNVYER		1	1	18	0	1548.78	Accession_151223	Microorganism	Acidobacteria	Bacteria	0	Glycosyl hydrolase family 9	GH9	Cazy	Dockerin	3210062	2.31031e+06	3.53555e+06	2.6937e+06							2.08175e+06					3207937							2.58572e+06	2.6473e+06		3.12077e+06				2.3466e+06	2.2399e+06	2.91113e+06		16456895
VPTLTQYSQSGDPSK		1	1	21	0	1607.79	Accession_151223	Microorganism	Acidobacteria	Bacteria	0	Glycosyl hydrolase family 9	GH9	Cazy	Dockerin	129907296	133347848	156598896	134802944	171648096	116149728		45133748	87308744	37027304	104701392	61911548				2.22302e+06	2.02003e+06											5103743
MTFAAEDDENR		1	1	6	0	1298.53	Accession_151223	Microorganism	Acidobacteria	Bacteria	0	Glycosyl hydrolase family 9	GH9	Cazy	Dockerin		482851	4.72687e+06	2.53806e+06	779875				602654	5.80735e+06	7.37775e+06	6.06313e+06	2.68175e+06		356962	1.24664e+06	4.21883e+06			1.70087e+06	605901
GNPAVNYTLK		1	1	5	0	1076.57	Accession_151223	Microorganism	Acidobacteria	Bacteria	0	Glycosyl hydrolase family 9	GH9	Cazy	Dockerin		94863232	200201216	100684096	89497000	115205576	89980464		16438761							99556872		44832624											3.0315e+06					3855715
TGGIVEMHKPDGIPDIVQQVAHGIK	1xOxidation [M7]	1	1	5	0	2655.39	Accession_151223	Microorganism	Acidobacteria	Bacteria	0	Glycosyl hydrolase family 9	GH9	Cazy	Dockerin																						59937448	61351756	50017896	54784820	31128228	8800695	81064288	53657828	47790368	1.8943e+06			27394376
DGSIDSLDLTLLR		1	1	42	0	1417.75	Accession_26963	Microorganism	Firmicutes - Clostridia	Bacteria	0	hydrolase family 9	GH9	Cazy	0	1.39558e+06	8618658	1.39188e+07		1.05328e+07	123615		3.35562e+06			234893	2507271			3.20564e+06	151734	206534					98802728	106940704		95991272	86868870	77284200	116534872	104786344	9.50521e+07	7.18688e+07		6.38495e+06	112819800
AGQLDVILDEIK		1	1	36	0	1313.73	Accession_275877	Microorganism	Firmicutes - Clostridia	Bacteria	E3.2.1.4; endoglucanase [EC:3.2.1.4]	glycoside hydrolase, family	GH9	Cazy	0	236563214	293459950	310804798	1.64357e+08	264128784	136062936	1.14593e+06	13408186	2.04119e+07	6.42371e+06	55059177	19643112		1.73284e+07	39550072	32503732	15889573	30051594		2.43379e+07	6.01558e+07	103504256	9.73661e+07	113684911	77867593	7.47618e+07	7.17245e+07	9.62771e+07		90510992	50015726	55551752	13839148
EAADVNSDGAIDSLDVSILK		1	1	21	0	2032.01	Accession_435286	Microorganism	Firmicutes - Clostridia	Bacteria	E3.2.1.4; endoglucanase [EC:3.2.1.4]	hydrolase family 9	GH9	Cazy	Dockerin	59509864	78841112	5.89777e+07	68067424	74080216	72454832	37941548	49990228	23708600	27955988	41694684	46612248	17323662	6.59711e+07	63084748	53746280	36163856	57181716	60464352	60101352	61241544	123801464	118472296	132733408	122633072	99641448	134084000	129113472	171279200	106520152	95275264	82032752	65470268	188940112
LGVPEEAADLNK		1	1	14	0	1255.65	Accession_26963	Microorganism	Firmicutes - Clostridia	Bacteria	0	hydrolase family 9	GH9	Cazy	0	42771068	32589124					4.45923e+06	6.03818e+06			7.04598e+06			2.58552e+06					5380390	3025619	3257941		6.23432e+06		110303440	2.83187e+06		4.69638e+06	122888928	3808589				9724032
GLDDVSITLGEHQGAK		1	1	14	0	1639.83	Accession_321157	Microorganism	Firmicutes - Clostridia	Bacteria	E3.2.1.4; endoglucanase [EC:3.2.1.4]	glycoside hydrolase, family	GH9	Cazy	0	69228936		76944752		70100544		58936328	48591572	65920464	48176636			10436387			22960218											3.35281e+06				5.54115e+06		1958210
IGSNENDWSYQNLR		1	1	12	0	1695.77	Accession_321157	Microorganism	Firmicutes - Clostridia	Bacteria	E3.2.1.4; endoglucanase [EC:3.2.1.4]	glycoside hydrolase, family	GH9	Cazy	0	20399816		9307153		8.25531e+06	8112441		4.45111e+06			5564380						1.85134e+06					59639560		2497479						3.72382e+06
QINYALGDNPR		2	2	38	0	1260.63	Accession_275877; Accession_321157	Microorganism	Firmicutes - Clostridia,Firmicutes - Clostridia	Bacteria,Bacteria	E3.2.1.4; endoglucanase [EC:3.2.1.4]	glycoside hydrolase, family	GH9	Cazy	0	287884128	329628512	281268704	275194784	271874976	247831904	229157520	214085312	195297056	204663504	238359568	241619392					125062816			43199472														57199468
SQIDYILGDNPEK		1	3	9	0	1491.73	Accession_13410; Accession_404871; Accession_300559	Microorganism	Firmicutes - Clostridia,Firmicutes - Clostridia,Firmicutes - Clostridia	Bacteria,Bacteria,Bacteria	E3.2.1.4; endoglucanase [EC:3.2.1.4]	glycoside hydrolase family 9	GH9	Cazy	Dockerin		6260202	3814963		2.49381e+06	3.83819e+06	5.43378e+06	3.00016e+06			2.16165e+06		8798156	5229766	4337264	3.71742e+06			6.74812e+06	3.03212e+06				5.47746e+06	3004170			21568920			4.49563e+06	12000003	4.34786e+06	4774787
FDISENILSQMK	1xOxidation [M11]	1	1	29	0	1440.7	Accession_272349	Microorganism	Firmicutes - Clostridia	Bacteria	E3.2.1.4; endoglucanase [EC:3.2.1.4]	hydrolase family 9	GH9,CBM4	Cazy	Dockerin	63751308	60353512	7.1574e+07	2.42048e+06	69815808	52752196	39578163	4.31916e+07	50387896	30944522	4.51298e+07	45910159	29936650	4.13653e+07	56946032	56977596	39476692	42015760	26952134	4.78785e+07	42768968	97249208	77315280	66176164	83728520	64871688	70126064	88121160	108379704	75806872	80841592	70241800	5.66525e+07	7.21583e+06
QGYGLPILADSK		1	1	10	0	1261.68	Accession_76346	Microorganism	Firmicutes - Clostridia	Bacteria	E3.2.1.4; endoglucanase [EC:3.2.1.4]	hydrolase family 9	GH9,CBM4	Cazy	Dockerin	230822608	2.55195e+08	244917632	233537728	241590576	233766240	2.42488e+08	233863006	248577136	227617520	213415936	214707920	119938080	161788432	135317696	99330064	86959184	113414016	141257376	87660336	109687752	263759280	257559840	194627088	163330992	158822544	183711248	157390224	167545968	162508384	202488848	191569600	208106720	201880592
FDVIDVNTGK		1	1	6	0	1107.57	Accession_264524	Microorganism	Firmicutes - Clostridia	Bacteria	E3.2.1.4; endoglucanase [EC:3.2.1.4]	hydrolase family 9	GH9,CBM4	Cazy	0	93882880	117671128	56521588	86070408						101536592		102464528	91370784																					10297813
FDISENILSQMK		1	1	5	0	1424.71	Accession_272349	Microorganism	Firmicutes - Clostridia	Bacteria	E3.2.1.4; endoglucanase [EC:3.2.1.4]	hydrolase family 9	GH9,CBM4	Cazy	Dockerin	30898842	32291092	24705636	15466178	19102426	20242314	8249442	3391226	6.89592e+06	4.08608e+06	9729610	10752681		4.19137e+06		2.13664e+06	1958165	5.47398e+06											12915083					21598204
NGDINSIDYAK		1	1	6	0	1209.57	Accession_272349	Microorganism	Firmicutes - Clostridia	Bacteria	E3.2.1.4; endoglucanase [EC:3.2.1.4]	hydrolase family 9	GH9,CBM4	Cazy	Dockerin	127630					298277	24241454	441801	184047				5.59932e+06	19156800			5756614			10684049	6.68134e+06								875927					571615
FDISTDILSTMK	1xOxidation [M11]	1	1	3	0	1386.68	Accession_76346	Microorganism	Firmicutes - Clostridia	Bacteria	E3.2.1.4; endoglucanase [EC:3.2.1.4]	hydrolase family 9	GH9,CBM4	Cazy	Dockerin
SGIAIEMPYAGR	1xOxidation [M7]	2	2	63	0	1280.63	Accession_76346; Accession_272349	Microorganism	Firmicutes - Clostridia,Firmicutes - Clostridia	Bacteria,Bacteria	E3.2.1.4; endoglucanase [EC:3.2.1.4]	hydrolase family 9	GH9,CBM4	Cazy	Dockerin	47080972	3.94448e+06			4.75291e+06	120703400			60405972	93813112					3.67823e+06	64434004	65499488	52125724	6.2578e+06	33545062	5.39073e+06		90197104					14957096	6.20854e+06				1.90297e+06
SGIAIEMPYAGR		2	2	12	0	1264.64	Accession_76346; Accession_272349	Microorganism	Firmicutes - Clostridia,Firmicutes - Clostridia	Bacteria,Bacteria	E3.2.1.4; endoglucanase [EC:3.2.1.4]	hydrolase family 9	GH9,CBM4	Cazy	Dockerin	106123952	76464576	78724288	51859472	61833088	53298564	178299984	5.09567e+07	49255348	25228408	35606492	42725260	21985574	19886626	24839534	23958388	8763124	24427562	24246178		7539785	20704024	24974354	59403020	52245836	76843976	69475299	86334353	81207200	73127800	35116396	23111438	29689190
DSNQDLLGFVHQIPER		1	1	54	0	1867.93	Accession_57998	Microorganism	Firmicutes - Clostridia	Bacteria	E2.4.1.20; cellobiose phosphorylase [EC:2.4.1.20]	Glycosyltransferase 36	GH94	Cazy	0	6.26648e+08	598391846	638374512	5.29886e+08	592523364	524162340	2.53953e+08	3.57153e+08	283188391	1.42161e+08	286002630	259587580	123023844	154030691	227280494	169123266	144086115	200004527	2.34372e+08	175952340	2.29258e+08	568168848	602990048	540492887	641209452	561492360	544766904	624270176	534550880	576010808	348697782	2.72962e+08	249008038	363807242
GFTEEAEQAEK		1	1	65	0	1238.55	Accession_57998	Microorganism	Firmicutes - Clostridia	Bacteria	E2.4.1.20; cellobiose phosphorylase [EC:2.4.1.20]	Glycosyltransferase 36	GH94	Cazy	0	450154	33549207	34383220	2.86667e+07	2.22616e+07	2.01594e+07	3.42727e+07	1.39341e+07	2.2722e+07	2.59867e+07	3.22274e+07	2.78342e+07	22715351	27876647	2.10771e+07	1.92886e+07	2.17439e+07	1.59507e+07	1.24841e+06	2.41193e+07	9922894
ILDLASTQFPDGSAYHQYQPLTK		1	1	19	0	2593.29	Accession_216181	Microorganism	Firmicutes - Clostridia	Bacteria	E2.4.1.20; cellobiose phosphorylase [EC:2.4.1.20]	Glycosyltransferase 36	GH94	Cazy	0		5.39852e+06		4843898																		39342564	57048300	9371435	48323016	25399164	41475168	82831304	79520276	39238912	7.51457e+06			87966880
GLIIDPIIR		1	1	13	0	1009.64	Accession_439162	Microorganism	Firmicutes - Clostridia	Bacteria	0	Glycosyltransferase family 36	GH94	Cazy	0	126219304	126543872	126686640	104065376	102414992	103049224	59647796	73113648	74387608	49246116	72159184	75492824	33912156	35334096	47577168	37295116	37717708	41031660	40112432	33571876	35956972	33825980	34337996	31862836	43939204	32982082	38693740	35039688		41597172	31631510	32310026	30916342
ILDLAATQFEDGSAYHQYQPLTK		1	1	15	0	2609.29	Accession_244164	Microorganism	Firmicutes - Clostridia	Bacteria	E2.4.1.20; cellobiose phosphorylase [EC:2.4.1.20]	Glycosyltransferase 36	GH94	Cazy	0	51461700	38381024				42373196			16909238		6.99353e+06	30839747	38008956									71404038		105568848	109325064		39055088	85164328	70621296	129021504	82164876	33837944		61334704
IAPAYIEDVSEIHK		1	1	16	0	1584.83	Accession_338666	Microorganism	Firmicutes - Clostridia	Bacteria	E2.4.1.20; cellobiose phosphorylase [EC:2.4.1.20]	Glycosyltransferase 36	GH94	Cazy	0	284259456	294469984	330929536	284363200	287780480	248157856	112550592	121204664	162483264	100289720	165972016	143931792	2.18802e+06	23970114	30460922	55894788	46114040	32640000		15749348	18835490								135219376			6.99618e+06
FGFFDDVNR		1	1	9	0	1116.51	Accession_291813	Microorganism	Firmicutes - Clostridia	Bacteria	E2.4.1.20; cellobiose phosphorylase [EC:2.4.1.20]	Glycosyltransferase 36	GH94	Cazy	0	21517420	24652172	28805476	25523074	38494128	24804776								23694732	52397860	18946170	32682974	27024276	41280024	51320320	55383416	140957024	154163568	116549072	152265632	154756768	142553472	156071520	191463387	149155376	94848320	60934012	47182724	7.95711e+07
TAVFDNFTGLSSNK		1	1	8	0	1500.73	Accession_439162	Microorganism	Firmicutes - Clostridia	Bacteria	0	Glycosyltransferase family 36	GH94	Cazy	0	65736384	68053272	78851640	3.97837e+07	48562868	30647340	3.27898e+07	38524974	29679202		28418608		1.72159e+07	48431764	58433880	7261304	12717481	47220483	23845826	51634802	7.09248e+06	95482008	50496988	51621684	76628924	100116676	131298088	87989164		94046220	99940312	71795264	71365854
ELDSNIIPPLSDNK		1	1	6	0	1554.8	Accession_244164	Microorganism	Firmicutes - Clostridia	Bacteria	E2.4.1.20; cellobiose phosphorylase [EC:2.4.1.20]	Glycosyltransferase 36	GH94	Cazy	0		66117928	70340928		93852632	59566248	79195072	86486840	58394812	76587856	69582616	64092252	9483668	6746405	5651813	20633092	24095636	23833028	3.08e+06	7219658	9152785			3.48081e+06		3.05567e+06			57941112	2198945	4.45192e+06	4332723	10975841
IAPAYLEEISEIHK		1	1	5	0	1612.86	Accession_244164	Microorganism	Firmicutes - Clostridia	Bacteria	E2.4.1.20; cellobiose phosphorylase [EC:2.4.1.20]	Glycosyltransferase 36	GH94	Cazy	0	1.42126e+08	6457400	153060000	1.62046e+08	162855120	1.1968e+08	61155488	56082411	1.21513e+08	4.4435e+06	7.91941e+06	5222298	20793542	2125543	6.23909e+07	1611028	58823572	1.50452e+07	3.55431e+06	6.689e+07	68815818	1.54629e+08	129831792	115665834	28727078	15239234		1.58389e+08	88112424		237357679	1.54132e+08	8.23207e+06	128687336
APAVLQLLK		1	1	5	0	952.619	Accession_291812	Microorganism	Firmicutes - Clostridia	Bacteria	0	Glycosyltransferase family 36	GH94	Cazy	0	19479778	18682844	21234460	31215832	29454854	18983812			14482796	3.05447e+06	16006614	13335834		8.14777e+06	13277484	16248030	16520239			3.4361e+06	4.5202e+06										5341266	9435957
LIFILPQYK		1	1	5	0	1134.69	Accession_60565	Microorganism	Firmicutes - Clostridia	Bacteria	0	Glycosyltransferase family 36	GH94	Cazy	0	45333776	49778664	44987948	43074704	52338880	33527134		1.37197e+06													214062	21804442	31817160	12443421	38296668	26780516	20742126	33070478		31127866	16681385	17673554	5921997
ITPSYLQDISDLHK		1	1	3	0	1629.85	Accession_98188	Microorganism	Firmicutes - Clostridia	Bacteria	E2.4.1.20; cellobiose phosphorylase [EC:2.4.1.20]	Glycosyltransferase 36	GH94	Cazy	0	239409616	262557984	251809424	262108080	241692416	249882688	127117568	139213696	165669040	81991424	145785664			28914898	63958512	53963468	47204432	46094888		37484632	52236036	117958960	112347288	101303840	125132632	114443120	122038440	140993872	206609560	110549312	80748720	85286080	57795096	62477504
GVIAVSGLK		1	1	3	0	843.53	Accession_253374	Microorganism	Firmicutes - Clostridia	Bacteria	0	Glycosyltransferase family 36	GH94	Cazy	0	138765760	149036160	151865440	137077520	159905904	122901472	95648112	60245084	135554144	99685744	125922432	126347800	5753638	70217088	51907152	64829500	64527464	66905668	4658495	63429776	70647776											15205580	2.46472e+06
APAVLEILK		1	2	29	0	953.603	Accession_351527; Accession_60565	Microorganism	Firmicutes - Clostridia,Firmicutes - Clostridia	Bacteria,Bacteria	0	Glycosyltransferase family 36	GH94	Cazy	0	147982096	162603136	170329088	151166864	159220544	114461888	31275732	22925326	116025728	45273112	107926912	78945520	124329520	118301072	125793016	100665080	99338448	88047920		97693944	99160600	72255424	53768764	61123212	69978968	61813268	51707344	65767720	14428797	57181536	68894680	190597392	202679072
LALDEAAILAGDK		1	2	22	0	1299.72	Accession_351527; Accession_60565	Microorganism	Firmicutes - Clostridia,Firmicutes - Clostridia	Bacteria,Bacteria	0	Glycosyltransferase family 36	GH94	Cazy	0	70771152	80785872	67297608	86848312	86738816	79842960	123189184	123572360	115770144	117163136	112032752	114453384	1.36781e+08	224507288	207250600	256772160	325964824	197066000	214338800	240215752	237778136	319323768	274521584	398729792	130442496	123904994	1.11221e+08	293321616	501330283	73987208	1.42167e+08	500196272	314208424	1.61523e+08
VGFPSALQTTPK		1	2	15	0	1245.68	Accession_351527; Accession_60565	Microorganism	Firmicutes - Clostridia,Firmicutes - Clostridia	Bacteria,Bacteria	0	Glycosyltransferase family 36	GH94	Cazy	0	157303808	164753264	153469408	148492912	146442848	115422864	50432648	31629038	129776384	4711208	110843800	90259320	5.54545e+06	68149120	67119544	64680612	58263360	28560762	3.1172e+06	45377936	58069652	67117632	58691624	50015988	64607660	38953536	46093788	67549824		57842464	59871788	51578616
DSAQDTLGVMHTIPEEAK	1xOxidation [M10]	1	2	6	0	1957.92	Accession_461732; Accession_455945	Microorganism	Firmicutes - Clostridia,Firmicutes - Clostridia	Bacteria,Bacteria	E2.4.1.20; cellobiose phosphorylase [EC:2.4.1.20]	Glycosyltransferase 36	GH94	Cazy	0	28924004	34573460	14213592	2.76511e+07	4.7877e+07	14526939			36162468	119632237	73154016	33652258	72594760	19714756	41757292	32747746		111399400	70859278			43249464	40271616	34864696		7.85679e+06					115833872			10654397
FGYFDDANR		1	2	4	0	1104.47	Accession_347312; Accession_251119	Microorganism	Firmicutes - Clostridia,Firmicutes - Clostridia	Bacteria,Bacteria	E2.4.1.20; cellobiose phosphorylase [EC:2.4.1.20]	Glycosyltransferase 36	GH94	Cazy	0	88600072	101328128	93056344	98970368	92512256	87125536	35139128	58103140	56462204		46798588	43983860	5122395		7.94927e+06		4824362	3.73669e+06			8.26241e+06	11144626	23611536		12794726	20730792	13517116	9028086		5.13745e+06		43797392
VPAVLQLLK		2	2	23	0	980.65	Accession_439162; Accession_70970	Microorganism	Firmicutes - Clostridia,Firmicutes - Clostridia	Bacteria,Bacteria	0	Glycosyltransferase family 36	GH94	Cazy	0	115454328	119842344	144478144	115852112	106494928	85462984	25595230	24233480	66126424	26841042	66569088	55441820	3.95652e+06	29343276	37215324	38267480	41604496	23793064		24405074	28608618	30791566	18930250	7.514e+06	28228920	10507129	22377996	33445962		18996262	22294118	23232350	3.53301e+06
GIAADVTYFVPDDR		1	3	4	0	1538.75	Accession_389596; Accession_18444; Accession_218236	Microorganism	Firmicutes - Clostridia,Firmicutes - Clostridia,Firmicutes - Clostridia	Bacteria,Bacteria,Bacteria	E2.4.1.20; cellobiose phosphorylase [EC:2.4.1.20]	Glycosyltransferase 36	GH94	Cazy	0								2789979					5.80698e+06	2.21164e+06	2387939		3.35906e+06	3088440	25772784	3.51366e+06	4225136		5263846	9378875		9352596	5.14708e+06	3.6089e+06			40591412	36072768	43496484
LVSPSDLGPITNISATDHYFPGDR		2	3	14	0	2572.27	Accession_351527; Accession_60565; Accession_253374	Microorganism	Firmicutes - Clostridia,Firmicutes - Clostridia,Firmicutes - Clostridia	Bacteria,Bacteria,Bacteria	0	Glycosyltransferase family 36	GH94	Cazy	0	45944372	57677128	60044780	40581316	50237456	26389662			1.5333e+06													52248688	44522468	41196300	49846776	48555432	43079448	66887076	64945404	43132612	12808553	14798790		63215964
TEPYVYSQMVAGK	1xOxidation [M9]	2	3	10	0	1488.7	Accession_347312; Accession_251119; Accession_98188	Microorganism	Firmicutes - Clostridia,Firmicutes - Clostridia,Firmicutes - Clostridia	Bacteria,Bacteria,Bacteria	E2.4.1.20; cellobiose phosphorylase [EC:2.4.1.20]	Glycosyltransferase 36	GH94	Cazy	0	22693412	9285874	24341884	33024400	33695916	28190894	11386085	17823050	26251504	11902094		5.02922e+06																	375121870					630157888
DSNQDLLGFVHQIPDR		1	4	26	0	1853.91	Accession_317037; Accession_175911; Accession_357399; Accession_38856	Microorganism	Firmicutes - Clostridia,Firmicutes - Clostridia,Firmicutes - Clostridia,Firmicutes - Clostridia	Bacteria,Bacteria,Bacteria,Bacteria	E2.4.1.20; cellobiose phosphorylase [EC:2.4.1.20]	Glycosyltransferase 36	GH94	Cazy	0	102180752	104003906	98055602	126564256	144059980	104064242	95146472	99618564	89257096	66735202	98239998	88913228	51050364	94482940	147837936	93405716	95860712	123348785	122116848	121013924	111675800	188610080	2.06934e+08	144361872	168028944	318490688	146263216	234203796		243186264	101159168	89980552	148850944
DQQNVDWVQQINQGR		1	4	26	0	1827.87	Accession_389596; Accession_248009; Accession_218236; Accession_314250	Microorganism	Firmicutes - Clostridia,Firmicutes - Clostridia,Firmicutes - Clostridia,Firmicutes - Clostridia	Bacteria,Bacteria,Bacteria,Bacteria	E2.4.1.20; cellobiose phosphorylase [EC:2.4.1.20]	Glycosyltransferase 36	GH94	Cazy	0	134455184	146029856	148085648					128024280				122447408		2.07327e+06		35698472								66829312		9165477	30816476	3.06074e+06	5.09154e+06	38464924	44389280		65322092	93391752
ILDLAATQLEDGGAYHQYQPLTK		1	6	44	0	2545.29	Accession_215778; Accession_469757; Accession_71311; Accession_338666; Accession_126513; Accession_38856	Microorganism	Firmicutes - Clostridia,Firmicutes - Clostridia,Firmicutes - Clostridia,Firmicutes - Clostridia,Firmicutes - Clostridia,Firmicutes - Clostridia	Bacteria,Bacteria,Bacteria,Bacteria,Bacteria,Bacteria	E2.4.1.20; cellobiose phosphorylase [EC:2.4.1.20]	Glycosyltransferase 36	GH94	Cazy	0	222547168	236196144	235112928	187746016	222652736	158236848		57995764	34442824		31446954	12480821			61793392	39969140	33729980	52731980		42440388	64750240	211219024	209197216	183581568	253029088	176830000	201903600	257183920	352111776	220606560	122753320	81026960	59332956	127469480
GPHGLPLIGR		1	7	3	0	1016.6	Accession_379409; Accession_338177; Accession_216181; Accession_110961; Accession_284977; Accession_265568; Accession_94268	Microorganism	Firmicutes - Clostridia,Firmicutes - Clostridia,Firmicutes - Clostridia,Firmicutes - Clostridia,Firmicutes - Clostridia,Firmicutes - Clostridia,Firmicutes - Clostridia	Bacteria,Bacteria,Bacteria,Bacteria,Bacteria,Bacteria,Bacteria	E2.4.1.20; cellobiose phosphorylase [EC:2.4.1.20]	Glycosyltransferase 36	GH94	Cazy	0		3.15396e+06		2.13906e+06	2.10425e+06	1.43113e+06	2.04017e+06		2.20547e+06	1.16202e+06		1.92367e+06	8.08704e+06	2.16777e+06	8.55838e+06	1.3148e+06	5800517		5391755	3.738e+06		33036830	39277884	42020668	52440674	1.00307e+07	3.19035e+07	4.2801e+07		46716228	29052768	27381104	2.70373e+07
DSNQDLLGFVHQVPER		2	7	36	0	1853.91	Accession_325936; Accession_26520; Accession_216181; Accession_450267; Accession_98188; Accession_31003; Accession_314577	Microorganism	Firmicutes - Clostridia,Firmicutes - Clostridia,Firmicutes - Clostridia,Firmicutes - Clostridia,Firmicutes - Clostridia,Firmicutes - Clostridia,Firmicutes - Clostridia	Bacteria,Bacteria,Bacteria,Bacteria,Bacteria,Bacteria,Bacteria	E2.4.1.20; cellobiose phosphorylase [EC:2.4.1.20]	Glycosyltransferase 36	GH94	Cazy	0		3.25704e+06		3571757	3000386			62634422		47415328	7.78344e+06		9368775	24099776	20049476	26997062	3.51498e+07	30482618	23311032	13996607	3.83204e+07	159671243	162830384	117606880	168530112	138003184	165532832	147146592	367029096	146481856	113590792	92585448	73806832	346253920
SASYFESGIGR		8	34	140	0	1173.55	Accession_333816; Accession_7341; Accession_57998; Accession_215778; Accession_325936; Accession_469757; Accession_347312; Accession_408380; Accession_244164; Accession_109769; Accession_71311; Accession_317037; Accession_26520; Accession_126513; Accession_216181; Accession_251119; Accession_140886; Accession_154699; Accession_70969; Accession_291813; Accession_450267; Accession_164495; Accession…	Microorganism	Firmicutes - Clostridia,Firmicutes - Clostridia,Firmicutes - Clostridia,Firmicutes - Clostridia,Firmicutes - Clostridia,Firmicutes - Clostridia,Firmicutes - Clostridia,Firmicutes - Clostridia,Firmicutes - Clostridia,Firmicutes - Clostridia,Firmicutes - Clostridia,Firmicutes - Clostridia,Firmicutes - Clostridia,Firmicutes - Clostridia,Firmicutes - Clostridia,Firmicutes - Clostridia,Firmicutes - Cl…	Bacteria,Bacteria,Bacteria,Bacteria,Bacteria,Bacteria,Bacteria,Bacteria,Bacteria,Bacteria,Bacteria,Bacteria,Bacteria,Bacteria,Bacteria,Bacteria,Bacteria,Bacteria,Bacteria,Bacteria,Bacteria,Bacteria,Bacteria,Bacteria,Bacteria,Bacteria,Bacteria,Bacteria,Bacteria,Bacteria,Bacteria,Bacteria,Bacteria,Bacteria	E2.4.1.20; cellobiose phosphorylase [EC:2.4.1.20]	Glycosyltransferase 36	GH94	Cazy	0	8.42949e+06		5181328	7090318	1.70977e+07	6.09592e+06		4.11413e+06				3.35651e+06						1.87527e+06	663600896					3.04787e+06	2.88374e+06		2.71111e+06		1149255168					1001850688
EGYDVVYGK		4	17	18	0	1029.49	Accession_265426; Accession_5232; Accession_300213; Accession_413968; Accession_182646; Accession_189158; Accession_287734; Accession_157432; Accession_363673; Accession_305616; Accession_209537; Accession_414293; Accession_433773; Accession_114635; Accession_437797; Accession_370964; Accession_446983	Microorganism	Firmicutes - Clostridia,Firmicutes - Clostridia,Firmicutes - Clostridia,Firmicutes - Clostridia,Firmicutes - Clostridia,Firmicutes - Clostridia,Firmicutes - Clostridia,Firmicutes - Clostridia,Firmicutes - Clostridia,Firmicutes - Clostridia,Firmicutes - Clostridia,Firmicutes - Clostridia,Firmicutes - Bacilli,Firmicutes - Clostridia,Firmicutes - Clostridia,Firmicutes - Clostridia,Firmicutes - Clost…	Bacteria,Bacteria,Bacteria,Bacteria,Bacteria,Bacteria,Bacteria,Bacteria,Bacteria,Bacteria,Bacteria,Bacteria,Bacteria,Bacteria,Bacteria,Bacteria,Bacteria	gtrB; polyisoprenyl-phosphate glycosyltransferase [EC:2.4.-.-]	Glycosyl Transferase,Glycosyl transferase family 2	GT2	Cazy	0	21932116	110334888	241056480	94328144		21826752		74863440	144770320	182610992	183973008	177414320	145185488	225484912	142035264	90907168	164618200	55354224	4065344	173335216	135858445	17539202	22751210	4745683						704427				8.7775e+06
SMTDVDIPVDTGDFR	1xOxidation [M2]	1	4	60	0	1683.75	Accession_300213; Accession_209537; Accession_114635; Accession_437797	Microorganism	Firmicutes - Clostridia,Firmicutes - Clostridia,Firmicutes - Clostridia,Firmicutes - Clostridia	Bacteria,Bacteria,Bacteria,Bacteria	gtrB; polyisoprenyl-phosphate glycosyltransferase [EC:2.4.-.-]	Glycosyl transferase family 2	GT2	Cazy	0	73815984	64969048	79102448	65681072	76766832	71440416	98592520	92118480	120848664	86172096	1.03638e+08	80151520	76408952	8.09813e+07	72889704	64932640	67639856	73829360	95600144	94162480	87217920	103645720	1.14311e+08	86184064	1.0865e+08	87681904	111131475	9.75463e+07	1.19443e+08	98345824	68129664	5.48702e+07	49021808	55008740
SMTDVDIPVDTGDFR		1	4	5	0	1667.76	Accession_300213; Accession_209537; Accession_114635; Accession_437797	Microorganism	Firmicutes - Clostridia,Firmicutes - Clostridia,Firmicutes - Clostridia,Firmicutes - Clostridia	Bacteria,Bacteria,Bacteria,Bacteria	gtrB; polyisoprenyl-phosphate glycosyltransferase [EC:2.4.-.-]	Glycosyl transferase family 2	GT2	Cazy	0	44483580	38306032	36034876				22315072	19780840		13624369	8986450	9573949	4.66581e+06	13868166		3.82497e+06	5.40913e+06	3545849			3.52198e+06			6.98549e+06					17931890
SMTDVNIPVDTGDFR	1xOxidation [M2]	1	4	3	0	1682.77	Accession_413968; Accession_74103; Accession_109837; Accession_378302	Microorganism	Firmicutes - Clostridia,Firmicutes - Clostridia,Firmicutes - Clostridia,Firmicutes - Clostridia	Bacteria,Bacteria,Bacteria,Bacteria	gtrB; polyisoprenyl-phosphate glycosyltransferase [EC:2.4.-.-]	Glycosyl transferase family 2	GT2	Cazy	0		4601939				154491936		2.4851e+06		64506036			62862948	78912928	5796208	127864064			38766768	129402528					48499452		4.60637e+06	6.1215e+06		2709995	44252408	3368327	30435670	17970862
NYSSSGGFTVLPQER		1	1	3	0	1641.79	Accession_164416	Microorganism	Firmicutes - Clostridia	Bacteria	0	Glycosyl transferase family 2	GT2	Cazy	0			2777497	4.15955e+06	2.60526e+06			9121550		3.28012e+06			105191664		2308109	2.1304e+06		4253727	211743856	2.92323e+06	2.70408e+06						306276416		3733763	3.71412e+06	256644928	255689248	156049008
EEGYDTVGAYR		1	1	3	0	1259.55	Accession_165624	Microorganism	Firmicutes - Others	Bacteria	0	Glycosyl transferase, family 2	GT2	Cazy	0	328941464	296973504				1.04206e+08		219050112	108392832		1.2716e+08	255722320		9587361			1.93157e+08	1.87291e+08	150282064			2.73112e+06	2.04177e+06			174128496		101622784		63641708	157240720	192595760	183716936
FAEIPFVLR		1	1	7	0	1091.62	Accession_128135	Microorganism	Firmicutes - Clostridia	Bacteria	0	Glycosyl transferase family 2	0	Non-Cazy	0	18231446	19740478	20405818	18290970	24473974	12951701		1.23058e+06	6.52669e+06	2.42618e+06		3.07961e+06	266150					604654	1243265	482675	742448	47819856	71210011	39378588	80991860	41162824	62638014	117045300	5.0621e+07	47753552	36772588	28585322	21041070	4.43976e+07
QLVGSQLPYYPISAGK		1	1	4	0	1720.93	Accession_218189	Microorganism	Firmicutes - Clostridia	Bacteria	murG; UDP-N-acetylglucosamine--N-acetylmuramyl-(pentapeptide) pyrophosphoryl-undecaprenol N-acetylglucosamine transferase [EC:2.4.1.227]	Cell wall formation. Catalyzes the transfer of a GlcNAc subunit on undecaprenyl-pyrophosphoryl-MurNAc-pentapeptide (lipid intermediate I) to form undecaprenyl-pyrophosphoryl-MurNAc- (pentapeptide)GlcNAc (lipid intermediate II) (By similarity)	GT28	Cazy	0								2.25797e+06															47797284	45325652	63668292	53289220		7.13666e+06
AAEMLVEMAHTATNRG	2xOxidation [M4; M8]	1	1	4	1	1733.79	Accession_347684	Microorganism	Chloroflexi	Bacteria	murG; UDP-N-acetylglucosamine--N-acetylmuramyl-(pentapeptide) pyrophosphoryl-undecaprenol N-acetylglucosamine transferase [EC:2.4.1.227]	Cell wall formation. Catalyzes the transfer of a GlcNAc subunit on undecaprenyl-pyrophosphoryl-MurNAc-pentapeptide (lipid intermediate I) to form undecaprenyl-pyrophosphoryl-MurNAc- (pentapeptide)GlcNAc (lipid intermediate II) (By similarity)	GT28	Cazy	0						238548944												85332440	80187048		7032521	217941984	206370000			235486080
INVTAVIPEELSR		1	1	3	0	1440.81	Accession_96525	Microorganism	Firmicutes - Clostridia	Bacteria	PYG; glycogen phosphorylase [EC:2.4.1.1]	Phosphorylase is an important allosteric enzyme in carbohydrate metabolism. Enzymes from different sources differ in their regulatory mechanisms and in their natural substrates. However, all known phosphorylases share catalytic and structural properties (By similarity)	GT35	Cazy	0	53796372	59685300	61075300	39658240	36392652	30542304	14246537	13644519	19657516	16044467	28655012	27564834		14030623	12434124	15314598	12961433	9975488		11784460	11802554	4.492e+06	14900080	12394827	14933139	6183470	11932092	13657618		8914810	7.00635e+06	3.54276e+06
NMVQGVDIWLNNPR	1xOxidation [M2]	2	2	4	0	1671.83	Accession_10780; Accession_96525	Microorganism	Firmicutes - Clostridia,Firmicutes - Clostridia	Bacteria,Bacteria	PYG; glycogen phosphorylase [EC:2.4.1.1]	Phosphorylase is an important allosteric enzyme in carbohydrate metabolism. Enzymes from different sources differ in their regulatory mechanisms and in their natural substrates. However, all known phosphorylases share catalytic and structural properties (By similarity)	GT35	Cazy	0									2.89825e+06							2.4067e+06			3613676			12780656	5854994		12492208	16206267	17997222	17585306		5272353
LLNDPEKPMQIIFAGK		1	3	6	0	1813.99	Accession_217401; Accession_96525; Accession_361907	Microorganism	Firmicutes - Clostridia,Firmicutes - Clostridia,Firmicutes - Clostridia	Bacteria,Bacteria,Bacteria	PYG; glycogen phosphorylase [EC:2.4.1.1]	Phosphorylase is an important allosteric enzyme in carbohydrate metabolism. Enzymes from different sources differ in their regulatory mechanisms and in their natural substrates. However, all known phosphorylases share catalytic and structural properties (By similarity)	GT35	Cazy	0	92244408	88464904	69636080		56591744	45928876		2.41992e+06	2.29177e+06					2.75115e+06											11272226	4.96107e+06	16040866			3.60263e+06				9144216
NGVSELHGAVSR		3	14	12	0	1225.63	Accession_358556; Accession_217401; Accession_362832; Accession_40621; Accession_389906; Accession_476371; Accession_10780; Accession_473299; Accession_423347; Accession_96525; Accession_374025; Accession_264431; Accession_361907; Accession_330780	Microorganism	Firmicutes - Clostridia,Firmicutes - Clostridia,Firmicutes - Clostridia,Firmicutes - Clostridia,Firmicutes - Clostridia,Firmicutes - Clostridia,Firmicutes - Clostridia,Firmicutes - Clostridia,Firmicutes - Clostridia,Firmicutes - Clostridia,Firmicutes - Clostridia,Firmicutes - Clostridia,Firmicutes - Clostridia,Firmicutes - Clostridia	Bacteria,Bacteria,Bacteria,Bacteria,Bacteria,Bacteria,Bacteria,Bacteria,Bacteria,Bacteria,Bacteria,Bacteria,Bacteria,Bacteria	PYG; glycogen phosphorylase [EC:2.4.1.1]	Phosphorylase is an important allosteric enzyme in carbohydrate metabolism. Enzymes from different sources differ in their regulatory mechanisms and in their natural substrates. However, all known phosphorylases share catalytic and structural properties (By similarity)	GT35	Cazy	0	3279454		320283	155284	135155	2.34977e+08	7.40275e+07	195308	218652464	3.3043e+07	3.08271e+07	4.00336e+07	1.02915e+06	4.23564e+07	13257709	108694744	2.91522e+07		140332	37829993	7.11374e+06	205900						205193	1.00166e+08			146388	105038	1.95327e+08
VAQEMVLGIGGVR	1xOxidation [M5]	2	16	3	0	1344.73	Accession_28144; Accession_199575; Accession_334008; Accession_365410; Accession_124608; Accession_364817; Accession_35103; Accession_55362; Accession_354367; Accession_7533; Accession_30937; Accession_353285; Accession_405238; Accession_241241; Accession_36845; Accession_80713	Microorganism	Spirochaetes,Spirochaetes,Spirochaetes,Firmicutes - Clostridia,Spirochaetes,Firmicutes - Clostridia,Spirochaetes,Spirochaetes,Spirochaetes,Spirochaetes,Spirochaetes,Spirochaetes,Spirochaetes,Spirochaetes,Spirochaetes,Spirochaetes	Bacteria,Bacteria,Bacteria,Bacteria,Bacteria,Bacteria,Bacteria,Bacteria,Bacteria,Bacteria,Bacteria,Bacteria,Bacteria,Bacteria,Bacteria,Bacteria	PYG; glycogen phosphorylase [EC:2.4.1.1]	Phosphorylase is an important allosteric enzyme in carbohydrate metabolism. Enzymes from different sources differ in their regulatory mechanisms and in their natural substrates. However, all known phosphorylases share catalytic and structural properties (By similarity)	GT35	Cazy	0																			43904644			85435272	69001872	67725720	80599680	76930176	88269496	59140156	42460592	87652216	78273792
VLPLALDLR		1	1	4	0	1009.64	Accession_240493	Microorganism	Firmicutes - Bacilli	Bacteria	0	glycosyl transferase group 1	GT4	Cazy	0	7.88698e+06	6233230	10196831	6.65214e+06	4.92778e+06	1.9887e+06		1.84349e+06	1.69877e+06				11640226	16184441	22544174	12411916	10119120	12574750	9568573	10936432	12969320	21583968	25053278	19495978	29583036	20924854	24588880	22474408		23760356	17475584	14601535	11210409
LDALDIIR		1	1	17	0	928.546	Accession_131152	Microorganism	Firmicutes - Clostridia	Bacteria	0	group 1 glycosyl transferase	GT4	Cazy	0	35466128	35556760	4.07161e+07	44109216	45120768	33681636	17974712	20055806	29714748	22204760	36249748	32896388	1306044	26507586	3.47933e+07	33548756	30027918	27439694	3.5421e+06	27728040	30306140	46280436	50539128	5.26291e+07	56773484	49625352	50473184	51029764	47132156	45695876	45736952	44807852	41068212
TGGLADVAGSLPK		1	37	38	0	1185.65	Accession_422961; Accession_36424; Accession_113957; Accession_96258; Accession_64325; Accession_387105; Accession_179225; Accession_246489; Accession_344609; Accession_148517; Accession_143368; Accession_13901; Accession_453550; Accession_256548; Accession_141586; Accession_198498; Accession_308097; Accession_192993; Accession_6721; Accession_235027; Accession_128556; Accession_51262; Accession_…	Microorganism	Firmicutes - Clostridia,Firmicutes - Clostridia,Firmicutes - Clostridia,Firmicutes - Clostridia,Firmicutes - Clostridia,Firmicutes - Clostridia,Firmicutes - Clostridia,Firmicutes - Clostridia,Firmicutes - Clostridia,Firmicutes - Clostridia,Firmicutes - Clostridia,Firmicutes - Clostridia,Firmicutes - Clostridia,Firmicutes - Clostridia,Firmicutes - Clostridia,Firmicutes - Clostridia,Firmicutes - Cl…	Bacteria,Bacteria,Bacteria,Bacteria,Bacteria,Bacteria,Bacteria,Bacteria,Bacteria,Bacteria,Bacteria,Bacteria,Bacteria,Bacteria,Bacteria,Bacteria,Bacteria,Bacteria,Bacteria,Bacteria,Bacteria,Bacteria,Bacteria,Bacteria,Bacteria,Bacteria,Bacteria,Bacteria,Bacteria,Bacteria,Bacteria,Bacteria,Bacteria,Bacteria,Bacteria,Bacteria,Bacteria	glgA; starch synthase [EC:2.4.1.21]	Synthesizes alpha-1,4-glucan chains using ADP-glucose (By similarity)	GT5	Cazy	0	9.09079e+07	9.95034e+07	99923320	90618416	107283840	96293834	146228656	127112673	1.29991e+08	101462408	104816208	109680992	160798304	221710272	180452213	188251760	167895213	210289966	231656872	195358352	179285952	278578587	247430864	5.28149e+08	339884020	619287023	590826583	2.26373e+08	197933136	346334496	354528075	305982904	373989696	4.66544e+06
DVPVIGLISR		1	3	14	0	1068.64	Accession_143368; Accession_128556; Accession_130453	Microorganism	Firmicutes - Clostridia,Firmicutes - Clostridia,Firmicutes - Clostridia	Bacteria,Bacteria,Bacteria	glgA; starch synthase [EC:2.4.1.21]	Synthesizes alpha-1,4-glucan chains using ADP-glucose (By similarity)	GT5	Cazy	0	65520640	68492928	69004376	111623056	89331240	94378744	68045088	29686530	108197824	58632768	106144088	91068976		60442432	73277488	70939776	61728852			69114736	71400104
SGGLADVAASLPK		2	3	25	0	1185.65	Accession_144055; Accession_211528; Accession_204619	Microorganism	Firmicutes - Clostridia,Firmicutes - Clostridia,Firmicutes - Clostridia	Bacteria,Bacteria,Bacteria	glgA; starch synthase [EC:2.4.1.21]	Synthesizes alpha-1,4-glucan chains using ADP-glucose (By similarity)	GT5	Cazy	0	95743752	109838224	132826752	81199480	8.12379e+07	93173328	83515672	75805840	74375536	66643914	69873240	71032096	63161412	47593300	46609324	52314092	47556648	6.12812e+07	85018352	49382561	49881784	8851967	9278827	1.11229e+07	18410072	13336823	12685745		120289224	31844286	28837447	30123218	30760702	40941520
VLFVSSEVDPFAK		2	3	5	0	1437.76	Accession_144055; Accession_211528; Accession_204619	Microorganism	Firmicutes - Clostridia,Firmicutes - Clostridia,Firmicutes - Clostridia	Bacteria,Bacteria,Bacteria	glgA; starch synthase [EC:2.4.1.21]	Synthesizes alpha-1,4-glucan chains using ADP-glucose (By similarity)	GT5	Cazy	0	33834980		21884058	22499334			2.91259e+06	3.32497e+06		8.13547e+06		7.67382e+06	2.19611e+06	8145947	3.4711e+06	4617977	2610219		5854125		7.7151e+06		12048900	4.31124e+06	9.96281e+06		4.15957e+06	14135620	12382563	9.52896e+06	12183445		10410134	3.88279e+07
IPVDINELPEHVK		1	1	7	0	1502.82	Accession_218193	Microorganism	Firmicutes - Others	Bacteria	mrcA; penicillin-binding protein 1A [EC:2.4.1.129 3.4.16.4]	penicillin-binding protein	GT51	Cazy	0			5.62066e+06	7334596	8534077	16735736			26509668		15034158	14206403				2.22888e+06	1.45238e+06	1.14017e+06	4627034			64981856	70473744	61140720	68563520	62831492	65568376	54031668	3.81214e+06	57909768	40771556	37098300	33733748	2.79147e+06
NVVAALLLK		1	2	7	0	940.619	Accession_326490; Accession_242434	Microorganism	Firmicutes - Clostridia,Firmicutes - Clostridia	Bacteria,Bacteria	mrcA; penicillin-binding protein 1A [EC:2.4.1.129 3.4.16.4]	Penicillin-binding protein 1a	GT51	Cazy	0	17840468	1.95637e+07	17997572	13994587	16688932	14783430		3421406	2.67353e+06		3818554	6.90517e+06		2.35849e+06	5865930	1.67171e+06	4877878	5.71005e+06		5.08741e+06	7.05035e+06	22650782	16178874	1.05618e+07	21109402	7.48991e+06	11634260	21508910		11553518	5377110	1.06477e+07
ILYLDGDILVQK		1	1	3	0	1389.8	Accession_242551	Microorganism	Actinobacteria	Bacteria	0	Inherit from bactNOG: glycosyltransferase	0	Non-Cazy	0	14124830	13587125		14243502	12236260	8273725	26563692	31901062	29618876	16830048	24919834	19953144	12830573	13784066	18035580	19681284	17999806	24196906	15826386	18725416	15900140		8.063e+06	33718336	13607918	8987526	13374885	10643502		8583987	42538432	50525852	53275876
LIGMIDHPLNR	1xOxidation [M4]	1	1	6	0	1294.69	Accession_117077	Microorganism	Firmicutes - Clostridia	Bacteria	0	Glycosyltransferase 36	GT84	Cazy	0			11390907	12856882	2.05792e+06				15478649	39305352	35581380	11769201		22252340	3.93175e+06	4430030	15527984			16690031	31281048	330776032	3.43988e+08	319911872	129467216	208670384		157435376	124658944	96183344		261612464	2.69528e+08
INEEELIER		1	1	3	0	1144.58	Accession_117077	Microorganism	Firmicutes - Clostridia	Bacteria	0	Glycosyltransferase 36	GT84	Cazy	0	19034806	30243890					42218724			14954984	9251598	22158296	19684518	14003676	15801667	38653204	10700483	27037662	42408028	21688810	29569929	67318416	72018584	79785752	84389656	76660600	83020296	55154272		66070700	93377352	109030656	134131128
EYEGSVFADSNR		1	2	14	0	1373.6	Accession_231431; Accession_117077	Microorganism	Firmicutes - Clostridia,Firmicutes - Clostridia	Bacteria,Bacteria	0	Glycosyltransferase 36	GT84	Cazy	0					841908		3.81351e+06	924479					1.13037e+06		387797			1.78493e+06	1.78544e+06			25650996	3.35552e+07	39933592	73659072	65234088	81411760		6.92896e+07	55006816	22396688	4.07868e+06		120506256
VPELEDIIYSTGR		1	1	3	0	1491.77	Accession_25124	Microorganism	Synergistetes	Bacteria	0	Glycosyltransferase family 9 (heptosyltransferase)	0	Non-Cazy	0	23798564		34555112		38893816	33492860	14844918	4661288	19128998	11794770	20129648	19447792	4425909	13148355	18080386	16952662	20412896	19998472	2.75921e+06	17307416	33439062	17942246				9011083	13192695	4313777			9202995	6040300
ALGEGMTNDIPK	1xOxidation [M6]	1	1	5	0	1261.61	Accession_75439	Microorganism	Actinobacteria	Bacteria	pel; pectate lyase [EC:4.2.2.2]	pectate lyase	PL1	Cazy	0		8.03017e+06		1.30308e+07	8217976	7941296	5.36811e+06		3.9442e+06		622358	2.49782e+06	285256	1.41349e+06	1.068e+06	572369		1976530			1.97706e+06								3.50421e+06			8642862
ILTAVGPQAEAAVPALLGK		1	1	23	0	1819.07	Accession_310587	Microorganism	Firmicutes - Bacilli	Bacteria	0	Inherit from NOG: Pectate lyase	PL1	Cazy	0	10646337	13500817	9929496	1.53344e+07	16956394			3.36075e+06	6.89729e+06	3.18051e+06	9708193	4.6796e+06		7.06595e+06	12791778	72053232	80474616	17732465		43967228	58395194	89470708	109522576	89266776	92159308	52748684	57292220	92204924	95893212	85177076	47715296	45413924
LAADSDPELVSAVK		1	1	9	0	1414.74	Accession_310587	Microorganism	Firmicutes - Bacilli	Bacteria	0	Inherit from NOG: Pectate lyase	PL1	Cazy	0	3.19554e+06		3.73034e+06	3276137	2648459		2511067	2.29911e+06			3934630					81877016	79897264	71891912	84391680	77003256	90649103	106477976	102737344	99559944	93139592	91783512	92441112	85294112	104705968	102656184	54145616	5.33218e+07	33837444
TGLTSTSYTDTGLTNGTR		1	1	10	0	1845.88	Accession_111908	Microorganism	Firmicutes - Clostridia	Bacteria	0	pectate lyase	PL1	Cazy	0	221360384	125176592	169678528	238823088	270943008	862295296	2385351424	2359058432	743969216	1230377728	442578624	958431552	259455296	108015248	75279184	49386048		337669248	502211264	137780176	110671856	6.95771e+06		9756024			5753671	4445921		7694550	21428792	19695546	193671024
GVENVIIR		1	2	3	0	899.531	Accession_75439; Accession_141092	Microorganism	Actinobacteria,Actinobacteria	Bacteria,Bacteria	pel; pectate lyase [EC:4.2.2.2]	pectate lyase	PL1	Cazy	0	148162704	152843280	153054320	127412440	141387632	135254768	122438672	124859040	85327776	67096532	84022056	96879864	269835744			68985432			296137312			289840512	327050176	349373632	197438752	147277040	133504264	454194752		136574320	345537344	288685856	251032912	3.34383e+06
TESTIDNDATTTQIR		1	2	27	0	1665.79	Accession_299185; Accession_22639	Microorganism	Acidobacteria,Acidobacteria	Bacteria,Bacteria	0	Pectate lyase	PL10	Cazy	0	75942696	73917688	83558352	75141296	80087240	73372144	61578688	55216144	55631968	36987788	44564976	41621876												1.19552e+06
LTAWGAQYDEK		1	2	4	0	1281.61	Accession_299185; Accession_22639	Microorganism	Acidobacteria,Acidobacteria	Bacteria,Bacteria	0	Pectate lyase	PL10	Cazy	0	16496931	186333664	165630547	137442000	18761110	24174356	15407801	2833375	4.7e+07	5.6681e+06	63716556	41903471	3.35075e+06		1.94135e+06		1.7726e+06		4236623								7.11133e+06		5.29575e+06				4.26712e+06
DQFYSIDDETLAR		1	1	10	0	1572.72	Accession_298222	Microorganism	Bacteroidetes	Bacteria	0	Pectate lyase	0	Non-Cazy	0															2057182	4.85112e+06	3.93294e+06			3629098	3.72343e+06	14979271	20883196	25206254	27642448	10299720	23603766	29305544	28338918	32842590	3.76299e+06	3.97601e+06
TFATDLPGEDR		1	1	3	0	1221.57	Accession_298222	Microorganism	Bacteroidetes	Bacteria	0	Pectate lyase	0	Non-Cazy	0	28006413	28977530	33710356	27744158	21369300	32980490	27153014	28684210	24201952				7754580			28328358	37249700	60846640	23288718	37705328	48499292										11884933
AIAADPNQPEDIR		1	1	19	0	1409.7	Accession_240072	Microorganism	Firmicutes - Clostridia	Bacteria	0	Inherit from firmNOG: FG-GAP repeat protein	PL11	Cazy	0	2.62509e+07	2.47289e+07	6.67625e+06		25463830			1.30399e+07	20695156	19190714	26677190	22274520	18438898	20331274	17276056	1.44301e+07	9022429	10899128		7.33491e+06	16326302	7764534	1.09052e+07					3.79926e+06			1.07743e+06	3.5891e+06	5.67032e+06
YSANDGSAADLDGDGR		1	1	17	0	1583.66	Accession_240072	Microorganism	Firmicutes - Clostridia	Bacteria	0	Inherit from firmNOG: FG-GAP repeat protein	PL11	Cazy	0		709924	1.33658e+06	316424	1.2479e+06	1.51766e+06	984744	1.93748e+06	148974	345629	300268	396921
DTIVTLLSPK		1	1	6	0	1086.64	Accession_240072	Microorganism	Firmicutes - Clostridia	Bacteria	0	Inherit from firmNOG: FG-GAP repeat protein	PL11	Cazy	0	82358976	23405956	105642112	97663856	102692928	73036312	36909428	94148720	68281896	23430622	32203214	38150296	16357282		21110690				23044014		2.72711e+06
ILTGPEYLTVFDGETGR		1	1	4	0	1867.94	Accession_240072	Microorganism	Firmicutes - Clostridia	Bacteria	0	Inherit from firmNOG: FG-GAP repeat protein	PL11	Cazy	0	4465667																												31699764
AVIDHVENILK		1	1	15	0	1250.71	Accession_297884	Microorganism	Tenericutes	Bacteria	pelW; pectate disaccharide-lyase [EC:4.2.2.9]	Pectate lyase	PL2	Cazy	0	3.42407e+07	3.38719e+07	28130494	50260636	48414113	36473115	67116606	4.51172e+07	61195980	40400600	66817820	59853696	4.68813e+07	56956136	90924460	53372508	4.65643e+07	46876088	55482112	45354520	49828452	45559820	72624520	49878604	59839884	65882650	61868380	63003986	33027622	61980400	57759325	60366800	51384137	56977641
IVYTEEDYAR		1	1	7	0	1258.6	Accession_297884	Microorganism	Tenericutes	Bacteria	pelW; pectate disaccharide-lyase [EC:4.2.2.9]	Pectate lyase	PL2	Cazy	0		1.12389e+06																				4.15055e+06		2.56738e+06	38058004	35701120	6096841			22358667
GGIYNENITIK		1	1	35	0	1221.65	Accession_124026	Microorganism	Firmicutes - Clostridia	Bacteria	0	PbH1	PL9	Cazy	0	4.52875e+06		3.43907e+06		2.79732e+06		1.0417e+07	2.25372e+06		5940257	2.35155e+06	6032459	2.36486e+06				1.78711e+06						8994358		180928944	92332528	73978096	8128028	492818651		64603688	3.13871e+06		1171169884
VLTGYPDGTIKPDLEITR		1	2	49	0	1988.07	Accession_61517; Accession_144793	Microorganism	Firmicutes - Clostridia,Firmicutes - Clostridia	Bacteria,Bacteria	0	S-layer homology domain	0	Non-Cazy	0	1360602740	1353216052	1340260904	1120308700	1131939204	873570592	438374544	441403952	819835328	233576240	749508380	592358648		291829408	374517856	420635264	374648480	215626912		288073120	355796064	736072576	677218624	802605851	759977856	688070528	703761280	940960768	1653344832	689474241	615743238	5.57319e+08	2.53384e+08	549533515
EINSYENIEIYNFK		1	2	16	0	1775.85	Accession_61517; Accession_144793	Microorganism	Firmicutes - Clostridia,Firmicutes - Clostridia	Bacteria,Bacteria	0	S-layer homology domain	0	Non-Cazy	0	116013640	126812824	101418464	7.53962e+07	110074136	57199500	3054937			15958590	20819888										77822440		62136372	6.21146e+07	32752412	44808713		78232920		54289064
DYTVFGFR		1	2	10	0	1004.48	Accession_61517; Accession_144793	Microorganism	Firmicutes - Clostridia,Firmicutes - Clostridia	Bacteria,Bacteria	0	S-layer homology domain	0	Non-Cazy	0	264612480	235859824	230226496	188901264	227652400	187954784	23057360	54165100	34048856	4.34014e+06	19054440	18954668			25719868	24583892	17486294	30401334		26836954	35865704	12417573	13323882					39139040
NFIEEIYR		1	4	8	0	1083.55	Accession_354613; Accession_48676; Accession_129856; Accession_450872	Microorganism	Firmicutes - Clostridia,Firmicutes - Clostridia,Firmicutes - Clostridia,Firmicutes - Clostridia	Bacteria,Bacteria,Bacteria,Bacteria	0	S-layer homology domain	0	Non-Cazy	0													57388740	60559844	63335184	132459296	147622544	118649928	65424168	95707552	86312176				556838976			286327968		499788448	462633120	34090752	32269756	508779904
EDMAVALVK		2	12	23	0	975.518	Accession_348779; Accession_33730; Accession_240184; Accession_351660; Accession_291933; Accession_260896; Accession_129041; Accession_207142; Accession_258803; Accession_135826; Accession_420999; Accession_276065	Microorganism	Firmicutes - Clostridia,Firmicutes - Clostridia,Firmicutes - Clostridia,Firmicutes - Clostridia,Firmicutes - Clostridia,Firmicutes - Clostridia,Firmicutes - Clostridia,Firmicutes - Clostridia,Firmicutes - Clostridia,Firmicutes - Clostridia,Firmicutes - Clostridia,Firmicutes - Clostridia	Bacteria,Bacteria,Bacteria,Bacteria,Bacteria,Bacteria,Bacteria,Bacteria,Bacteria,Bacteria,Bacteria,Bacteria	0	s-layer domain-containing protein	0	Non-Cazy	0	1305227392	1374334592	1048235328	832949312	836660928	766901952	867086272	738783232	918499904	446218976	464260448	844653312		387866624	211856848	431791008	190227424	250843904	278308256		187803120	665282688	542829312	826998528	1019540800	905081472	1050876032	835540736		856576896	532784672	675922752	423029792	338152224
FIDSNEVGGWSK		1	1	103	0	1338.63	Accession_236107	Microorganism	Firmicutes - Clostridia	Bacteria	0	S-layer homology domain	0	Non-Cazy	0	200711808	181679296	198220800	201940166	168064144	1.5691e+08	198648256	1.7861e+08	127341160	1.1962e+08	101247112	112116128	77175914	106955768	99971016	119862416	66509740	98202096	9.94671e+07	73089153	97020264	2.42439e+08	284291213	371594016	346717248	323550748	328058820	395626014	380172416	387267136	243569304	204818224	199803184	379678144
INLAVTGDPSDAR		1	1	46	0	1328.68	Accession_236107	Microorganism	Firmicutes - Clostridia	Bacteria	0	S-layer homology domain	0	Non-Cazy	0	95661176	98689920	85791752	116037760	116876616	108073888	83444792	83588248	85469400	82243224	76411832	87002288	31632808	48518344	49905568	39250340	44709688	43224180	32978990	38224292	44509648	80158880	93921616	70706328	67312136	65627148	64595664	69008128		72339848	61920220	63438948	52822928	3.85231e+06
LTPSNYTNYVISAK		1	1	34	0	1570.81	Accession_236107	Microorganism	Firmicutes - Clostridia	Bacteria	0	S-layer homology domain	0	Non-Cazy	0	166251560	136545000	180673056	31268718	156844688	106997730	101487976	64558980	105822456	32714984	78188304	70810240		27542848	22162040	36630536	5.59939e+06	17271034		2.14757e+07	31360976	63492264	53955212	54675856	62896056	39792360	58862108	76323456	66586604	59706944	39980596	41335012	4729644	43168739
VILEAISLPQSQR		1	1	28	0	1453.84	Accession_236107	Microorganism	Firmicutes - Clostridia	Bacteria	0	S-layer homology domain	0	Non-Cazy	0	84551602	92681684	101246574	115887146	105282676	58817080			3.53699e+07		47432193	12158045		8582659	5.69594e+06						2696523	3.81117e+07	49357104	2.86543e+07	4.53903e+07	2.22197e+07	18165102	9.12519e+07	31103072	2.46385e+07	32373894	20481278	8294159
SLEYVSVLTGPMVTDGK	1xOxidation [M12]	1	1	25	0	1811.91	Accession_236107	Microorganism	Firmicutes - Clostridia	Bacteria	0	S-layer homology domain	0	Non-Cazy	0	31541310	23650512	31479410	26263580	29620028	20181724		4.74519e+06					2.40172e+06		7.69604e+06			4620023
ILGVSVSDDDVK		1	1	18	0	1246.65	Accession_236107	Microorganism	Firmicutes - Clostridia	Bacteria	0	S-layer homology domain	0	Non-Cazy	0	135719920	137275104	153316416	153313840	164067600	147829168	135009136	123039760	97219832	125630696	131294264	121970240	52999800	61128304	57642572	81207664	66334268	74012288	51703740	51601364	63992308											75935000	83152896
GSYSTGGFSDIER		1	1	18	0	1375.61	Accession_236107	Microorganism	Firmicutes - Clostridia	Bacteria	0	S-layer homology domain	0	Non-Cazy	0	54831920	57554420	56949909	68778688	69249448	61214140	43255068	41992712	42914148	37146908	43723756	34734072	3.28517e+06	9.30902e+06	13013907	7.36717e+06	9.50804e+06	3.76841e+06	11451225	1.04598e+07	7.09346e+06	28241310	34887991	30960782	35288628	24531362	33780000	33662228	3.15249e+06	35589588	23690988	20424009	17239190	25586706
TLAGDINYEITGDR		1	1	23	0	1537.75	Accession_236107	Microorganism	Firmicutes - Clostridia	Bacteria	0	S-layer homology domain	0	Non-Cazy	0	18727814	17364538					19704654		3.62383e+06				4.4775e+06										47848804	49760964			30492964	4.0519e+06
GPLNNADAGFTDVSK		1	1	15	0	1505.72	Accession_482158	Microorganism	Firmicutes - Clostridia	Bacteria	0	S-layer homology domain	0	Non-Cazy	0	55879264	5.96835e+07	32829288	99859096	5.35302e+06	1.93331e+06	54481528	61376576	77572488	5.26336e+07	69130588	6.6765e+07	5.79553e+06	5.68278e+06		21679178	1.85652e+07	2.29709e+07	12149463	8414674	1.75578e+07	110834265	5.14567e+07	21796263	3.73864e+07	50615903	6718384	1.22519e+08	43925451	2.89038e+07	29233000	6858995	2.76736e+07	36770647
VYASYPSAYK		1	1	17	0	1148.56	Accession_236107	Microorganism	Firmicutes - Clostridia	Bacteria	0	S-layer homology domain	0	Non-Cazy	0	1.30165e+06	1.27969e+06	5.75848e+06	1.4455e+08	5.05356e+06	9.02187e+06	27362098	14192551	22351293	1.45923e+07	5.23422e+06	1.08926e+07	5.23843e+07	38874824	3.76328e+07	1.15173e+08		1.38808e+06	36226716	63043474	62137283	2.5555e+08	284045832	246503962	13475842	976241		258603904	5242319	1.06479e+07	119527192	37446852	69748100	6.76003e+06
SVELGFVAGYPDNTFRPK		1	1	13	0	1997.01	Accession_236107	Microorganism	Firmicutes - Clostridia	Bacteria	0	S-layer homology domain	0	Non-Cazy	0	128903939	7.63267e+07	6.92824e+07	5.80049e+07	1.71242e+08	6.32378e+07	22921945	16292577	19002300	13415280	21299628	18075902	1.82145e+06			2.60379e+06		3.10963e+06	5.23702e+06			69002970	9.58025e+07	5.33286e+07	8.95112e+07	5.59433e+07	71415580	1.32709e+08	127384728	95237105	3.53279e+07	4.5516e+06	1.03849e+07	1.21167e+08
GIINGYPDGSIKPNAEITR		1	1	14	0	2015.06	Accession_236107	Microorganism	Firmicutes - Clostridia	Bacteria	0	S-layer homology domain	0	Non-Cazy	0	73640504	73638248	90011672	109645352	115877584	93532384	29698278	31862198	72524320	30518052	47772756	45928708		26337836	27143784	36758136	32219502	28235860		15696010	25031574	67124584	67943336	73568424	73205784	49304908	58743376	77787496		79534960	59009512	59672296	38815020	159368448
LDINVSGNDTLK		1	1	10	0	1288.67	Accession_236107	Microorganism	Firmicutes - Clostridia	Bacteria	0	S-layer homology domain	0	Non-Cazy	0	76925048	77073120	55368076	89033168	124180096	129840566	77167336	46517780	61178380	60317064	83483640	66328636	12493182	52672064	51616636	53475910	45873816	37527592	7.84659e+06	33733408	41816040	12479482	7473180	7.06685e+06		10882873
ALQTYAEYPSAYK		1	1	8	0	1504.73	Accession_236107	Microorganism	Firmicutes - Clostridia	Bacteria	0	S-layer homology domain	0	Non-Cazy	0	4.9262e+07	79170390	109396624	135824172	108698624	12000252	10975620	4513159	62567713	4.9485e+07	2.99586e+06	44483512	29607346				9.81427e+06						4653341	10512377	7.63736e+06	11263034	18178512	12118245		4662217				5.04382e+06
VLLQLLNLSK		1	1	13	0	1140.74	Accession_236107	Microorganism	Firmicutes - Clostridia	Bacteria	0	S-layer homology domain	0	Non-Cazy	0	905928	46239068	51395316		52042892																	35048908	36986340	21102166	37416960	10336917	16574826	46910992	38257456	27813376	16792374
MIESVDTLNK		1	1	7	0	1149.58	Accession_236107	Microorganism	Firmicutes - Clostridia	Bacteria	0	S-layer homology domain	0	Non-Cazy	0										2.43188e+06																	3.47634e+06		21835362					8398676
EQFINDILVK		1	1	4	0	1218.67	Accession_236107	Microorganism	Firmicutes - Clostridia	Bacteria	0	S-layer homology domain	0	Non-Cazy	0	90443008	104615224	96380112		122292736	108784800		71715656	56627156				26563314	25470982		43891276	34341980	39594640	37051104		37189292	93082088	87449912	83993984	72599288	90271800	96390472	90106808		95335944	56276032	48191916	48736804
EEMVVLIMQAFK	2xOxidation [M3; M8]	1	1	4	0	1469.74	Accession_236107	Microorganism	Firmicutes - Clostridia	Bacteria	0	S-layer homology domain	0	Non-Cazy	0		4666253	8112149		9542082	3924113	5569304	6.18198e+06						1.89778e+06	2.17303e+06		1.48665e+06	2.43695e+06		2.44439e+06		3.15146e+06	2.73824e+06			7134761		5.84922e+06	4274027		2.55146e+06	2.83301e+06
DSYNTSGFPDIK		1	1	3	0	1343.61	Accession_236107	Microorganism	Firmicutes - Clostridia	Bacteria	0	S-layer homology domain	0	Non-Cazy	0	162808560	74127704		140684992	261055856		114708848	162218432	66051508	66813292	67680624	65267412	10353178	24421244	5.32883e+06	23599508	27003310	11446064	32325280	7.01994e+06	13177824				6232181	8032295		21172648		13281855	4326066		4049389
FTEGFPLAFK		1	1	42	0	1156.6	Accession_300734	Microorganism	Acidobacteria	Bacteria	0	0	0	Non-Cazy	Not Found													10939853	6.21729e+06	6585434	4338929	3.23869e+06	19489586		7921306	8958032							3.74166e+06	82184504			3.15598e+06	27866996
DEDPGYDFIAK		1	1	44	0	1269.56	Accession_300734	Microorganism	Acidobacteria	Bacteria	0	0	0	Non-Cazy	Not Found	227593888	239475904	274322792	183967504	189918864	2.69747e+08	410832858	396771424	240720288	234353856	178516026	221386576	273076896	263940160	248502184	327149872	3.11806e+08	330050512	308758728	238192472	2.482e+08	2.30047e+06	51166560	5.6304e+07	7.94987e+06	26993482	17209774		270356448	3.29981e+07	39096700	5.74126e+07	1.09524e+08	73096712
VVVAGLQEFR		1	1	31	0	1117.64	Accession_177573	Microorganism	Acidobacteria	Bacteria	tolQ; biopolymer transport protein TolQ	MotA TolQ ExbB proton channel	0	Non-Cazy	0	225308452	180636816	223862576	190882580	182607462	138371760	104846284	57760748	145394944	45891488	140651632	117538696	81970520	150076192	171528576	190995296	182915856	151218624	106554421	143721968	174702192	72225488	128841144	79233416	65604720	67513544	134505876	138607492	3044007	69797112	78473648	137328932	126625478
ELSSALGILDPNAGVAQR		1	1	29	0	1810.97	Accession_436842	Microorganism	Acidobacteria	Bacteria	PRDX2_4; peroxiredoxin (alkyl hydroperoxide reductase subunit C) [EC:1.11.1.15]	alkyl hydroperoxide reductase Thiol specific antioxidant Mal allergen	0	Non-Cazy	0	65959004	55986788	71048192	75039368	63501896	73172024	80548480	85171256	76526136	48195976	81037024	87645320	29252202	44961364	47481972	43060968	36783876	42737736	45914856	40210820	36785828
ATFLVDPDGIIR		1	1	16	0	1316.72	Accession_436842	Microorganism	Acidobacteria	Bacteria	PRDX2_4; peroxiredoxin (alkyl hydroperoxide reductase subunit C) [EC:1.11.1.15]	alkyl hydroperoxide reductase Thiol specific antioxidant Mal allergen	0	Non-Cazy	0	58673584	79638296	67912984	54242772	69512304	50327844	37665156	38048808	37404688	25814526	38839784	38052380	100345696	61937508	71242784	58523716	46025560	55682784	30353930	76186976	63207648								5032650
MIEAAVAAAEQR	1xOxidation [M1]	1	1	14	0	1275.64	Accession_207813	Microorganism	Acidobacteria	Bacteria	fliA; RNA polymerase sigma factor for flagellar operon FliA	Sigma factors are initiation factors that promote the attachment of RNA polymerase to specific initiation sites and are then released (By similarity)	0	Non-Cazy	0			31116966		30304680			17669308			107499096					1.50051e+08	1.35389e+08	1.62531e+06		2.85672e+06		8854757	7385066						58209640		564290	1.30471e+06
ILTSNYQAEFGR		1	1	14	0	1398.7	Accession_94795	Microorganism	Acidobacteria	Bacteria	0	tonB-dependent Receptor	0	Non-Cazy	0	47696892	52286212	52027336	43719840	38314256	40871820	34559908	30708236	38863484	17302182	40565492	32581110	4.6361e+06	8429688	11599895		7.25507e+06				13140398
VAEDSIGGLQNLIK		1	1	11	0	1456.8	Accession_145156	Microorganism	Acidobacteria	Bacteria	0	iron-sulfur cluster-binding protein	0	Non-Cazy	0										5026644							7918770		8388749	12721412	13124939	6.57061e+06	16115450	15027280	15470822	9351698	7369605	13310766	51028312		4250169		5308165
SVEYGEAPAEAPAR		1	1	13	0	1446.69	Accession_61048	Microorganism	Acidobacteria	Bacteria	0	BON domain	0	Non-Cazy	0	52169530	46528348	65489540	45478612	52754328	54803052	61750264	5.47153e+07	46404008	49023452	47983916	51899408	790926	1.96202e+06	698357	1.48985e+07	1.02734e+07	5678890
FGGGVVNTTIR		1	1	10	0	1120.61	Accession_211024	Microorganism	Acidobacteria	Bacteria	0	TonB-dependent receptor plug	0	Non-Cazy	0	3.40501e+06	2568921	6.91103e+06					1.48516e+06		2.98933e+06	1.80237e+06	1.61023e+06		1.47445e+06			9.40979e+07	124619360			1.61132e+06			2.93676e+06			5.82841e+06	3.00386e+06		2.14806e+06			1.58686e+06
AFAPAVAGALR		1	1	9	0	1043.6	Accession_177573	Microorganism	Acidobacteria	Bacteria	tolQ; biopolymer transport protein TolQ	MotA TolQ ExbB proton channel	0	Non-Cazy	0	196351392	208615808	206210560	164156128	154690208	108199400			102020368		95660896			131737736	146578208	156051568	152702608	39299780		77575384	105206224													2.55495e+06
FAYVTDLSVGR		1	1	9	0	1227.64	Accession_436842	Microorganism	Acidobacteria	Bacteria	PRDX2_4; peroxiredoxin (alkyl hydroperoxide reductase subunit C) [EC:1.11.1.15]	alkyl hydroperoxide reductase Thiol specific antioxidant Mal allergen	0	Non-Cazy	0	98260504	87779408	96513176	60411292	77709600	54421420	31315702	65228456	34485708	20337022	41356196	37910436	28845540	35689164	54229760	42704988	33975004	52099164	33715976	50330120	55922840	3.61156e+06		2.0547e+06		2.87211e+06		4.26342e+06					7200674	8211110
YGASLGGPIILPK		1	1	8	0	1285.75	Accession_104909	Microorganism	Acidobacteria	Bacteria	0	0	0	Non-Cazy	0	38513476	45140772	39091612	34416260	36024212	28672404	25783126	24720376	28841796	18674682	22353784	22406914
AHQLSSEIPGEAIEASQR		1	1	6	0	1922.96	Accession_177573	Microorganism	Acidobacteria	Bacteria	tolQ; biopolymer transport protein TolQ	MotA TolQ ExbB proton channel	0	Non-Cazy	0	89321952	91139064	101775512	82744160		52964768		16024468	40121828		48437360	9026990		2.82872e+06	3.80155e+06	1.81563e+06	2.477e+06					3.94354e+06	6949996
IGDFSQSFDGSGK		1	1	6	0	1344.61	Accession_94795	Microorganism	Acidobacteria	Bacteria	0	tonB-dependent Receptor	0	Non-Cazy	0	52542364	38980960	42916804	45848788	31791060	31319024	42977904	42308716	39087840	25741778	27653506	30627556		2.05409e+06				1.82173e+06
FVALGHNTIR		1	1	6	0	1127.63	Accession_300661	Microorganism	Acidobacteria	Bacteria	asd; aspartate-semialdehyde dehydrogenase [EC:1.2.1.11]	aspartate-semialdehyde dehydrogenase	0	Non-Cazy	0		24370567	11609478	22403974	18406786	21259472	4.56022e+06	10173493	21999928		18272920	2.59403e+07	1.04495e+07	4.51557e+06	1.98308e+06		9769728	5.07087e+06			1.24816e+06								2.53335e+06
YDVQIPWVER		1	1	5	0	1304.66	Accession_211024	Microorganism	Acidobacteria	Bacteria	0	TonB-dependent receptor plug	0	Non-Cazy	0	2168239			2419949					18043356		17487998		22622612	18278930	17487214	19901710	14386472		5077257			79342944	62616356	74914376	85373800	77545392	70723728	80738872		76732080	70953368	70467752	71790928	15213053
INNYTVGGPIYIPNK		1	1	5	0	1662.88	Accession_94795	Microorganism	Acidobacteria	Bacteria	0	tonB-dependent Receptor	0	Non-Cazy	0	40340084	45257320	40919296	31285874	35089632	32157204	30986450	23593198	28358800	21238290	23442910	21740668		6143910	8753044	8721857	11250418	2.02396e+06	2.77446e+06	4.14522e+06
GGLTFAGVNGEPR		1	1	5	0	1274.65	Accession_104909	Microorganism	Acidobacteria	Bacteria	0	0	0	Non-Cazy	0	86497528		39172392	17829856	14869462										17631784	15306294			3.10845e+06		9102909			39108232	5277611	13370430	38836474	3.14881e+06		14658590
GSSEYNLGLGDR		1	1	4	0	1267.59	Accession_462122	Microorganism	Acidobacteria	Bacteria	pal; peptidoglycan-associated lipoprotein	OmpA MotB domain-containing protein	0	Non-Cazy	0	52613508	76392584	6977238	49144360	55351912	36131668	9508412	22680186	62120976	21448200		19828314						3954897				5.20799e+06		8114422		9991681	22623104	5.82946e+06		6056761
EDAPSNLAIIGR		1	1	3	0	1255.66	Accession_300707	Microorganism	Acidobacteria	Bacteria	UGP2; UTP--glucose-1-phosphate uridylyltransferase [EC:2.7.7.9]	UTP-glucose-1-phosphate uridylyltransferase	0	Non-Cazy	0	191348096	178183408	212737664	179245744	195545936	117072024	29555760	6.67321e+06	81048672	21568002	92431552	57320740																	136445840					6.34982e+06
TSIGNTGIYDAR		1	1	129	0	1267.63	Accession_103932	Microorganism	Actinobacteria	Bacteria	pyrP; uracil permease	permease	0	Non-Cazy	0	315443936	304163232	922741568	521744672	454590912	321236058	908990592	390338000	1119102400	453962240	814483264	924479504	157191491	219448364	194839016	1.9519e+08	167873003	198082640	191534112	186742336	2.41863e+08	155389024	167370288	164531872	200785264	184122240	209992160	193600512	217551460	189713672	1.29176e+08	112780424	112913848	156833860
DWNDLLDPK		1	1	59	0	1115.54	Accession_325786	Microorganism	Actinobacteria	Bacteria	afuA; iron(III) transport system substrate-binding protein	ABC transporter	0	Non-Cazy	0	251268896	258875520	208893104	182379008	225819056	161069984	272628640	225437680	159488592	152535648	152069328	151434240	84227848	114392688	98090912	145998800	79918704	126846936	150809824	104716112	112401640	157866000	119873952	193910304	254940080	244756432	266597648	170627504		186413712	210838464	171645968	197610912
MEDTVFSIFK	1xOxidation [M1]	1	1	33	0	1232.59	Accession_103932	Microorganism	Actinobacteria	Bacteria	pyrP; uracil permease	permease	0	Non-Cazy	0	80652448	83065176	85919152	84001664	81384296	67322688	55327664	75318224	65695784	41615768	54764240	51285004	42193788	51861344	74658736	61426732	53340712	66849656	68282544	69681888	81312048	106531120	137893760	100176248	125061904	110480792	111302528	126214264	147769808	127264912	97112520	74530624	72229288	105753536
LGPSLIPVER		1	1	36	0	1080.64	Accession_409407	Microorganism	Actinobacteria	Bacteria	mtnN; adenosylhomocysteine nucleosidase [EC:3.2.2.9]	nucleosidase	0	Non-Cazy	0													34321956	34143180	34225708	36651440	35045432	32342330	43460796	30948842	32446200	91238200	58919984	83944728	94539592	118642576	113551968	101092640	143347632	81519320	73168744	75028208	69900920	183245248
ALDLPPSPQLVFAPR		1	1	38	0	1620.91	Accession_318482	Microorganism	Actinobacteria	Bacteria	dsrA; dissimilatory sulfite reductase alpha subunit [EC:1.8.99.5]	sulfite reductase, dissimilatory-type alpha subunit	0	Non-Cazy	0		764559	934716		307832								3.97159e+06	30032381	33472729	35816989	2.86854e+07	24388866		29816450	35818272	447047412	333989808	173202290	408394908	319776790	358737516	426004648	300793556	404278288	270805192	89265790	5.08098e+07	217079308
EGITWSDGEPLTAEDVK		1	1	22	0	1846.87	Accession_107043	Microorganism	Actinobacteria	Bacteria	ABC.PE.S; peptide/nickel transport system substrate-binding protein	Extracellular solute-binding protein, family 5	0	Non-Cazy	0													8692902	19428218	17042658	3.68641e+06	6861356	10789456	3.52396e+06	5.4871e+06			108059472	145523408		108813032	141411408	152970752	163122016		90074072		94342152	289467648
VVDDLHFISQQLK		1	1	17	0	1541.83	Accession_50685	Microorganism	Actinobacteria	Bacteria	0	Alpha beta hydrolase	0	Non-Cazy	0													26671950	35949036	39311480	35068824	36601664	40074652	37772656	40869504	45647248	7.38591e+07	70522728	56164924	71102800	60434829	77106896	8.26382e+07	95546720	61228060	57436076	63969076	51808324	117634848
LAEQPAEKPDEEPGPPPK		1	1	25	0	1928.96	Accession_452872	Microorganism	Actinobacteria	Bacteria	ABC.SS.S; simple sugar transport system substrate-binding protein	ABC transporter substrate-binding protein	0	Non-Cazy	0		3046633	5003376	6.73125e+06	3315416	3.71528e+06	4.172e+06	709226	7.16792e+06	1.04235e+07	7608635	1.28086e+07	1.05964e+07	1.32195e+07	11228823	1.25441e+07	11571638	6.56428e+06		10087010	1.42269e+07
FFEVVSADDR		1	1	22	0	1184.56	Accession_325786	Microorganism	Actinobacteria	Bacteria	afuA; iron(III) transport system substrate-binding protein	ABC transporter	0	Non-Cazy	0	376140096	383153888	406760064	374574112	376829952	365137920	273854656	310457312	287723264	215444624	257750048	265072496	86168808	100386920	128168800	140370592	111649688	138376928	114768416	90733848	119511328	140014640	130125752	146756688	167441584	166934512	178723120	159692544		133962440	179200768	176367248	165394400
WSQVVNGAYENLK		1	1	15	0	1507.75	Accession_44497	Microorganism	Actinobacteria	Bacteria	afuA; iron(III) transport system substrate-binding protein	ABC-type Fe3 transport system, periplasmic component	0	Non-Cazy	0													3.54197e+06	3.53075e+06	22385564	39147095	26996256	25357837	7.84114e+06	23353172	16641177	31466660	33003880	5.09284e+07	54822584	34657482	31811370	17054160	4.72454e+06	31387302	21412036	15031200	14785082	58373868
ALADVDGNGTVNAFDAR		1	1	16	0	1705.81	Accession_178224	Microorganism	Actinobacteria	Bacteria	0	0	0	Non-Cazy	Dockerin				952305088				691217280	647908992	3.76369e+06	2240393	1.63509e+06	127002816	192927670			183238576	2.11099e+06	6.09323e+06	2.26648e+08	2.83761e+08		17820206	6.55431e+06	5.05559e+08		475743040	3.2829e+06		27876652	3617355	2.13987e+06	7.35871e+06
NVAAAYEIVSQQAQGK		1	1	20	0	1676.86	Accession_6866	Microorganism	Actinobacteria	Bacteria	uncharacterized protein	glyoxalase bleomycin resistance protein	0	Non-Cazy	0	261616512	265887872	330656368	284807736	274676760	204455840	49292661	1.15163e+07	164254800	62013332	195977748	137532692	2.84456e+07	68514710	66805768	111869602	118592948	50343100		4.8618e+07	52740996	74567490	44459334	3.76248e+07	7.25817e+07	59586432	61014028	63088368		58393688	43476720	6.02716e+07	40049052	80814112
DGKPATVPLSEVMGR	1xOxidation [M13]	1	1	11	0	1572.81	Accession_50682	Microorganism	Actinobacteria	Bacteria	pfk; ATP-dependent phosphofructokinase / diphosphate-dependent phosphofructokinase [EC:2.7.1.11 2.7.1.90]	Phosphohexokinase	0	Non-Cazy	0	2331885	24370296	26966958	4.44676e+06		2.1218e+06	3.36731e+06		5011157		1.63902e+06	41729840	2.03761e+06	2.19275e+06	19358050		7.4972e+06	2580086	2.55287e+06	1.06566e+07	3.2561e+06	75187221	3.57337e+06	6.5484e+07	70345984	85828128	85207112	81195720	2.84634e+08	46331392	7.46247e+07	3.25332e+06		1.97742e+08
FTAGTLLGTER		1	1	11	0	1165.62	Accession_50682	Microorganism	Actinobacteria	Bacteria	pfk; ATP-dependent phosphofructokinase / diphosphate-dependent phosphofructokinase [EC:2.7.1.11 2.7.1.90]	Phosphohexokinase	0	Non-Cazy	0	261809328	249641440	251869632	224292256	231912016	197024832	3558991	86877384		5.57784e+06			4.6093e+08	386444128	486512602	282194236	372191800	505786816	437118452	257667104	528974448	3.66463e+08	3.54912e+08	346207072	361298747	340765184	358737600	365346752	480333467	3.60617e+08	271772512	266315537	248306736	418350821
TVVDALDPMVK	1xOxidation [M9]	1	1	11	0	1203.63	Accession_275720	Microorganism	Actinobacteria	Bacteria	dhaL; phosphoenolpyruvate---glycerone phosphotransferase subunit DhaL [EC:2.7.1.121]	Dak1 domain	0	Non-Cazy	0	9631202	23323358	23062628									1.78722e+06		3.18104e+06	2.68743e+06		4.10469e+06	2.42837e+06				58631288	60605372	32610244	50905460	56277112	57680276	7.96169e+06		31588888	4893863		2543804
ELVPISEVAANPAR		1	1	9	0	1465.8	Accession_395243	Microorganism	Actinobacteria	Bacteria	0	VWA	0	Non-Cazy	0	43087792	35952656	48046812	42090700	35872852	67199392		100575160		68762752	30267180	42035812				9428907				10481218	4.38532e+06			4269113	2.7378e+06					13861840		3.7897e+06
AFTSGTGMPADNAELLK	1xOxidation [M8]	1	1	8	0	1738.83	Accession_84582	Microorganism	Actinobacteria	Bacteria	ABC.SS.S; simple sugar transport system substrate-binding protein	ABC, transporter	0	Non-Cazy	0																					2201106	217989408		169382352			3.29043e+06		3.5659e+06	154380432		2.47669e+06	3.64848e+06	1.70432e+08
IDAAAESSSNPLR		1	1	10	0	1330.66	Accession_44497	Microorganism	Actinobacteria	Bacteria	afuA; iron(III) transport system substrate-binding protein	ABC-type Fe3 transport system, periplasmic component	0	Non-Cazy	0	79153976	19880196		68367186			1.16655e+06	3.9221e+06	91026320	49085944	116618040	83987736		45720136	50362492	82657040	65655964			33636860	39220412							27289782	3230091		4333270	26205154
TYYSFGDIR		1	1	7	0	1121.53	Accession_288900	Microorganism	Actinobacteria	Bacteria	ABC.MS.S; multiple sugar transport system substrate-binding protein	Extracellular solute-binding protein family 1	0	Non-Cazy	0		4670433			5933633	2.33313e+06				1.26626e+06									1.43193e+07			7.36721e+06			1.58903e+07	19672642	9540614	29497522	19415344	9936521	2.0068e+06		3.05361e+06	56615056
LIADTSGYWDQTK		1	1	5	0	1497.72	Accession_111673	Microorganism	Actinobacteria	Bacteria	rbsB; ribose transport system substrate-binding protein	abc transporter	0	Non-Cazy	0	12452753		11651017	70488920	9080387	6698942	2.83391e+06	6782109		1.75171e+06						52172072									6.8069e+06		22391500		20226658	5084680		90966464	175821536
AEALGGVIVLSPTDVDNR		1	1	5	0	1825.97	Accession_6866	Microorganism	Actinobacteria	Bacteria	uncharacterized protein	glyoxalase bleomycin resistance protein	0	Non-Cazy	0	28029226	26162972	32209120	17110706	16282584	12897257	23383640	24064638	24863124	17685242	25607318	21514554	5.245e+06	4.24405e+06	7.81675e+06	4.63146e+06	10014991			5.63926e+06
VLVTSAGDPLPWTDVVK		1	1	5	0	1796.98	Accession_93103	Microorganism	Actinobacteria	Bacteria	fabK; enoyl-[acyl-carrier protein] reductase II [EC:1.3.1.9]	reductase II	0	Non-Cazy	0		1.94358e+06	539077		746467		2.12703e+06		242494													15307217	1.92309e+07	20597180	22962736	11046191	20735554	18003342		22326882	19619010	17679866	1.54742e+07
TEFITR		1	1	5	0	766.409	Accession_165136	Microorganism	Actinobacteria	Bacteria	0	0	0	Non-Cazy	0	91922.7	135864	980696	589843	728155	790259	913495	757330	145318		165376	1.19278e+06	627779		929328	1.77668e+06	517577	1.8518e+06	528559		34886.1	1.04195e+06	91822		936363	56226.4	238201	828336	7316937	1.22975e+06	667541	657346	785823	8.83022e+06
EGITWSDGTPFTAEDVK		1	1	6	0	1852.86	Accession_155779	Microorganism	Actinobacteria	Bacteria	ABC.PE.S; peptide/nickel transport system substrate-binding protein	Extracellular solute-binding protein, family 5	0	Non-Cazy	0															2.08079e+06								5959704	9722534					47839848			3.14107e+06	2.87885e+06	6.73199e+06
ISPGVDVLETR		1	1	5	0	1185.65	Accession_99213	Microorganism	Actinobacteria	Bacteria	rbsB; ribose transport system substrate-binding protein	abc transporter	0	Non-Cazy	0	320464320	328369312	358002624	319341632	308493088	343477408	372605632	344060992	317412256	259112400	271824544	261042864	192434176	180422000	181629872	278409792	240332544	246080144	242180160	171940400	173823696	1231216896	634874112	1214321536	1301192704	1252195712	1126784768	1284669312		1137345792	787837184	779597440	722245248
GAVAPDVEIGDPWNSK		1	1	5	0	1654.81	Accession_121957	Microorganism	Actinobacteria	Bacteria	0	Succinate DeHydrogenase	0	Non-Cazy	0					4794629						2.28579e+06																		169739536			3.43919e+06	2560083	97897032
DLFVNQAIEK		1	1	4	0	1176.63	Accession_106461	Microorganism	Actinobacteria	Bacteria	rhaS; rhamnose transport system substrate-binding protein	periplasmic binding protein	0	Non-Cazy	0										92941288	94516912	106624752	36384056						26744544					74859528	79486080	100239504	83842232					59569804
IDIEWVTR		1	1	4	0	1031.55	Accession_182294	Microorganism	Actinobacteria	Bacteria	0	Prolyl oligopeptidase family	0	Non-Cazy	Dockerin																											22693148		20592442				21870708	50425540
IGLPEGDLYDLPTSGK		1	1	4	0	1674.86	Accession_310274	Microorganism	Actinobacteria	Bacteria	0	0	0	Non-Cazy	Not Found	53914908	42924708	9314861	46849548	49669115	17411434				34606308	2.94843e+06					3.99929e+06					1.32014e+07						3.65336e+06		19931933	5.36186e+06	4233806	10151658		20356336
SWLGLVNNDAVELDR		1	1	4	0	1700.86	Accession_50682	Microorganism	Actinobacteria	Bacteria	pfk; ATP-dependent phosphofructokinase / diphosphate-dependent phosphofructokinase [EC:2.7.1.11 2.7.1.90]	Phosphohexokinase	0	Non-Cazy	0	177008		591002			190883	246675	56885.5	187920			147708				110767	357428	1.09591e+06		933290				84412832					106287
NLLADAEFR		1	1	3	0	1048.54	Accession_435964	Microorganism	Actinobacteria	Bacteria	ABC.PE.S; peptide/nickel transport system substrate-binding protein	Extracellular solute-binding protein, family 5	0	Non-Cazy	0						11701408	17894394		33123016	44557808		34942596	42367752		29763236	13305767		25492210	4944586	30970444	11152686								169921968					200368688
IATVQDPAGVIFSIQHGIHE		1	1	3	0	2132.11	Accession_6866	Microorganism	Actinobacteria	Bacteria	uncharacterized protein	glyoxalase bleomycin resistance protein	0	Non-Cazy	0	11706632		59185720	7.07539e+06		468067			31882.7	15616.3		19020.3	16361.1		228472	3.03846e+06	159458			77304.7		24647683		2.31244e+07	69340153	44526136	38067584	1.02347e+07	61810836	4.53787e+07	10727876	129862	1.69738e+07
GASLEELEALGNR		1	1	3	0	1358.69	Accession_22383	Microorganism	Actinobacteria	Bacteria	dhaK; phosphoenolpyruvate---glycerone phosphotransferase subunit DhaK [EC:2.7.1.121]	Dihydroxyacetone kinase	0	Non-Cazy	0								15454919	3.13366e+06				6.02023e+06	17154804				21216992	3064220	24792618	22983902			75655688		71598024	26266106	4.78586e+06			23138176	14901881	25461768
LLEQLGADSINPVR		1	1	3	0	1524.84	Accession_55379	Microorganism	Actinobacteria	Bacteria	0	0	0	Non-Cazy	0	35569460	35785528	39229488		45072844		5911119	27085958						7323170			8178201					15717706	30786498	25073844	24220830	17360354	23793258	18831024		16679935		4945923
TQPGLGIAPLVR		1	1	57	0	1221.73	Accession_218641	Microorganism	Alphaproteobacteria	Bacteria	ABC.PE.S; peptide/nickel transport system substrate-binding protein	Extracellular solute-binding protein, family 5	0	Non-Cazy	0	42010560	39996064	35723368	36041768	33248856	35342480	48841812	49587076	45746968	3.79964e+07	45015628	45728352	50194184	52771448	57115452	70284816	56011448	56009208	57386456	51404296	50508676	128498160	109977648	121436224	120730904	129025696	142948864	154562208	5268445	130313136	85622336	87370784	80906514	198248240
DVDADPSLYVTR		1	1	77	0	1350.65	Accession_219966	Microorganism	Alphaproteobacteria	Bacteria	ytfQ; galactofuranose transport system substrate-binding protein	Periplasmic binding protein LacI transcriptional regulator	0	Non-Cazy	0	330576448	330593472	369679168	322374432	325335904	290213152	269548064	245362944	264672224	205245504	273258816	254766256	394360416	527889120	525545600	673293696	638451328	641671296	558855552	526960544	608854400	629467200	540271488	670961216	584403328	627129472	589260544	645542144		632221056	820657920	710275648	679766400
DPLVGDLLR		1	1	44	0	997.568	Accession_218641	Microorganism	Alphaproteobacteria	Bacteria	ABC.PE.S; peptide/nickel transport system substrate-binding protein	Extracellular solute-binding protein, family 5	0	Non-Cazy	0	58549820	57868272	56914052	59982936	69848208	53993084	83291008	69100472	66273040	64734684	69074096	64640216	113691512	128367512	117828680	125384344	102079480	113699504	145612688	117618856	119558296	145399552	127412088	139631312	141576528	133048344	143827952	116950840	135371296	143108672	113588184	127325680	118390080	118887112
TVGEEEQIELAK		1	1	48	0	1345.68	Accession_218641	Microorganism	Alphaproteobacteria	Bacteria	ABC.PE.S; peptide/nickel transport system substrate-binding protein	Extracellular solute-binding protein, family 5	0	Non-Cazy	0	9.23901e+06	5.98894e+07	59447390	5.91757e+07		57805676	9.95847e+07	98698020	8.43748e+07	7.56887e+07	1.86548e+06	3.90774e+06	8.56153e+07	4.50236e+06	6.7085e+07	6.93816e+07	11023029	39317628	86519674	4.85451e+06	3.48508e+07	1.30564e+07	46442773	8.16372e+07	52836552		55525168	1.1481e+08	127655062	54526244	1.36445e+07	6.79452e+06	6.02638e+07	439149242
YADPDELAQLVK		1	1	29	0	1361.69	Accession_218641	Microorganism	Alphaproteobacteria	Bacteria	ABC.PE.S; peptide/nickel transport system substrate-binding protein	Extracellular solute-binding protein, family 5	0	Non-Cazy	0						5.39858e+06																						6.12208e+06	25403860			4.45401e+06
TFIGPVINDR		1	1	41	0	1131.62	Accession_123523	Microorganism	Alphaproteobacteria	Bacteria	0	Dehydrogenase	0	Non-Cazy	0			3.20704e+06				4.17636e+06																						141781744					158135008
VALITGGGTGLGADFAK		1	1	23	0	1547.84	Accession_163524	Microorganism	Alphaproteobacteria	Bacteria	0	reductase	0	Non-Cazy	0	106103712	130939432	153744336	91415896		77642376	59289720	53444072	43909424		64629804	55269832		53047544	77864208		61825844	105250392	76188616	68973416	75255832	13976961	68494688	145007064	90644894		79011599	100439286	140720496	117371408	51774436	104063130	79708352	254300886
YNELPDDLK		1	1	36	0	1106.54	Accession_103326	Microorganism	Alphaproteobacteria	Bacteria	0	Trap dicarboxylate transporter, dctp subunit	0	Non-Cazy	0		7.1512e+06	18442430		4679120					5.6181e+06		6.57402e+06		2215798		5816684	9048005				2.02272e+06				80757176	79422784	94545704			80178872	62270190	4431125	169174864
FSPDGGSIVPR		1	1	28	0	1131.58	Accession_218641	Microorganism	Alphaproteobacteria	Bacteria	ABC.PE.S; peptide/nickel transport system substrate-binding protein	Extracellular solute-binding protein, family 5	0	Non-Cazy	0	2.38846e+07		5432629	39367341	4276159	41716611	4.00744e+07	6.89031e+07	41680728	4459820	7527259	5.64229e+06	5.69653e+07	31838524	69345928	72236520	42972196	82582920	6.75824e+07	52354408	54558564	251885018	248941135	259400208	270235904		260049648	265851488	3.12032e+08	281208320	179112368	171203538	142625177	334569074
YTLEDMVR	1xOxidation [M6]	1	1	48	0	1042.49	Accession_250989	Microorganism	Alphaproteobacteria	Bacteria	galE; UDP-glucose 4-epimerase [EC:5.1.3.2]	Nad-dependent epimerase dehydratase	0	Non-Cazy	0	3.43301e+08	317066176	370503392	4.10482e+08	448659312	6654562	404937728	395416704	375083968	2.88618e+08	374169888	343197280	6.26248e+07	102169656	1.19145e+08	1.39666e+08	1.23092e+08	119633040	79114378	1.06051e+08	1.17345e+08	7.43924e+06	11306190	2260983	2.44463e+06	1.82034e+06		5.23204e+06	7116357	5.60005e+06		2.94405e+06		1.1699e+08
EVLALFPGMQIIR	1xOxidation [M9]	1	1	65	0	1502.84	Accession_219966	Microorganism	Alphaproteobacteria	Bacteria	ytfQ; galactofuranose transport system substrate-binding protein	Periplasmic binding protein LacI transcriptional regulator	0	Non-Cazy	0	1.70794e+06	2661195		367912																		573506640	227139198		461017192	405294052	431080440	469261828		511714520	234598664
IIVEEPFAEEFTK		1	1	22	0	1551.79	Accession_123523	Microorganism	Alphaproteobacteria	Bacteria	0	Dehydrogenase	0	Non-Cazy	0	105601801	1.17226e+08	111458336	135659968	164439792	1.34722e+08	1.03767e+08	1.27846e+08	90442391	67639528	9.45654e+07	64307668	1.20353e+07	16951432	22911024	35586608	3.12827e+07	27840776	2.43785e+07	20785852	28714714	47354820	40565009	6853167	38059104	34601310	36029772	31026350		36156318	29408038	35975120	19260762	16056801
RLEFADVLQR		1	1	26	1	1246.69	Accession_123523	Microorganism	Alphaproteobacteria	Bacteria	0	Dehydrogenase	0	Non-Cazy	0	172771136	195859040	194251952	182179536	194507184	141037680	90707112	106528807	101549501	66290816	86528414	81636907	125085906	104474218	134084976	103270212	105961486	111581008	113663602	34633972	114666788	266916352	268265528	244104712	288800312	268396968	2.76423e+08	268589248		272442664	189146552	186965784	141936040
TIYVDEELGDAR		1	1	17	0	1380.66	Accession_20222	Microorganism	Alphaproteobacteria	Bacteria	ABC.MS.S; multiple sugar transport system substrate-binding protein	extracellular solute-binding protein, family 1	0	Non-Cazy	0	17686720	17244392			13994789				42189216	33717700	52097924	41577700		61343560		74822816	43761964			41179392	4.21549e+06						13811189		4530546			11150445		6020523
NPYFVGVDPEGNQLPYIDR		1	1	14	0	2193.06	Accession_218641	Microorganism	Alphaproteobacteria	Bacteria	ABC.PE.S; peptide/nickel transport system substrate-binding protein	Extracellular solute-binding protein, family 5	0	Non-Cazy	0													17356034	34738632	55347528	57978548	41713392	76499664	52450532	57796824	84107592	199967568	221493936	232940144	247565040	191719536	242612816	259005424	352166528	221995584	134841152	89452448	105748712	394609174
GIIVTSGNNPLPNLQAR		1	1	14	0	1763.98	Accession_102387	Microorganism	Alphaproteobacteria	Bacteria	ABC.SS.S; simple sugar transport system substrate-binding protein	Inherit from COG: Periplasmic binding protein LacI transcriptional regulator	0	Non-Cazy	0	23560264	30547032	37095156	25784252	29573682	23369124	11860577	4.01085e+06	9555605	4.17009e+06	7.7357e+06	7.57459e+06		7.7201e+06	5.20289e+06	24801804	18898712	15541320	2.39733e+06	12669969	14277524	55611212	17265412	39116048	35024040	25532018	24806056	49469024		38768276	26742224	32265908	20830418
VIDGQENPVVGIIIPTK		1	1	23	0	1792.02	Accession_71397	Microorganism	Alphaproteobacteria	Bacteria	0	trap dicarboxylate	0	Non-Cazy	0	59039874	59218616	56189280	78615180	82163646	72393365	104334860	102240262	80001398	92599412	104946388	105457648
TAANVLYDAVVK		1	1	15	0	1263.69	Accession_168353	Microorganism	Alphaproteobacteria	Bacteria	araF; L-arabinose transport system substrate-binding protein	Periplasmic binding proteins and sugar binding domain of LacI family	0	Non-Cazy	0	3.84081e+06		8411703	2.16443e+06	2.94186e+06	3.94743e+06							2647815						5.05652e+06						3.88144e+06		4145811	5349708	152213552	2.58038e+06				158838294
FSTVAGEMGAADAER	1xOxidation [M8]	1	1	15	0	1527.67	Accession_279216	Microorganism	Alphaproteobacteria	Bacteria	katE; catalase [EC:1.11.1.6]	catalase (EC 1.11.1.6	0	Non-Cazy	0		531947	315630		310038	303713							762025			179070	2.64357e+06			228864					1.297e+06	867654	349668	2.81244e+06		1.37325e+06	749055	952947	661311
QYYLELGGK		1	1	8	0	1070.55	Accession_123523	Microorganism	Alphaproteobacteria	Bacteria	0	Dehydrogenase	0	Non-Cazy	0	132891224	108811754	125368988	100340236	146898460	170462848	159900432	300504452	136065676	172518752	115209140	179588064	623870848	180644224	177970000	89301090	30627186	341336288	692557208	171217504	155608512	1.67274e+08	110529448	200402429	1.82475e+08	263421168	339002592	7.12168e+07		2.52394e+08	251463920	222626576	851373632	132102472
ATPVVETWPTSSK		1	1	8	0	1402.72	Accession_270417	Microorganism	Alphaproteobacteria	Bacteria	0	Inherit from bactNOG: Polymorphic outer membrane protein	0	Non-Cazy	0	1.71693e+07	22809502	22371740	7.42058e+06		2.37243e+06		2882937	2.004e+06			1.67726e+06			2.37943e+06	5.26854e+06	1.78706e+06			2.08565e+06		6167443		2.93971e+06		2935011		2.26392e+07	34863540		16130430	4814595
VYPNAVLVGGDQMR	1xOxidation [M13]	1	1	8	0	1534.77	Accession_71397	Microorganism	Alphaproteobacteria	Bacteria	0	trap dicarboxylate	0	Non-Cazy	0		7372264	3.89535e+06	42610568	47166208				45778580	45681252	51105920	42732768	2.58302e+06						2.1498e+06	5.00492e+06
NVEIVNPSPEAIAEFK		1	1	7	0	1756.91	Accession_322892	Microorganism	Alphaproteobacteria	Bacteria	0	Bacterial extracellular solute-binding protein, family 7	0	Non-Cazy	0				13001742			14837596	17089926	7.72976e+06	7.66983e+06	4861399					2632764	3.0881e+06						24814220	9933762			17104820	25729078		6.84031e+06		2.21569e+06
ADSPLAQNVEYPVLYGESK		1	1	6	0	2080.02	Accession_270862	Microorganism	Alphaproteobacteria	Bacteria	0	catalyzes the conversion of fructoselysine 6-phosphate to glucose 6-phosphate and lysine	0	Non-Cazy	0	5361420					2.42709e+06	4670978	6899049	7441132	7710868	7.26916e+06	2.65196e+06			1.71968e+06		3.21709e+06					6532128	3.76043e+06			4.72377e+06	8905147		3.48479e+06	10760286		6.24877e+06		6.22786e+06
AGAEDVEAVMK		1	1	5	0	1119.54	Accession_123523	Microorganism	Alphaproteobacteria	Bacteria	0	Dehydrogenase	0	Non-Cazy	0	129268240	130521824	127440040	119952928	132199344	98636304	155163696	130982136	92613552	95818520	98234824	106017224		3.87241e+06		7079935	8131228	3.02267e+06		8621864	2.80988e+06								247706144			11690691		184660512
VALSYAIDREEIK		1	1	5	1	1506.82	Accession_218641	Microorganism	Alphaproteobacteria	Bacteria	ABC.PE.S; peptide/nickel transport system substrate-binding protein	Extracellular solute-binding protein, family 5	0	Non-Cazy	0	23277404	6.58663e+06	4.84265e+06	14835257		2.72906e+06	6667123		2.28053e+06		3.01274e+06			1.35831e+06	1.54684e+07	8.35523e+06		7324857	8059546	11783449	9.49591e+06	66284861	65744102	5.6562e+07	84705816	43308464	65967950	111418922	97798624	77460480	43728098	7836886		97913400
ESTLIGGIANIPGK		1	1	5	0	1369.77	Accession_270417	Microorganism	Alphaproteobacteria	Bacteria	0	Inherit from bactNOG: Polymorphic outer membrane protein	0	Non-Cazy	0	74389368	77932280	99663512	68649136	76041920	68205080	57020096	51902672	63459936	51651192	64373140	56616364	17635332	27451526	28951900	33560244	27893622	20193760	15040036		26339080				20987626				9757281			15000752	7.32679e+06	22494770
GIAITVPDQTIGPAITK		1	1	5	0	1694.97	Accession_168353	Microorganism	Alphaproteobacteria	Bacteria	araF; L-arabinose transport system substrate-binding protein	Periplasmic binding proteins and sugar binding domain of LacI family	0	Non-Cazy	0	25285948	26908082	27128850	26506808	29199704	22228752	17027148	20710586	21464702	16956646	30229822	22044904	3.31467e+06	13470863	11993599	24384262	23332930	17919886		15206650	14179602	12719996		17086454	10947441	9194645	9067610	14620752		9589753	9695402	10092100	9040708
AALFISGLDVGR		1	1	4	0	1218.68	Accession_168353	Microorganism	Alphaproteobacteria	Bacteria	araF; L-arabinose transport system substrate-binding protein	Periplasmic binding proteins and sugar binding domain of LacI family	0	Non-Cazy	0			15571195		5.22662e+06	39968420		4534254			2.31229e+06	4.59541e+06	2.16338e+06	2.92548e+06		1.77883e+06			1.79479e+06						3159440	3.0223e+06	12599551	12988329	165325008	3.75181e+06		5271527		4745940
ELTNNVRPITTPDDLK		1	1	4	0	1825.97	Accession_71397	Microorganism	Alphaproteobacteria	Bacteria	0	trap dicarboxylate	0	Non-Cazy	0		2508953	3.21879e+06						4034876	2996712	10771438	10868562										23836740	14471880	14432651	7663305	14953821	3.70276e+06	7.6422e+06		12414295		2.28908e+06
NEFLANLETAVR		1	1	4	0	1376.72	Accession_270862	Microorganism	Alphaproteobacteria	Bacteria	0	catalyzes the conversion of fructoselysine 6-phosphate to glucose 6-phosphate and lysine	0	Non-Cazy	0		24868638		26717072	28048924									1.61722e+06				4.38594e+06	6.21164e+06	4.12495e+06		5.78154e+06				7052705	4081627	7885736	6.71708e+06			5516237
LVMGETYHTNLNR	1xOxidation [M3]	1	1	4	0	1563.76	Accession_123523	Microorganism	Alphaproteobacteria	Bacteria	0	Dehydrogenase	0	Non-Cazy	0			740758	1.55967e+06	756898				539834	2.81929e+06	13617674	4678588		4.11471e+06	187725	792942	8.0685e+06			2.99595e+06	1.48859e+06
EHEWVVVK		1	1	5	0	1025.54	Accession_234261	Microorganism	Aquificae	Bacteria	gcvH; glycine cleavage system H protein	The glycine cleavage system catalyzes the degradation of glycine. The H protein shuttles the methylamine group of glycine from the P protein to the T protein (By similarity)	0	Non-Cazy	0	507486														1.02492e+06	954965		682864							2.04847e+06	2.44336e+06	2.14551e+06	1.42185e+06	4.49982e+06	1.37353e+06	442039	310167	336617	8968017
ATPLVVDGTPVTEDAR		1	1	92	0	1640.85	Accession_161281	Microorganism	Armatimonadetes	Bacteria	0	s-layer domain-containing protein	0	Non-Cazy	0	5.60986e+07	62470427	7.21376e+07	5.15077e+07	5.00651e+07	42991748	44473160	37896648	4.93295e+07	32599570	47190026	6.65199e+07	5.42032e+07	69788451	50894944	59548096	61176468	52747036	42780039	37123856	48141924	90078304	88167960	101687907	106096936	9.42836e+07	1.02421e+08	88694288	104553967	1.08321e+08	87891205	83000448	73546408	336486206
SLDDTAIDLR		1	1	66	0	1118.57	Accession_161281	Microorganism	Armatimonadetes	Bacteria	0	s-layer domain-containing protein	0	Non-Cazy	0	9617246	48132968	45779320	51381260	47098464		57699460	51473688	42784508	41113000	38083700	59161352	133164018	1.55868e+08	135841216	141722464	134238244	141569296	182568560	139259107	145128224	315413536	348761696	328596068	370405519	307223584	397111868	321028800	347653728	359288522	263784992	223551536	212827168	840868096
NYVAANVNDAPLALPTMGVGGSPLVGTR	1xOxidation [M17]	1	1	45	0	2770.42	Accession_161281	Microorganism	Armatimonadetes	Bacteria	0	s-layer domain-containing protein	0	Non-Cazy	0		16352186	6061020	17557278		29582298	6576515	4.26406e+06	7461097	8741923	17313690	7.33401e+06	9094325	22778674	23716392	22509364	22097848	21330438	28662460	25911638	32337706	69924912	52391368	47938276	61660828	48117400	64301436	45970060	139511520	57373812	72060664	48251876	43235188	268132734
ITGDLNLIGK		1	1	48	0	1043.61	Accession_161281	Microorganism	Armatimonadetes	Bacteria	0	s-layer domain-containing protein	0	Non-Cazy	0	315804608	319379200	320660704	296568608	246399424	125643456	275646336	250928208	274257632		272376736		253159904	3.73829e+08	386469088	421015856	3.64064e+08	354000352	312354912	348943648	3.893e+08	613027520	691653696	636138496	694084672	662564416	667026368	713920832	140231312	6.81009e+08	640284416	534032032	461251008	1126295424
AALPSIQYLLEHGAK		1	1	28	0	1610.89	Accession_131458	Microorganism	Armatimonadetes	Bacteria	PGK; phosphoglycerate kinase [EC:2.7.2.3]	Phosphoglycerate kinase	0	Non-Cazy	0	68387618	56896604	53565392	57805332	61141864	39457700		2.27465e+06	1.41913e+06		3144617	609173	4.73136e+06	1.6654e+06	18940316	7035412	6.50368e+06	14766255	80263368	11108736	29208938	90886808	111627832	57778596	105153720	70999416	81384896	112185392	121324712	95877696	51803824	37778708	8733439	38314564
LSFGEPETGVPADLLAR		1	1	22	0	1771.92	Accession_161281	Microorganism	Armatimonadetes	Bacteria	0	s-layer domain-containing protein	0	Non-Cazy	0	21690618	24831506	25290496	9415101	7401065						2212726			5.96241e+06	7.55881e+06	8738568	1.21566e+07	9622266	1.94714e+06	7.10172e+06	6.84191e+06	56711895	31153582	12182745	37350988	39189636	50980004		1.18304e+06	54942396		17037712	11189475	72637368
AFAGVNPVDGR		1	1	22	0	1102.56	Accession_161281	Microorganism	Armatimonadetes	Bacteria	0	s-layer domain-containing protein	0	Non-Cazy	0	71718680	88994512	74306000	89832968	6.44438e+07	78972168	80951976	67012872	64757040	1.12973e+07	5.05336e+07	4.70296e+07	1.0494e+08	1.22692e+08	1.37159e+08	150296693	1.11422e+08	139625523	217389646	1.1151e+08	1.38456e+08	650140224	5.69917e+08	6.30101e+08				687646976			254876176	2.39607e+08	2.30778e+08	3.58014e+06
EVPPAGVTQQQLNDALAELR		1	1	46	0	2149.12	Accession_161281	Microorganism	Armatimonadetes	Bacteria	0	s-layer domain-containing protein	0	Non-Cazy	0						43405776																48439071	9666573	7596493	126505238	88835749	113284881	43910090	78613320	101483414	23703985	5.60458e+06		203991744
AIDPDTYTFIPR		1	1	32	0	1408.71	Accession_161281	Microorganism	Armatimonadetes	Bacteria	0	s-layer domain-containing protein	0	Non-Cazy	0	66067626	62481180	80354426	74307787	54118356	40359160	27313664		4.95036e+07	39829896	23580358	33621122	3.24804e+07	62595388	4.76191e+07	1.16005e+06	5.97211e+07	5.27286e+06	8.00536e+06	3.28322e+07		5.47133e+06	1.52925e+08	6.32296e+06	2.03609e+08		4.07767e+08	208885856	3.57891e+08	394135218	178463440	179184816	2.65422e+06	769328664
GLEVGNSLLDAER		1	1	24	0	1372.71	Accession_131458	Microorganism	Armatimonadetes	Bacteria	PGK; phosphoglycerate kinase [EC:2.7.2.3]	Phosphoglycerate kinase	0	Non-Cazy	0														2.69629e+06					2918752						3868763			2143577	5486798
VETIEAQLAR		1	1	21	0	1129.62	Accession_161281	Microorganism	Armatimonadetes	Bacteria	0	s-layer domain-containing protein	0	Non-Cazy	0	2.21208e+08	3.00065e+08	279578559	331971023	3.13624e+08	2.37121e+08	2.44197e+08	2.13217e+08	241785671	1.96585e+08	2.24412e+08	217064492	71809456	1.45835e+08	199548456	231717393	228062672	1.45888e+08	133559845	164873280	2.08579e+08	310798048	3.38128e+08	329327648	316440544	249768144	249620400	327237600	606395719	269528640	206339200	2.1194e+08	64587528	814107208
DMLAQQPQQPAGITPEQLQTLQR	1xOxidation [M2]	1	1	13	0	2607.32	Accession_161281	Microorganism	Armatimonadetes	Bacteria	0	s-layer domain-containing protein	0	Non-Cazy	0	4.51361e+06					3.74203e+06			4006407					19847958	14777828	18198296	33771424	9804431		23979210	19938178	45200712	53382740	35771532	49552208	31911568	30831768	25904794	55712448	38601040	34045348	22413666		107073056
FHAEEEANDQEFAK		1	1	11	0	1664.72	Accession_131458	Microorganism	Armatimonadetes	Bacteria	PGK; phosphoglycerate kinase [EC:2.7.2.3]	Phosphoglycerate kinase	0	Non-Cazy	0	2.79484e+07	2.06619e+07	33996104	41939858	33851966	36112189	2.41311e+07	27157130	22315568	20686160	21047532	22518292				3.76186e+06	681971	2.42203e+06
TAATERPAPAAEPGPGVDYGYSYGPIR		1	1	10	0	2763.34	Accession_161281	Microorganism	Armatimonadetes	Bacteria	0	s-layer domain-containing protein	0	Non-Cazy	0																												23567012
LGVDVDAVK		1	1	9	0	915.515	Accession_161281	Microorganism	Armatimonadetes	Bacteria	0	s-layer domain-containing protein	0	Non-Cazy	0	102771592	84934992	168289808	123073236	102744504	106860688	186633776	185149952	177533328	196622888	150368800	241171200	290927584	415879408	452122128	352457272	382968848	258878752	342565344	375729520	428672432	258425216	2.62529e+08		211539600	262228128	228696656	365143792		247979712	121982792	565642832	347620432
DPVFHLYDR		1	1	9	0	1161.57	Accession_161281	Microorganism	Armatimonadetes	Bacteria	0	s-layer domain-containing protein	0	Non-Cazy	0	27970274	34787272	25030270	33301266	27324194	19652204									18609594			13352713				35223932	21003678	24699684	22928206	17468052	12128105	36087364		27273772	27341620	39338592	19516838
QYGVQIADAVR		1	1	9	0	1219.64	Accession_400608	Microorganism	Armatimonadetes	Bacteria	0	0	0	Non-Cazy	0	54520920	82169344	86609208	30929836	97946272									434429856	423171040	473307712	436109280	254713008		408813152	381242400				13431299	7.56282e+06	11543101	49659748		30278644
DYGVLLEDQGVALR		1	1	7	0	1547.81	Accession_17849	Microorganism	Armatimonadetes	Bacteria	0	alkyl hydroperoxide reductase	0	Non-Cazy	0	23028866																					3873770				6633930		5.81745e+06				2.48272e+06
YDVDVSNQPANYR		1	1	6	0	1540.7	Accession_161281	Microorganism	Armatimonadetes	Bacteria	0	s-layer domain-containing protein	0	Non-Cazy	0	20788306	18584938	25596610	15581996	12260488	16851546		15602409		12903116	9807570	11506035		15349126	14289765					12551779		12814104	11899898		5039138		9611251			15326235
LILMSHLGRPDGK	1xOxidation [M4]	1	1	6	0	1452.8	Accession_131458	Microorganism	Armatimonadetes	Bacteria	PGK; phosphoglycerate kinase [EC:2.7.2.3]	Phosphoglycerate kinase	0	Non-Cazy	0		8729798	9.90695e+06	6.951e+06	5114744									1.35289e+06	9.0288e+06	1.96302e+07	1.23379e+07	9.69364e+06		2.38845e+07	34942846	48412036	4.71256e+07	2.43849e+07				34250844			3.6818e+06	7.56031e+06
GSAEWYEGTQNVPTAGAPAGLDPSEENLR		1	1	4	0	3016.39	Accession_161281	Microorganism	Armatimonadetes	Bacteria	0	s-layer domain-containing protein	0	Non-Cazy	0
VEIAAEGLSEEATR		1	1	5	0	1474.74	Accession_342046	Microorganism	Armatimonadetes	Bacteria	ABC-2.A; ABC-2 type transport system ATP-binding protein	(ABC) transporter	0	Non-Cazy	0	71445072	74219760	59671444	46778596	48234432	51180348	58167720	64763492	55958024	40263740	44145892	52575036	27587162	23126790	26669228	33615516	26034684		28574444	37008164	35466584		192884640							229882976	82017976	80537568	74469376
FAVLEEQMR	1xOxidation [M8]	1	1	5	0	1138.56	Accession_161281	Microorganism	Armatimonadetes	Bacteria	0	s-layer domain-containing protein	0	Non-Cazy	0	4822590	7.36478e+06		3648389											3.08678e+06	5701868	3.89778e+06		1.21152e+07	4314975	2.49047e+06	88283424	26977014	269079936				192703312				7400065	5.19462e+06	16400557
FVQLLLQGLQPR		1	1	4	0	1411.84	Accession_161281	Microorganism	Armatimonadetes	Bacteria	0	s-layer domain-containing protein	0	Non-Cazy	0										1.31856e+06			9909790					12470750	28690488										4.17999e+06				9484534	5.46808e+06
NPVTVGFEQVFR		1	1	3	0	1392.73	Accession_161281	Microorganism	Armatimonadetes	Bacteria	0	s-layer domain-containing protein	0	Non-Cazy	0	37940932	42439028	28953900	40285000	36136128		2.20544e+06		3.96381e+06			2.3827e+06														7.83842e+06	3.43396e+06		254075360	2.42564e+06	3.61668e+06			337152096
EEGFDEIAEK		1	1	78	0	1166.52	Accession_1668	Microorganism	Bacteroidetes	Bacteria	0	Rubrerythrin	0	Non-Cazy	0	160993856	162255296	149280704	1.53892e+08	150370576	139010688	129656496	123106232	1.26105e+08	88062752	128243552	118845704	147564272	162245536	221900416	262066064	144489280	229857840	2.14848e+08	131436088	224972736	3.05316e+08	279403140	297480800	369149792	355454944	397403180	288730461	385776480	341707712	242352496	217643808	210354400	189776667
SDPVTPTDPTNPNPPSGSAK		1	1	137	0	1978.94	Accession_121257	Microorganism	Bacteroidetes	Bacteria	0	cell wall surface repeat protein	0	Non-Cazy	0	2.58202e+08	240560168	239181016	2.48732e+08	268382392	220315512	259099736	271702064	245251400	1.67022e+08	200687264	160328440	1.87886e+08	203718048	196208904	199892163	189964648	2.13779e+08	253999288	1.75767e+08	219235824	248286400	284615704	251939352	68536276	65601316	48214936	256223880		128298388	203592112	1.55603e+08	164759760	7072788
GTLIIQPGVVVK		1	1	101	0	1223.77	Accession_422594	Microorganism	Bacteroidetes	Bacteria	0	Inherit from NOG: parallel beta-helix repeat protein	0	Non-Cazy	0													1.96262e+08	237115490	248055296	237694679	218534533	230444504	256256013	222471275	246875120	1024775360	1.02314e+09	1027146738	1135721256	948841767	1102150144	1012830554	1124446640	1099262568	765822638	722330436	695199888	1732887168
LTLGPGVTVK		1	1	87	0	984.609	Accession_422594	Microorganism	Bacteroidetes	Bacteria	0	Inherit from NOG: parallel beta-helix repeat protein	0	Non-Cazy	0	87270352	86592744	160716568	98223032	102024072	89750424		42207468	9.40347e+07	43332232	83751184	57325052	372772864	484597568	438393696	552937980	526919872	443630560	5.38581e+08	475827952	450930272	1.47854e+09	1.42133e+09	1573860480	1627079680	1444469120	1569992576	1451167363	1542137384	1645257600	1276194560	1170919296	1.14822e+09	2586259968
LAELALPILPGQK		1	1	63	0	1362.84	Accession_258044	Microorganism	Bacteroidetes	Bacteria	0	Beta-lactamase	0	Non-Cazy	0													444621	9.54428e+06	20904812	4.77262e+06		20144463	36276378	12325789	33245474	81132927	84079735	75733945	75158306	64542276	67506640	6.77307e+07	75213460	69336868	52640582	56783827	55876748	90535506
ITSTNPSNLNVSMAPNEQK	1xOxidation [M13]	1	1	70	0	2060.99	Accession_422594	Microorganism	Bacteroidetes	Bacteria	0	Inherit from NOG: parallel beta-helix repeat protein	0	Non-Cazy	0		3.90581e+06		2.71814e+06		131894744		2.10544e+06		64099480			7.42313e+06	66425816	18643024	81231052	22156168	19147066	11319061	63641547	24702124	198492232	208340864	157842248	189732280	193352048	204955152	181804120	278845944	157794560	214610584	173368112	73803272	265725768
MPLYGNDIDDETTPLEAGLGR	1xOxidation [M1]	1	1	57	0	2293.07	Accession_234260	Microorganism	Bacteroidetes	Bacteria	gcvT; aminomethyltransferase [EC:2.1.2.10]	The glycine cleavage system catalyzes the degradation of glycine (By similarity)	0	Non-Cazy	0													5086602	9678435	6.17562e+06	5321181	2849260	16162405	26905806	11424600	10392421	89861332	102839128	73524976	86954198	62522122	87541016	74641456	115070404	108082452	64193424	47045968	60235832	177783988
LLTNPVDLDNQGIRDESQVLGK		1	1	36	1	2424.27	Accession_474844	Microorganism	Bacteroidetes	Bacteria	0	AraC family transcriptional regulator	0	Non-Cazy	0													3.98512e+06	31193288	25476092	33271330	24161494	33713988	31004968	19061474	38443168	141865584	181903984	153132272	142811200	137386976	138277936	142766784	181679824	139983056	93287912	68089608	66183536	242339952
IGLINSGGPSSGQGDLAEAIR		1	1	36	0	2012.04	Accession_15342	Microorganism	Bacteroidetes	Bacteria	fbaB; fructose-bisphosphate aldolase, class I [EC:4.1.2.13]	fructose-bisphosphate aldolase	0	Non-Cazy	0	60728648	48856788	107349392	60471860	99994800	75608872	66733008	93284760	24795378	39580004	44916104	36097532	3.2268e+06															3.45496e+06	63921400
IPLTVDEIAR		1	1	36	0	1126.65	Accession_129271	Microorganism	Bacteroidetes	Bacteria	0	0	0	Non-Cazy	0	25950964						23819510	48390613	42028096	40797664	11021138	15901495	88158412	49453915	32939315	37561566	17185038	89230009	105268830	23057359	84585059	90433800	79210592	198654672	103204584	100118112	108122504	84042864	127179528	104364376	50951412	51940764	50899556	170235931
IQASVFPQNEASLR		1	1	31	0	1559.82	Accession_342177	Microorganism	Bacteroidetes	Bacteria	rimJ; [ribosomal protein S5]-alanine N-acetyltransferase [EC:2.3.1.267]	Acetyltransferase (GNAT) family	0	Non-Cazy	0													3.50334e+06						5.38245e+06															143385760
ALTLPATYK		1	1	28	0	977.567	Accession_121257	Microorganism	Bacteroidetes	Bacteria	0	cell wall surface repeat protein	0	Non-Cazy	0	556606400	607023936	575927616	542342912	524643552	286365952			272344000		321743520	152908160	532360544	604925952	612434752	660309376	654708272	445803360	521960192	466597984	513385088	1242547936	966882400	1762783424	1329219456	1856946432	1648973696	1029798944	1875272448	1565848512	1297392960	1114296928	1315657088	1383080576
VLVVEDGPTLTHGEMK	1xOxidation [M15]	1	1	27	0	1740.88	Accession_50663	Microorganism	Bacteroidetes	Bacteria	0	Inherit from COG: Catalyzes the formation of cyclic 2,3-diphosphoglycerate (cDPG) by formation of an intramolecular phosphoanhydride bond at the expense of ATP	0	Non-Cazy	0													25849292	40300588	51813276	4.41359e+07	44566876	40154668	36469992	5.01531e+07	42509096	122476888	101280360	110098144	106734488	99410472	113633616	101697904	158297392	103362744	83573448	95607960	72285360	429099460
LVAFTMIDK	1xOxidation [M6]	1	1	26	0	1053.56	Accession_234260	Microorganism	Bacteroidetes	Bacteria	gcvT; aminomethyltransferase [EC:2.1.2.10]	The glycine cleavage system catalyzes the degradation of glycine (By similarity)	0	Non-Cazy	0	1.80729e+08	212204950	1.86397e+08	196829372	163326228	154126032	7.06175e+06	4.96666e+07	1.27958e+08	7.52456e+07	1.16943e+08	157863584	6.13831e+06	1.33618e+07	2.37952e+06	3.2316e+06	8.20617e+06	3.64168e+06			1.88825e+06	180753084	197260892	1.45806e+08	1.5881e+08	133213669	165214122	102061602	155391732	145419279	119397734	108477197	50360468	944413748
AFVQEIEELKR		1	1	24	1	1361.74	Accession_184885	Microorganism	Bacteroidetes	Bacteria	uppS; undecaprenyl diphosphate synthase [EC:2.5.1.31]	Catalyzes the condensation of isopentenyl diphosphate (IPP) with allylic pyrophosphates generating different type of terpenoids (By similarity)	0	Non-Cazy	0	4005908	5442603	1.3739e+06		1.93909e+06	1.76969e+06		1.49022e+06		1327710			2.7122e+06	888908	1.12779e+06	18684096			5615822	1165137		84365776	1.05505e+08	7.75874e+07	9.45617e+07	85102514	82692248	8.86551e+07	98980524	8.59922e+07	55482348	6.21189e+07	43975512	1.17563e+08
SEEPVPDIADQIK		1	1	21	0	1440.72	Accession_331251	Microorganism	Bacteroidetes	Bacteria	0	Inherit from bactNOG: phage protein	0	Non-Cazy	0	34386188	41617288	48529136	55581784	50246752	44033836	70806728	26952412	67651720	50660468	64146812	50666664		53277676	70917536	89137104	74811032	91975144	89523472	74832544	72857656	25821542	30110758	31846342	29365560	22906922	34259264	24608164	9921093	39899180	51593520	52194644	44677492
APATEGSANVTVK		1	1	181	0	1244.65	Accession_422594	Microorganism	Bacteroidetes	Bacteria	0	Inherit from NOG: parallel beta-helix repeat protein	0	Non-Cazy	0																						6.35335e+06	2.00157e+06	6.54116e+06	4.49107e+06	5.07631e+06	4.46918e+06	8.78635e+06	1.48678e+07	2.88876e+06	2.59855e+06	2.66149e+06		4.97821e+07
LLTNPVDLDNQGIR		1	1	22	0	1567.84	Accession_474844	Microorganism	Bacteroidetes	Bacteria	0	AraC family transcriptional regulator	0	Non-Cazy	0																																		97168464
IDSAQPENVEMVR	1xOxidation [M11]	1	1	33	0	1503.71	Accession_50663	Microorganism	Bacteroidetes	Bacteria	0	Inherit from COG: Catalyzes the formation of cyclic 2,3-diphosphoglycerate (cDPG) by formation of an intramolecular phosphoanhydride bond at the expense of ATP	0	Non-Cazy	0	305451	57966776	922989		1.71997e+06		6.69789e+06	2.82164e+06	28200718	1.19087e+07	24853011	9207080	2.01922e+06	2.27847e+07	23050610	3.98345e+07	42014801	18765144		18116224	2.30205e+07	83654240	69635682	74012872				88542128			26015195	47281460	2.01248e+07
EDSPIVFTSLR		1	1	19	0	1263.66	Accession_422594	Microorganism	Bacteroidetes	Bacteria	0	Inherit from NOG: parallel beta-helix repeat protein	0	Non-Cazy	0		9572869		3940422					3.80285e+06	3726918								3.10396e+06				2.02328e+07	3.4049e+06		2425802	5.10303e+06	7.17605e+06	16962691	587740130	1.09322e+07	15163070		1.04432e+07	711810240
AMPDDSSIPFYK	1xOxidation [M2]	1	1	18	0	1386.62	Accession_121257	Microorganism	Bacteroidetes	Bacteria	0	cell wall surface repeat protein	0	Non-Cazy	0	76148673	78959480	99991464	108195824	116323840	125166561	94242824	103414000	96813416	73018376	86083592	68877841	5099471	15222620	7620480	34443304	29596040	22167614	1.81408e+07	13746880		3.05054e+06	2.59037e+06	3.5824e+06		5154885	9239414		4207731	2.40262e+06			20548143	24159978
TDFDIFPR		1	1	17	0	1010.49	Accession_293543	Microorganism	Bacteroidetes	Bacteria	0	PAS PAC sensor protein	0	Non-Cazy	0				33596632	27559572	29952018			96082264		96152064	110107584	51612380	95520552	136656184	103244624	84910164	94953724	86331272	75185674	84194980	161609420	186713020	168649856	217683976	123355760	206820576	200228416	147621344	119348440	153010264	161217760	165915864	221955008
NIAAILGAGIGSRTGLDSPK		1	1	15	1	1911.07	Accession_222373	Microorganism	Bacteroidetes	Bacteria	bcs1; ribitol-5-phosphate 2-dehydrogenase (NADP+) / D-ribitol-5-phosphate cytidylyltransferase [EC:1.1.1.405 2.7.7.40]	Catalyzes the formation of 4-diphosphocytidyl-2-C- methyl-D-erythritol from CTP and 2-C-methyl-D-erythritol 4- phosphate (MEP) (By similarity)	0	Non-Cazy	0	45926660	43350848	37763552	32133996	38628360	26786360	21572700	23857768	13928851	7.49729e+06	19606676	19211018		7147240	4.57833e+06	14160350	13238996	7.63306e+06		8394659	15230707	57866612	51963096	35549164	79401872	30844144	53456392	79523352	74383624	48698884	39688352	36507736	17825014	34615760
AELGYELSR		1	1	18	0	1037.53	Accession_342177	Microorganism	Bacteroidetes	Bacteria	rimJ; [ribosomal protein S5]-alanine N-acetyltransferase [EC:2.3.1.267]	Acetyltransferase (GNAT) family	0	Non-Cazy	0																							106827840		142832576					242096256	2.12272e+06	3.26453e+06
FASIEDLAR		1	1	15	0	1021.53	Accession_50663	Microorganism	Bacteroidetes	Bacteria	0	Inherit from COG: Catalyzes the formation of cyclic 2,3-diphosphoglycerate (cDPG) by formation of an intramolecular phosphoanhydride bond at the expense of ATP	0	Non-Cazy	0		2.27688e+06	2.5925e+06	5310379	4.1149e+06	7598523	61413488	1.24084e+07	3.61672e+07	54077132	46374036	65116716	168373232		58877764	52404516	2481518	92682200	19717516		104285358								23682722				110558312	1.42585e+08
IIDTGVPSEIAIGEGGYAK		1	1	12	0	1889.99	Accession_67896	Microorganism	Bacteroidetes	Bacteria	pntA; H+-translocating NAD(P) transhydrogenase subunit alpha [EC:1.6.1.2 7.1.1.1]	transhydrogenase	0	Non-Cazy	0		48290508					40519076			44342284		46090456			23271686	4854403					11771670	5.68599e+06		7.66534e+06	5096823	6948133	8330638		11080067	6451164	9167560	17387596	7.37882e+06
TIVLGEGTILR		1	1	23	0	1171.7	Accession_422594	Microorganism	Bacteroidetes	Bacteria	0	Inherit from NOG: parallel beta-helix repeat protein	0	Non-Cazy	0						4.37658e+06		2.16595e+06			2.39477e+06	5.01075e+06	51654744	9.33061e+07	201887536	189975160	144172032	55848140	2.45577e+06	158725156	126444744	841914496	9.11055e+08	871714432	975039424	757644544	7.52303e+08	1019200576	1105479168	850156864	549787200	5.59335e+08	172133792	1982871245
YGVKPIGLGAR		1	1	21	0	1130.67	Accession_234260	Microorganism	Bacteroidetes	Bacteria	gcvT; aminomethyltransferase [EC:2.1.2.10]	The glycine cleavage system catalyzes the degradation of glycine (By similarity)	0	Non-Cazy	0			3.39561e+06		2.82354e+06		26208242	34411268	14523304		3.38773e+06	15408846	51194692						50339060		26313082	162215008	199297056	167444480				188891856			1.49867e+06	5252342
LAVIYSDIDR		1	1	19	0	1164.63	Accession_402894	Microorganism	Bacteroidetes	Bacteria	0	Protein of unknown function (DUF1446)	0	Non-Cazy	0						290312032				219596752		230504944						341573536				522426208	508874624	506788288						513613216	403326528
TYEEQYDTIR		1	1	19	0	1317.6	Accession_330961	Microorganism	Bacteroidetes	Bacteria	uncharacterized protein	Pfam:UPF0005	0	Non-Cazy	0	4118785	3.42982e+07		679664	1.45259e+07		3.25077e+07	1.63076e+06	230475	1.65153e+07	4.16963e+06	2.80984e+07	9.07464e+06	9.28272e+06	6.47173e+06	7.85494e+06	10951134	3.21599e+06		3.73182e+06	3.57476e+06		20585357						40509824	6.71769e+06				66635173
VIGTVGFSDFDHFSK		1	1	11	0	1655.81	Accession_342177	Microorganism	Bacteroidetes	Bacteria	rimJ; [ribosomal protein S5]-alanine N-acetyltransferase [EC:2.3.1.267]	Acetyltransferase (GNAT) family	0	Non-Cazy	0															35606528		6.86746e+06	24896626	5335666	10504038	27438402	57491052	54869868	55425652	71996840	56339384	61398516	60457416	56944416	64385632	59792420	48728668	39966536	44852640
EQGILTEEEFSAK		1	1	10	0	1480.72	Accession_331251	Microorganism	Bacteroidetes	Bacteria	0	Inherit from bactNOG: phage protein	0	Non-Cazy	0	9911588		40832900	6434744	49938000	14832573	9482974		40813764	41422844	43090354	2.12877e+07	33150599	1.36668e+07	54867388	38278280	58311432	56111320		50831631	22840370	18533368	25176692	38263028	48548370	43389796	6.82644e+06	53412966	64736784	32225882	13487682		11951221	62821820
LTVLAMSSSSTGTGR	1xOxidation [M6]	1	1	20	0	1483.74	Accession_121257	Microorganism	Bacteroidetes	Bacteria	0	cell wall surface repeat protein	0	Non-Cazy	0						1.49816e+06				875611	15324063	5148748				1.19775e+06
DLLVQELR		1	1	8	0	985.568	Accession_402894	Microorganism	Bacteroidetes	Bacteria	0	Protein of unknown function (DUF1446)	0	Non-Cazy	0	18939700	6425478	20098558	12326520	23209628	7723239		22934244	11288729	37444752	14482260	21608556	111895224	128758992	170242068	183290016	213086864	152102320	1.73246e+08	150641536	220169536	277245728	281398112	283350752	309740704	309114176	317937888	276688544	387864800	286111296	215550975	241371248	210926672	10535686
GTELPVGETVTISSIYGTK		1	1	8	0	1952.02	Accession_121257	Microorganism	Bacteroidetes	Bacteria	0	cell wall surface repeat protein	0	Non-Cazy	0	2.38303e+06	13997933	20429024	26417396			37981916	38481844	6.68472e+06	12261813			13471002			5286759	3.2812e+06		45310196
QHLQPETQLVDR		1	1	9	0	1463.76	Accession_234260	Microorganism	Bacteroidetes	Bacteria	gcvT; aminomethyltransferase [EC:2.1.2.10]	The glycine cleavage system catalyzes the degradation of glycine (By similarity)	0	Non-Cazy	0										19892792	2.15327e+06	3511683	36840132	6.64859e+07	73921192	7.53226e+07	6.24961e+07	63262984	37434905	5.88308e+07	7.10138e+07	10003188	3.68956e+07	6099567				2.31264e+06	2.91628e+06			25653561
NYTFMEPEYK	1xOxidation [M5]	1	1	8	0	1337.57	Accession_234260	Microorganism	Bacteroidetes	Bacteria	gcvT; aminomethyltransferase [EC:2.1.2.10]	The glycine cleavage system catalyzes the degradation of glycine (By similarity)	0	Non-Cazy	0													3.03448e+06	7445574	16444782	5.36519e+06		8.35632e+06	19276182	9872979	17658280	60908188	55941444	58389256	64113280	60166484	58235128	66610232	66763748	59860792	56235544	35343464	41626312	108099464
AAVNITNLFK		1	1	7	0	1090.63	Accession_435451	Microorganism	Bacteroidetes	Bacteria	0	Diguanylate cyclase phosphodiesterase	0	Non-Cazy	0	67267328	70928184	74133504	58148708	66864244	46240744	6858818	16924306	34632820	1.45018e+06	3.43964e+07	30944234		29355708	44266320	52467888	50481124	47567152		49809880	63034076	34863724		18862128	48247346	2.7085e+07	30149748	51359284	43073128	34143300	4.04644e+07	36163320	17464188	4.17807e+07
ELTGEETIDELR		1	1	7	0	1404.69	Accession_435451	Microorganism	Bacteroidetes	Bacteria	0	Diguanylate cyclase phosphodiesterase	0	Non-Cazy	0													30746706	67492832	31171026	111021184	56417180	137554880	148539136	139793888	130327128					4501832					97056320	99742912
QQFPNASVFGNTLR		1	1	7	0	1578.8	Accession_80331	Microorganism	Bacteroidetes	Bacteria	kdgK; 2-dehydro-3-deoxygluconokinase [EC:2.7.1.45]	pfkB family carbohydrate kinase	0	Non-Cazy	0	28674613		38454704	19428660	29317616	2.00864e+07	14454800	14992604		3077320	15572476	7588623			4.99441e+06		2.92996e+06	1.7904e+07		11488236		24274493	46132908			6.44534e+06	1.21508e+07	6.90625e+06	5968215	8777444			4728916	10636005
FAMDMVNDNIK	2xOxidation [M3; M5]	1	1	6	0	1329.58	Accession_457256	Microorganism	Bacteroidetes	Bacteria	uncharacterized protein	Conserved Protein	0	Non-Cazy	0						1.98021e+06		1.76108e+06					40774748	1.21402e+07	1.12305e+07	8.31634e+06	3.46944e+06	22487930	104528696	16583741	2.95915e+07	16776959	7.60146e+06	18230342	35944059	4.06665e+07	51997510	1.8633e+06		2.99163e+07	44738516	2.02662e+07	77684264
EQFPNASVFANTLR		1	1	6	0	1593.8	Accession_148285	Microorganism	Bacteroidetes	Bacteria	kdgK; 2-dehydro-3-deoxygluconokinase [EC:2.7.1.45]	pfkB family carbohydrate kinase	0	Non-Cazy	0	5697817					2.18864e+06	9139252	21884542	2.77877e+06	10662014	1.93189e+06	2919701		8.2055e+06	6.89121e+06	13574462	4.11619e+06	2.48058e+06			5.41294e+06	11468176	3.28968e+07	3.43023e+06	1.97095e+07	52643899	18422670			5.71578e+06	6.35319e+06	2.18747e+07	6.97854e+06	45029860
LEEYLQGTR		1	1	6	0	1108.56	Accession_391971	Microorganism	Bacteroidetes	Bacteria	0	0	0	Non-Cazy	0		18121422	30303660	2.21068e+07	7.11917e+06	14859865	1.3981e+07	4.6184e+06	23464420	10557060	37217161	7.99478e+06	1.26779e+07	28901748	1.33374e+07	4.0366e+06				28891325	13593763								895970					3.3197e+06
TVTAVFVEETVTPVK		1	1	6	0	1619.89	Accession_121257	Microorganism	Bacteroidetes	Bacteria	0	cell wall surface repeat protein	0	Non-Cazy	0	13553275	12565905	34713128	19200442	23752460	27599370			3.37023e+06	3.28966e+06	8592332	6837340													4065534	4.03435e+06
IFEETALNEK		1	1	7	0	1193.6	Accession_1668	Microorganism	Bacteroidetes	Bacteria	0	Rubrerythrin	0	Non-Cazy	0	468066496					415392544	439155072	418846528	404156608		400035840	393317632	440533472	705747584	739312768	567880960	710340544	642731136	407669600	632675520	724856576	1239885952	1185187456	1286963200	834643968	1423450368	1407363840	1362270080		769283584	1159711744	1033716096	691708032	394007168
LVNSITYIAK		1	1	4	0	1121.66	Accession_474844	Microorganism	Bacteroidetes	Bacteria	0	AraC family transcriptional regulator	0	Non-Cazy	0				2.72321e+06	11116615		1.79265e+06	13464999	2.05054e+06			4739763	2.18934e+06	24731018	21512328	33795672	26280014	16929970		30372008	33896932	67496152	71319888	69515216	74672144	52730644	65198764	89542168	99686384	100520496	50148508	48534772	3.69401e+07
YNAIYLVVER		1	1	4	0	1239.67	Accession_422594	Microorganism	Bacteroidetes	Bacteria	0	Inherit from NOG: parallel beta-helix repeat protein	0	Non-Cazy	0							17736786				18726464		15242679	30190046				43213444	8293493		68954480	85913096	84778192	84752872	57165116	49616196	64258704			66559264	50759364	49642524	27194302
GYDHNWVIR		1	1	5	0	1159.56	Accession_50707	Microorganism	Bacteroidetes	Bacteria	galM; aldose 1-epimerase [EC:5.1.3.3]	Converts alpha-aldose to the beta-anomer. It is active on D-glucose, L-arabinose, D-xylose, D-galactose, maltose and lactose (By similarity)	0	Non-Cazy	0	705980		1.6244e+06	1.46199e+06	1.27089e+06	2.03735e+06	1.51598e+06	1.18712e+06	524947	23893724	1.83355e+07		4.10424e+07		30100624	2.85524e+07	3.84821e+07	3.17877e+06	2.08412e+06	8.00507e+07	2.77246e+07		1.47559e+06	299775				718699	2796953	396089		534539		4.19441e+07
TEQGFLLVVNAANTAK		1	1	4	0	1675.9	Accession_234260	Microorganism	Bacteroidetes	Bacteria	gcvT; aminomethyltransferase [EC:2.1.2.10]	The glycine cleavage system catalyzes the degradation of glycine (By similarity)	0	Non-Cazy	0			5.81712e+06	4.76118e+06		5749486	5.48534e+06	7.43258e+06	2.96706e+06	3890016	4.69507e+06		3.83375e+06			7.25468e+06	5.27621e+06	4.08131e+06	5993612	10565405	6.18093e+06	4.71138e+06	15549965	6583861		11941864			83299228	7.96485e+06	7.25537e+06			43169407
ASVNDGYAGFR		1	1	4	0	1156.54	Accession_207615	Microorganism	Bacteroidetes	Bacteria	0	Ricin b lectin	0	Non-Cazy	0	5990746	1.31283e+06	1459137		6.63767e+06	3.94603e+06		7432443	6.06363e+06			3.18549e+06	1.3235e+06	1.34071e+06	1.01416e+07	1.08086e+06	1.67625e+06	8.95325e+06	32126588		7.09984e+06	7.46325e+06	5.77649e+07	75163914	808308	763446		2260829		1237610
IELTDLLR		1	1	3	0	972.572	Accession_82467	Microorganism	Bacteroidetes	Bacteria	ABCB-BAC; ATP-binding cassette, subfamily B, bacterial	ABC transporter	0	Non-Cazy	0	6025956	5.5126e+06	2.80198e+06	5038893		6.18704e+06	4452945	2.23758e+06		5460437	7503166	3677171	23837246	53620528	68358360	73136264	70446688	59523516	18189198	62551284	68536064	190542592	196218848	193280800	204976896	174785600	185008848	203922256		189173712	132386560	120404400	80917280
NIEINGITPEDVK		1	1	3	0	1441.75	Accession_382785	Microorganism	Bacteroidetes	Bacteria	dnaQ; DNA polymerase III subunit epsilon [EC:2.7.7.7]	DNA polymerase iii	0	Non-Cazy	0	54357550	8.01171e+06	4296450		3.28963e+06				56354420	184069520	48231304	125371560	204756112				184791776		333558816	248081152		3428124	9977419		33807756	1542767	79265632	4.02172e+06	13663996	16353458				3140357
ITPLDGQPVYASDR		1	1	3	0	1531.78	Accession_80331	Microorganism	Bacteroidetes	Bacteria	kdgK; 2-dehydro-3-deoxygluconokinase [EC:2.7.1.45]	pfkB family carbohydrate kinase	0	Non-Cazy	0	28235398	33343768	47368040		40935668	64931424	121608696	114899536		72895272		3140612	106655888	38093040	11595273	11373167		68040608	169668032	4.26196e+07	29143095		4266431			10325631					1.99145e+07	26981122	63834608	35089148
YFGVVVGR		1	1	3	0	896.499	Accession_50707	Microorganism	Bacteroidetes	Bacteria	galM; aldose 1-epimerase [EC:5.1.3.3]	Converts alpha-aldose to the beta-anomer. It is active on D-glucose, L-arabinose, D-xylose, D-galactose, maltose and lactose (By similarity)	0	Non-Cazy	0		1.84917e+06		4.86169e+06		5.9422e+06	5.64845e+06	1.65401e+06	2.29337e+06		1.53247e+06		1.602e+06	6146811		10676605	8981971	7993838		1.53678e+06		169742608							63946483	163788672	71164432	45336916	41323324	5.53231e+06
VAIVTGGASGIGR		1	1	3	0	1157.66	Accession_366972	Microorganism	Bacteroidetes	Bacteria	0	Dehydrogenase	0	Non-Cazy	0														1.7493e+06	4.368e+06	7480328		3794455			9689795	27589998	28369728	25679826	31234080	23934335	4.14715e+07	8.00638e+06	46998688	1.06521e+07	24674306	17755782	4907818	94859488
IENLVDGIANIAK		1	1	3	0	1369.77	Accession_435451	Microorganism	Bacteroidetes	Bacteria	0	Diguanylate cyclase phosphodiesterase	0	Non-Cazy	0									2.3502e+06		3.94229e+06	2.42811e+06	2.36523e+06	6048848	9887912	21236552	18242720	11296115	7.21893e+06	17518182	24573572	7.06984e+06	3763529	16853936						3.3132e+06		3.3716e+06
FLGGFAGIK		1	1	29	0	909.519	Accession_400610	Microorganism	Bathyarchaeota	Archaea	0	0	0	Non-Cazy	Not Found	63697812	65190268	66562580	59592500	66505016	51408924	24423594	44509424	46631972	19274290	34833404	35067012	103640944	87122744	159593232	111083296	123841856	141500480	133896096	136136368	151710880				3.58426e+06						11906029	4.86487e+06	6145355	296693344
EIPGLIEGK		1	1	5	0	955.546	Accession_289796	Microorganism	Bathyarchaeota	Archaea	hppA; K(+)-stimulated pyrophosphate-energized sodium pump	Proton pump that utilizes the energy of pyrophosphate hydrolysis as the driving force for proton movement across the membrane. Generates a proton motive force (By similarity)	0	Non-Cazy	0				4736532				19750602	2.45554e+06																		13212455							518192160
VVIGTVEGDIHDIAK		1	1	58	0	1565.85	Accession_404043	Microorganism	Betaproteobacteria	Bacteria	0	Cobalamin B12-binding domain protein	0	Non-Cazy	0													19652754	61368548	87700368	71015816	69284704	67376112		62993392	65665804	240687168	272075776	278849760	222328656	179561824	209393536	270722048	318705056	214794736	150329616	140615488	106951392	1.97723e+08
DPILIEHIDDVITR		1	1	36	0	1648.89	Accession_156803	Microorganism	Betaproteobacteria	Bacteria	0	Protein of unknown function (DUF1446)	0	Non-Cazy	0	36412692	2.94545e+07			3.39296e+07							2.43825e+07	5.8851e+06	38384804		42628853	3.67049e+06				2.78242e+06		2.80944e+06					6.87034e+06
VMIGGGQIDEQIR	1xOxidation [M2]	1	1	12	0	1431.73	Accession_404043	Microorganism	Betaproteobacteria	Bacteria	0	Cobalamin B12-binding domain protein	0	Non-Cazy	0													15448573		14105331	19186226	17446350	8024436	21645448	22675500	27830988	101270232	248773392	291710784	76900560	102469344	95968712	96565064	139828992	109974072	60361352	68765280	47125608	4874393
DISLLLDAVNEK		1	1	16	0	1329.73	Accession_156803	Microorganism	Betaproteobacteria	Bacteria	0	Protein of unknown function (DUF1446)	0	Non-Cazy	0	11985718		9.2369e+06			11790989	4.85846e+06	6.177e+06				2.5498e+06	654228			244880	294268	310099	478631			99930756	35021800		6.11754e+07	55613708	183666804	27493146	70326312	58452444	2.92554e+07	3.56369e+06		64441348
EEDALQIANR		1	1	11	0	1158.57	Accession_404043	Microorganism	Betaproteobacteria	Bacteria	0	Cobalamin B12-binding domain protein	0	Non-Cazy	0	45890812	87561400	44439416	98064104	49759952	91006448	52393932	53036020	30411522			47776576	31638932	39496720	40388968	51793095	38278268	46919092	52204060	49877080	60524420							13529004				18018524		56765032
VAAEILETGLDLK		1	1	8	0	1371.77	Accession_163526	Microorganism	Betaproteobacteria	Bacteria	0	Beta-lactamase domain-containing protein	0	Non-Cazy	0	9.25123e+06	8467537	12088791	14565695	4.32316e+06	26038354	59998164	58207073	27706482	35978452	31373594	35850008	16651385	21853896	22917898	28544214	22331220	37540088	26880578	26956480	30237326	14379829	12649227	3.16501e+07	23988918	37622444	37258012	4393424		22266853	19896538	15130402	21521062	163700724
YSEQNVVDGYAR		1	1	5	0	1400.64	Accession_200879	Microorganism	Betaproteobacteria	Bacteria	0	Outer membrane porin	0	Non-Cazy	0		2937057	3.30771e+06			2303831		4290073				2.40694e+06										2.43989e+06	7.65474e+06			12255521		2.94036e+06			2.44028e+06
IIDVFPEAQQNQIR		1	1	5	0	1670.89	Accession_161236	Microorganism	Betaproteobacteria	Bacteria	pilT; twitching motility protein PilT	twitching motility protein	0	Non-Cazy	0																																		81473120
NVPTEFFETPTPDGK		1	1	5	0	1678.8	Accession_479208	Microorganism	Betaproteobacteria	Bacteria	dmpC; aminomuconate-semialdehyde/2-hydroxymuconate-6-semialdehyde dehydrogenase [EC:1.2.1.32 1.2.1.85]	semialdehyde dehydrogenase	0	Non-Cazy	0							16779142	9484807							7904436	1.63361e+06	2.18778e+06	3.09175e+06	2.9556e+06	1.95503e+06					4.66614e+06		7623457	9293796		3950049			3.20973e+06
WDSFVELVQK		1	1	4	0	1250.64	Accession_402326	Microorganism	Betaproteobacteria	Bacteria	kdsC; 3-deoxy-D-manno-octulosonate 8-phosphate phosphatase (KDO 8-P phosphatase) [EC:3.1.3.45]	3-deoxy-D-manno-octulosonate 8-phosphate phosphatase	0	Non-Cazy	0	59098620	62336388	81513960	132477592	207564384	122405232									8144229	6477248	6.02645e+06	2224411	1.66428e+06		6.75752e+06	70646000	45980116						17553348			24480134	1930093	5273368
AEEAAPPPPPAPSKEELLLQEIR		1	1	4	1	2482.32	Accession_332946	Microorganism	Betaproteobacteria	Bacteria	mscL; large conductance mechanosensitive channel	Channel that opens in response to stretch forces in the membrane lipid bilayer. May participate in the regulation of osmotic pressure changes within the cell (By similarity)	0	Non-Cazy	0																																		28943602
HIEELNSELNNEIK		1	1	4	0	1681.84	Accession_322489	Microorganism	Betaproteobacteria	Bacteria	0	Involved in DNA double-strand break repair (DSBR). The Rad50 Mre11 complex possesses single-strand endonuclease activity and ATP-dependent double-strand-specific 3'-5' exonuclease activity. Rad50 provides an ATP-dependent control of Mre11 by unwinding and or repositioning DNA ends into the Mre11 active site (By similarity)	0	Non-Cazy	0		17236912			8935212	11626104					13850462			2.06236e+06	15586321			1.82818e+06	5135566									46452204		49673096	30842646	14434393
VIALPEVAR		1	1	3	0	967.593	Accession_163526	Microorganism	Betaproteobacteria	Bacteria	0	Beta-lactamase domain-containing protein	0	Non-Cazy	0							3.79854e+06	1.42643e+06	1.56808e+06	2709307	8982635	8438462								2.08908e+06		1.96808e+06		5245503		6537817			7596989		2.98656e+06	1728112
YQIFSAIAEK		1	1	131	0	1169.62	Accession_131608	Microorganism	Bipolaricaulota	Bacteria	0	Rubrerythrin	0	Non-Cazy	0	48490438	7.0867e+06	59405182	17319290	15045650	59617642	35205272	17015464	3.47681e+06	2.7926e+06		4.98362e+07	220991848	433054336	622753512	475342744	359474240	487327936	2.50319e+08	488753120	623268804	1301913657	1256769408	1066841536	1358497183	1.13616e+09	1332290304	1522807296	1617394688	1.22282e+09	985011919	897307256	722945856	2454134392
AIAYAELVHAR		1	1	138	0	1213.67	Accession_131608	Microorganism	Bipolaricaulota	Bacteria	0	Rubrerythrin	0	Non-Cazy	0	1333210496	1349952896	1362910336	1325514240	1374760576	1419216264	1476433152	1366395392	1231890944	1043656704	1164957440	1127109120	1.77519e+07	59838064	189197264	293729434	311621344	45955238	4964823	176725580	261656746	1.78932e+09	1833609088	1681666816	1.75482e+09	1183345015	1.04205e+09	2235415296	2526671712	1485944960	1148818432	968634816		4930254620
LGAYYTSVADK		1	1	31	0	1187.59	Accession_349315	Microorganism	Bipolaricaulota	Bacteria	oppA; oligopeptide transport system substrate-binding protein	Extracellular solute-binding protein, family 5	0	Non-Cazy	0	122159392	1.27682e+08	1.10712e+08	8.16867e+07	97095064	69253564			8.86013e+06	53754248	951675		1.12203e+06	7.77545e+06	1.00145e+07	28017184	7.43503e+07			2.49284e+06	10138525	80204600	15615401	4.74169e+07	218278948	1.44381e+08	149515360	144702256	313973088	1.31549e+08	73305740	37509560	177132	498676005
SIDQEAQLAAR		1	1	45	0	1201.62	Accession_349315	Microorganism	Bipolaricaulota	Bacteria	oppA; oligopeptide transport system substrate-binding protein	Extracellular solute-binding protein, family 5	0	Non-Cazy	0	190910164	223694704	199644816	169407208	1.00899e+08		3.74493e+07	46863814	7.19682e+07	7.53379e+07	9.68099e+07	6.26621e+07	3.14773e+07	55248828	5.64818e+07	94491352	106109848	78952072	4.36195e+07	6.20371e+07	5.87462e+07	213518400	177834656	126173760	2.05507e+06	854697		36509468	49080788	928902	1.08186e+07	97181844	16981898
INEDNSFILAPNR		1	1	21	0	1502.76	Accession_435965	Microorganism	Bipolaricaulota	Bacteria	0	0	0	Non-Cazy	0																4930180	3.43453e+06			6216181		15807767		26677460	3.56439e+07	2.49191e+07	28707199	37231396	5.67921e+06	33662352	8.25833e+06	15238806	6.78601e+06
DAFAGESMAHMK		1	1	23	0	1294.56	Accession_131608	Microorganism	Bipolaricaulota	Bacteria	0	Rubrerythrin	0	Non-Cazy	0																4455414		1.90737e+06					15287767	128505184	140809220	99470672	123484944	152642548	197049140	1.24994e+08	39102704	46332040	14109399	47352376
VGIPIPAQR		1	1	15	0	950.578	Accession_422561	Microorganism	Bipolaricaulota	Bacteria	ABC.PE.A; peptide/nickel transport system ATP-binding protein	Oligopeptide dipeptide ABC transporter, ATPase subunit	0	Non-Cazy	0													87334488	102233000	104865752	103386280	98311976	96767336	95264072	88729328	94397360	143147808	141214384	133247904	126076248	131068240	132838264	133354592	168040752	139154128	132711832	113478912	101742288	247230528
IVEMGDVDSLFVTPK	1xOxidation [M4]	1	1	13	0	1665.84	Accession_422562	Microorganism	Bipolaricaulota	Bacteria	oppF; oligopeptide transport system ATP-binding protein	Abc transporter	0	Non-Cazy	0			2562641								2.76858e+06		9.94888e+06	6.03352e+06			2.74147e+06	12194358		18915340		1.74383e+07				5.76256e+06	11953889	6378732	11558555	14486489	10929674	2.18213e+07	14494804
NPYLPEDLR		1	1	11	0	1116.57	Accession_349315	Microorganism	Bipolaricaulota	Bacteria	oppA; oligopeptide transport system substrate-binding protein	Extracellular solute-binding protein, family 5	0	Non-Cazy	0						2.2438e+06	56868520	71787048				2.25354e+06	55081068	92386168	577611320	355820140	122724572	737435772	1179331712	108059760	585831020	291113824	220256288	272656896	249047680	237758064	266699545	239026688	262176192	257593040	239139952	253340736	234107520
AISYAELVHAR		1	1	10	0	1229.66	Accession_21977	Microorganism	Bipolaricaulota	Bacteria	0	Rubrerythrin	0	Non-Cazy	0																						6.30385e+06	9108982	6.46991e+06	15207699	16294588			14589907	5377374		3313416		235763008
GPVQAVDDVSFR		1	1	8	0	1289.65	Accession_80338	Microorganism	Bipolaricaulota	Bacteria	ABC.PE.A; peptide/nickel transport system ATP-binding protein	Oligopeptide dipeptide ABC transporter ATPase subunit	0	Non-Cazy	0	32548468	9.2668e+06	23346040	3.23278e+06	7.3822e+06	2431389		4.87517e+06	5.14123e+06	2436599	11917916	10203167	7858065	24697858	19898454	2.83494e+07	1.56932e+07	5.28745e+06	17861520		6.29933e+06	8.63637e+07	92037760	1.40073e+08	105984096	92422383	1.01773e+08	121542416	4.69116e+06	1.09309e+08		33226544	30386888
DAFAGESMAHMK	1xOxidation [M11]	1	1	12	0	1310.55	Accession_131608	Microorganism	Bipolaricaulota	Bacteria	0	Rubrerythrin	0	Non-Cazy	0																													7.17314e+06
MQIVFQDPFSSLDPR	1xOxidation [M1]	1	1	5	0	1795.87	Accession_22002	Microorganism	Bipolaricaulota	Bacteria	oppF; oligopeptide transport system ATP-binding protein	(ABC) transporter	0	Non-Cazy	0	4514040	7089994	7298998	6109491	4707378																	4.50729e+06		5381378	16599832	16066052	17256864	18468682			5.20631e+06			6.40217e+06
VLFEGVDLSSLPR		1	1	5	0	1431.78	Accession_435960	Microorganism	Bipolaricaulota	Bacteria	oppF; oligopeptide transport system ATP-binding protein	Oligopeptide dipeptide ABC transporter, ATPase subunit	0	Non-Cazy	0	4862155		6.22054e+06	3259594	5.0555e+06	3.63548e+06	5718930		2.5657e+06	1.21211e+06	2864966								2.26126e+06										9550201		33613132
IVDQIIEPLLIHNR		1	1	4	0	1672.97	Accession_80338	Microorganism	Bipolaricaulota	Bacteria	ABC.PE.A; peptide/nickel transport system ATP-binding protein	Oligopeptide dipeptide ABC transporter ATPase subunit	0	Non-Cazy	0	43397860	59163292							80176440							2.0014e+06	68711360		2.82008e+07	62851876		35705412	5.11708e+07	36154216	4.76282e+07	30709066	46769304	4.28267e+07	26849304	4.35739e+07	44237164	31224908	2.03628e+06	10220633
IVDQIVEPLLIHDR		1	1	3	0	1659.94	Accession_255409	Microorganism	Bipolaricaulota	Bacteria	ABC.PE.A; peptide/nickel transport system ATP-binding protein	Oligopeptide dipeptide ABC transporter ATPase subunit	0	Non-Cazy	0		6.29919e+06	14324805	7.0954e+06	3.5766e+06	5.83075e+06	2.54049e+06		7.10247e+06		12452338	1.62248e+06		2.12192e+06	19477502				2.95097e+06		1.85552e+07	10775674	4640753	26484780	9857934	2.75542e+07	31402414	41725730	21505218	24610726	8.96437e+06	10378145	5.06356e+06	14891783
VVFPTDYGLIR		1	1	3	0	1279.7	Accession_435961	Microorganism	Bipolaricaulota	Bacteria	0	Abc transporter	0	Non-Cazy	0	5840951					3.95222e+06	3095597	2439388		1.3682e+06		2.57053e+06	6.55922e+06					2.71085e+06	3.81957e+06	1.92396e+06									21241170					50523496
LNVDGNWQDVNTQTIR		1	1	3	0	1872.92	Accession_422562	Microorganism	Bipolaricaulota	Bacteria	oppF; oligopeptide transport system ATP-binding protein	Abc transporter	0	Non-Cazy	0																																		3880297
SQLITLVAEK		1	1	46	0	1101.65	Accession_289157	Microorganism	Caldiserica	Bacteria	hupB; DNA-binding protein HU-beta	DNA-binding protein	0	Non-Cazy	0	129272272	138835680	144601088	123746520	141088896	121697200	108523960	114724032	112060632	97308672	103717104	112774736	78548896	81401008	70702488	94246384	96529440	95613416	116061952	93629864	97826976	41357716	45094280	49239092	45021144	41519028	39472004	41931756		46582252	51195048	48635556	50276788	425916608
GMGSTIGQDPELTER	1xOxidation [M2]	1	1	31	0	1606.74	Accession_12518	Microorganism	Caldiserica	Bacteria	preA; dihydropyrimidine dehydrogenase (NAD+) subunit PreA [EC:1.3.1.1]	Catalyzes the conversion of dihydroorotate to orotate (By similarity)	0	Non-Cazy	0			1.27841e+06			2.70264e+06	1.19766e+06						5.168e+06	6.46076e+06												2.15232e+06	2.51146e+06		3.18686e+06	1.51229e+06	13118775	7.23832e+06	5.27639e+06	3753720
ALEAAGSTDPEALK		1	1	21	0	1372.7	Accession_237089	Microorganism	Caldiserica	Bacteria	livK; branched-chain amino acid transport system substrate-binding protein	extracellular ligand-binding receptor	0	Non-Cazy	0													7.21601e+06	21782190	5597734	10484048	10687998	7791218		3876713	10800328	5449628	4578624	5.35601e+06	15015508	10083607		7821572	25900732	20822716				19786972
IPIVSPTATGDDITK		1	1	3	0	1527.83	Accession_336963	Microorganism	Caldiserica	Bacteria	livK; branched-chain amino acid transport system substrate-binding protein	extracellular ligand-binding receptor	0	Non-Cazy	0																													230450704
GDTELTAEDLQQVVAK		1	1	92	0	1716.87	Accession_285445	Microorganism	Calditrichaeota	Bacteria	ppdK; pyruvate, orthophosphate dikinase [EC:2.7.9.1]	pyruvate phosphate dikinase (EC 2.7.9.1)	0	Non-Cazy	0
LLDPPLHEFVPQDAETIR		1	1	53	0	2090.09	Accession_218177	Microorganism	Calditrichaeota	Bacteria	ppdK; pyruvate, orthophosphate dikinase [EC:2.7.9.1]	pyruvate phosphate dikinase (EC 2.7.9.1)	0	Non-Cazy	0	84056840	85974728	63967308	63652992	77310568	53537192	20334714	48923016	29062424		23314084	28541150	70097784	38669100	89223144	56139051	60660688	85143832	123716064	95626144	139175392	323555264	325481504	396033808	225685872	264546752	280791028	344853952		360124336	161752320	136193584	181688552
ESAGVLFPDDPIEQLR		1	1	176	0	1785.9	Accession_218177	Microorganism	Calditrichaeota	Bacteria	ppdK; pyruvate, orthophosphate dikinase [EC:2.7.9.1]	pyruvate phosphate dikinase (EC 2.7.9.1)	0	Non-Cazy	0										935553			1.19913e+07	3.96764e+07	82537496	5.04999e+07	1.53076e+07	119351020	1.90764e+08	6.3943e+07	1.61731e+08	479990520	5.42818e+08	5.41665e+08	491641000	456178312	490512440	523933774	545999528	4.92084e+08	3.12673e+08	2.66482e+08	2.84483e+08	795076912
ETEGVAQDNELSVEALK		1	1	165	0	1831.89	Accession_218177	Microorganism	Calditrichaeota	Bacteria	ppdK; pyruvate, orthophosphate dikinase [EC:2.7.9.1]	pyruvate phosphate dikinase (EC 2.7.9.1)	0	Non-Cazy	0	27810405	26811803	50092306	4.32805e+07	2.7994e+07	3.45386e+07	33441880	1.80401e+08	5070264	1.09485e+08	5.20074e+06	9.16305e+06	147531612	145677792	323557173	182117096	276543968	131180390	6.6996e+07	120424777	1.59001e+08	624817920	707454016	392845045	325816864	322951226	329157504	321836655	374937064	486370786	268803136	245389356	211300452	445633843
LGVTYPEIPAMQAR	1xOxidation [M11]	1	1	68	0	1561.8	Accession_218177	Microorganism	Calditrichaeota	Bacteria	ppdK; pyruvate, orthophosphate dikinase [EC:2.7.9.1]	pyruvate phosphate dikinase (EC 2.7.9.1)	0	Non-Cazy	0					5039531	2.72382e+06				11647877			7.16188e+07	106059994	1.05459e+08	9.82768e+07	100240747	84256944	1.61339e+08	148383968	1.70223e+08	236806944	246506258	227432551	168600656	1.386e+08	1.42758e+08	216833600	2.9689e+08	214212880	1.15302e+08	1.04301e+08	9.33887e+07	358377277
LFPEDPMEQLR	1xOxidation [M7]	1	1	67	0	1390.67	Accession_285445	Microorganism	Calditrichaeota	Bacteria	ppdK; pyruvate, orthophosphate dikinase [EC:2.7.9.1]	pyruvate phosphate dikinase (EC 2.7.9.1)	0	Non-Cazy	0	132548519	1.16859e+08	143177204	1.07277e+08	1.17125e+08	8.79421e+07	68158972	95131732	84347510	71881464	79501864	7.36882e+07	9.85916e+07	146143369	117744944	70241265	75903838	64518646	8.95378e+07	68772049	8.67008e+07	136886800	1.34912e+08	109978286	133728748	220948164	1.45015e+08	114078616	133478744	116145438	1.39946e+08	1.33188e+08	48798958	97604071
DPFQSLDQVGVGSLVK		1	1	78	0	1688.89	Accession_218177	Microorganism	Calditrichaeota	Bacteria	ppdK; pyruvate, orthophosphate dikinase [EC:2.7.9.1]	pyruvate phosphate dikinase (EC 2.7.9.1)	0	Non-Cazy	0	9.63514e+07	1.21368e+08	1.24416e+08	102120544	1.07636e+08	57894928	13522137	11242493	30463166	14056770	27698372	22855512	2.42856e+06	6.79382e+07	103042728	54387103	5.52838e+06	88976496	19394925	107741805	1.92089e+08	3.12924e+08	495299976	3.22465e+08	176790468	179078439	394477280	274785620	2.64133e+08	257680196	243263940	147737572	86106654	279258016
VEPEQLDQLLHPMIDPK	1xOxidation [M13]	1	1	71	0	2018.03	Accession_218177	Microorganism	Calditrichaeota	Bacteria	ppdK; pyruvate, orthophosphate dikinase [EC:2.7.9.1]	pyruvate phosphate dikinase (EC 2.7.9.1)	0	Non-Cazy	0	329051520	3.49022e+08	2.82206e+08	2.99063e+08	3.15771e+08	313618176	5.02809e+08	435425920	384800608	310930592	3.6528e+08	348644160	7.13009e+08	1.11491e+09	1145216303	1.21019e+09	979232784	1008334408	677496048	1.05625e+09	1188470272	1037586800	1.01951e+09	1019599409	983983216	1069523724	1059321968	880923008	240703267	8.5412e+08	1028932640	832563662	756761648	651320040
IESLEELNPMLGHR	1xOxidation [M10]	1	1	62	0	1653.83	Accession_218177	Microorganism	Calditrichaeota	Bacteria	ppdK; pyruvate, orthophosphate dikinase [EC:2.7.9.1]	pyruvate phosphate dikinase (EC 2.7.9.1)	0	Non-Cazy	0	3.81928e+06		8798499		37079531	12767679	1.16566e+07	6043923	2.48933e+06	3914124	2.805e+06		84335608	1.78228e+08	2.01506e+08	248217019	1.12957e+08	1.631e+08	1.57436e+08	1.27469e+08	2.87646e+08	553403988	542052732	507247456	468668988	388662372	408376960	606905816	4.48634e+08	511926616	329588968	3.59323e+08	158863132	650844544
DDAGTFLPHYIEK		1	1	46	0	1505.73	Accession_218177	Microorganism	Calditrichaeota	Bacteria	ppdK; pyruvate, orthophosphate dikinase [EC:2.7.9.1]	pyruvate phosphate dikinase (EC 2.7.9.1)	0	Non-Cazy	0	4745982	5.00102e+06		3.21475e+06			147895280	151026880	2.03834e+06	28494404	7.23988e+06	2.5734e+06	35331484	50739324	67634320	70175640	66886460	79370282	187170256	74241320	92878464	1.4278e+08	127020984	118776032	108532136	1.06444e+08	101965488	155330352	181310704	136296272	70780032	55798232	79304392	262650172
TPQPISQLEQTMPEAYAELVR	1xOxidation [M12]	1	1	67	0	2417.2	Accession_218177	Microorganism	Calditrichaeota	Bacteria	ppdK; pyruvate, orthophosphate dikinase [EC:2.7.9.1]	pyruvate phosphate dikinase (EC 2.7.9.1)	0	Non-Cazy	0		7.42587e+06	3277156	19105352	8095811	26882460	3.15633e+06	14773585	18204512		2.22611e+07	15822166	2.17389e+06		34066012		22262092		1.46939e+07			2.72086e+08	284344189	218333082	384111423	122186448	1.14156e+08	200879092	248394024	164350400	176826448	1.39989e+07	8.12456e+06	538343864
VEPQQLDQLLHK		1	1	42	0	1447.79	Accession_285445	Microorganism	Calditrichaeota	Bacteria	ppdK; pyruvate, orthophosphate dikinase [EC:2.7.9.1]	pyruvate phosphate dikinase (EC 2.7.9.1)	0	Non-Cazy	0	1.43753e+07	25629522	3.08106e+07	16694600	19717688	5795098	4.65659e+06							5167389								6.62071e+07	64201735	54996404	59093860	53115540	56429260	57678820		69035684				110533344
NETSPEDIGGMHVAEGILTAR	1xOxidation [M11]	1	1	16	0	2213.05	Accession_218177	Microorganism	Calditrichaeota	Bacteria	ppdK; pyruvate, orthophosphate dikinase [EC:2.7.9.1]	pyruvate phosphate dikinase (EC 2.7.9.1)	0	Non-Cazy	0	16253754	4401056	2.9129e+06	4727150	2.81342e+06								6.24802e+06			1.5523e+07	1.00301e+07	3.72975e+06	25738474	2.36895e+07		9159171	4.01509e+06	24135486	14156509	18618002	7.83233e+06	12162998	5.13228e+06	15259501	1.48828e+07	2.54552e+07	6163206
IVFTAEEAEQWK		1	1	16	0	1450.72	Accession_218177	Microorganism	Calditrichaeota	Bacteria	ppdK; pyruvate, orthophosphate dikinase [EC:2.7.9.1]	pyruvate phosphate dikinase (EC 2.7.9.1)	0	Non-Cazy	0																									13975468			14230726		11652020
LLDPPLHEFVPQDAETIRK		1	1	9	1	2218.19	Accession_218177	Microorganism	Calditrichaeota	Bacteria	ppdK; pyruvate, orthophosphate dikinase [EC:2.7.9.1]	pyruvate phosphate dikinase (EC 2.7.9.1)	0	Non-Cazy	0	14242165	14834420	6.0505e+06	12360684	27881122	1.90868e+07	49323268	36481523	22029894	28786746	15034211	27529472		74250340		1155267	3.69421e+07	47256816		49497072	48458596	41775876	3.66518e+07	17356070	3.44254e+07	18301992	25705138	38042456	77156344	43510952				21089280
YLIGTMIEIPR	1xOxidation [M6]	1	1	9	0	1321.72	Accession_218177	Microorganism	Calditrichaeota	Bacteria	ppdK; pyruvate, orthophosphate dikinase [EC:2.7.9.1]	pyruvate phosphate dikinase (EC 2.7.9.1)	0	Non-Cazy	0																																		292549600
HDYFEEVLSGAK		1	1	9	0	1394.66	Accession_285445	Microorganism	Calditrichaeota	Bacteria	ppdK; pyruvate, orthophosphate dikinase [EC:2.7.9.1]	pyruvate phosphate dikinase (EC 2.7.9.1)	0	Non-Cazy	0	55914896	61322068	54709988	42612000	39095212	44518804		3.3017e+06	1395764		3.01268e+06							3869775				2.53095e+06	3.16415e+06					4.31961e+06			5077549		3.8463e+06
TLTIGNLVLK		1	1	7	0	1071.68	Accession_285445	Microorganism	Calditrichaeota	Bacteria	ppdK; pyruvate, orthophosphate dikinase [EC:2.7.9.1]	pyruvate phosphate dikinase (EC 2.7.9.1)	0	Non-Cazy	0	196613440	209121152	213482080	168495760	179095296	164118304	103863008	132827832	101794320	75660016	105859792	116003136	85593528	101441384	126439304	72729552	73182856	83182304	80368664	69172928	75217048	84041704	93882304	93099448	103349720	89814280	99007680	85909744		91224872	67231376	64936156	64892168
GDFIGIFR		1	1	7	0	924.494	Accession_218177	Microorganism	Calditrichaeota	Bacteria	ppdK; pyruvate, orthophosphate dikinase [EC:2.7.9.1]	pyruvate phosphate dikinase (EC 2.7.9.1)	0	Non-Cazy	0	17119812	29059900	3.3037e+06	28994876	23014036	32250126	16105084	28421232	9239545		13692994	17568508	84070206	25242156	98879408	30204698	2.14006e+07	87859356	134445772	74630026	87319780	194538696	192836136	218391856	202562288	274861104	255524600	193534164	141714800	252436992	187786960	149381044	216199100	185745552
VEPEQLDQLLHPMIDPK		1	1	6	0	2002.03	Accession_218177	Microorganism	Calditrichaeota	Bacteria	ppdK; pyruvate, orthophosphate dikinase [EC:2.7.9.1]	pyruvate phosphate dikinase (EC 2.7.9.1)	0	Non-Cazy	0				43174472				13557727	11104582	1.21297e+06		10271057			3.86361e+06	7.86648e+06				503381		21307464	30568444	36940592	41828572	48514904	28244478	33263576		32200544	6.90883e+06	16906260	15984317
LAGEMGISVESLK	1xOxidation [M5]	1	1	5	0	1349.7	Accession_218177	Microorganism	Calditrichaeota	Bacteria	ppdK; pyruvate, orthophosphate dikinase [EC:2.7.9.1]	pyruvate phosphate dikinase (EC 2.7.9.1)	0	Non-Cazy	0		1.83457e+06											13982993	8792261			18146556	4379972	50178864		5.35249e+07	106395784	135850032	88138776	54601864	23270984	17497390	117501840	27300016	51975900		29480996		282642554
DDVGHFLPAYMQK	1xOxidation [M11]	1	1	4	0	1536.72	Accession_285445	Microorganism	Calditrichaeota	Bacteria	ppdK; pyruvate, orthophosphate dikinase [EC:2.7.9.1]	pyruvate phosphate dikinase (EC 2.7.9.1)	0	Non-Cazy	0	49866064	34371888	89896408	46961212	94836276	45560808	22208672	47967820	76107046	50556616	26878766	36781144	8800749		17278486				11634603			16318709					15760136	11522956		22908754		5.29188e+06
QVFHLEHLVTMK		1	1	3	0	1481.79	Accession_385593	Microorganism	Calditrichaeota	Bacteria	prokaryotic molybdopterin-containing oxidoreductase family	Polysulfide reductase, NrfD	0	Non-Cazy	0	4.1627e+06	2559746				2.14691e+06			8404071	5549426	3.4856e+06	4631250		15797922	25227452		14360831	11591894		6.88183e+06	20070232	21254336		5.42355e+06	22188656	23027326	30008110	21971930			16294973	22843462
LTPEQLAEVER		1	1	3	0	1284.68	Accession_237506	Microorganism	Calditrichaeota	Bacteria	AARS; alanyl-tRNA synthetase [EC:6.1.1.7]	Catalyzes the attachment of alanine to tRNA(Ala) in a two-step reaction alanine is first activated by ATP to form Ala- AMP and then transferred to the acceptor end of tRNA(Ala). Also edits incorrectly charged Ser-tRNA(Ala) and Gly-tRNA(Ala) via its editing domain (By similarity)	0	Non-Cazy	0	179411	712579			675587													2.41263e+06					145165		191617				48496492	180766	86001		86171.7	15535206
NVGPIQDVPAPDVMTNAK	1xOxidation [M14]	1	1	106	0	1881.94	Accession_328578	Microorganism	Chlorobi	Bacteria	GLUD1_2; glutamate dehydrogenase (NAD(P)+) [EC:1.4.1.3]	glutamate dehydrogenase	0	Non-Cazy	0	152163488	154165804	165941678	203008464	201157576	174405852	195085282	196117732	244067276	200257740	244471424	227435016	174594732	247300200	249980112	236569616	276281328	213140056	150915776	200566992	228541280	96956064	103149408	8.92525e+07	94508848	82886352	104153364	91802664	96743464	1.29094e+08	67059916	79714896	101246108	193921072
SGMSIDELLGITDR	1xOxidation [M3]	1	1	63	0	1522.74	Accession_194849	Microorganism	Chlorobi	Bacteria	GLUD1_2; glutamate dehydrogenase (NAD(P)+) [EC:1.4.1.3]	glutamate dehydrogenase	0	Non-Cazy	0	19862962	22486834	15156518	15480173	21052838	19558300	29569160	31160380	23338986	28156458	3.69671e+07	21810778	42978456	7.26068e+07	62713388	81218395	68092575	65687364	109462736	85810224	93396868	164924870	161900847	159476336	151523592	158390490	146926986	1.2669e+08	209583584	1.35517e+08	120370672	89666256	95844136	187215636
AVYDLAVNK		1	1	44	0	992.541	Accession_328578	Microorganism	Chlorobi	Bacteria	GLUD1_2; glutamate dehydrogenase (NAD(P)+) [EC:1.4.1.3]	glutamate dehydrogenase	0	Non-Cazy	0		26303576	33505724	25165492	3.01255e+06	3.59601e+06	6.43034e+06	1.30484e+06	19907070	1.36852e+07	4.14468e+07	18740633		1.91566e+07	22644270	36057084	7.50165e+07	3.89559e+06		8.69046e+06	22488299								419763700					98124298
NVGPIQDVPAPDVMTNAK		1	1	38	0	1865.94	Accession_328578	Microorganism	Chlorobi	Bacteria	GLUD1_2; glutamate dehydrogenase (NAD(P)+) [EC:1.4.1.3]	glutamate dehydrogenase	0	Non-Cazy	0	476434240	422197568	436764640	389232384	402854624	5.03084e+08	252501888	251140608	190394576	142293056	140320368	139682736	33275394	58350304	48291896	47393012	28992686	32657558	21435790	20007284	30811736	12233713	24958528	24911652	30296462	1.67106e+07	27063995	28113590		42218952		3.68178e+06	36580696	99459000
TTASFQGFGNVAQYAVK		1	1	18	0	1788.89	Accession_194849	Microorganism	Chlorobi	Bacteria	GLUD1_2; glutamate dehydrogenase (NAD(P)+) [EC:1.4.1.3]	glutamate dehydrogenase	0	Non-Cazy	0		6.03853e+06	2.93668e+06				4.00338e+06						12341136	2.85021e+06		21503054		3.03661e+06		4906909	14677250	49122756	47930324	31371232	106638652	31682932	41076452	80484780	110952394	40880096	24931022	34135558	8597071	10833120
NLGIDITK		1	1	8	0	873.504	Accession_194849	Microorganism	Chlorobi	Bacteria	GLUD1_2; glutamate dehydrogenase (NAD(P)+) [EC:1.4.1.3]	glutamate dehydrogenase	0	Non-Cazy	0													193049376	197411440	194402000	241245920	213974256	233752432	258895344	234525440	253000192	495029536	445246272	439766368	537178304	498678176	551027328	523703520		229302704	373956896	327804992	283653216	27065734
KLDGIDVDVLMSITDR	1xOxidation [M11]	1	1	8	1	1805.93	Accession_328578	Microorganism	Chlorobi	Bacteria	GLUD1_2; glutamate dehydrogenase (NAD(P)+) [EC:1.4.1.3]	glutamate dehydrogenase	0	Non-Cazy	0	18518746	19150416	18462846	19239308	21080856	15340740		10869928			10708996	7721978	2.28442e+06	13138016	32337472	16368799	12953608	33553896	9971457	19430128	34826168									5.13412e+06		1.72861e+06
NPLIPEDLAGTGNIER		1	1	141	0	1708.89	Accession_236273	Microorganism	Chloroflexi	Bacteria	oppA; oligopeptide transport system substrate-binding protein	Extracellular solute-binding protein, family 5	0	Non-Cazy	0	184120864	175691848	184415292	186921120	148928432	165318872	184386712	180008776	159687688	137263204	181951560	154291224	271554704	314322528	347495784	364218992	320257368	348764024	365264104	336652632	360706448	937621616	819619600	1003726448	905007600	847575536	957885776	1024180904	42384176	1.07875e+09	679718816	581217016	554139256	8.28162e+06
ETFVAEVLQGQGLPMK	1xOxidation [M15]	1	1	121	0	1762.9	Accession_236273	Microorganism	Chloroflexi	Bacteria	oppA; oligopeptide transport system substrate-binding protein	Extracellular solute-binding protein, family 5	0	Non-Cazy	0	30818260	37180480	51674580	36026800	34522696	32000952	23236474	41947226	36467466	3.01966e+07	51591637	34986304	41119312	104021672	138422048	117455664	125732404	103148632	5.11604e+07	120355568	1.40453e+08	395845982	312975360	2.71201e+08	294392425	2.40847e+08	271959040	285366080	7.29117e+08	329043232	2.30156e+08	203752976	166763696	5.1255e+08
IVVTDINDTGHHQFK		1	1	323	0	1723.88	Accession_474802	Microorganism	Chloroflexi	Bacteria	ABC.PE.S; peptide/nickel transport system substrate-binding protein	Extracellular solute-binding protein	0	Non-Cazy	0		2.56491e+06	8.38421e+07		80467624	4.56243e+07	2.05293e+06	1.69655e+06	3.19399e+06	1541449		1.67724e+06	1.65893e+09	1.62208e+09	2.37908e+09	2055357988	1973330872	2240977027	1.60379e+09	1.73463e+09	2057931582	6218173200	6233123184	6304988128	7404814816	7174661072	7957210880	7118750272	8926266367	6623365216	4960877152	4677285648	4.31634e+09	13095338097
TPTGMLFGEPAPK	1xOxidation [M5]	1	1	206	0	1361.68	Accession_474802	Microorganism	Chloroflexi	Bacteria	ABC.PE.S; peptide/nickel transport system substrate-binding protein	Extracellular solute-binding protein	0	Non-Cazy	0	6.79576e+07	60670292	62031280	5.5715e+07	9.46531e+07	85950623	6.82193e+07	7.34436e+07	7.76842e+07	4.77454e+07	5.66691e+07	7.18415e+07	7.467e+07	9.00299e+07	1.11792e+08	1.13184e+08	1.51635e+08	127766010	1.19611e+08	105888312	87912645	168618952	6.61628e+07	176336500	1.80113e+08	8.33938e+07	179465168	176421920	2997727168	6.31305e+07	131358996	128838398	1.27493e+08	3.86806e+09
WSSPEMDDIIK	1xOxidation [M6]	1	1	143	0	1336.61	Accession_474802	Microorganism	Chloroflexi	Bacteria	ABC.PE.S; peptide/nickel transport system substrate-binding protein	Extracellular solute-binding protein	0	Non-Cazy	0								4165041	5.54338e+06	3.8945e+06	2.58916e+06	9879978	3.90382e+08	5.1402e+08	6.06396e+08	6.55058e+08	5.86025e+08	5.58963e+08	418579136	5.65779e+08	562981888	2148008384	1.47951e+09	2274086912	2232256048	2229941168	2271142624	2.09956e+09	2463605312	2107516464	1843322888	1670271032	1362510874	3063049645
SVNGFYSEYMAPVGENNR	1xOxidation [M10]	1	1	129	0	2049.9	Accession_474802	Microorganism	Chloroflexi	Bacteria	ABC.PE.S; peptide/nickel transport system substrate-binding protein	Extracellular solute-binding protein	0	Non-Cazy	0													67343050	125137328	147035160	171839852	197641808	151357264	98036132	135788568	161948360	504286656	237337944	315543752	357925016	492909120	286981000	778601056	614984528	464538448	347051424	210466272	311442552	667382992
VERPDELYVGSR		1	1	103	0	1419.72	Accession_91346	Microorganism	Chloroflexi	Bacteria	oppA; oligopeptide transport system substrate-binding protein	Extracellular solute-binding protein, family 5	0	Non-Cazy	0	188670757	2.13387e+08	207097116	175772625	168560680	144337986	67288794	7.64875e+07	114323676	6.67291e+07	1.14193e+08	9.91899e+07	9.24526e+07	2.00337e+08	221207749	290495020	2.47287e+08	2.11376e+08	89423328	201833284	266846204	868043232	6.27389e+08	781070592	841947964	886164304	910833280	826065792	1312681290	802863156	636406600	6.02559e+08	413372660	3.59248e+08
FAEDWLTK		1	1	102	0	1009.5	Accession_313192	Microorganism	Chloroflexi	Bacteria	0	Periplasmic binding proteins and sugar binding domain of LacI family	0	Non-Cazy	0							1.98445e+06		1.5136e+06	31747110	54631672	54879332	338631127	3.83531e+08	472902368	488607168	368581664	495405120	471358368	577087360	463872256	759857472	520308192	866272763	1004637511	1030452736	949495168	1081913216	1268181120	894103744	933705424	693845643	6.52014e+08	1732879232
EATGINVNYIGNK		1	1	49	0	1392.71	Accession_167901	Microorganism	Chloroflexi	Bacteria	aglE; alpha-glucoside transport system substrate-binding protein	extracellular solute-binding protein, family 1	0	Non-Cazy	0	3.50965e+06	10398883	16593644	3.12088e+06	2.35588e+06	15469292	16124759		9.39341e+06	1.14235e+07		1.9073e+06	1.0165e+07		2.74029e+06	13568706	2.17148e+06		1.12052e+07								4231089		218072526				4.432e+06	4688167
QALIDNVLK		1	1	84	0	1013.6	Accession_395839	Microorganism	Chloroflexi	Bacteria	oppA; oligopeptide transport system substrate-binding protein	ABC superfamily ATP binding cassette transporter, binding protein	0	Non-Cazy	0	63040840	99619004	58083684	92885132	42115724	55545780	39300040	9.39618e+07	84042032	28566330	111115548	129928856	2.01987e+08	472941632	479652572	569596480	605381004	4.53327e+08	159307308	519418260	565994212	1849898624	1.80351e+09	1.95599e+09	2220660560	1910320000	1858676608	1987756288	2158752768	2.03227e+09	1.29427e+09	1262607744	842939136	1482826040
MDDEDAQTGVTIVR	1xOxidation [M1]	1	1	77	0	1565.71	Accession_401090	Microorganism	Chloroflexi	Bacteria	groEL; chaperonin GroEL	Prevents misfolding and promotes the refolding and proper assembly of unfolded polypeptides generated under stress conditions (By similarity)	0	Non-Cazy	0	7.48702e+07	69376656	79809832	71059968	6.73012e+07	82056656	6.63164e+07	7.44936e+07	8.95353e+07	8.05415e+07	9.11604e+07	8.23499e+07	1.65281e+06	29245358	33087822	17413768	34730672	12641229	6.63324e+06		3.61685e+06		6741922	28509330	40563568	5.64922e+07	6.83651e+07	3.66689e+07	131785277	35905708	2.14463e+07		27702718	110131248
QTLVDVLGR		1	1	76	0	1000.58	Accession_91346	Microorganism	Chloroflexi	Bacteria	oppA; oligopeptide transport system substrate-binding protein	Extracellular solute-binding protein, family 5	0	Non-Cazy	0	2.21647e+08	225700574	2.32689e+08	180937696	1.99123e+08	1.34826e+08	2.04923e+07	1.03987e+07	110361896	3.05348e+07	1.12317e+08	7.18966e+07	3.12241e+07	2.96297e+08	3.34645e+08	502099018	4.45437e+08	1.61686e+08	23739072	2.94308e+08	3.60167e+08	1079218560	874942145	1001051328	945980592	946928120	8.02156e+08	1.15464e+09	1425859584	872904520	698131776	697641970	2.19123e+08	403549984
GNDALPLGALAAGVK		1	1	68	0	1366.77	Accession_131609	Microorganism	Chloroflexi	Bacteria	korA; 2-oxoglutarate/2-oxoacid ferredoxin oxidoreductase subunit alpha [EC:1.2.7.3 1.2.7.11]	Pyruvate flavodoxin ferredoxin oxidoreductase domain protein	0	Non-Cazy	0	2758100								797951				41061145	97133258	79200480	112315450	81250976	63837276	3.18787e+07	80385776	115525744	389606099	388673772	378420348	361565620	304075728	332030371	3.41947e+08	3.39501e+08	366692242	295084788	209611244	171817586	532590395
GGVEASDIAAVGITNQR		1	1	60	0	1657.85	Accession_174002	Microorganism	Chloroflexi	Bacteria	glpK; glycerol kinase [EC:2.7.1.30]	Key enzyme in the regulation of glycerol uptake and metabolism (By similarity)	0	Non-Cazy	0	3.43879e+06												24773386	39098876	33131176	31460490	38209916	29033644	21272970	35061408	32633882	51311984	56034788	56835936	75134400	56120960	64423280	54666952		70124592	44924148	30799418	30436578
YVLIQTFSDSSAK		1	1	75	0	1458.75	Accession_474802	Microorganism	Chloroflexi	Bacteria	ABC.PE.S; peptide/nickel transport system substrate-binding protein	Extracellular solute-binding protein	0	Non-Cazy	0			1.47209e+07	1.06399e+07	24230009	5.92292e+06	18135976	1.06772e+07	11415344		8.3775e+06	4.90727e+06	4.03504e+07	1.96382e+06		1.88237e+06	4.24167e+07	4.22348e+06	188474080		32007137			3.35062e+06		396576640	1056431040	1715439360	5.71861e+08				634537134	2444337920
ATIYQDGAGQVLK		1	1	55	0	1363.72	Accession_313192	Microorganism	Chloroflexi	Bacteria	0	Periplasmic binding proteins and sugar binding domain of LacI family	0	Non-Cazy	0													4456719	342039904	392875296	578661184	532380608	222265744		342565184	419259552	673461824	360132224	470065888	651783168	453171424	502865344	721099008	824466688	482603936	525473920	467175872	150797296	1251038848
WSSPEMDDIIK		1	1	80	0	1320.61	Accession_474802	Microorganism	Chloroflexi	Bacteria	ABC.PE.S; peptide/nickel transport system substrate-binding protein	Extracellular solute-binding protein	0	Non-Cazy	0										1.86509e+06			16340767	64834432	107243496	178387696	92811112	120648804		70388120	78119776	349268128	291150528	682707392	731489280	610162688	584519872	740147840	658905536	686056896	386571776	402992544	267232176	684981056
IVALGGEPTTEPVPVPK		1	1	44	0	1703.96	Accession_414012	Microorganism	Chloroflexi	Bacteria	bfr; bacterioferritin [EC:1.16.3.1]	Ferritin-like domain	0	Non-Cazy	0	7.50582e+07	68110051	99989954	70230120	84621007	6.53307e+07	67695096	5.90891e+07	6.00419e+07	58203971	53428358	54912255	3.71675e+07	47176618	29122072	55634125	50997118	4.35061e+07	4.91239e+07	51034983	5.15104e+07	81247893	41852572	84765136	6.72555e+07	7.24967e+07	76025500	81807827	96952648	65636088	74114072	49981840	4.82965e+07
LISPAVADLIR		1	1	33	0	1167.71	Accession_125858	Microorganism	Chloroflexi	Bacteria	bmpA; basic membrane protein A and related proteins	basic membrane	0	Non-Cazy	0	31238744	36039368	31401840	33137892	27530638	18959766	3.63892e+06		30850584	8889251	32880134	21054176		41302292	39187744	51930996	41382976	8216258		32064808	38662136	108878688	67749720	51538024	69954856	48227516	56927820	103320504	142385152	62018528	57571412	53140652		98274152
VPLMSMNPESNPVMNR	3xOxidation [M4; M6; M14]	1	1	68	0	1863.84	Accession_4692	Microorganism	Chloroflexi	Bacteria	ABC.PE.S; peptide/nickel transport system substrate-binding protein	Extracellular solute-binding protein, family 5	0	Non-Cazy	0	11855643	3530419	7859179	5771945	1.93594e+07	1.1916e+07		6.56752e+06	1.16434e+07	2.7122e+06	1.2302e+07	5.02783e+06	22550688	4.58905e+07	50191678	7.24908e+07	78368516	8.31e+07	4.3897e+07	52317784	5.42081e+07	298365272	192407768	152909157	274793848	315151280	237895496	258313240	349451376	140485044	139629456	138195648	180785220	7.46537e+07
NIAPELEANDGEWK		1	1	62	0	1585.75	Accession_306260	Microorganism	Chloroflexi	Bacteria	msmE; raffinose/stachyose/melibiose transport system substrate-binding protein	Extracellular solute-binding protein family 1	0	Non-Cazy	0	162480288	164873808	171288064	98131080	139131056		2.21177e+06	2.22337e+06		2.33418e+08	2799850								3.2863e+06			160270624	90620432	233273184	198248496	195166256	185606032	218504336	266699408	203274192	136358032	164164640	103630528	10776643
ISAASDLVPILEK		1	1	35	0	1355.78	Accession_119181	Microorganism	Chloroflexi	Bacteria	groEL; chaperonin GroEL	Prevents misfolding and promotes the refolding and proper assembly of unfolded polypeptides generated under stress conditions (By similarity)	0	Non-Cazy	0	118865920	126080336	119340640	104325584	1.11647e+08	102553616	92737144	93557432	101288307	72176152	80596344	80771712	8.62853e+07	9.41126e+07	98918232	150009404	112193400	127429032	146767328	124399795	122156880	2.13086e+08	232821136	2.15036e+08	233034448	198864262	2.00189e+08	203950272	221530769	220585376	166669088	146908256	134144528	71703776
WSSPEMDDIIKR	1xOxidation [M6]	1	1	93	1	1492.71	Accession_474802	Microorganism	Chloroflexi	Bacteria	ABC.PE.S; peptide/nickel transport system substrate-binding protein	Extracellular solute-binding protein	0	Non-Cazy	0														6170400	33095032	3.83077e+07	1.37042e+07	7607257	36953048	2.24302e+07	47649700	645324464	620789680	927516912	1107249666	1039786656	993876544	1361732096	1512267072	1166231600	447930068	262579170	187899026	2410321696
LLNGEEFAEK		1	1	40	0	1149.58	Accession_238323	Microorganism	Chloroflexi	Bacteria	rbsB; ribose transport system substrate-binding protein	Inherit from COG: Periplasmic binding protein LacI transcriptional regulator	0	Non-Cazy	0	1.88434e+06	7.96979e+06					6183726		2525406	4552018		3.26342e+06	5441280					5.72854e+06	76054944				6.99043e+06		198325428	2.29403e+08	2.18633e+08		320684608	215842200	1.56307e+08		6.84976e+06	294722010
IAHAILPIPGK		1	1	62	0	1129.71	Accession_337103	Microorganism	Chloroflexi	Bacteria	GLPF; glycerol uptake facilitator protein	Major intrinsic protein	0	Non-Cazy	0	78603304	79003832	73357352	94666104	94549488	81506272	106362368	95424080	103384168	81052080	112204248	102644864	362243596	376124500	422088394	406099158	386361004	398944374	499667216	387491784	424510494	1008798496	1175295680	1081644784	959303504	1027823224	1006827672	1167771920	875260032	1064833032	713922532	647440216	619917424
IDASNAEEYLADYK		1	1	45	0	1601.73	Accession_238323	Microorganism	Chloroflexi	Bacteria	rbsB; ribose transport system substrate-binding protein	Inherit from COG: Periplasmic binding protein LacI transcriptional regulator	0	Non-Cazy	0	37973969	9642753	3.09817e+06	6340424	52663024	6.67528e+06	65136256	55613748	9.52524e+06		7.26705e+06	2.29049e+06	14113485	23479219	3.48957e+07	4.71559e+07	34387072	29323122		1.65217e+07	15677943	87057641	67433024	87566480	90259776	1.14603e+08	91068787	1.12373e+08	144121491	1.01673e+08	9.38184e+07	57438446	4.83026e+07	37736472
ISAAADIVPVLEK		1	1	44	0	1325.77	Accession_401090	Microorganism	Chloroflexi	Bacteria	groEL; chaperonin GroEL	Prevents misfolding and promotes the refolding and proper assembly of unfolded polypeptides generated under stress conditions (By similarity)	0	Non-Cazy	0				2.78115e+06								1.06748e+06	9455195	45170696	50288056	90824805	86883939	74433068	2.83904e+06	82587408	93001888	226102066	220782105	2.2409e+08	3.24128e+08	2.11147e+08	245547196	2.48998e+08	25573590	265588394	2.00842e+08	185654650	123987532	18029452
TNDYEVVFELK		1	1	87	0	1356.67	Accession_474802	Microorganism	Chloroflexi	Bacteria	ABC.PE.S; peptide/nickel transport system substrate-binding protein	Extracellular solute-binding protein	0	Non-Cazy	0	3.88753e+06		5.62993e+06	18513012	3.41061e+06		3.60453e+06	10179055	1.50898e+06	3338918			2.81921e+06		2.90271e+06		4232766	8959418	8126967	3.21094e+06		1.30845e+07	8940735		435937162				6.45955e+08	47317840		10716870	1.06037e+07	337880285
SITDQYGTIDK		1	1	77	0	1240.61	Accession_209973	Microorganism	Chloroflexi	Bacteria	GLUD1_2; glutamate dehydrogenase (NAD(P)+) [EC:1.4.1.3]	Glu Leu Phe Val dehydrogenase	0	Non-Cazy	0	1.60072e+06	2.68241e+06			3.40233e+06				5.79117e+06				3.28644e+06		1.56787e+06	2.25654e+06		3.94123e+06	31762424	1.80379e+06	5.54206e+06	8367381				2.21571e+06	4.11406e+06			5.34478e+06		1.78741e+06	3.35151e+06
GEAIVQGNQSVASAGFAR		1	1	47	0	1761.89	Accession_131609	Microorganism	Chloroflexi	Bacteria	korA; 2-oxoglutarate/2-oxoacid ferredoxin oxidoreductase subunit alpha [EC:1.2.7.3 1.2.7.11]	Pyruvate flavodoxin ferredoxin oxidoreductase domain protein	0	Non-Cazy	0	87179032	93220072	86997976	80905480	81895320	76604200	4.34332e+07	6.9901e+07	37754260		6239594		6273909	3.88606e+06	7471823	29126294	3567768	26182201	42091852	7660658	22262247	127890344	126408852	119252658	118993690	68710576	98424048	183582432	124850152	87190800	93916260	64656023	39361619	218243504
AQGVHLPQVFPLPK		1	1	43	0	1530.88	Accession_131609	Microorganism	Chloroflexi	Bacteria	korA; 2-oxoglutarate/2-oxoacid ferredoxin oxidoreductase subunit alpha [EC:1.2.7.3 1.2.7.11]	Pyruvate flavodoxin ferredoxin oxidoreductase domain protein	0	Non-Cazy	0	1.26651e+06												1.70445e+06	22352326	43417608	34832316	40269116	21706266		30017870	3.57902e+07	1.66569e+08	157684768	77791344	172836956	74395120	117195056	180209952	178629552	1.14012e+08	97353600	125346602	41468996	159217488
GPANVSVDYDEATDTTK		1	1	41	0	1782.8	Accession_99074	Microorganism	Chloroflexi	Bacteria	ABC.PE.S; peptide/nickel transport system substrate-binding protein	Extracellular solute-binding protein, family 5	0	Non-Cazy	0	60920895	46090912		7.33406e+07	8.12664e+07	49126906	1.60515e+07	1.57919e+07	13828115	1.47959e+07	4.46866e+06	14249217	30275406	27870692	24843154	60070944	63738068	57930632				4.79428e+07	10252486	5.89559e+07	70943664	60318352	56613164	70033808	75719363	68803008	63732444	86286496	74879056	57257000
EETPPEPQPVPEAR		1	1	38	0	1575.76	Accession_173999	Microorganism	Chloroflexi	Bacteria	GLPF; glycerol uptake facilitator protein	MIP family channel protein	0	Non-Cazy	0	13287526	6.34395e+06	8832856	7.12701e+06	8403510	18440730	31487906	2.2048e+06	22797824	2202064	3380081		8.37878e+06		2903030	11004855	3057989	15701537		1833565	6942318			2.5254e+06	2.18825e+06		4.24196e+06	4766661	30952378		2.3786e+06			4.44867e+06
TPTGMLFGEPAPK		1	1	36	0	1345.68	Accession_474802	Microorganism	Chloroflexi	Bacteria	ABC.PE.S; peptide/nickel transport system substrate-binding protein	Extracellular solute-binding protein	0	Non-Cazy	0	17913874			2.60704e+06	4.20778e+06	5.24388e+06		6.84666e+06	2.39345e+06			1.45604e+06	1.33847e+08	204130032	177755920	240247936	163457104	2.09675e+08	139690835	59934204	1.56821e+08	322746720	206812656	405391008	506915360	394835040	450883072	537416576	486477600	4.79552e+08	248628624	289983136	229165744	531856768
VDVEVGTLSK		1	1	29	0	1046.57	Accession_141321	Microorganism	Chloroflexi	Bacteria	kbl; glycine C-acetyltransferase [EC:2.3.1.29]	Aminotransferase class I and II	0	Non-Cazy	0	150084112	156224432	159836720	200014176	192917724	205333696	162294224	148545744	142570256	132832848	141311856	149157472	217890592	243414544	229101616	255171568	247447808	246884320	160232432	256597120	265787536	176538256		218707088	178376752	143989040	127674512	147483104		157235228	247347376	232888864	194782320
SLGDLVPTDPDIIK		1	1	26	0	1482.81	Accession_4692	Microorganism	Chloroflexi	Bacteria	ABC.PE.S; peptide/nickel transport system substrate-binding protein	Extracellular solute-binding protein, family 5	0	Non-Cazy	0	110548560	112616288	123638488	94804272	151789104	96766776	84048600	88142336	87430760	70306536	86150592	79932880	66323436		74234120	109385344	101236008	110162184	98228216	78188040	83217304	195780928	148275088	168271968	129899504	154517456	182575952	182323984	221973296	132702448	151290480	150388576	146961120
TFGVGGQEHWEK		1	1	109	0	1374.64	Accession_395839	Microorganism	Chloroflexi	Bacteria	oppA; oligopeptide transport system substrate-binding protein	ABC superfamily ATP binding cassette transporter, binding protein	0	Non-Cazy	0	1.03609e+07	9.11219e+06	6.00719e+06	4.85819e+06	5.64746e+06	5.09394e+06		1.56335e+07	4.22876e+06	1.48588e+06	607164	1.88935e+06			101980655	82598048	35490755	1.06701e+08	51065116		1.0826e+08	858906448	8.94441e+08	1.1071e+09	1502190464	1404155120	1503245184	1475921008	1567923760	1450373120	6.72719e+08	583634176	4.71179e+08	527434682
IAYVADHTWIDNPR		1	1	70	0	1670.83	Accession_236273	Microorganism	Chloroflexi	Bacteria	oppA; oligopeptide transport system substrate-binding protein	Extracellular solute-binding protein, family 5	0	Non-Cazy	0	57609652	57716652	46823856	42207508		23481194									29915830			22773896			14275820	370158514	349620207	440457360	572841312	499918052	450545444	713879072	679632336	673494240	2.28222e+08	1.85125e+08	116646424	500326344
IDVELDDVVIPAGR		1	1	48	0	1510.81	Accession_82042	Microorganism	Chloroflexi	Bacteria	0	0	0	Non-Cazy	Not Found		3.00526e+06	3.62991e+06	6.85833e+06					3274643	2.37797e+06		2.0564e+06	3.41572e+07	75719080	8.10977e+06	12863361	142493954	136236048			115776369	383168232	186852688	435423932	371463325	450745328	459398960	460373072	539293104	413133022	177448992	209075792		272454076
DWDLDPDNIQK		1	1	37	0	1358.62	Accession_11888	Microorganism	Chloroflexi	Bacteria	PTS-Gat-EIIC; PTS system, galactitol-specific IIC component	PTS system Galactitol-specific IIC component	0	Non-Cazy	0														2.63374e+06	2.03283e+06	2.94471e+06				1.97392e+06	2.04439e+06	198424176	217997568	273543808	299466336	259558928	301667616	300886272	308399360	288391072	201433392	169530592	178350208	196281504
TAQAVVDLYER		1	1	36	0	1264.65	Accession_238323	Microorganism	Chloroflexi	Bacteria	rbsB; ribose transport system substrate-binding protein	Inherit from COG: Periplasmic binding protein LacI transcriptional regulator	0	Non-Cazy	0	45383004	78635520		73279920	73195832	83115088	78148600	67104220	91286432		78560512	78677736	14879734	11918322	38150040	9.39593e+07	9.04977e+07	29623980	7.75738e+06	18121886	4.18469e+07	145084736	138088322	138651744	158277504	145822208	145286080	177165888	216330352	147334771	156020650	92377616	57389884	9785771
YTNKPDQGAFGALPGTTTGTTMYIPLVAK	1xOxidation [M22]	1	1	35	0	3029.53	Accession_82042	Microorganism	Chloroflexi	Bacteria	0	0	0	Non-Cazy	Not Found																35189300	4.5689e+06	3.73053e+06			4661888	85402608	9322529	4442309	7953640	5413194	83252936	74882384		5.17425e+06	8.11773e+06	59695524	77834016
IEDQLMEPLLIHENISK	1xOxidation [M6]	1	1	32	0	2038.05	Accession_342172	Microorganism	Chloroflexi	Bacteria	ABC.PE.A; peptide/nickel transport system ATP-binding protein	Oligopeptide dipeptide ABC transporter ATPase subunit	0	Non-Cazy	0							4.40084e+06	2.02077e+06		1.6954e+06			77424566	219182096	202829984	90269136	159032636	202699680	79038156	197042176	201789212	402153536	211865952	537664048	387195104	466440128	423777808	341882320	141945824	442995392	397889696	333599184	340965648	274971967
FMSAYPMTPSTGVTEFISEHGR	2xOxidation [M2; M7]	1	1	43	0	2477.11	Accession_131609	Microorganism	Chloroflexi	Bacteria	korA; 2-oxoglutarate/2-oxoacid ferredoxin oxidoreductase subunit alpha [EC:1.2.7.3 1.2.7.11]	Pyruvate flavodoxin ferredoxin oxidoreductase domain protein	0	Non-Cazy	0																	1.95115e+06					142265248	153557696	92868952	155290368	146164672	144611952	106109464	170794624	141264720	104076360	80161328	51654652	279955936
LAVFSTAPAIR		1	1	38	0	1145.67	Accession_337103	Microorganism	Chloroflexi	Bacteria	GLPF; glycerol uptake facilitator protein	Major intrinsic protein	0	Non-Cazy	0			199956304	195879968	2.00484e+08	2.27448e+06	1.29949e+08		1.92585e+08	144692448	188436032	178356415		3.07186e+06	1.90848e+06									19685130	13415179	18324728	11118357	6415020	342793524	4791302				22117676
YAMYVAPGPSDLR	1xOxidation [M3]	1	1	33	0	1455.69	Accession_4692	Microorganism	Chloroflexi	Bacteria	ABC.PE.S; peptide/nickel transport system substrate-binding protein	Extracellular solute-binding protein, family 5	0	Non-Cazy	0	94670944	95857144	97213752	100663840	93557576	100486200	8.65987e+07	84925008	81276104	57333468	76170064	64594236	5.17851e+07	5.12898e+07	58849516	1.10358e+08	94957944	117728525	7.87785e+07	5.17281e+06	117752996	2.84961e+07		26260382	6591991		27624238	30126800	14372619	9617403	51954248	71812648	62548068	57486028
AAQELGNVPVDVR		1	1	32	0	1367.73	Accession_436739	Microorganism	Chloroflexi	Bacteria	0	0	0	Non-Cazy	0							5430270	2.41666e+06		2737517			20008788	20028354	13634335	12118414	14373648	10071353	19331628	12298846	12426010	58535508	61229368	61085832	61259464	48165700	60256420	58575788	53616436	66836700	39318032	30078872	31441874	120722724
DAGITPIALGEGDK		1	1	29	0	1356.7	Accession_306260	Microorganism	Chloroflexi	Bacteria	msmE; raffinose/stachyose/melibiose transport system substrate-binding protein	Extracellular solute-binding protein family 1	0	Non-Cazy	0			3.54173e+06		8181819	4.53824e+06	12558399	7.29643e+06	19980944	3.59307e+06		4778598		3.08975e+06					42574792			163993344		163781040	134986128		153742896		3.19985e+06	137074064	107619872	152471600
AQEVGLPVIVVNSK		1	1	25	0	1452.84	Accession_313192	Microorganism	Chloroflexi	Bacteria	0	Periplasmic binding proteins and sugar binding domain of LacI family	0	Non-Cazy	0	47631004											1.80209e+06											8406928						79769992	3384536	4.67833e+06	3.83748e+06	1629860	119781904
SGPVQAVDGVSFQLR		1	1	34	0	1559.82	Accession_342172	Microorganism	Chloroflexi	Bacteria	ABC.PE.A; peptide/nickel transport system ATP-binding protein	Oligopeptide dipeptide ABC transporter ATPase subunit	0	Non-Cazy	0		110592456	119337336			82798368	88529024	100181584	66358348	60076988	62566228	72809728	47127940									174727680							8545172
NTVDAFHATINGAATR		1	1	33	0	1658.82	Accession_313192	Microorganism	Chloroflexi	Bacteria	0	Periplasmic binding proteins and sugar binding domain of LacI family	0	Non-Cazy	0																	4192421				4.31814e+06	86055352	51872176	61209352	88711952	63338972	51102884	99382488	90909168	74199048	31487756		3.5962e+06	148072720
FFDHLIDR		1	1	46	0	1062.54	Accession_267169	Microorganism	Chloroflexi	Bacteria	ftnA; ferritin [EC:1.16.3.2]	ec 1.16.3.1	0	Non-Cazy	0																		4.87783e+06		1.93508e+06	2.30645e+06	125219440	67223224	88032304	121584352	1.55181e+08	136633696	123979880	143171072	97021240	9.36157e+07	88455280	5.70025e+07	66509388
IVNVVNGTLGDK		1	1	37	0	1228.69	Accession_11781	Microorganism	Chloroflexi	Bacteria	bmpA; basic membrane protein A and related proteins	Basic membrane lipoprotein	0	Non-Cazy	0	129232976	126672867	119096843	124013638	135551136	94160680	50755792	51569060	99694992	55088904	85279576	7.52508e+07	44946876	62486284	77980280	51738428	62922780	37605328		3.07408e+06	26365278	1.24513e+08	8.85279e+07	73490109	115406632	87595976	137982784	142276576	35086848	9.71622e+07	92932022	8.87104e+07	5.71578e+07	4288654
VGFAPFPEGPAGR		1	1	31	0	1301.66	Accession_306252	Microorganism	Chloroflexi	Bacteria	ABC.MS.S; multiple sugar transport system substrate-binding protein	ABC transporter substrate-binding protein	0	Non-Cazy	0	186728928	21408984	167575184	183161440	198264224					240425728	114360688				159405296	92161400		224160528		183736496		79967488	70765824	91743760	88374232	133638976	140845504	26489746		119178888		96704744	132126280	100298112
NPFWPGTEAVPVPK		1	1	29	0	1538.8	Accession_395839	Microorganism	Chloroflexi	Bacteria	oppA; oligopeptide transport system substrate-binding protein	ABC superfamily ATP binding cassette transporter, binding protein	0	Non-Cazy	0			10252121	2.48332e+06	3.1935e+06	2936746	2.16864e+06			1.41179e+06	4.04037e+06		2.79581e+06	4.58341e+06	24193508	37927612	29475736		7284023	18564006	24726004	369142656	360912768	448014976	531762784	412147872	270707040	795374016	713594304	442249984	219017312	158845424	303850052	593335104
GEFAGTTVVVDGPFTDADAVK		1	1	29	0	2096.02	Accession_167901	Microorganism	Chloroflexi	Bacteria	aglE; alpha-glucoside transport system substrate-binding protein	extracellular solute-binding protein, family 1	0	Non-Cazy	0							2.35284e+06	6.34255e+06				2.12235e+06			2.12145e+06	3114359	3.73086e+06	9113524			2.24911e+06					3.82476e+06			51612932				4452956	8.37281e+06
TFGIGWFK		1	1	40	0	955.504	Accession_474802	Microorganism	Chloroflexi	Bacteria	ABC.PE.S; peptide/nickel transport system substrate-binding protein	Extracellular solute-binding protein	0	Non-Cazy	0									38213472	470301	38306232	25585904	30250014	36685728	65112584	48453824	47590496	46143380	35387244	40480472	35125964	128369184	201839608	90635306	199944672	183017744	200554220	287558368	133011824	224352384	84620165	9.46667e+07	69246888	305400736
KLDTVTIADLGR		1	1	32	1	1301.74	Accession_401090	Microorganism	Chloroflexi	Bacteria	groEL; chaperonin GroEL	Prevents misfolding and promotes the refolding and proper assembly of unfolded polypeptides generated under stress conditions (By similarity)	0	Non-Cazy	0				3.41539e+06	16642097	4496611		38657228		24739530				31867018	37576312	68679344	108371996	69594288	39898216	101306828	65606016	213869736	137941952	125268072	131476202	124711304	118649824	161568352	167504320	1.43834e+08	109289728	109563168	81348800	131229952
SNLGYIMQDPYGALPPFMTVK	2xOxidation [M7; M18]	1	1	30	0	2374.15	Accession_342171	Microorganism	Chloroflexi	Bacteria	ABC.PE.A1; peptide/nickel transport system ATP-binding protein	(ABC) transporter	0	Non-Cazy	0								4.01217e+06			1.83441e+06		3.39414e+06	2.17118e+06		2.88386e+06			6613311			57291636	2.43832e+07	60524880	21549916	60804536	21965328	19280638	297884552	58954500	4.60954e+07	12578498	18336058	2.92466e+08
DAPDEAIDFLK		1	1	28	0	1233.6	Accession_306260	Microorganism	Chloroflexi	Bacteria	msmE; raffinose/stachyose/melibiose transport system substrate-binding protein	Extracellular solute-binding protein family 1	0	Non-Cazy	0	86466536	81445888	90033872	85955120	76233496	76929912	86493720	69699744	77853344	55653040	66403920	53196184	32978444	4.40914e+07	39611724	91845448	55839244	64868564	77926272	66153536	70039520	286196544	140366217	243247776	2.08603e+08	2.32737e+08	191378736	245434160	364347136	1.69047e+08	178687024	148025744	152642848	4371415
SLGDLVPTDPDIIKK		1	1	28	1	1610.9	Accession_4692	Microorganism	Chloroflexi	Bacteria	ABC.PE.S; peptide/nickel transport system substrate-binding protein	Extracellular solute-binding protein, family 5	0	Non-Cazy	0	59047420	6.47114e+07	118099628	6.48667e+07	59548219	49419148	50383849	4.07067e+07	26985742	2.26384e+07	32802448	35732402	34929507	42474799	42999327	66391581	47413801	44995556	52306495	4.25611e+07	5.01404e+07	1.56725e+08	136784960	131232141	143898032	179098256	153740288	204965536	277960626	1.56326e+08	125007200	81490376	7.71993e+07	411306232
IVEELSQDGGQYR		1	1	28	0	1493.72	Accession_402430	Microorganism	Chloroflexi	Bacteria	glpK; glycerol kinase [EC:2.7.1.30]	Key enzyme in the regulation of glycerol uptake and metabolism (By similarity)	0	Non-Cazy	0	20189830		16249056		24362456	6.26435e+06	34683152	28354908	25564758	23029944		24374516	37133400	75230632	73533952	89470048	5.8853e+07	71487008	54155659	46584592	58964854	113242808	97737465	189504896	1.88116e+08			190025824	2.17786e+08		2.59527e+06		92600984	4.51544e+06
VPYIPLTDR		1	1	33	0	1073.6	Accession_314552	Microorganism	Chloroflexi	Bacteria	ABC.PE.S; peptide/nickel transport system substrate-binding protein	Extracellular solute-binding protein, family 5	0	Non-Cazy	0																						124919208		174391312	145677632	130083416	146104560			138603648	93048136			422220960
ELGEVKPGGVVIYDPDVLGQDAK		1	1	19	0	2398.25	Accession_131609	Microorganism	Chloroflexi	Bacteria	korA; 2-oxoglutarate/2-oxoacid ferredoxin oxidoreductase subunit alpha [EC:1.2.7.3 1.2.7.11]	Pyruvate flavodoxin ferredoxin oxidoreductase domain protein	0	Non-Cazy	0									14667534	4.31045e+06		12030098	10626007	9150740	10903760	11391912	10981695	24591454	9878428	11381328	12283084	9.55301e+07	9.54071e+07	96637132	104905095	91022109	96716321	97159717	98573120	89238541	59713732	54858144	64036236	236366416
GNAEVALDIIK		1	1	24	0	1142.64	Accession_4127	Microorganism	Chloroflexi	Bacteria	cycB; arabinogalactan oligomer / maltooligosaccharide transport system substrate-binding protein	Extracellular solute-binding protein family 1	0	Non-Cazy	0	2.93033e+06	2.94956e+06				62990096		55380304	78544416	80491440		8.90193e+07		1.65004e+06	3818467	2972671	39760464	50653100	10070921	2.9426e+06		5292008	6772139	8200626		2.94843e+06	4426947		230543328		43158288		4.7645e+06	1.60702e+08
ALLHEPLHPYTK		1	1	29	0	1418.78	Accession_342171	Microorganism	Chloroflexi	Bacteria	ABC.PE.A1; peptide/nickel transport system ATP-binding protein	(ABC) transporter	0	Non-Cazy	0							2.67949e+06			1.77418e+06	2.91859e+06		1.27759e+07	1664482	2.88239e+07	17252380	1.52621e+07	15127648	2.66093e+07	1693734	2.82438e+07	200556860	1.59167e+08	188350596	21090632	18025210	9730812	268463160		120762080	99204416	108478932	95806598
FTPEAVTYVR		1	1	25	0	1182.62	Accession_314552	Microorganism	Chloroflexi	Bacteria	ABC.PE.S; peptide/nickel transport system substrate-binding protein	Extracellular solute-binding protein, family 5	0	Non-Cazy	0							3.22442e+06			1.41598e+06	11138537	12661279			2.06816e+06		7226848				2.9817e+06	87750936	73441392		95615072	110618768		93262272	4216925	109316516	21278206			8711079
DLIYSVTGGGIHPVAQR		1	1	23	0	1782.95	Accession_39763	Microorganism	Chloroflexi	Bacteria	PTS-Gut-EIIB; PTS system, glucitol/sorbitol-specific IIB component [EC:2.7.1.198]	Pts system, glucitol sorbitol-specific	0	Non-Cazy	0	14686134	4.50263e+06	4433000	7.44283e+06									1.47527e+07	37018076	4.99087e+07	44065768	70889982	33195180	11636124	39795628	4.98374e+07	158138729	194278310	1.28336e+08	209408248	1.37969e+08	165920511	187109543	1.71889e+08	158009029	94294904		58202296	161720278
NPANTDEVLAIFQK		1	1	20	0	1559.81	Accession_248980	Microorganism	Chloroflexi	Bacteria	E1.2.1.88; 1-pyrroline-5-carboxylate dehydrogenase [EC:1.2.1.88]	Delta-1-pyrroline-5-carboxylate dehydrogenase	0	Non-Cazy	0														7209356		4246866					16129107		3.48907e+06											11055245
IAMVPQASMNSLNPVIR	2xOxidation [M3; M9]	1	1	18	0	1872.97	Accession_342172	Microorganism	Chloroflexi	Bacteria	ABC.PE.A; peptide/nickel transport system ATP-binding protein	Oligopeptide dipeptide ABC transporter ATPase subunit	0	Non-Cazy	0	19226642	8190835	15151166	26210788	34224633		5.07626e+06				3.42702e+06		1.85537e+06	12544854	14819293	32254498	22938230	19658094		10201847	13222668	9.64617e+06	8789118			8.12165e+06					39562049	54192290	110974881
ISAAADIVPILEK		1	1	17	0	1339.78	Accession_29237	Microorganism	Chloroflexi	Bacteria	groEL; chaperonin GroEL	Prevents misfolding and promotes the refolding and proper assembly of unfolded polypeptides generated under stress conditions (By similarity)	0	Non-Cazy	0						2.82994e+06	11671761	12403176		7.72435e+06		2.61314e+06	13810236					3398378	12488019							5829188	6.55206e+06		91005632				4.69682e+06	49119560
SMVTYGDLAQK	1xOxidation [M2]	1	1	50	0	1228.59	Accession_27607	Microorganism	Chloroflexi	Bacteria	ABC.PE.S; peptide/nickel transport system substrate-binding protein	Extracellular solute-binding protein, family 5	0	Non-Cazy	0		27332902	49895300	44277474	24822544	19668634	22948790	2.63665e+06	42399448	5.11457e+07	61847408	5.58199e+07	54614576	142981392	159955748	155169366	174241913	9.17643e+07		202630544	138352852							1251957	3.74072e+06					31749129
ASSDPEEQWQAIAAIQR		1	1	34	0	1899.92	Accession_314552	Microorganism	Chloroflexi	Bacteria	ABC.PE.S; peptide/nickel transport system substrate-binding protein	Extracellular solute-binding protein, family 5	0	Non-Cazy	0																													434593648					547688544
EWIHDAYLDMVK	1xOxidation [M10]	1	1	31	0	1535.72	Accession_395839	Microorganism	Chloroflexi	Bacteria	oppA; oligopeptide transport system substrate-binding protein	ABC superfamily ATP binding cassette transporter, binding protein	0	Non-Cazy	0			4.21026e+06					3.08054e+06		1876557			2287183	4.12886e+08	386360928	542572480	359013522	3.29258e+08	53415552	342467840	514768520	1463834420	1.33738e+09	1533186256	1.76419e+09	1759177504	1664703048	2.14466e+09	2601664080	1562923328	1432131808	1191687136	6.11712e+08	4353143380
NFTTLVLHR		1	1	28	0	1100.62	Accession_82042	Microorganism	Chloroflexi	Bacteria	0	0	0	Non-Cazy	Not Found	4.20216e+07	2.11293e+07	2.88087e+07	2.01504e+07	19424735	16593661		1.29127e+06	1.24376e+06		1372510	1.36852e+06	47204424	46795396	111972248	1.06647e+08	135670224	149623136	79873368	122610416	135667680	4.17351e+08	336235904	272107264	414047744	284140672	385803616	4.72373e+08	442114624	395142752	291684768	266252016	180842480	219482832
LAPAVIVGER		1	1	25	0	1024.61	Accession_101176	Microorganism	Chloroflexi	Bacteria	0	0	0	Non-Cazy	0	83250544	68141304	57913712	56385984	75434312	74517208		44159464	46261400	34621696	25965494	23816292	111335592	140258528	139789584	168321952	141036880	144964048	120680984	110218864	122403344	296033632	265261968	289190112	287780544	287046464	295156000	320518752	336728480	298781888	187164176	186883072	151351984	167337856
FHPAETFDTVR		1	1	23	0	1319.64	Accession_209973	Microorganism	Chloroflexi	Bacteria	GLUD1_2; glutamate dehydrogenase (NAD(P)+) [EC:1.4.1.3]	Glu Leu Phe Val dehydrogenase	0	Non-Cazy	0												1.09981e+06	1.62905e+06		23376398	1.82525e+07	35353592	33640596			3.73778e+07	2.0525e+08	216396992	201277081	277745536	246270240	272974912	235360016	2.77641e+08	254198816	159655472	139549248	1.11885e+08	240484320
LLTGDNPPDLIR		1	1	21	0	1323.73	Accession_4687	Microorganism	Chloroflexi	Bacteria	msmE; raffinose/stachyose/melibiose transport system substrate-binding protein	extracellular solute-binding protein	0	Non-Cazy	0	372634144	366578944	387417536	364760512	370588352	363460544	219356928	347539840		149979728		278699104	116113784	288450240	300694304	334447584	325735520	358303072	366641280	329327136	362717024	490850336	413024896	347624416	337488768	349934496	381298240	372479936	436571264	390153728	367753504	362989248		94144368
MIVDTGQYQIPVPASR	1xOxidation [M1]	1	1	21	0	1790.91	Accession_175378	Microorganism	Chloroflexi	Bacteria	msmX; multiple sugar transport system ATP-binding protein	ABC transporter related	0	Non-Cazy	0	16307647	15918243	15229904	11407066	9514231	1.99073e+07	17997054	6.42656e+06	22272314	15325810		1.88159e+07	13142897	4663778	11708704	20187704	13383380	16234936	14876830	15050635	15841455			2924995		7714269		3.92187e+06	90139280		12417698	19718970	11485107	27603956
VLATTGGTGINPTR		1	1	20	0	1357.74	Accession_334705	Microorganism	Chloroflexi	Bacteria	ABC.MS.S; multiple sugar transport system substrate-binding protein	ABC transporter	0	Non-Cazy	0						78914216	137531200	112907504	109725272	108221888	128009056	111469280	123842728	170827616	168517104	284424288	247467760	243556144	171668336	190380496	216437504	211428784	236011760	181331824				56457468	2522845		34148020		52793092
EAGYSWDGSGALLYPSGEK		1	1	22	0	1986.91	Accession_314552	Microorganism	Chloroflexi	Bacteria	ABC.PE.S; peptide/nickel transport system substrate-binding protein	Extracellular solute-binding protein, family 5	0	Non-Cazy	0	44619728	42618732	4.96368e+07	5.11988e+07	66415455	41688992	51412476	51169308	4.18488e+07	29543134	47766813	32203216	32091650	39043832	53801504	46768552	38852936	47405044	62336492	49043832	61738436	59864448	55407828	50623944	63574568	60943208	65251360	64693356	69909696	58987352	31907970	33466604	32101720	55929456
SLMNPTEGEQALYDR	1xOxidation [M3]	1	1	19	0	1739.79	Accession_263903	Microorganism	Chloroflexi	Bacteria	ABC.PE.S; peptide/nickel transport system substrate-binding protein	Extracellular solute-binding protein, family 5	0	Non-Cazy	0	10774215	5.99458e+06	45767212		9.98312e+06	1.9448e+07	25715278	9869248	3.85906e+06		3073102	4676415	40952252			170093280					102175840	243183472	218067120	280934592	357948578	360831072	340863893	4.12532e+08	295207328	322528672	200293488	197478256	6.80238e+06	596185216
GGVPYGGVNWVNEEAEELMR	1xOxidation [M19]	1	1	19	0	2222.02	Accession_395839	Microorganism	Chloroflexi	Bacteria	oppA; oligopeptide transport system substrate-binding protein	ABC superfamily ATP binding cassette transporter, binding protein	0	Non-Cazy	0																						64256306	72845740	79656150	137999236	138966132	92583380	200174680	54747440	123148964	34328996	2.67761e+06	2205057	61525412
ILAEAANGPTTPEADEFLK		1	1	13	0	1987	Accession_209973	Microorganism	Chloroflexi	Bacteria	GLUD1_2; glutamate dehydrogenase (NAD(P)+) [EC:1.4.1.3]	Glu Leu Phe Val dehydrogenase	0	Non-Cazy	0																													51445236					22615312
LAGGVAIIR		1	1	35	0	869.557	Accession_299432	Microorganism	Chloroflexi	Bacteria	groEL; chaperonin GroEL	Prevents misfolding and promotes the refolding and proper assembly of unfolded polypeptides generated under stress conditions (By similarity)	0	Non-Cazy	0				4.76298e+06	6.98618e+06			4573508		1647351	15573842	12349447	1.35862e+07	9723114	11192559	33505868	13281677	36344492	36635280	33333280	37451560	81097648	96112471	82845913	83327728	83363368	87407902	84780504	38235378	6.98944e+06	109070448	103905512	9.77618e+07	85395482
LIPEFEAASGITIR		1	1	17	0	1516.84	Accession_306252	Microorganism	Chloroflexi	Bacteria	ABC.MS.S; multiple sugar transport system substrate-binding protein	ABC transporter substrate-binding protein	0	Non-Cazy	0	5439056	11914724	6250961	10169709		10228559					3400745				2951350	2.50038e+06		20430882		9064129	9212070	50869368	83158184	21092642	55513152	78341120	64001736	65478144	11310517	45096496			5599204	5.04636e+06
DNVDTSIYYQR		1	1	15	0	1373.63	Accession_192130	Microorganism	Chloroflexi	Bacteria	ABC.MS.S; multiple sugar transport system substrate-binding protein	solute-binding protein	0	Non-Cazy	0	3.6297e+06			3786574	1.42649e+06	7.0179e+06	4.14865e+06		1.58833e+06		2180300	1754031				3.66704e+06			1.31475e+06			5409825		25595233	927864	28053636	1.69634e+07	19499255	1.38193e+08	14934039		4.01119e+06	1.75847e+06	382577553
GELPFSSPEVK		1	1	14	0	1189.61	Accession_167901	Microorganism	Chloroflexi	Bacteria	aglE; alpha-glucoside transport system substrate-binding protein	extracellular solute-binding protein, family 1	0	Non-Cazy	0	19966584	8.30801e+06	3.91205e+06	6.50102e+06	12236400	5.82447e+06			7.43988e+06	7.0597e+06		1.78995e+06	20681768	32394116	29433674	106085410	22216996	28384236	37267544	23811650	35342260	541122144	424138568	519263328	78369741	9.63338e+07	9.05314e+07	346020206	5.18652e+08	522892824	420010920	350237056	357451904	75486924
FALSNPSLVAQHLILR		1	1	14	0	1779.03	Accession_27607	Microorganism	Chloroflexi	Bacteria	ABC.PE.S; peptide/nickel transport system substrate-binding protein	Extracellular solute-binding protein, family 5	0	Non-Cazy	0	177006	18340946	3.11665e+07		24788256	14778188		5916211														98628472	89091080	52709208	113666000	51174468	76284584	138494896	108567104	97559976	34636236	2650553		35150136
TNLLDIEGIGPAYAEK		1	1	14	0	1703.89	Accession_458590	Microorganism	Chloroflexi	Bacteria	0	Inherit from bactNOG: molybdenum cofactor biosynthesis protein	0	Non-Cazy	0	2937922				22998986				15140062	13944178	21044902					10196993				4096989							23181652		87541384
ITGSSEYQEALDSQIVR		1	1	14	0	1895.93	Accession_334705	Microorganism	Chloroflexi	Bacteria	ABC.MS.S; multiple sugar transport system substrate-binding protein	ABC transporter	0	Non-Cazy	0																			2.25649e+06										2.42475e+06
STGEVVAWLK		1	1	13	0	1089.59	Accession_267169	Microorganism	Chloroflexi	Bacteria	ftnA; ferritin [EC:1.16.3.2]	ec 1.16.3.1	0	Non-Cazy	0	54628040	146006400	127691808	1.10533e+07	82918016	70943616	1.1331e+08	60183592	17394430	2.08672e+06		1530205	3.26927e+06						32813644	48477348	8374433	150882527	185727566	173109856	215247280	201493008	199525616	2.12982e+08	273049323	173842464		82511464	85621736	6.17465e+07
AIISEVPFDPHR		1	1	13	0	1380.73	Accession_167688	Microorganism	Chloroflexi	Bacteria	pfk; ATP-dependent phosphofructokinase / diphosphate-dependent phosphofructokinase [EC:2.7.1.11 2.7.1.90]	ec 2.7.1.11	0	Non-Cazy	0	29218760	17797940	35348392	19667746	13303533	20783544	3.24187e+06	16598660	3.76016e+06		16821808	12617890	9131779	18666376	17710630	18515892	19406414	21814796	18866098	20695646	19307958	65303972	56582204	59318280	65068892	58992996	67336544	68881992	72720088	69806056	46123792	39674184	36567276
VGDVIIATVK		1	1	12	0	1014.62	Accession_51538	Microorganism	Chloroflexi	Bacteria	RP-L14; large subunit ribosomal protein L14	Binds to 23S rRNA. Forms part of two intersubunit bridges in the 70S ribosome (By similarity)	0	Non-Cazy	0		3.30036e+06	2.8575e+06	4.51159e+06	2926092		4385488		2.61e+06	1455660	2914144				8.16012e+07	77092688	85872536	56495584	3106980		102316312	245985328	235002784	175668432	268205344	132612832	2.29232e+08	331746912	391859744	249277520	147255552	142830224	61494024
[truncated: 13,454 more rows]
[truncated: 62 more columns]
