# Supplementary material for: Metaproteomics reveals enzymatic strategies deployed by anaerobic microbiomes to maintain lignocellulose deconstruction at high solids
Source: Nat Commun. 2022 Jul 5;13:3870. doi: 10.1038/s41467-022-31433-x (PMC9256739; doi:10.1038/s41467-022-31433-x)
Supplement: Supplementary file 5 — Supplementary Data 2 [file 41467_2022_31433_MOESM5_ESM.xlsx]

## Sheet: Supplementary Data 2
All proteins identified and quantified in the Supernatant (SNT) fraction
General Protein Metrics																Raw Protein Abundances																MS/MS information																	Normalized Protein Abundances
Checked	Protein FDR Confidence: MS Amanda 2.0	Master	Protein Group IDs	#ProteinsInGrp	Accession	Contaminant	Exp. q-value: MS Amanda 2.0	Coverage [%]	# Peptides	# PSMs	# Protein Unique Peptides	# Unique Peptides	# AAs	MW [kDa]	calc. pI	SNT_30gL-1	SNT_30gL-2	SNT_30gL-3	SNT_30gL-4	SNT_75gL-1	SNT_75gL-2	SNT_75gL-3	SNT_120gL-1	SNT_120gL-2	SNT_120gL-3	SNT_120gL-4	SNT_150gL-1	SNT_150gL-2	SNT_150gL-3	SNT_150gL-4	SNT_150gL-5	SNT_30gL-1	SNT_30gL-2	SNT_30gL-3	SNT_30gL-4	SNT_75gL-1	SNT_75gL-2	SNT_75gL-3	SNT_120gL-1	SNT_120gL-2	SNT_120gL-3	SNT_120gL-4	SNT_150gL-1	SNT_150gL-2	SNT_150gL-3	SNT_150gL-4	SNT_150gL-5		Row_ID
FALSE	High	IsMasterProtein	2576	1	Accession_240014	FALSE	0	16	4	50	4	4	257	27.5	6.61	9.3913e+08	1.30157e+09	7.13032e+08	1.216e+09	3.63308e+08	7.48245e+08	6.4286e+08	1.66425e+08	7046.52	3.36986e+08	1.37427e+08	1.29872e+08		1.10349e+06	131359	9.78602e+06	High	High	High	High	High	High	High	Peak Found	Peak Found	High	Peak Found	Peak Found	Not Found	Peak Found	Peak Found	Peak Found		Accession_240014
FALSE	High	IsMasterProtein	2467	1	Accession_24733	FALSE	0	19	8	71	8	8	426	49.5	5.49	1.31407e+09	2.03207e+09	3.80835e+09	2231454927	1.82787e+08	1.27733e+08	2.78135e+08	462006	2.47495e+06	379673		50259.4	1.39219e+07	143956	1.31346e+07	148903	High	High	High	High	High	High	High	Peak Found	Peak Found	Peak Found	High	Peak Found	Peak Found	Peak Found	Peak Found	Peak Found		Accession_24733
FALSE	High	IsMasterProtein	4710	1	Accession_299741	FALSE	0	3	2	88	2	2	567	64.9	6.92	2.74728e+07	1.03034e+07	1.44693e+07		2.63636e+06	4.78353e+07	15106750	3.749e+09	3.63368e+09	8.96321e+09	4.77032e+09	41551942325	5.52734e+10	4.90329e+10	147983389918	167782573957	Peak Found	Peak Found	High	Not Found	Peak Found	Peak Found	Peak Found	High	High	High	High	High	High	High	High	High		Accession_299741
FALSE	High	IsMasterProtein	1098	1	Accession_288905	FALSE	0	5	3	81	3	3	535	61.9	4.89			2.45282e+06		2567248440	1607317168	3017111416	9.69267e+08	9.85859e+08	2068591520	1.16403e+09	9.23304e+09	9562028864	1.18485e+10	2.42918e+10	1.45405e+10	Not Found	Not Found	Peak Found	Not Found	High	High	High	High	High	High	High	High	High	High	High	High		Accession_288905
FALSE	High	IsMasterProtein	4535	1	Accession_291542	FALSE	0	13	5	49	3	3	432	48.3	4.54	1.7383e+08	557044707	1013729578	617274473	1.00446e+08	146673143	3.43177e+08	908515		36945.1		66808.7	647376		119695		High	High	High	High	High	High	High	Peak Found	Not Found	High	Not Found	High	High	Not Found	Peak Found	Not Found		Accession_291542
FALSE	High	IsMasterProtein	2077	2	Accession_6898	FALSE	0	10	5	30	4	5	461	50.8	5.07	1.28048e+08	5.61747e+08	4.44352e+08	2.73572e+08	67903840	89537249	7.82097e+07	1.29541e+07	2.88277e+06	3.02929e+07	19850386	77544884	1.47456e+07	65731.5	5.93837e+07	2.96155e+08	High	High	High	High	High	High	High	Peak Found	Peak Found	Peak Found	High	High	Peak Found	Peak Found	High	Peak Found		Accession_6898
FALSE	High	IsMasterProtein	2262	1	Accession_51018	FALSE	0	4	2	39	2	2	434	47.5	5.25	1.88819e+09	4.80167e+09	3.96439e+09	4444347952	357455409	526409816	7.76626e+08								1.10951e+06		High	High	High	High	High	High	High	Not Found	Not Found	Not Found	Not Found	Not Found	Not Found	Not Found	Peak Found	Not Found		Accession_51018
FALSE	High	IsMasterProtein	3675	1	Accession_331514	FALSE	0	43	7	200	7	7	162	19	5.17	5.34589e+09	5.44588e+09	1.01191e+10	1.19868e+10	2.66293e+10	1.78123e+10	2.9887e+10	8.38278e+08	9.28404e+08	8.10605e+08	3.58461e+08		27791611	4.74536e+07	18340459	8.8068e+07	High	High	High	High	High	High	High	High	High	High	High	Not Found	Peak Found	Peak Found	Peak Found	Peak Found		Accession_331514
FALSE	High	IsMasterProtein	3968	2	Accession_203356	FALSE	0.01	3	1	3	0	1	253	27.3	9.57	1248862336	1895356288	937801856	1141090816	306683936	121959936	181218144	146257824			85019304	45790512	37099653	30186122		59755544	Peak Found	Peak Found	Peak Found	Peak Found	High	High	High	Peak Found	Not Found	Not Found	Peak Found	Peak Found	Peak Found	Peak Found	Not Found	Peak Found		Accession_203356
FALSE	High	IsMasterProtein	1798	3	Accession_120485	FALSE	0	8	4	38	1	3	439	50	5.67	4.9633e+08	1563661881	1.36998e+09	7.31387e+08	3.47892e+08	2.05826e+08	332989961					28685642	12941465	2.76554e+07	132504496	100653150	High	High	High	High	High	Peak Found	High	Not Found	Not Found	Not Found	Not Found	High	Peak Found	High	High	High		Accession_120485
FALSE	High	IsMasterProtein	3105	1	Accession_244218	FALSE	0	12	6	26	6	6	417	48	4.79	3.42157e+08	1.14524e+09	2764484882	1183423566	3.64152e+08	5.1283e+07	2.2999e+08	34642812	179373664	127747856			3.56823e+07	199835680		69315496	High	High	High	High	High	High	High	Peak Found	Peak Found	Peak Found	Peak Found	Peak Found	Peak Found	Peak Found	Not Found	Peak Found		Accession_244218
FALSE	High	IsMasterProtein	3082	1	Accession_420508	FALSE	0	17	6	34	6	6	425	47.8	4.74	8.15397e+08	1726693102	2133838600	1447079451	5.79195e+06	10752956		5723057		23707386		1.83245e+07	49155294	22086109	7.67325e+07	47063392	High	High	High	High	Peak Found	Peak Found	Not Found	Peak Found	Not Found	Peak Found	Not Found	Peak Found	Peak Found	Peak Found	Peak Found	Peak Found		Accession_420508
FALSE	High	IsMasterProtein	3659	1	Accession_4365	FALSE	0.003	3	1	7	1	1	382	41.3	8.03								269239648	483102880	1.13811e+09	348176584	1083742026	1.5081e+09	1435632629	3013271890	3435280492	Not Found	Not Found	Not Found	Not Found	Not Found	Not Found	Not Found	Peak Found	High	High	Peak Found	Peak Found	High	High	High	High		Accession_4365
FALSE	High	IsMasterProtein	1945	13	Accession_88380	FALSE	0	34	9	67	6	6	336	36.7	6.06	3180178818	2383597745	1845726830	1.58435e+09	942982638	3.08505e+08	684726617	18386836	1.33971e+07	110033278	45218095						High	High	High	High	High	High	High	High	Peak Found	High	High	Not Found	Not Found	Not Found	Not Found	Not Found		Accession_88380
FALSE	High	IsMasterProtein	4041	1	Accession_204780	FALSE	0.004	4	1	6	1	1	500	58.5	6.15			6.64913e+06	52354936	110741528	12752144128	216256624	12137253120			5.14964e+08				1346197280	3882116928	Not Found	Not Found	High	High	Peak Found	Peak Found	High	Peak Found	Not Found	Not Found	Peak Found	Not Found	Not Found	Not Found	Peak Found	High		Accession_204780
FALSE	High	IsMasterProtein	3810	1	Accession_301255	FALSE	0	11	3	34	3	3	318	35.2	4.92		502036	2.18953e+06		287663355	302066744	2.7934e+08	2.1936e+08	189419031	6.05363e+08	78376024	4.25358e+09	2649858134	4206274196	1.69364e+09	1.89784e+09	Not Found	Peak Found	Peak Found	Not Found	High	High	High	High	High	High	High	High	High	High	High	High		Accession_301255
FALSE	High	IsMasterProtein	1185	2	Accession_184963	FALSE	0	5	4	22	3	4	657	71.2	5.94	1.03284e+06	1.14227e+06		342439	3.81699e+08	3.05196e+06	3.34694e+07	4.24276e+08	5.25402e+08	8.13034e+08	20366800	2543438290	2411621296	4433425298	4.3692e+09	2885998604	Peak Found	Peak Found	Peak Found	Peak Found	Peak Found	Peak Found	Peak Found	High	High	High	Peak Found	High	High	High	High	High		Accession_184963
FALSE	High	IsMasterProtein	3941	1	Accession_78841	FALSE	0	20	4	18	4	4	275	30.9	5.58	1672808437	1.38611e+09	2264485552	1.99523e+09	1077975591	616964391	1393737856	75971008	94546476	86674536	10578047	2.06288e+06	938668	2370254		13169881	High	High	High	High	High	High	High	High	Peak Found	High	Peak Found	Peak Found	Peak Found	Peak Found	Not Found	Peak Found		Accession_78841
FALSE	High	IsMasterProtein	1764	5	Accession_436747	FALSE	0	22	7	53	6	7	369	40.1	6.2	11234496	23356001	1.05152e+07	6.63521e+06	1.67208e+08	1.0328e+08	1.30253e+08	1.91119e+08	4.51713e+09	6.46215e+08	4.00857e+07	5.4167e+08	4.60039e+08	724992738	36977036245	56239492781	Peak Found	Peak Found	Peak Found	Peak Found	High	Peak Found	High	High	High	High	High	High	High	High	High	High		Accession_436747
FALSE	High	IsMasterProtein	3023	1	Accession_251640	FALSE	0.002	2	1	10	1	1	588	64	6.54	55289256				95647404	1.61942e+07	33482910	509339280	1.99745e+08	477593232	188334096	8270084224	6353514752	4112779840	4663298560	8137326336	Peak Found	Not Found	Not Found	Not Found	Peak Found	Peak Found	Peak Found	Peak Found	High	High	Peak Found	High	Peak Found	High	High	Peak Found		Accession_251640
FALSE	High	IsMasterProtein	1821	1	Accession_78844	FALSE	0	12	5	29	5	5	412	46.8	5.14	440695760	2.28077e+09	1166814984	839531828	1.34563e+08	9.57779e+07	2.02276e+08	6.00199e+06	239406	260953	2.596e+06	45336944	29244920	5.48725e+06			High	High	High	High	High	High	High	Peak Found	Peak Found	Peak Found	Peak Found	Peak Found	Peak Found	Peak Found	Not Found	Not Found		Accession_78844
FALSE	High	IsMasterProtein	1892	1	Accession_277204	FALSE	0.003	2	2	6	2	2	907	102.5	5.05	462817408	1789766912	2547565486	2446716504	73245400	90250432	1.45616e+08	67987360	57672372	115485432			135129520	144141216			High	High	High	High	Peak Found	Peak Found	Peak Found	Peak Found	Peak Found	Peak Found	Not Found	Not Found	Peak Found	Peak Found	Not Found	Not Found		Accession_277204
FALSE	High	IsMasterProtein	64	1	Accession_301545	FALSE	0.008	2	1	4	1	1	482	53	5.36	43734833	50586572	82413228	95997342	17108330384	4939781584	8650970880	95756419072	33641715712	128286744576	47404191744	197954288384	201039774976	149375112448	95402155104	109987041280	Peak Found	Peak Found	Peak Found	Peak Found	High	High	Peak Found	Peak Found	High	High	Peak Found	Peak Found	Peak Found	Peak Found	Peak Found	Peak Found		Accession_301545
FALSE	High	IsMasterProtein	964	1	Accession_108144	FALSE	0	33	10	62	10	10	382	42.2	5.85	1.80262e+09	2.08572e+09	3.63851e+09	2.52882e+09	1.04727e+09	4.99706e+08	7.04617e+08	3.01988e+07	1.00136e+08	4.30265e+07	2.89977e+06	5.33668e+06	25319464	2349836	735093	33159961	High	High	High	High	High	High	High	Peak Found	Peak Found	High	Peak Found	Peak Found	Peak Found	Peak Found	Peak Found	Peak Found		Accession_108144
FALSE	High	IsMasterProtein	2217	1	Accession_171414	FALSE	0.003	5	1	8	1	1	155	16	6.6								62647.8		276898		621653168	1599904320	869736672	1062064064	2728260352	Not Found	Not Found	Not Found	Not Found	Not Found	Not Found	Not Found	Peak Found	Not Found	Peak Found	Not Found	High	High	High	High	High		Accession_171414
FALSE	High	IsMasterProtein	5156	1	Accession_155184	FALSE	0.001	16	3	18	3	3	215	24.6	5.49	1573126320	2360191798	2338785438	2871013863	3.42034e+08	2.54678e+08	344220202	2.06899e+06		3.79809e+06		6.36625e+06		14277536	2314752	3.87208e+06	High	High	High	High	High	High	High	Peak Found	Not Found	Peak Found	Not Found	Peak Found	Not Found	Peak Found	Peak Found	Peak Found		Accession_155184
FALSE	High	IsMasterProtein	2187	2	Accession_78119	FALSE	0	19	8	28	7	8	501	54.8	4.84	7.48592e+08	1695580205	1207451014	845285990				14955165		54214908		67696560	57456432	40469368		21445066	High	High	High	High	Peak Found	Not Found	Not Found	Peak Found	Peak Found	Peak Found	Peak Found	Peak Found	Peak Found	Peak Found	Peak Found	Peak Found		Accession_78119
FALSE	High	IsMasterProtein	1409	2	Accession_172901	FALSE	0	27	7	76	6	7	293	30.8	5.67		2504112			7.37393e+08	204302803	8.65027e+08	1843796991	1437612553	2.77642e+09	5.79271e+08	3925624792	2032073228	2.34066e+09	1.69742e+09	2070525643	Not Found	Peak Found	Not Found	Not Found	High	High	High	High	High	High	High	High	High	High	High	High		Accession_172901
FALSE	High	IsMasterProtein	2850	15	Accession_70969	FALSE	0	7	4	58	3	3	637	71.9	5.52	441137552	867804720	420550216	555434768	5.67515e+07	21082462	4.7048e+07			29818722				8327600	13003613		High	High	High	High	Peak Found	Peak Found	Peak Found	Not Found	Not Found	Peak Found	Not Found	Not Found	Not Found	Peak Found	Peak Found	Not Found		Accession_70969
FALSE	High	IsMasterProtein	4273	1	Accession_424296	FALSE	0.003	4	1	8	1	1	189	21.3	6.04	1.86001e+06			364541184	1.00319e+07			1282302336	2776992768	1909014080	1022455488	4058965760	3264098048	4257978624	15309153970	1.947e+10	Peak Found	Not Found	Not Found	Peak Found	Peak Found	Not Found	Not Found	Peak Found	Peak Found	High	High	High	Peak Found	High	Peak Found	High		Accession_424296
FALSE	High	IsMasterProtein	1759	4	Accession_209264	FALSE	0	11	5	31	3	5	482	54.1	6.28	8.30479e+08	1.52792e+09	1545997042	1.38451e+09	5.2374e+08	4.10086e+08	572539149			5.45351e+07	1.10999e+07		17056667627	124352984	335244744	25202831977	High	High	High	High	High	High	High	Not Found	Not Found	Peak Found	Peak Found	Not Found	Peak Found	Peak Found	High	High		Accession_209264
FALSE	High	IsMasterProtein	4208	1	Accession_11475	FALSE	0.002	10	4	8	4	4	365	40.5	5.38	1.5157e+09	2746873004	2550676732	1.91257e+09	11449497			8743497	20978002	1.87779e+06	4.07846e+06	5.51018e+06	47629436	40886635	117446712		High	High	High	High	Peak Found	Not Found	Not Found	Peak Found	Peak Found	Peak Found	Peak Found	Peak Found	Peak Found	Peak Found	Peak Found	Not Found		Accession_11475
FALSE	High	IsMasterProtein	622	1	Accession_337451	FALSE	0.001	2	1	10	1	1	463	48.4	7.68					2.97143e+06			4382276				723426496	536283104	791243520	2568303872	1310231168	Not Found	Not Found	Not Found	Not Found	Peak Found	Not Found	Not Found	Peak Found	Not Found	Not Found	Not Found	High	High	High	High	High		Accession_337451
FALSE	High	IsMasterProtein	5097	1	Accession_240808	FALSE	0.001	5	4	13	4	4	746	84.8	5.12	6.67296e+07	4.51842e+08	352117551	267390532		1.43915e+07	38167404										High	High	High	High	Not Found	Peak Found	Peak Found	Not Found	Peak Found	Not Found	Peak Found	Not Found	Not Found	Not Found	Not Found	Not Found		Accession_240808
FALSE	High	IsMasterProtein	4005	1	Accession_206417	FALSE	0	1	1	57	1	1	512	57.6	7.34	710888	735205	387641		1240979808	329954684	700645776	761107664	9.4083e+07	829089559	427371332	2.14491e+09	858508494	878425709	2066465103	1.31884e+09	Peak Found	Peak Found	Peak Found	Not Found	High	High	High	High	High	High	High	High	High	High	High	High		Accession_206417
FALSE	High	IsMasterProtein	2966	2	Accession_409423	FALSE	0.001	14	5	14	4	5	352	37.8	5.87	5806524				910510488	3.63405e+08	3.52823e+08	1331926904	6.68337e+08	2551604492	1219091744	3500641116	2935439708	2994603508	1068659520	2036313736	Peak Found	Not Found	Not Found	Not Found	High	High	High	High	High	High	High	Peak Found	High	High	Peak Found	High		Accession_409423
FALSE	High	IsMasterProtein	3262	1	Accession_233151	FALSE	0	21	12	45	12	12	631	69.7	6.32	921619388	2042539882	1181003746	1225591270	277767451	1.73723e+08	562546972	38080268	11511795	5.77393e+06	27843684	3.99905e+07	40604369	4.17134e+07			High	High	High	High	High	High	High	Peak Found	Peak Found	Peak Found	Peak Found	Peak Found	Peak Found	Peak Found	Not Found	Not Found		Accession_233151
FALSE	High	IsMasterProtein	2481	1	Accession_473589	FALSE	0	12	17	76	14	14	1471	155.6	5.06	2.73127e+09	6.11431e+09	5.47454e+09	4.98062e+09	8.67033e+06	1.34162e+07		2.20678e+07	2.55765e+07	8.64977e+06	2.17058e+07	3.75986e+07	50346733	62455818	25517802	2787309	High	High	High	High	Peak Found	Peak Found	Not Found	Peak Found	Peak Found	Peak Found	Peak Found	Peak Found	Peak Found	Peak Found	Peak Found	Peak Found		Accession_473589
FALSE	High	IsMasterProtein	3866	1	Accession_21825	FALSE	0	12	6	45	5	5	628	70.2	4.79	886820		10538160	768445	658342	543751		131945997	1.49869e+08	2.84754e+08	6.77837e+07	415978408	511100242	522738996	3426816945	5713794494	Peak Found	Not Found	Peak Found	Peak Found	Peak Found	Peak Found	Not Found	High	High	High	High	High	High	High	High	High		Accession_21825
FALSE	High	IsMasterProtein	381	1	Accession_450230	FALSE	0	6	1	21	1	1	194	22.1	5.05	918717212	1372119480	1448616400	1064345132	642686836	243258951	5.35182e+08	2.40126e+08	160695264	607536704	1.32695e+08	362979424	616897472	469493088			High	High	High	High	Peak Found	High	High	High	High	High	High	High	High	High	Not Found	Not Found		Accession_450230
FALSE	High	IsMasterProtein	1435	9	Accession_194209	FALSE	0	34	7	65	5	6	252	25.9	6.04			1.66728e+06		3.5633e+08	2.47318e+08	2.48039e+08	1.65905e+08	2.89265e+08	460882746	262541000	1.71625e+09	1.47816e+09	3.92992e+09	2.59026e+09	2.25753e+09	Not Found	Not Found	Peak Found	Not Found	High	High	High	High	High	High	High	High	High	High	High	High		Accession_194209
FALSE	High	IsMasterProtein	4042	1	Accession_358558	FALSE	0	4	1	26	1	1	236	27.1	6.32					93331435	10690787	52868288	67166216	135859655	4.71237e+08	31928970	1809450384	1151110636	1.04879e+09	5.44122e+08	751136212	Not Found	Not Found	Not Found	Not Found	Peak Found	High	High	High	High	High	High	High	High	High	High	High		Accession_358558
FALSE	High	IsMasterProtein	3562	1	Accession_172822	FALSE	0.002	2	1	14	1	1	420	45.5	5.36	1.71466e+07	14981150	25001558	1.55776e+07				2.36872e+09	1352340808	4441888256	2471432392	12496213063	2.6895e+10	20680804940	26664362352	5.72736e+10	Peak Found	Peak Found	Peak Found	Peak Found	Not Found	Not Found	Not Found	Peak Found	Peak Found	High	Peak Found	High	High	High	High	High		Accession_172822
FALSE	High	IsMasterProtein	565	2	Accession_372847	FALSE	0	17	5	28	4	5	323	36	5.06	6.86878e+08	359667196	6.99994e+08	1281074164	7.45615e+07		1.1216e+08	14162459		3.37539e+07							High	High	High	High	Peak Found	Not Found	Peak Found	Peak Found	Not Found	Peak Found	Not Found	Not Found	Not Found	Not Found	Not Found	Not Found		Accession_372847
FALSE	High	IsMasterProtein	513	2	Accession_67547	FALSE	0	18	5	19	2	5	347	37.9	6.01		2.61283e+06			8.38515e+06	6.60775e+07	56545191	368315964	3.32291e+07	2759189546	2.35096e+06	7.49216e+07	6.81105e+08	3.18033e+08	183966695	51392735	Not Found	Peak Found	Not Found	Not Found	Peak Found	High	Peak Found	High	High	High	High	High	High	High	High	High		Accession_67547
FALSE	High	IsMasterProtein	23	1	Accession_308781	FALSE	0.001	16	6	14	6	6	393	44.2	5.39	7.20629e+08	1265982876	2368399477	1.14813e+09	2.87321e+08	1.73329e+08	2.63129e+08	1.01544e+07	8792755	2.1438e+07	1899781		4393335	5.29933e+06			High	High	High	High	High	High	High	Peak Found	Peak Found	High	Peak Found	Not Found	Peak Found	Peak Found	Not Found	Not Found		Accession_308781
FALSE	High	IsMasterProtein	185	5	Accession_392660	FALSE	0	25	4	22	3	4	118	12.7	5.63	1381516154	2449423200	2318017020	1057830108	2441415364	1214567898	1498731644	5.58578e+06	1.26098e+06	9.2115e+07	2.16645e+07		3.90654e+06			1.62437e+08	High	High	High	High	High	High	High	Peak Found	Peak Found	High	Peak Found	Not Found	Peak Found	Not Found	Peak Found	Peak Found		Accession_392660
FALSE	High	IsMasterProtein	745	17	Accession_415816	FALSE	0	14	6	31	0	1	336	36.6	6.07	1034468952	842872632	1343460288	841318976	481225728	2.48026e+08	385726720	45428836		25953264	93694192	17516796	56709312			43777708	Peak Found	High	High	High	Peak Found	Peak Found	Peak Found	Peak Found	Not Found	Peak Found	Peak Found	Peak Found	Peak Found	Not Found	Not Found	Peak Found		Accession_415816
FALSE	High	IsMasterProtein	4334	1	Accession_358043	FALSE	0	22	7	90	2	2	380	40.6	5.29					3.7595e+08	2.94792e+08	1511992245	11167889	1.05487e+07	78857442		11851637	4292561				Not Found	Not Found	Not Found	Not Found	High	High	High	High	High	High	Not Found	Peak Found	Peak Found	Not Found	Not Found	Not Found		Accession_358043
FALSE	High	IsMasterProtein	2608	42	Accession_463976	FALSE	0.004	7	2	5	0	2	204	22.6	5.27	686620144	918398256	1378408992	1210853840	213443639	53938589	1.71087e+08					3.65927e+06		12154807	65022408		High	Peak Found	High	High	High	Peak Found	Peak Found	Not Found	Not Found	Not Found	Not Found	Peak Found	Not Found	Peak Found	High	Not Found		Accession_463976
FALSE	High	IsMasterProtein	3483	1	Accession_331311	FALSE	0.001	3	2	10	2	2	582	67.2	5.11	2.51258e+08	842500800	636835168	419206066				2.0717e+06	3.7428e+06	16522054			1.43063e+06			1.40689e+06	High	High	High	High	Not Found	Not Found	Not Found	Peak Found	Peak Found	Peak Found	Not Found	Peak Found	Peak Found	Peak Found	Peak Found	Peak Found		Accession_331311
FALSE	High	IsMasterProtein	4872	1	Accession_86630	FALSE	0.008	1	1	3	1	1	930	106.3	5.62	269629888	383516256	433241344	288852704	191695792	89993288		6289274									Peak Found	High	Peak Found	High	Peak Found	High	Not Found	Peak Found	Not Found	Not Found	Not Found	Not Found	Not Found	Not Found	Not Found	Not Found		Accession_86630
FALSE	High	IsMasterProtein	1694	1	Accession_40337	FALSE	0.002	3	1	11	1	1	345	37.2	6.14					473934448	165152128	2.02398e+08	759353446	1092356480	3443677008	473869472	2.01831e+09	2577200864	2.37028e+09	1.2965e+09	1.63001e+09	Not Found	Not Found	Not Found	Not Found	Peak Found	High	Peak Found	High	High	High	Peak Found	High	High	High	Peak Found	Peak Found		Accession_40337
FALSE	High	IsMasterProtein	2178	1	Accession_426102	FALSE	0.001	5	2	11	2	2	381	41.3	5.35								9986356		64518452		117231200	142086624	2.70268e+08	1238791486	821227573	Not Found	Not Found	Not Found	Not Found	Not Found	Not Found	Not Found	Peak Found	Not Found	High	Not Found	High	High	High	High	High		Accession_426102
FALSE	High	IsMasterProtein	2982	1	Accession_155159	FALSE	0	52	14	219	14	14	265	30.6	4.94	2.98423e+10	2.25088e+10	3.38562e+10	3.44837e+10	2.63826e+10	1.377e+10	23927532635	1.9839e+09	1.64523e+09	1.7469e+09	894977530	17566206	2.29729e+08	43072900	17042274	59147100	High	High	High	High	High	High	High	High	High	High	High	Peak Found	Peak Found	Peak Found	Peak Found	Peak Found		Accession_155159
FALSE	High	IsMasterProtein	2819	4	Accession_538	FALSE	0.004	15	2	5	1	2	93	10.6	8.31	3.63605e+08	6.82795e+08	374997332	5.37301e+08			1.00325e+06	200687					9393804	37473304	3.48457e+06	1.61733e+08	High	High	High	High	Not Found	Not Found	Peak Found	Peak Found	Not Found	Not Found	Not Found	Not Found	Peak Found	Peak Found	Peak Found	Peak Found		Accession_538
FALSE	High	IsMasterProtein	744	1	Accession_218188	FALSE	0	30	6	103	5	5	202	22.1	5.57		6.16771e+06	25557329		1387704277	1173516584	2.00237e+09	2.38882e+09	2611924910	1.49534e+09	2662078018	8.36992e+08	8440771465	3.24709e+09	2.97126e+09	11286331383	Not Found	Peak Found	Peak Found	Not Found	High	High	High	High	High	High	High	High	High	High	High	High		Accession_218188
FALSE	High	IsMasterProtein	1841	1	Accession_268538	FALSE	0	37	8	43	8	8	243	27	5.1	472401080	797994741	791903156	6.59036e+08	2.31002e+08	113215615	1.65175e+08					4897788	9697958		10310515	29807770	High	High	High	High	High	High	High	Not Found	Not Found	Not Found	Not Found	Peak Found	Peak Found	Not Found	Peak Found	Peak Found		Accession_268538
FALSE	High	IsMasterProtein	1443	4	Accession_246309	FALSE	0.01	4	1	3	0	1	210	23.8	9.85	696762560	1274876288	927987008	463960864	93839880	23636482	89269224					16641987	8950913	16908692			Peak Found	High	High	High	Peak Found	Peak Found	Peak Found	Not Found	Not Found	Not Found	Not Found	Peak Found	Peak Found	Peak Found	Not Found	Not Found		Accession_246309
FALSE	High	IsMasterProtein	5053	1	Accession_5007	FALSE	0	24	7	54	7	7	334	37	5.19	6.25542e+08	8.12866e+08	8.61491e+08	1157708472	7.14147e+07	7.51336e+07	1.00832e+08				28071488						High	High	High	High	High	Peak Found	High	Not Found	Not Found	Not Found	Peak Found	Not Found	Not Found	Not Found	Not Found	Not Found		Accession_5007
FALSE	High	IsMasterProtein	359	1	Accession_244215	FALSE	0	23	10	110	10	10	448	51.6	5.07	7.96637e+08	1.47322e+09	2.75244e+09	2.46508e+09	1.63486e+09	1.82053e+09	4.95628e+09	1.72332e+07	1.20207e+07	1.30978e+07		172742000	2.43501e+07	4.67118e+07	1.88899e+08	1.11397e+07	High	High	High	High	High	High	High	Peak Found	Peak Found	Peak Found	Not Found	Peak Found	Peak Found	Peak Found	Peak Found	Peak Found		Accession_244215
FALSE	High	IsMasterProtein	4945	1	Accession_221905	FALSE	0	7	5	126	5	5	551	58.7	9.28	5052015	3844697	4.41312e+06	6.10628e+06	1.40989e+09	1.03017e+09	2.00026e+09	3.60338e+09	4.89466e+09	7.35681e+09	2.39688e+09	9.64268e+09	1.33701e+10	13173438595	1.26005e+10	13683926332	Peak Found	Peak Found	Peak Found	Peak Found	High	High	High	High	High	High	High	High	High	High	High	High		Accession_221905
FALSE	High	IsMasterProtein	5128	1	Accession_52509	FALSE	0.001	3	1	11	1	1	400	45.8	5.67	342760116	509891988	619062632	310642810	82418096	1.03615e+08	324416136							53860436	5.90108e+06		High	High	High	Peak Found	Peak Found	Peak Found	High	Not Found	Not Found	Not Found	Not Found	Not Found	Not Found	Peak Found	Peak Found	Not Found		Accession_52509
FALSE	High	IsMasterProtein	585	16	Accession_474898	FALSE	0.001	10	4	17	3	4	388	42.3	5.19					367054643	6.29492e+08	4.75106e+08	5.53664e+07	1.06796e+08	149405728	55036752	931986270	1742347384	1.81799e+09	108249333	1127745592	Not Found	Not Found	Not Found	Not Found	High	High	High	Peak Found	Peak Found	Peak Found	Peak Found	Peak Found	High	High	High	High		Accession_474898
FALSE	High	IsMasterProtein	1481	2	Accession_97994	FALSE	0.002	4	2	6	1	2	478	53	5.54	1208540384	1343451904	1068117312	495675168					5.77404e+06	2.00337e+07	210782	16612077	3.6823e+07	22852535	13717102	17055588	Peak Found	Peak Found	High	Peak Found	Not Found	Not Found	Not Found	Not Found	Peak Found	High	Peak Found	Peak Found	High	High	High	High		Accession_97994
FALSE	High	IsMasterProtein	2692	1	Accession_321773	FALSE	0.002	2	1	8	1	1	453	48.1	7.14			5.05115e+06		584383104	293476772	2859372544	1719442688	168770640	263136784	759320880	1044837720	364057008	368126352	361992560	493701372	Not Found	Not Found	Peak Found	Not Found	High	High	High	High	High	Peak Found	Peak Found	Peak Found	High	Peak Found	High	High		Accession_321773
FALSE	High	IsMasterProtein	135	1	Accession_450246	FALSE	0	10	3	26	3	3	437	49.4	4.5	387099961	1241353956	1020057013	745677908	11809587	9438625							5341344	11448968			High	High	High	High	Peak Found	Peak Found	High	Not Found	Not Found	Not Found	Not Found	Not Found	Peak Found	Peak Found	Not Found	Not Found		Accession_450246
FALSE	High	IsMasterProtein	1354	1	Accession_70208	FALSE	0	12	4	19	4	4	338	37.3	5.63	1.42152e+08	8.45875e+08	968865405	5.06123e+08		26705780		185341824	102632888		6.67923e+07		3036064	15099530	1.41426e+07	80620328	High	High	High	High	Not Found	Peak Found	Not Found	Peak Found	Peak Found	Not Found	Peak Found	Not Found	Peak Found	Peak Found	Peak Found	Peak Found		Accession_70208
FALSE	High	IsMasterProtein	1463	1	Accession_420503	FALSE	0	9	3	25	3	3	386	42.6	5.06	5.28512e+08	683970236	799696924	679881332	1.48527e+08	172824595	4.04925e+08			1.81712e+06			5.74491e+06		46458268		High	High	High	High	High	High	High	Not Found	Not Found	Peak Found	Not Found	Not Found	Peak Found	Not Found	Peak Found	Not Found		Accession_420503
FALSE	High	IsMasterProtein	4767	1	Accession_80781	FALSE	0	7	10	43	10	10	1533	179.1	4.87	6.09934e+08	708200459	6.25672e+08	763576752	2.89708e+08	1.53607e+08	3.34071e+08	184644296	136262416	5.47515e+07	17465392	1.94095e+06	738076	8.56735e+06	2.67087e+06		High	High	High	High	High	High	High	Peak Found	Peak Found	Peak Found	Peak Found	Peak Found	Peak Found	Peak Found	Peak Found	Not Found		Accession_80781
FALSE	High	IsMasterProtein	2963	1	Accession_349746	FALSE	0.001	9	3	10	3	3	322	36.3	6.29	412187848	432479724	688332444	393793236	49529152	43824014	39390488										High	High	High	High	High	Peak Found	Peak Found	Not Found	Not Found	Not Found	Not Found	Not Found	Not Found	Not Found	Not Found	Not Found		Accession_349746
FALSE	High	IsMasterProtein	1034	1	Accession_312504	FALSE	0	9	5	21	5	5	560	63.7	5.38	325514384	1040976352	7.69622e+08	544014723	61704840	7.3483e+07	8.86112e+07	4.50575e+06	1.60495e+06			3.19775e+06					High	High	High	High	Peak Found	High	High	Peak Found	Peak Found	Not Found	Not Found	Peak Found	Not Found	Not Found	Not Found	Not Found		Accession_312504
FALSE	High	IsMasterProtein	5092	8	Accession_51631	FALSE	0.002	2	1	9	0	1	463	51.7	5.59	210484416	386585760	237236064	266555568	54337204		67046944									32576002	High	High	High	High	High	Not Found	High	Not Found	Not Found	Not Found	Not Found	Not Found	Not Found	Not Found	Not Found	Peak Found		Accession_51631
FALSE	High	IsMasterProtein	4255	1	Accession_290586	FALSE	0	12	7	37	4	4	629	72.7	5.33	349232346	838712696	611364060	803579924					9153417					3543189			High	High	High	High	Not Found	Not Found	Not Found	Not Found	Peak Found	Not Found	Not Found	Not Found	Not Found	Peak Found	Not Found	Not Found		Accession_290586
FALSE	High	IsMasterProtein	1283	2	Accession_129223	FALSE	0	6	4	54	3	4	512	57.6	5.44	604827	1.28865e+06	8.19836e+06	21544323	1474446156	810203948	1191143439	947679642	1020257930	1930970408	918461715	5927109900	5.03556e+09	7530618397	7566693333	5353598204	Peak Found	Peak Found	Peak Found	Peak Found	High	High	High	High	High	High	Peak Found	High	High	High	High	High		Accession_129223
FALSE	High	IsMasterProtein	304	1	Accession_62821	FALSE	0.003	6	1	6	1	1	144	15.8	8.81	985740716	1087788124	1656715264	1033679104	507718080	163220400	426461920	8852064	9373314	68774360	180472624			73782728	1464291376	111012936	Peak Found	High	High	High	Peak Found	Peak Found	Peak Found	Peak Found	Peak Found	Peak Found	Peak Found	Peak Found	Peak Found	Peak Found	Peak Found	Peak Found		Accession_62821
FALSE	High	IsMasterProtein	1056	1	Accession_305045	FALSE	0.009	7	1	3	1	1	107	11.5	6.76				1.9824e+06	43030180	12445400	9976713	18709676	31829676	33074666	73958416	129873392	2384708352	539218432	40252664	65846104	Not Found	Not Found	Not Found	Peak Found	Peak Found	Peak Found	Peak Found	Peak Found	High	Peak Found	Peak Found	Peak Found	High	High	Peak Found	Peak Found		Accession_305045
FALSE	High	IsMasterProtein	988	1	Accession_129244	FALSE	0	37	6	199	6	6	155	17.6	5.55	9.72157e+06	7.77902e+06	4.94017e+06	1.84575e+06	5.36735e+08	1.17489e+09	6.54158e+08	4.05254e+09	3.56837e+09	1.14e+10	5.19293e+09	1.31548e+09	12969940491	7.56843e+09	4.94679e+09	7493667614	Peak Found	Peak Found	Peak Found	Peak Found	High	High	High	High	High	High	High	High	High	High	High	High		Accession_129244
FALSE	High	IsMasterProtein	978	5	Accession_441237	FALSE	0.008	1	1	3	0	1	643	69.6	5.97	973531904	649147008	677351360	503163808	5.12156e+08	212228320	571781568										Peak Found	High	High	High	Peak Found	Peak Found	Peak Found	Not Found	Not Found	Not Found	Not Found	Not Found	Not Found	Not Found	Not Found	Not Found		Accession_441237
FALSE	High	IsMasterProtein	3321	1	Accession_460295	FALSE	0.001	11	5	16	5	5	488	54.8	4.78	188504276	772996943	4.14887e+08	292883725		2.2753e+06		4.64216e+06	1.25364e+09		935799	81972912	1.70646e+07	102083230	33012146	2.63071e+07	High	High	High	High	Not Found	Peak Found	Not Found	Peak Found	Peak Found	Not Found	Peak Found	Peak Found	High	Peak Found	Peak Found	Peak Found		Accession_460295
FALSE	High	IsMasterProtein	2161	2	Accession_437466	FALSE	0.001	33	5	16	4	5	138	15.6	6.39	420315152	403910201	8.06596e+08	638699464	296119334	1.20351e+08	3.10506e+08			34182900						47891460	High	High	High	High	High	High	High	Not Found	Peak Found	Peak Found	Peak Found	Peak Found	Peak Found	Peak Found	Not Found	Peak Found		Accession_437466
FALSE	High	IsMasterProtein	3815	1	Accession_113142	FALSE	0	18	5	20	5	5	322	35.7	5.74	1340944384	1691408384	2480370562	1.88766e+09	5.42725e+08	3.65995e+08	771058175	3.5676e+08	192065405	1.41542e+08	6.82336e+07		3.52933e+07	3.85046e+07	313204864	8.80931e+08	High	High	Peak Found	High	High	High	High	High	High	High	High	Not Found	Peak Found	High	Peak Found	High		Accession_113142
FALSE	High	IsMasterProtein	1616	1	Accession_174747	FALSE	0.005	2	1	4	1	1	472	52.6	6.34	284743808	295859968	612575232	330880032	242969296	169609648	272869216	76373192	34084272	36853224	89713904	15128296	198048336	26647366			Peak Found	Peak Found	Peak Found	Peak Found	High	High	High	Peak Found	High	Peak Found	Peak Found	Peak Found	Peak Found	Peak Found	Not Found	Not Found		Accession_174747
FALSE	High	IsMasterProtein	2602	1	Accession_90055	FALSE	0.001	7	2	14	2	2	305	35.1	7.09	564827392	529542976	418544384	491343936	304196736	155295856	158524288	4.73518e+06		5621574	2984176		588410	27876760		2.38063e+06	High	High	High	High	High	High	High	Peak Found	Peak Found	High	Peak Found	Peak Found	Peak Found	Peak Found	Peak Found	Peak Found		Accession_90055
FALSE	High	IsMasterProtein	4213	1	Accession_387402	FALSE	0.001	8	5	11	5	5	644	72	4.88	1.32917e+08	8.61364e+08	709165690	3.25125e+08	2.22033e+07	2.37243e+06	16398578		8.1106e+06	1.2745e+07	8529120	1.69008e+07	3.71155e+07	9617523		2.09672e+06	High	High	High	High	Peak Found	Peak Found	High	Not Found	Peak Found	Peak Found	Peak Found	Peak Found	Peak Found	Peak Found	Not Found	Peak Found		Accession_387402
FALSE	High	IsMasterProtein	3128	2	Accession_351365	FALSE	0	14	8	61	4	4	628	72.7	5.17	2.16306e+08	1371451320	711416764	286271354	2.20101e+06	2.96734e+06	15181859					6918698					High	High	High	High	Peak Found	Peak Found	High	Not Found	Not Found	Not Found	Not Found	Peak Found	Not Found	Not Found	Not Found	Not Found		Accession_351365
FALSE	High	IsMasterProtein	1675	1	Accession_361036	FALSE	0.002	2	1	8	1	1	343	39.9	8.24	730494456	321752416	758738406	615867740	156424392	55727971	1.45169e+08	1.24806e+06	2.81622e+06	745454							High	High	High	High	Peak Found	Peak Found	Peak Found	Peak Found	Peak Found	Peak Found	Not Found	Not Found	Not Found	Not Found	Not Found	Not Found		Accession_361036
FALSE	High	IsMasterProtein	4690	2	Accession_402242	FALSE	0.001	16	2	11	1	2	123	14.4	4.73	4.89433e+08	6.54328e+08	1.07289e+09	720329677	6.3211e+07	30818332	4.73315e+07						6.01998e+06				High	High	High	High	Peak Found	Peak Found	High	Not Found	Not Found	Not Found	Not Found	Not Found	Peak Found	Not Found	Not Found	Not Found		Accession_402242
FALSE	High	IsMasterProtein	1587	1	Accession_204966	FALSE	0.001	6	4	14	4	4	611	70.1	4.73	2.6622e+08	348538280	7.58166e+08	9.49661e+08	3.31315e+08	8.71538e+07	1.36981e+08	10615116		20131876	8215045				1.42594e+07		Peak Found	Peak Found	High	High	High	High	High	Peak Found	Not Found	Peak Found	Peak Found	Not Found	Not Found	Not Found	Peak Found	Not Found		Accession_204966
FALSE	High	IsMasterProtein	3429	1	Accession_454642	FALSE	0.001	6	1	14	1	1	220	24	9.33						5.12605e+08	964230720	117060424	28644152	35639628	13750078	22505962	24635278	59296608	96837568	69570320	Not Found	Not Found	Not Found	Not Found	Not Found	High	High	High	High	High	High	High	High	High	High	High		Accession_454642
FALSE	High	IsMasterProtein	4704	2	Accession_90059	FALSE	0	35	9	137	8	9	275	30.4	5.54	1.02722e+10	12285061489	1.44828e+10	1.43922e+10	9.39989e+09	5.76807e+09	11245623974	273886408	3.22157e+08	6.1479e+08	254409005	6.81475e+08	3.60025e+07	18297594	8202115	551213636	High	High	High	High	High	High	High	Peak Found	High	High	Peak Found	Peak Found	Peak Found	Peak Found	Peak Found	Peak Found		Accession_90059
FALSE	High	IsMasterProtein	2749	1	Accession_301385	FALSE	0.001	7	4	14	4	4	506	57.2	5.39					62451220	36323480	62434390	82182520	6.52321e+06	233493325	91362636	7.5856e+08	680902872	1409402180	1169995856	618416068	Not Found	Not Found	Not Found	Not Found	High	Peak Found	Peak Found	Peak Found	Peak Found	High	Peak Found	High	High	High	High	High		Accession_301385
FALSE	High	IsMasterProtein	2338	1	Accession_253150	FALSE	0.003	3	2	6	2	2	579	66.7	5.15	168308658	1046572068	673350478	3.20844e+08	1.18387e+07	3.27239e+06	9.99921e+06	254390				6714168	5676701	17490854	1101819	2.12216e+07	High	High	Peak Found	High	Peak Found	Peak Found	Peak Found	Peak Found	Not Found	Not Found	Not Found	Peak Found	Peak Found	Peak Found	Peak Found	Peak Found		Accession_253150
FALSE	High	IsMasterProtein	3915	1	Accession_57587	FALSE	0.003	3	1	5	1	1	295	32.8	9.96											15545504	1086441088	1097943040	1236424832	1632613888	1052217856	Not Found	Not Found	Not Found	Not Found	Not Found	Not Found	Not Found	Not Found	Not Found	Not Found	Peak Found	High	High	High	High	High		Accession_57587
FALSE	High	IsMasterProtein	1653	1	Accession_404904	FALSE	0	44	26	1836	10	10	615	70.3	4.89	3.57101e+10	4.39508e+10	6.96772e+10	7.70307e+10	2.01959e+10	1.92748e+10	2.83001e+10	1.92054e+09	1.15598e+09	2298053447	6.72362e+08	1.2727e+08	1.21256e+08	7.3899e+07	1.04788e+08	44767405	High	High	High	High	High	High	High	High	High	High	High	Peak Found	Peak Found	Peak Found	Peak Found	Peak Found		Accession_404904
FALSE	High	IsMasterProtein	525	2	Accession_50326	FALSE	0	17	13	98	6	6	794	87.2	4.69		11370332			43901940	46440460	79424920	795343081	4.5866e+08	7.34423e+08	137564992	1.84247e+09	1.84901e+09	1757597060	625841164	1.7599e+09	Not Found	Peak Found	Not Found	Not Found	Peak Found	Peak Found	High	High	High	High	High	High	High	High	Peak Found	High		Accession_50326
FALSE	High	IsMasterProtein	4350	3	Accession_189123	FALSE	0.002	4	2	7	1	2	361	38.8	5.11	281490675	390257152	689130572	466169710	170409904	99109456	126623760		4825879	5545109		78271123	84686960	42842344	45766792	80965288	High	High	High	High	Peak Found	Peak Found	Peak Found	Not Found	Peak Found	Peak Found	Not Found	Peak Found	Peak Found	Peak Found	Peak Found	Peak Found		Accession_189123
FALSE	High	IsMasterProtein	1163	1	Accession_151972	FALSE	0	68	4	44	4	4	80	9.1	7.25	4.04924e+08	583010404	893492501	8.29423e+08	5766140594	4748049448	6.40475e+09	292053868	319459968	744863572	286179434		1.16915e+06				High	High	High	High	High	High	High	High	High	High	High	Not Found	Peak Found	Not Found	Not Found	Not Found		Accession_151972
FALSE	High	IsMasterProtein	4903	1	Accession_51012	FALSE	0.002	8	4	7	4	4	584	67.1	6.14	7.35045e+08	118453360	1.09222e+09	865103297			1676711296			3.75481e+06	934077824						High	High	High	High	Peak Found	Peak Found	Peak Found	Peak Found	Peak Found	Peak Found	Peak Found	Peak Found	Peak Found	Peak Found	Peak Found	Peak Found		Accession_51012
FALSE	High	IsMasterProtein	2567	1	Accession_203492	FALSE	0	11	2	24	2	2	216	24.4	5.96	325753536	1588687344	1616211024	1194667768	308792634	165587172	252068732				38663872						High	High	High	High	High	High	High	Not Found	Not Found	Not Found	Peak Found	Not Found	Not Found	Not Found	Not Found	Not Found		Accession_203492
FALSE	High	IsMasterProtein	3808	1	Accession_197654	FALSE	0	8	10	23	10	10	1381	147.8	4.79	3.48107e+08	703782894	685560491	4.15434e+08	4.92505e+07	9.60784e+06	6.75941e+07	2.21241e+06		11535842	4362826		9975153	3.72666e+06			High	High	High	High	Peak Found	Peak Found	Peak Found	Peak Found	Not Found	Peak Found	Peak Found	Not Found	Peak Found	Peak Found	Not Found	Not Found		Accession_197654
FALSE	High	IsMasterProtein	132	5	Accession_35110	FALSE	0	21	9	77	4	5	441	49.9	5.74	2.45678e+09	2.49329e+09	1.26269e+09	1110410035	75719982	1.45035e+06	2.15415e+07	3.24831e+06		7.07182e+08	1.65206e+06	290802974	2.32171e+08	46121245	1.5187e+08	1.8391e+08	High	High	High	High	High	Peak Found	Peak Found	Peak Found	Not Found	High	Peak Found	High	Peak Found	Peak Found	High	Peak Found		Accession_35110
FALSE	High	IsMasterProtein	5028	1	Accession_59324	FALSE	0.001	5	3	16	3	3	542	61.2	4.73	4.02191e+08	4.24978e+08	5.49671e+08	6.66132e+08	26614790	87728397	256676	84528.3									Peak Found	High	High	High	High	High	Peak Found	Peak Found	Not Found	Peak Found	Not Found	Peak Found	Not Found	Peak Found	Peak Found	Peak Found		Accession_59324
FALSE	High	IsMasterProtein	2744	1	Accession_158570	FALSE	0	21	9	30	9	9	434	50.8	5.55	1058251294	1.64291e+09	1802657992	1.19966e+09	156234049	69567212	9.84327e+07	3.7209e+06	19092099	1.93564e+07	10333705	3.93186e+06	1.11047e+07	6.98572e+07	17234868		High	High	High	High	High	Peak Found	High	Peak Found	Peak Found	Peak Found	Peak Found	Peak Found	Peak Found	Peak Found	Peak Found	Peak Found		Accession_158570
FALSE	High	IsMasterProtein	2312	2	Accession_409380	FALSE	0	21	9	149	8	9	436	48.1	4.75	1.35256e+07	1.42371e+07	6.97209e+06	9.24475e+06	9.62159e+08	4.79447e+08	1.17057e+09	5.04725e+08	3.84653e+08	1.00901e+09	621041377	1.53978e+10	8.4878e+09	8.81621e+09	4.76964e+09	5.57925e+09	High	Peak Found	High	Peak Found	High	High	High	High	High	High	High	High	High	High	High	High		Accession_409380
FALSE	High	IsMasterProtein	4719	1	Accession_424594	FALSE	0.002	9	2	7	2	2	207	22	6.01	1.62764e+08	1.38943e+08	148217492	164609361	377834427	235154280	197573006	11992508			7895229			10889180			Peak Found	Peak Found	High	Peak Found	High	High	High	Peak Found	High	Not Found	Peak Found	Not Found	Not Found	Peak Found	Not Found	Not Found		Accession_424594
FALSE	High	IsMasterProtein	1696	1	Accession_342175	FALSE	0	49	39	5822	30	30	820	93	4.77	1.61373e+09	1.12787e+09	1.08677e+09	1.22434e+09	1.88386e+11	9.92353e+10	1.77873e+11	4.86107e+11	4.04507e+11	8.43068e+11	3.07247e+11	1.03364e+12	1.56712e+12	1.20763e+12	8.02938e+11	1.18996e+12	High	High	High	Peak Found	High	High	High	High	High	High	High	High	High	High	High	High		Accession_342175
FALSE	High	IsMasterProtein	764	21	Accession_18502	FALSE	0.002	1	2	8	0	2	1285	142.3	5.58	208352753	473883136	382805040	364147000	33753258	16052881						5.58882e+07	2.47574e+07	6.68643e+07	139323940	6.20394e+06	Peak Found	High	High	High	Peak Found	Peak Found	Not Found	Not Found	Not Found	Not Found	Not Found	Peak Found	Peak Found	Peak Found	Peak Found	Peak Found		Accession_18502
FALSE	High	IsMasterProtein	448	1	Accession_446410	FALSE	0.001	6	5	11	5	5	835	92.2	5.03	3.08501e+08	390890158	4.88738e+08	461761378	97745172	66101546	2.87541e+07				1.94089e+06					752236	High	High	High	High	Peak Found	High	Peak Found	Not Found	Not Found	Not Found	Peak Found	Not Found	Not Found	Not Found	Not Found	Peak Found		Accession_446410
FALSE	High	IsMasterProtein	716	1	Accession_5008	FALSE	0.001	9	3	13	3	3	348	38.7	7.11	621958480	674352340	756110088	610953672	372312542	1.22004e+08	1.96752e+08		110409168		8629433	1.95505e+06	40019568	15479834	1.32134e+07		High	High	High	High	Peak Found	Peak Found	High	Not Found	Peak Found	Not Found	Peak Found	Peak Found	Peak Found	Peak Found	Peak Found	Not Found		Accession_5008
FALSE	High	IsMasterProtein	5099	4	Accession_313704	FALSE	0	16	15	74	13	15	1043	113.8	4.56	3.81678e+09	4.40082e+09	3553194970	3.42707e+09	396837030	276218458	393438091	112226876	1.74596e+07	75042640	1.0791e+06	2.72763e+08	99321306	57586464	150980844	202827302	High	High	High	High	High	High	High	High	High	High	Peak Found	High	High	High	High	High		Accession_313704
FALSE	High	IsMasterProtein	4875	49	Accession_172842	FALSE	0.001	20	6	16	5	5	384	41.6	5.6		1785718	1.08271e+06	1.0148e+06	34316496	27919074	40929540	240055566	4.84513e+08	2133066412	1.42381e+07	300138712	486111850	582160863	822333643	4.29476e+08	Not Found	Peak Found	Peak Found	Peak Found	Peak Found	Peak Found	High	Peak Found	High	High	Peak Found	Peak Found	Peak Found	High	High	High		Accession_172842
FALSE	High	IsMasterProtein	985	1	Accession_422563	FALSE	0	47	26	3248	23	23	609	67.7	4.67	1.27669e+09	1.19119e+09	7.62559e+08	2.02339e+09	3.14223e+11	2.07062e+11	3.87322e+11	6.88715e+11	6.56173e+11	9.32894e+11	5.6521e+11	1.00062e+12	1.29408e+12	1.33202e+12	1.41382e+12	1.43954e+12	High	High	High	High	High	High	High	High	High	High	High	High	High	High	High	High		Accession_422563
FALSE	High	IsMasterProtein	4585	3	Accession_228231	FALSE	0.001	3	1	13	0	1	254	29.5	8.5		688198	1.71127e+07	1.29153e+06	1.39177e+07		1.45393e+06	7518197	92396048	336232092	5547419	1.78822e+09	478825632	3.26231e+09	1.87238e+09	1.29986e+09	Not Found	Peak Found	Peak Found	Peak Found	Peak Found	Not Found	Peak Found	Peak Found	High	Peak Found	Peak Found	High	High	High	High	High		Accession_228231
FALSE	High	IsMasterProtein	2278	1	Accession_195409	FALSE	0.001	15	3	14	3	3	228	25.5	5.72	287375587	812289168	504720292	310592904	7.53774e+07	42224992	91042616	27391052				6.45686e+06		3.33281e+06			High	High	High	High	Peak Found	High	High	Peak Found	Not Found	Not Found	Not Found	Peak Found	Not Found	Peak Found	Not Found	Not Found		Accession_195409
FALSE	High	IsMasterProtein	2061	1	Accession_285227	FALSE	0.002	14	5	9	5	5	404	44.7	7.3	3.23839e+08	655047038	424214672	389829177	2.85121e+07	2.31083e+07	3.88111e+07	43602344	11274637	13384045		6.5214e+06		2.24944e+06	15490643	7246734	High	High	High	High	Peak Found	High	Peak Found	Peak Found	Peak Found	Peak Found	Not Found	Peak Found	Not Found	Peak Found	Peak Found	Peak Found		Accession_285227
FALSE	High	IsMasterProtein	4977	14	Accession_213900	FALSE	0	15	6	16	3	5	503	55.9	6.18	5.87388e+08	852445984	822188142	855741328	86855592	50520148	64227672	5.28936e+06	14993403	23360623		1.61569e+06	4672860	5664104			High	High	High	High	High	Peak Found	Peak Found	High	High	Peak Found	Peak Found	Peak Found	High	Peak Found	Not Found	Peak Found		Accession_213900
FALSE	High	IsMasterProtein	2020	1	Accession_426526	FALSE	0.001	4	2	14	2	2	657	74	4.5					140045488	180181388	1.62401e+08	5.78363e+08	68768120	338872200	33775888	4.09534e+08	3.65532e+08	224108144	196119488	320319584	Not Found	Not Found	Not Found	Not Found	High	High	High	Peak Found	Peak Found	High	Peak Found	Peak Found	Peak Found	High	Peak Found	Peak Found		Accession_426526
FALSE	High	IsMasterProtein	1631	13	Accession_191124	FALSE	0	15	5	39	3	3	337	36.4	6.46					97046872		60665880	142035632	243551742	298057360		824602272	577811104	709696848	358854336	178196513	Not Found	Not Found	Not Found	Not Found	High	Not Found	Peak Found	High	High	High	Not Found	High	High	High	High	High		Accession_191124
FALSE	High	IsMasterProtein	4057	16	Accession_131149	FALSE	0	5	2	28	0	2	417	46.8	5.64					188323698	8.79045e+07	1.53918e+08	3.42795e+08	389717088	500489022	164614375	9.31759e+08	975114440	1455861204	1102265152	1.02062e+09	Not Found	Not Found	Not Found	Not Found	High	Peak Found	High	High	High	High	High	High	High	High	High	High		Accession_131149
FALSE	High	IsMasterProtein	641	1	Accession_119727	FALSE	0.001	15	3	11	3	3	193	21.4	4.74	207457216	421655434	711843888	8.35454e+08	41140420	54022508	4.56779e+07	822638	95071570				4.90833e+06			2996504	High	High	High	High	Peak Found	Peak Found	Peak Found	Peak Found	Peak Found	Not Found	Not Found	Not Found	Peak Found	Not Found	Not Found	Peak Found		Accession_119727
FALSE	High	IsMasterProtein	4812	10	Accession_30808	FALSE	0	6	2	42	1	2	431	47.2	4.97	221825094	1.01135e+09	7.46004e+08	9.29612e+08	404350120	4.22318e+08	6.87393e+08	5.43661e+07		221346520	1.87758e+06	1304872072	387583958	1136002665	6.12687e+08	399534984	Peak Found	High	High	High	High	High	High	Peak Found	Not Found	High	Peak Found	High	High	High	High	High		Accession_30808
FALSE	High	IsMasterProtein	219	7	Accession_143818	FALSE	0.002	7	2	11	1	1	309	33.6	5.97	159978640	393819264	359188128	291876000	22644376	14950133	2.28435e+07					7351159	2.86944e+06				High	High	High	High	Peak Found	High	High	Not Found	Not Found	Not Found	Not Found	Peak Found	Peak Found	Not Found	Not Found	Not Found		Accession_143818
FALSE	High	IsMasterProtein	552	1	Accession_264095	FALSE	0.003	4	3	6	3	3	694	78	5.26	254921480	376383080	419549422	222544208	8109034		4866928	1.06172e+06	14466281			59515996	87255440	42180232	276951904		Peak Found	High	High	High	Peak Found	Not Found	Peak Found	Peak Found	Peak Found	Not Found	Not Found	Peak Found	Peak Found	Peak Found	Peak Found	Not Found		Accession_264095
FALSE	High	IsMasterProtein	302	1	Accession_50662	FALSE	0.003	2	1	8	1	1	360	39.4	5.87					122307436	93532354	93554328	39067744	561750	1.4491e+08	8.21813e+07	729356764	629060797	1037590816	508194786	531023360	Not Found	Not Found	Not Found	Not Found	Peak Found	Peak Found	Peak Found	Peak Found	Peak Found	High	Peak Found	High	High	Peak Found	High	Peak Found		Accession_50662
FALSE	High	IsMasterProtein	2639	1	Accession_301381	FALSE	0	6	3	25	3	3	518	57.2	4.58					5.71486e+08	444495456	8.22291e+08	3.96572e+07	32702390	2.12307e+07	4.2369e+07	1.30992e+08	265697380	229424514	126732252	3.24318e+08	Not Found	Not Found	Not Found	Not Found	High	High	High	High	High	High	Peak Found	High	High	High	Peak Found	High		Accession_301381
FALSE	High	IsMasterProtein	3953	2	Accession_439162	FALSE	0	10	11	41	3	3	989	111.5	5.82	741403148	1073838284	839015450	674967217	82108694		43599748	13692426	16458367	93851193		1.59005e+07	164387370	4.77926e+08	45865916		High	High	High	High	Peak Found	Not Found	Peak Found	Peak Found	Peak Found	Peak Found	Not Found	Peak Found	Peak Found	Peak Found	Peak Found	Not Found		Accession_439162
FALSE	High	IsMasterProtein	990	1	Accession_78828	FALSE	0	18	7	34	7	7	445	48.5	6.21	293500650	787995880	3.48178e+08	388493389	184078271	24008971	117164170	996251					1.0066e+06			4.08228e+06	High	High	High	High	High	High	High	Peak Found	Peak Found	Peak Found	Peak Found	Not Found	Peak Found	Not Found	Not Found	Peak Found		Accession_78828
FALSE	High	IsMasterProtein	2762	10	Accession_181760	FALSE	0.001	5	3	16	0	2	498	55.5	6.09	307589440	277894976	281974728	219162313	91163552	94954100	6.7262e+07				1.27124e+06		2.44046e+06				Peak Found	Peak Found	Peak Found	High	Peak Found	High	Peak Found	Not Found	Not Found	Peak Found	Peak Found	High	Peak Found	High	Not Found	Not Found		Accession_181760
FALSE	High	IsMasterProtein	5136	1	Accession_402912	FALSE	0.001	9	2	9	2	2	175	18.7	4.82			2.99553e+06		1.41894e+07		2.8258e+06	135835296		240592976	119771512	1139976496	643623296	938074688	1.28774e+09	612374208	Peak Found	Peak Found	Peak Found	Not Found	Peak Found	Peak Found	Peak Found	Peak Found	Peak Found	High	High	High	High	Peak Found	High	High		Accession_402912
FALSE	High	IsMasterProtein	1873	3	Accession_234279	FALSE	0	57	6	94	5	6	127	13.5	4.97	3.99528e+07	7.56625e+06	227528	2.53471e+06	1.72758e+09	2204697568	2.82786e+09	2.09749e+09	3.77689e+09	4557572102	1.7299e+09	1.53438e+09	4.99442e+09	6.80372e+09	4.79184e+09	4.61452e+09	Peak Found	Peak Found	Peak Found	Peak Found	High	High	High	High	High	High	High	High	High	High	High	High		Accession_234279
FALSE	High	IsMasterProtein	1779	1	Accession_450224	FALSE	0.002	11	2	7	2	2	176	19.3	4.49	361190720	686256176	435626768	427233824	109210920	25014742	92185136		1.08595e+07				14303770	12780221	6877538		Peak Found	High	High	High	High	Peak Found	Peak Found	Not Found	Peak Found	Not Found	Not Found	Not Found	High	High	Peak Found	Not Found		Accession_450224
FALSE	High	IsMasterProtein	577	1	Accession_57833	FALSE	0	14	3	24	3	3	185	21.2	9.6	1024142216	975240236	658040656	6.31236e+08	335605464	221332534	1.33824e+08			8275413	1443642	12817918	2.82938e+06	3.40199e+06	4472883	2.89277e+06	High	High	High	High	High	High	High	Not Found	Not Found	Peak Found	Peak Found	Peak Found	Peak Found	Peak Found	Peak Found	Peak Found		Accession_57833
FALSE	High	IsMasterProtein	2149	1	Accession_483153	FALSE	0	15	4	31	4	4	247	27.7	5.74	2167578	1.97914e+06	239094	1.99416e+06	10071.4	139125	20603.2	1.15809e+07	1.54469e+07	5819369	5.45575e+06	1.07287e+09	2018563240	1.0631e+09	4.84939e+08	1276564792	Peak Found	Peak Found	Peak Found	Peak Found	Peak Found	Peak Found	Peak Found	Peak Found	High	Peak Found	Peak Found	High	High	High	High	High		Accession_483153
FALSE	High	IsMasterProtein	3292	1	Accession_161750	FALSE	0	5	9	30	9	9	1752	196.8	4.69	4.20445e+08	3075648012	1.14825e+09	7.48211e+08	37992978		28026466	177821150	102343278	238983652		7.15648e+07	101827364	48803772		24954443	High	High	High	High	Peak Found	Not Found	Peak Found	Peak Found	Peak Found	Peak Found	Not Found	Peak Found	Peak Found	Peak Found	Not Found	Peak Found		Accession_161750
FALSE	High	IsMasterProtein	4988	1	Accession_78839	FALSE	0.001	6	2	14	2	2	390	41.8	5.68	185711200	5.69976e+08	5.051e+08	4.18166e+08	34985815	2.31585e+07	67064048	614685			5.50407e+06	27067234	39586968	62843492		6.97467e+06	Peak Found	High	High	High	High	High	High	Peak Found	Not Found	Not Found	Peak Found	Peak Found	Peak Found	Peak Found	Not Found	Peak Found		Accession_78839
FALSE	High	IsMasterProtein	1182	1	Accession_436746	FALSE	0.001	7	2	9	2	2	160	17.9	5.1						654889						704402501	765323343	897179137	2.95435e+08	2.26937e+08	Not Found	Not Found	Not Found	Not Found	Not Found	Peak Found	Not Found	Not Found	Not Found	Not Found	Not Found	High	High	High	High	High		Accession_436746
FALSE	High	IsMasterProtein	1607	1	Accession_108141	FALSE	0.001	8	1	11	1	1	115	13.1	7.14	168572608	176964240	128371720	191390576		2.05619e+06	1.13286e+06				263587						High	High	High	High	Not Found	Peak Found	Peak Found	Not Found	Not Found	Not Found	Peak Found	Not Found	Not Found	Not Found	Not Found	Not Found		Accession_108141
FALSE	High	IsMasterProtein	2569	2	Accession_266554	FALSE	0.002	6	2	9	1	1	335	36.9	5.29					6.6233e+06	2.2209e+07	17702808	285038624	538693056	203059488	40399744	84646992	78873768	132043160	94191488	87027505	Not Found	Not Found	Not Found	Not Found	Peak Found	High	High	Peak Found	Peak Found	Peak Found	Peak Found	High	High	High	High	Peak Found		Accession_266554
FALSE	High	IsMasterProtein	1088	4	Accession_17714	FALSE	0	10	3	19	1	2	327	37.3	5.53	7.31948e+07	4.25851e+08	2.0698e+08	1.3679e+08	15961798	601851	4.14899e+07			5.39028e+06	686308				5.57684e+06	6.1945e+06	High	High	High	High	Peak Found	Peak Found	High	Not Found	Not Found	Peak Found	Peak Found	Not Found	Not Found	Not Found	Peak Found	High		Accession_17714
FALSE	High	IsMasterProtein	5209	2	Accession_402870	FALSE	0	20	5	41	4	5	293	31.1	5.69	14131333				1.41156e+08	180492203	373771973	411536494	961351104	2.00519e+09	292698270	6.36325e+08	1.22607e+09	883642995	6.59136e+08	660568432	Peak Found	Not Found	Not Found	Not Found	High	High	High	High	High	High	High	High	High	High	High	High		Accession_402870
FALSE	High	IsMasterProtein	1441	3	Accession_121631	FALSE	0.001	10	2	15	0	1	155	17.7	4.81	11175613	3.19582e+06	1.37811e+06		5.65921e+06	2.16881e+07		3.61074e+06	2.28485e+06	52836904	4.94907e+07	3634537024	1367517552	1542482140	1934182368	678402455	Peak Found	Peak Found	Peak Found	Not Found	Peak Found	Peak Found	Not Found	Peak Found	Peak Found	Peak Found	Peak Found	High	High	Peak Found	High	High		Accession_121631
FALSE	High	IsMasterProtein	2413	2	Accession_30474	FALSE	0.002	11	5	9	4	5	479	54.4	5.05	240697120	625892010	523992820	446944644	19163660		12883797							5.28051e+06	5106431	2.00772e+06	Peak Found	High	High	High	Peak Found	Not Found	Peak Found	Not Found	Not Found	Not Found	Not Found	Not Found	Not Found	Peak Found	Peak Found	Peak Found		Accession_30474
FALSE	High	IsMasterProtein	741	3	Accession_369644	FALSE	0	19	13	125	5	6	796	87.5	4.67	1.52288e+06				31961350	10570229	3.53776e+07	1.15894e+08	1.63494e+08	514919340	2.63167e+06	3.294e+08	677635728	6.41035e+08	33601137	1.2731e+09	Peak Found	Peak Found	Peak Found	Not Found	High	High	High	High	High	High	High	High	High	High	Peak Found	High		Accession_369644
FALSE	High	IsMasterProtein	3728	1	Accession_70815	FALSE	0.002	6	4	8	4	4	924	103.1	5.03	1570055401	753248982	797481698	463588970	3.35035e+08	1.25445e+08	285451066	72602848	27193388	3.33465e+06	5.03483e+06	65515244		5.40413e+07	11418666		Peak Found	High	High	High	High	Peak Found	High	Peak Found	Peak Found	Peak Found	Peak Found	Peak Found	Not Found	High	Peak Found	Not Found		Accession_70815
FALSE	High	IsMasterProtein	4981	5	Accession_473024	FALSE	0	20	5	33	4	5	317	34.1	6.1					767237996	157752756	488037792	1092319168	760596711	1316722786	651743984	1.21193e+09	913459532	8.15989e+08	453791318	598224016	Not Found	Not Found	Not Found	Not Found	High	High	High	High	High	High	High	High	High	High	High	High		Accession_473024
FALSE	High	IsMasterProtein	3347	1	Accession_338258	FALSE	0.004	3	2	6	2	2	531	58.9	5.22	172743088	389805352	425271792	327610488	7.04762e+06		10087831	4.15984e+06		8457354				4689016	5.59014e+06		High	High	High	Peak Found	Peak Found	Not Found	Peak Found	Peak Found	Not Found	Peak Found	Not Found	Not Found	Not Found	Peak Found	Peak Found	Not Found		Accession_338258
FALSE	High	IsMasterProtein	3410	1	Accession_155172	FALSE	0.001	18	3	12	3	3	147	16.5	6.33	216201584	215807698	349316124	145247190	8.00643e+07	5.90824e+07	4.98374e+07	10748227									High	High	High	High	High	Peak Found	Peak Found	Peak Found	Not Found	Not Found	Not Found	Not Found	Not Found	Not Found	Not Found	Not Found		Accession_155172
FALSE	High	IsMasterProtein	2480	1	Accession_88396	FALSE	0.004	4	2	5	2	2	418	47.2	5.05	320680724	175530852	292148152	292245344	224810208	183426008	326247816	419832128	390399591	44073350	4.37713e+08						Peak Found	Peak Found	Peak Found	Peak Found	High	High	Peak Found	Peak Found	Peak Found	High	Peak Found	Not Found	Not Found	Not Found	Not Found	Not Found		Accession_88396
FALSE	High	IsMasterProtein	1120	1	Accession_134169	FALSE	0.001	3	1	14	1	1	316	36.3	9.41					53641119	31145128	60045960	9.68885e+07	77733456	226532560	73926864	837976866	6.15172e+08	565019904	301336800	99893536	Not Found	Not Found	Not Found	Not Found	Peak Found	Peak Found	Peak Found	High	High	High	High	High	High	High	High	High		Accession_134169
FALSE	High	IsMasterProtein	4803	1	Accession_191454	FALSE	0.001	13	5	16	5	5	486	54.6	6.29	558937116	575850262	361332388	6.1457e+08	67871133	38680984	5.59982e+07	8.34238e+07	16038315	8587764		6.89277e+06	6390483	4.63132e+06	5.74465e+06	1.8155e+06	High	High	High	High	High	High	High	Peak Found	Peak Found	Peak Found	Peak Found	Peak Found	Peak Found	Peak Found	Peak Found	Peak Found		Accession_191454
FALSE	High	IsMasterProtein	206	2	Accession_155181	FALSE	0.004	6	2	5	1	2	330	37.4	6.6	25893438	75978680	1.18414e+08	5.62736e+07	1.5247e+06		48825.8		4008710			764267		371542			High	High	High	High	Peak Found	Not Found	Peak Found	Not Found	Peak Found	Not Found	Not Found	Peak Found	Not Found	Peak Found	Not Found	Not Found		Accession_155181
FALSE	High	IsMasterProtein	2446	1	Accession_173861	FALSE	0.001	27	3	13	3	3	143	15.7	5.15	3.67769e+08	853908054	8.83486e+08	925397200	2.40147e+08	33831112	4.527e+08	5903380	6.15925e+06	39563796		1.60177e+07	17721920	1.94875e+08			High	High	High	High	High	Peak Found	High	Peak Found	Peak Found	Peak Found	Not Found	Peak Found	Peak Found	High	Not Found	Not Found		Accession_173861
FALSE	High	IsMasterProtein	4709	1	Accession_465264	FALSE	0	6	4	26	4	4	676	78.4	5.62	3.80286e+08	609717009	572214682	4.77172e+08	4.01662e+07	3.15211e+06	26451721				1.99681e+07	8.22746e+06			58999434		High	High	High	High	High	Peak Found	Peak Found	Not Found	Not Found	Not Found	Peak Found	Peak Found	Not Found	Not Found	Peak Found	Not Found		Accession_465264
FALSE	High	IsMasterProtein	1508	1	Accession_190429	FALSE	0	3	2	59	1	1	626	70.1	4.77	1.7798e+06				9.6401e+07	21896280	9.80417e+07	345265012	327942330	6.65978e+08	1.69259e+08	9.74728e+08	1.43688e+09	8.64365e+08	1.09465e+09	9.27128e+08	Peak Found	Not Found	Not Found	Not Found	Peak Found	Peak Found	Peak Found	High	High	High	High	High	High	High	High	High		Accession_190429
FALSE	High	IsMasterProtein	3172	2	Accession_156798	FALSE	0.006	6	1	3	0	1	160	18.7	5.01	84727080	176093120	83969592	100440900													High	High	Peak Found	High	Not Found	Not Found	Not Found	Not Found	Not Found	Not Found	Not Found	Not Found	Not Found	Not Found	Not Found	Not Found		Accession_156798
FALSE	High	IsMasterProtein	1355	1	Accession_61181	FALSE	0	10	10	29	10	10	839	95.8	4.74	4.08534e+08	646441688	708204488	3.99217e+08	12275020	6157185	8.87606e+06				942632	1.93045e+07	19455724		2.21191e+07	21391410	High	High	High	High	Peak Found	Peak Found	Peak Found	Not Found	Not Found	Not Found	Peak Found	Peak Found	Peak Found	Not Found	Peak Found	Peak Found		Accession_61181
FALSE	High	IsMasterProtein	2579	1	Accession_413792	FALSE	0	9	4	92	1	1	441	49.8	5.67	5.14342e+08	2.79378e+08	320502304	4.41708e+08	176977708	46514544	73763472	1.79629e+07	8.03399e+06	4.2678e+06	83587232	32028138	20096248		115423056	153282840	High	High	High	High	High	High	Peak Found	High	Peak Found	High	High	High	Peak Found	Not Found	High	High		Accession_413792
FALSE	High	IsMasterProtein	1750	4	Accession_406462	FALSE	0	5	3	19	2	2	495	55.2	6.28	4.16511e+08	843404749	567304388	410077806	1.03041e+08	1.82683e+07	4.64116e+07	22018730	3.35193e+07	113728200		201320276	169828516	280949664	28439718	66681970	High	High	High	High	High	Peak Found	Peak Found	High	Peak Found	Peak Found	Not Found	Peak Found	High	High	Peak Found	Peak Found		Accession_406462
FALSE	High	IsMasterProtein	606	2	Accession_195525	FALSE	0.004	4	2	4	1	2	476	53.7	6.16	227421280	343259808	216106880	213440416	127591696	88872664	108108640	94222400		175943568	6.42974e+07	316523456	184008800	348777408	435529600	127624760	Peak Found	High	Peak Found	High	Peak Found	Peak Found	Peak Found	Peak Found	Not Found	Peak Found	Peak Found	Peak Found	Peak Found	High	Peak Found	Peak Found		Accession_195525
FALSE	High	IsMasterProtein	1908	1	Accession_460090	FALSE	0.01	1	1	3	1	1	527	59.6	9.14	247571216	363756160	281375424	239609408	187378048	116961104	146200848				1.54365e+06						Peak Found	Peak Found	High	High	Peak Found	Peak Found	High	Not Found	Not Found	Not Found	Peak Found	Not Found	Not Found	Not Found	Not Found	Not Found		Accession_460090
FALSE	High	IsMasterProtein	3642	3	Accession_99074	FALSE	0	5	3	33	1	3	848	93.1	4.27					44178780	1.44528e+06	70604404	263959689	4.75094e+08	1.02512e+09	113579172	527235470	623320903	542930441	228189332	4.36436e+08	Not Found	Not Found	Not Found	Not Found	High	Peak Found	High	High	High	High	High	High	High	High	High	High		Accession_99074
FALSE	High	IsMasterProtein	4743	1	Accession_45325	FALSE	0.002	5	3	9	3	3	747	82.7	4.79	1.15285e+08	172110132	376869808	174668901			5023362										High	High	High	High	Not Found	Not Found	High	Not Found	Not Found	Not Found	Not Found	Not Found	Not Found	Not Found	Not Found	Not Found		Accession_45325
FALSE	High	IsMasterProtein	1004	1	Accession_301301	FALSE	0	17	4	23	4	4	230	25.3	5.12				1.61359e+06	212216681	105445490	2.38684e+08	123415702	2.15801e+08	1.45339e+08	62101406	1.0541e+09	593354284	1.29583e+09	866667910	7.60697e+08	Not Found	Not Found	Not Found	Peak Found	High	Peak Found	Peak Found	High	Peak Found	High	Peak Found	High	High	High	High	High		Accession_301301
FALSE	High	IsMasterProtein	4615	2	Accession_15617	FALSE	0	24	8	26	7	8	351	37.4	5.26	2.52726e+08	421138145	5.35363e+08	318589872	144111725	8.73561e+07	1.01655e+08		8.80912e+06		1.99037e+06		198929248			984829	High	High	High	High	High	High	High	Not Found	Peak Found	Not Found	Peak Found	Not Found	Peak Found	Not Found	Not Found	Peak Found		Accession_15617
FALSE	High	IsMasterProtein	2596	1	Accession_78829	FALSE	0	24	11	35	11	11	470	51.4	5.15	4.22229e+08	626334246	5.85806e+08	5.51699e+08	1.9585e+08	6.04073e+07	9.147e+07			1.78646e+07	1.70058e+06			4617769	127287680	2462440	High	High	High	High	High	High	High	Not Found	Not Found	Peak Found	Peak Found	Not Found	Peak Found	Peak Found	Peak Found	Peak Found		Accession_78829
FALSE	High	IsMasterProtein	3612	5	Accession_407389	FALSE	0	26	7	51	1	3	311	33.1	6.83	6.01359e+08	971764888	1.11726e+09	1.11936e+09	9.81633e+08	5.85697e+08	967731746	18859150	7.56654e+06	1.09022e+09	6.50983e+06	79500923	111097391	4.60803e+07	1.94856e+07	1.31361e+06	Peak Found	Peak Found	High	High	Peak Found	Peak Found	High	Peak Found	Peak Found	Peak Found	Peak Found	Peak Found	High	Peak Found	Peak Found	Peak Found		Accession_407389
FALSE	High	IsMasterProtein	4003	2	Accession_251114	FALSE	0.001	31	4	9	3	4	160	18.4	4.92		3.12487e+06			103333471	33086166	63178710	15851367	23596149	181333680	81592336	99584288		398965024	676353536	2293119744	Not Found	High	Not Found	Not Found	High	High	High	Peak Found	Peak Found	High	Peak Found	Peak Found	Not Found	Peak Found	Peak Found	Peak Found		Accession_251114
FALSE	High	IsMasterProtein	4357	1	Accession_311487	FALSE	0.001	4	3	14	3	3	814	88.5	4.61	154719968	315754848	174326704	248578432	81947088	40343600	68528696	15274887		37305040		46353340	47217484	92572296			High	High	High	High	High	High	High	High	Not Found	Peak Found	Not Found	High	Peak Found	High	Not Found	Not Found		Accession_311487
FALSE	High	IsMasterProtein	4240	2	Accession_78830	FALSE	0	25	5	33	4	4	222	24.6	5.35	318048463	522365448	584287140	7.21759e+08	196476572	1.81415e+08	311439601			5.01932e+06	4.13553e+06	77224632	147715776	49540792	233389984	571209882	High	High	High	High	High	High	High	Not Found	Not Found	Peak Found	Peak Found	Peak Found	Peak Found	Peak Found	Peak Found	Peak Found		Accession_78830
FALSE	High	IsMasterProtein	2507	1	Accession_191453	FALSE	0	16	8	37	8	8	448	51	5.38	173979228	724421004	557722363	438384889	1.19163e+08	8.16468e+06	1.18161e+08				390442						High	High	High	High	High	Peak Found	High	Not Found	Not Found	Not Found	Peak Found	Not Found	Not Found	Not Found	Not Found	Not Found		Accession_191453
FALSE	High	IsMasterProtein	4939	1	Accession_52507	FALSE	0	16	4	32	4	4	287	31.7	7.33	694303856	659174330	514009904	5.49234e+08	222050119	88647806	2.6703e+08	23973642	7339699	8984231	2.08545e+07	1.93287e+07	12549106		2.89534e+07	2.74887e+07	High	High	High	High	High	High	High	High	Peak Found	Peak Found	High	High	Peak Found	Not Found	High	Peak Found		Accession_52507
FALSE	High	IsMasterProtein	3208	1	Accession_281383	FALSE	0	9	4	19	4	4	454	49.9	5.07	160323818	319369664	527051552	398085904	19664697	4533060	19873332								31938950	97278152	High	High	High	High	High	Peak Found	High	Not Found	Peak Found	Peak Found	Not Found	Not Found	Not Found	Not Found	Peak Found	Peak Found		Accession_281383
FALSE	High	IsMasterProtein	4643	1	Accession_43655	FALSE	0.01	2	1	3	1	1	292	32.7	6.7						5716241		135042704	59677268	244273688		870112256	572239552	423388160	422970555	270107904	Not Found	Not Found	Not Found	Not Found	Not Found	Peak Found	Not Found	High	Peak Found	High	Not Found	High	Peak Found	Peak Found	Peak Found	Peak Found		Accession_43655
FALSE	High	IsMasterProtein	765	1	Accession_263458	FALSE	0	28	4	31	4	4	154	17.4	5.06	1.49769e+08	9.32664e+08	8.71407e+08	6.12794e+08	6.56036e+06	828777	8.94765e+06					18156968	5.0633e+06	1.38942e+07		8235495	High	High	High	High	Peak Found	Peak Found	Peak Found	Not Found	Not Found	Not Found	Not Found	Peak Found	Peak Found	Peak Found	Not Found	Peak Found		Accession_263458
FALSE	High	IsMasterProtein	1948	1	Accession_55535	FALSE	0	26	8	56	8	8	365	40	4.92	2244254	2.83168e+07	24889.2	7.44315e+07	54891589	8.6247e+07	108164677	1.41425e+08	1.65534e+08	254849097	9.26115e+07	1.51598e+09	1.15744e+09	2.31843e+09	3395767646	4630236490	Peak Found	High	Peak Found	High	Peak Found	High	High	High	High	High	High	High	High	High	High	High		Accession_55535
FALSE	High	IsMasterProtein	459	16	Accession_246016	FALSE	0.009	2	1	3	0	1	321	35.6	6.92	350594100	475287568	305456672	151124960							2638077				1.53792e+07		High	Peak Found	Peak Found	High	Not Found	Not Found	Not Found	Not Found	Not Found	Not Found	Peak Found	Not Found	Not Found	Not Found	High	Not Found		Accession_246016
FALSE	High	IsMasterProtein	292	11	Accession_187534	FALSE	0	35	5	21	2	5	164	18.8	4.92	1.11669e+08	3.9341e+08	132688811	3.32144e+08	36053707	19896415	2.71909e+07	3510330		745788	714921	1.41673e+06	532697	7.46759e+06	1.09089e+06	2.86298e+06	High	High	High	High	Peak Found	Peak Found	Peak Found	Peak Found	Peak Found	Peak Found	Peak Found	Peak Found	Peak Found	Peak Found	Peak Found	Peak Found		Accession_187534
FALSE	High	IsMasterProtein	138	15	Accession_13341	FALSE	0	35	7	180	4	4	184	20.4	6.42	769241	1.1178e+06			264308969	2.17035e+08	266409983	4.31748e+08	328867444	691267508	6.54668e+08	3.27563e+08	5.18405e+08	502360892	1168843188	1259092992	Peak Found	Peak Found	Not Found	Not Found	High	High	High	High	High	High	High	High	High	High	High	High		Accession_13341
FALSE	High	IsMasterProtein	4123	1	Accession_467364	FALSE	0	2	1	45	1	1	587	67.5	8.06	335220	1401445	669413	1473360	5.36233e+07	1.84691e+07	1.11041e+07	3.8426e+07	4.62412e+07	328876933	7.71829e+07	9.52875e+08	192961342	7.38305e+08	6.45101e+07	4.02852e+08	Peak Found	Peak Found	Peak Found	Peak Found	Peak Found	Peak Found	High	High	High	High	Peak Found	High	High	High	High	High		Accession_467364
FALSE	High	IsMasterProtein	2905	1	Accession_136115	FALSE	0.006	2	1	3	1	1	394	43	7.3	100147488	1.25748e+08	181942426	266406160													High	Peak Found	High	High	Not Found	Not Found	Not Found	Not Found	Not Found	Not Found	Not Found	Not Found	Not Found	Not Found	Not Found	Not Found		Accession_136115
FALSE	High	IsMasterProtein	3388	1	Accession_141962	FALSE	0	10	9	38	8	8	842	92.3	5.19	3.00745e+08	456347002	1058442816	813617494	1.39816e+06	3.086e+07	34031614	2.01284e+06	2.1819e+07	5726644		2.61329e+06	129957064	41386084	39775652	74469130	High	High	High	High	High	High	Peak Found	Peak Found	Peak Found	Peak Found	Not Found	Peak Found	Peak Found	Peak Found	Peak Found	Peak Found		Accession_141962
FALSE	High	IsMasterProtein	1285	3	Accession_10442	FALSE	0.002	32	3	9	2	3	81	9.4	8.4	458704680	404232840	1094938330	570268348	222292710	137900982	201069102	392820864	3.68763e+06	290924320					69464120	167110384	High	High	High	High	High	Peak Found	High	Peak Found	Peak Found	Peak Found	Not Found	Not Found	Not Found	Not Found	Peak Found	Peak Found		Accession_10442
FALSE	High	IsMasterProtein	3879	1	Accession_156533	FALSE	0.002	11	3	8	3	3	337	36.9	5	1971962752	1442641606	2022918815	1654146871	671125761	2.72312e+08	9577626	195108940	150259112	568819012	58069288	5.59283e+07	95223108	80846956		86158512	Peak Found	Peak Found	Peak Found	Peak Found	Peak Found	Peak Found	Peak Found	High	High	High	Peak Found	High	High	Peak Found	Not Found	High		Accession_156533
FALSE	High	IsMasterProtein	2686	17	Accession_251119	FALSE	0	6	5	72	0	4	811	92.3	5.68	608725204	6.37193e+08	9.1417e+08	6.96207e+08	1.40519e+08	59438921	68656595	3.90973e+06	6.05618e+06	3.52199e+07		67667812	296596528	224850916	91333371	140019373	High	High	High	High	High	High	High	Peak Found	Peak Found	Peak Found	Peak Found	High	High	High	High	Peak Found		Accession_251119
FALSE	High	IsMasterProtein	208	2	Accession_287530	FALSE	0	7	3	32	1	3	445	49	9.69		387027	452247	430773	70655286	22646604	53626634	264473732	57530751	2.40093e+08	159672648	263224368	1.93704e+08	303454727	447252944	499232796	Not Found	Peak Found	Peak Found	Peak Found	High	High	High	High	High	High	High	High	High	High	High	High		Accession_287530
FALSE	High	IsMasterProtein	1709	1	Accession_287638	FALSE	0.001	6	2	11	2	2	307	34.3	7.02	231846161	706376472	363773144	402350484	1.10767e+08	5.19296e+07	6.7631e+07			1858435		2.06534e+06	2.83962e+06		3.53122e+06	2.64583e+06	High	High	High	High	Peak Found	Peak Found	Peak Found	Not Found	Not Found	Peak Found	Not Found	Peak Found	Peak Found	Not Found	Peak Found	Peak Found		Accession_287638
FALSE	High	IsMasterProtein	4839	1	Accession_249052	FALSE	0.001	8	2	11	2	2	208	23.4	5.25			8595687		611929632	524826096	1189587456	187288492	133571268	510590720		1094713120	1115057552	1710884608	347332960	1298857984	Not Found	Not Found	Peak Found	Not Found	High	High	High	Peak Found	Peak Found	Peak Found	Not Found	High	High	High	Peak Found	Peak Found		Accession_249052
FALSE	High	IsMasterProtein	2631	2	Accession_249513	FALSE	0.001	6	2	10	1	2	375	41.4	7.27	1.07306e+08	229084832	367800444	324936960	1.46219e+07	12227500	2.05135e+07					2.94898e+06		9899701	5901581	26171250	Peak Found	High	High	High	High	High	High	Not Found	Not Found	Not Found	Not Found	Peak Found	Not Found	High	Peak Found	High		Accession_249513
FALSE	High	IsMasterProtein	2617	1	Accession_404165	FALSE	0.001	6	2	15	2	2	329	35.7	5.52												4.53888e+08	2.72788e+08	589446913	391107880	460306806	Not Found	Not Found	Not Found	Not Found	Not Found	Not Found	Not Found	Not Found	Not Found	Not Found	Not Found	High	High	High	High	High		Accession_404165
FALSE	High	IsMasterProtein	1736	1	Accession_155199	FALSE	0	22	2	28	2	2	117	13.6	6.73	9.81878e+07	402367803	3.69773e+08	2.26455e+08	2.38895e+07	1.95013e+07	2.08815e+07	70321928	17182086			1.12874e+06			1.55314e+06		High	High	High	High	Peak Found	Peak Found	High	Peak Found	Peak Found	Not Found	Not Found	Peak Found	Not Found	Not Found	Peak Found	Not Found		Accession_155199
FALSE	High	IsMasterProtein	3020	1	Accession_140742	FALSE	0	41	6	106	5	5	155	17.9	5.36			12203725	30948096	8.96681e+08	4.27315e+08	4.90451e+08	1.08568e+09	9.17811e+08	3.6134e+09	9.13209e+08	1.83217e+09	3.70737e+09	2.53062e+09	806695964	8.02743e+08	Not Found	Not Found	Peak Found	High	High	High	High	High	High	High	High	High	High	High	High	High		Accession_140742
FALSE	High	IsMasterProtein	5115	1	Accession_66413	FALSE	0.004	5	1	4	1	1	235	26.1	4.7							5.57452e+06		726315	1052305216		127961192	262413856	212012368	794783680		Not Found	Not Found	Not Found	Not Found	Not Found	Not Found	Peak Found	Not Found	Peak Found	High	Not Found	High	Peak Found	High	High	Not Found		Accession_66413
FALSE	High	IsMasterProtein	332	15	Accession_268540	FALSE	0	51	18	1053	11	12	334	36.1	6.44	1.4103e+11	1.64487e+11	1.82162e+11	2.23221e+11	9.75519e+10	6.91939e+10	1.06825e+11	7.08369e+09	6.7854e+09	8.29608e+09	4.88488e+09	7.29262e+08	9.94371e+08	9.53251e+08	3.03259e+08	2.24065e+08	High	High	High	High	High	High	High	High	High	High	High	Peak Found	High	High	High	Peak Found		Accession_268540
FALSE	High	IsMasterProtein	1330	1	Accession_400771	FALSE	0	7	4	54	2	2	630	72.8	5.48	1.00643e+08	1.46791e+08	461643840	3.03682e+08													High	High	High	High	Not Found	Not Found	Not Found	Not Found	Not Found	Not Found	Not Found	Not Found	Not Found	Not Found	Not Found	Not Found		Accession_400771
FALSE	High	IsMasterProtein	4909	1	Accession_456600	FALSE	0.001	5	3	13	3	3	785	84	9.42												2.12168e+08	234274324	292810870	1359213984	982984784	Not Found	Not Found	Not Found	Not Found	Not Found	Not Found	Not Found	Not Found	Not Found	Not Found	Not Found	High	High	High	High	High		Accession_456600
FALSE	High	IsMasterProtein	3019	1	Accession_39333	FALSE	0.001	6	3	12	3	3	541	61.3	6.13	7.64739e+08	1.14569e+09	1.9754e+09	1.32714e+09	2.07159e+08	1.44102e+08	200858162	3.68933e+06	6744240	11890162	5182226	1.35444e+07		6296807	5.65091e+06	9467405	High	Peak Found	High	High	High	High	High	Peak Found	Peak Found	Peak Found	Peak Found	Peak Found	Not Found	Peak Found	Peak Found	Peak Found		Accession_39333
FALSE	High	IsMasterProtein	2454	2	Accession_111673	FALSE	0	26	7	38	6	7	348	38.3	4.81	2.79696e+08	8.02014e+08	409975352	8.5315e+08	592026371	1.84829e+08	3.33865e+08	6.67095e+07	62288560	4.18616e+07		5.22414e+07	93611310	4.35744e+07	9.30507e+07	5.22789e+07	High	High	High	High	High	High	High	Peak Found	High	Peak Found	Not Found	Peak Found	Peak Found	Peak Found	High	Peak Found		Accession_111673
FALSE	High	IsMasterProtein	3786	1	Accession_233570	FALSE	0.008	2	1	4	1	1	451	50.1	8.92		5771087	3.4367e+06	8193269		32982136	2.10803e+07	116513368	117440816	986498304	6235247	966347008	875461376	1470938496	3541262336	2230354432	Not Found	Peak Found	Peak Found	Peak Found	Not Found	Peak Found	Peak Found	Peak Found	Peak Found	High	Peak Found	Peak Found	Peak Found	High	High	Peak Found		Accession_233570
FALSE	High	IsMasterProtein	4964	1	Accession_360267	FALSE	0.002	12	3	7	3	3	294	31.2	6.15					49633436	13503920	41008096	96327570	52444672	163042104	47220784	509683457	342176034	418847392		225777516	Not Found	Not Found	Not Found	Not Found	Peak Found	Peak Found	Peak Found	Peak Found	Peak Found	Peak Found	Peak Found	High	High	High	Not Found	Peak Found		Accession_360267
FALSE	High	IsMasterProtein	4011	1	Accession_356332	FALSE	0	6	4	25	4	4	561	59.7	5.1	5274318	856717			1.79846e+08	315045020	729814471	1.68381e+07	12869.3	5.65784e+07	1.97916e+06	5.56707e+08	645728126	9.53148e+08	1.41868e+09	1242776082	Peak Found	Peak Found	Not Found	Not Found	High	High	High	Peak Found	Peak Found	Peak Found	Peak Found	Peak Found	High	High	High	High		Accession_356332
FALSE	High	IsMasterProtein	2682	1	Accession_133022	FALSE	0	13	2	24	2	2	169	18.7	8.24	224934674	840158164	473577430	600328834	66774816	62228102	94242048	6.37171e+06	1.93404e+07	28850464						832923	High	High	High	High	High	High	High	Peak Found	High	Peak Found	Not Found	Peak Found	Peak Found	Peak Found	Peak Found	Peak Found		Accession_133022
FALSE	High	IsMasterProtein	3512	1	Accession_402853	FALSE	0.001	7	4	13	4	4	417	43.2	9.47	2.91774e+06				142597616	77396752	184345328	36328688	3.46478e+07	114516402		309208817	352191436	283102238	975573784	529804392	Peak Found	Not Found	Not Found	Not Found	Peak Found	Peak Found	Peak Found	Peak Found	Peak Found	Peak Found	Not Found	High	High	High	High	High		Accession_402853
FALSE	High	IsMasterProtein	438	1	Accession_400806	FALSE	0.004	2	1	6	1	1	404	46.7	8.35					128680952	13993748	59731228	96301336		663324288	9997552	745613952	606574400	521839072	8861512	30828688	Not Found	Not Found	Not Found	Not Found	Peak Found	Peak Found	Peak Found	Peak Found	Not Found	Peak Found	High	Peak Found	High	High	Peak Found	High		Accession_400806
FALSE	High	IsMasterProtein	3984	2	Accession_70970	FALSE	0	10	11	44	3	3	989	111.7	5.83	192428292	396159084	301463170	203727272	40088718	5.23896e+07	61171723				1.59379e+06						High	High	High	High	High	High	High	Not Found	Not Found	Not Found	Peak Found	Not Found	Not Found	High	Not Found	Not Found		Accession_70970
FALSE	High	IsMasterProtein	987	1	Accession_57845	FALSE	0.001	37	4	10	4	4	121	13.7	10.17	88914123	221903764	1.88053e+08	111491464													High	High	High	High	Not Found	Not Found	Not Found	Not Found	Not Found	Not Found	Not Found	Not Found	Not Found	Not Found	Not Found	Not Found		Accession_57845
FALSE	High	IsMasterProtein	1512	23	Accession_175660	FALSE	0	26	7	40	1	1	310	32.8	6.06	177913936	268594368	339241536	307645152				63292488	23817980	37693972			2.21933e+06	123448304	68469200	27337972	High	High	High	High	Not Found	Not Found	Not Found	Peak Found	Peak Found	Peak Found	Not Found	Not Found	Peak Found	High	Peak Found	Peak Found		Accession_175660
FALSE	High	IsMasterProtein	343	2	Accession_297605	FALSE	0.001	3	1	12	0	1	377	40.7	5.17	207080656	412968724	375768042	337634288	252767762	146970064	316732863		3.17906e+06	9.32202e+06		4.03594e+06	9.35038e+06	1.83517e+06			High	High	High	High	High	High	High	Not Found	Peak Found	Peak Found	Not Found	Peak Found	Peak Found	Peak Found	Not Found	Not Found		Accession_297605
FALSE	High	IsMasterProtein	29	1	Accession_66460	FALSE	0	15	3	18	3	3	191	21.8	4.77					4.53756e+08	2.27339e+08	467867567	568101659	2.13493e+08	545875200	386149148	631342360	709020204	7.09116e+08	914399772	796110358	Not Found	Not Found	Not Found	Not Found	Peak Found	High	High	Peak Found	High	High	Peak Found	High	High	High	High	High		Accession_66460
FALSE	High	IsMasterProtein	489	1	Accession_158558	FALSE	0.001	11	4	16	4	4	317	37.3	5.12	153327068	4.06088e+08	417157664	370245818	365896	282159	866940						13089958		27550516	16395417	High	High	High	High	Peak Found	Peak Found	Peak Found	Not Found	Not Found	Not Found	Not Found	Not Found	Peak Found	Not Found	Peak Found	Peak Found		Accession_158558
FALSE	High	IsMasterProtein	4308	1	Accession_288814	FALSE	0.001	9	7	14	7	7	787	89.7	5.16	301505350	310179170	385631532	2.6116e+08	70049447	13535511	5.89994e+06	2.27012e+06	1.5363e+06	12577667	1055974			4383669	26098324	4290748	High	High	High	High	Peak Found	Peak Found	Peak Found	Peak Found	Peak Found	Peak Found	Peak Found	Not Found	Not Found	Peak Found	Peak Found	Peak Found		Accession_288814
FALSE	High	IsMasterProtein	2773	1	Accession_289796	FALSE	0	3	2	20	1	1	666	68.3	5.17												405470112	765389760	505104768	474912832	440991488	Not Found	Not Found	Not Found	Not Found	Not Found	Not Found	Not Found	Not Found	Not Found	Not Found	Not Found	High	High	High	High	High		Accession_289796
FALSE	High	IsMasterProtein	805	1	Accession_238613	FALSE	0.004	6	2	6	2	2	327	36.3	6.05	124741576	2.45559e+08	167928271	1.60111e+08	1.92817e+06	5.60798e+06	1.22218e+07										High	Peak Found	High	High	Peak Found	Peak Found	Peak Found	Not Found	Not Found	Not Found	Not Found	Not Found	Not Found	Not Found	Not Found	Not Found		Accession_238613
FALSE	High	IsMasterProtein	3361	2	Accession_233131	FALSE	0.002	13	3	9	2	3	227	26.5	4.7	80138320	441005280	361382088	173862728	3.41773e+06	1.00018e+08	158001236	246821152							88839928	4906499	Peak Found	High	High	High	Peak Found	Peak Found	Peak Found	Peak Found	Not Found	Not Found	Not Found	Not Found	Not Found	Not Found	Peak Found	Peak Found		Accession_233131
FALSE	High	IsMasterProtein	1626	1	Accession_116563	FALSE	0	7	2	16	2	2	294	32.6	5.74	136067264	419698304	414323980	171619579	60547786	1.75968e+07	27001511			2148501		3.1511e+07	3.90169e+06	7220419	14474250		High	High	High	High	High	High	High	Not Found	Not Found	Peak Found	Not Found	Peak Found	Peak Found	Peak Found	Peak Found	Not Found		Accession_116563
FALSE	High	IsMasterProtein	1444	4	Accession_329005	FALSE	0.002	10	3	7	1	2	289	32.6	9.17						4.56984e+06	8052068	152561466	89833144	16515359	101760736	469428094	546749156	731520832	790813056	844114416	Not Found	Not Found	Not Found	Not Found	Not Found	Peak Found	Peak Found	High	High	High	Peak Found	Peak Found	Peak Found	High	High	High		Accession_329005
FALSE	High	IsMasterProtein	3907	2	Accession_167391	FALSE	0.002	49	4	8	0	4	103	11.8	5.27	31073343	371383996	259660324	268725204	817582	1.41548e+06	3.74132e+06				3.01777e+06	1747693		6658699			High	High	High	High	Peak Found	Peak Found	Peak Found	Not Found	Peak Found	Peak Found	Peak Found	Peak Found	Peak Found	Peak Found	Not Found	Not Found		Accession_167391
FALSE	High	IsMasterProtein	3075	1	Accession_484629	FALSE	0.003	3	1	6	1	1	286	30.4	7.81	389511591	607362990	471344392	419491732	1.69323e+08	41464648	1.47167e+08	186561488	29084380	110343616		242120552	2.65784e+08	238316152	162262448	213528656	Peak Found	Peak Found	Peak Found	Peak Found	Peak Found	Peak Found	Peak Found	Peak Found	Peak Found	Peak Found	Not Found	High	High	High	High	High		Accession_484629
FALSE	High	IsMasterProtein	3166	10	Accession_92330	FALSE	0	23	3	26	2	2	119	13.4	6.27			1.58801e+06		462448928	287054894	3.82283e+08	6.58531e+08	6.757e+08	9.8225e+08	6.51556e+08	6.09045e+08	415151319	6.47516e+08	800082368	502154695	Not Found	Not Found	Peak Found	Not Found	High	High	High	High	High	High	High	High	High	High	High	High		Accession_92330
FALSE	High	IsMasterProtein	3760	1	Accession_198049	FALSE	0.004	5	1	4	1	1	192	21.4	5.6	45168620	87074776	102995512	68742352	17259874		2473091										High	Peak Found	High	High	High	Not Found	Peak Found	Not Found	Not Found	Not Found	Not Found	Not Found	Not Found	Not Found	Not Found	Not Found		Accession_198049
FALSE	High	IsMasterProtein	1857	1	Accession_90053	FALSE	0.001	4	2	12	2	2	419	47.5	5.5	167629232	590029192	412723280	314820040	21554650	359999	11113919										High	High	High	High	Peak Found	Peak Found	Peak Found	Not Found	Not Found	Not Found	Not Found	Not Found	Not Found	Not Found	Not Found	Not Found		Accession_90053
FALSE	High	IsMasterProtein	1515	2	Accession_36456	FALSE	0	22	3	48	2	3	131	14.6	6.8	240204477	3.92233e+08	4.5171e+08	4.4121e+08	2.77338e+08	5.84587e+08	7.78263e+08	8.13593e+08	5.87691e+09	701691232	4.92958e+07	2.84228e+07	560923456	28281712		6.87784e+07	High	High	High	High	High	High	High	High	High	High	High	Peak Found	Peak Found	Peak Found	Not Found	Peak Found		Accession_36456
FALSE	High	IsMasterProtein	2842	1	Accession_223281	FALSE	0.006	1	1	3	1	1	890	96	5.31	153411600	394148060	387768000	311705400	73305112	35200783	1.16656e+08		216973440			32123714	3.52263e+06	26891894	12295263	23358480	High	High	High	Peak Found	Peak Found	Peak Found	Peak Found	Not Found	Peak Found	Not Found	Not Found	Peak Found	Peak Found	Peak Found	Peak Found	Peak Found		Accession_223281
FALSE	High	IsMasterProtein	3340	4	Accession_219641	FALSE	0	33	4	21	1	4	144	15.3	4.79	1.06817e+09	2.73242e+09	1729977624	2356888434	141456166	8.98403e+07	1.27306e+08	4.29934e+07	102368886	4.82762e+07	28797274	83034494	72354760	136119185	3.60835e+06	9.73725e+06	High	High	High	High	Peak Found	Peak Found	Peak Found	High	Peak Found	High	Peak Found	Peak Found	Peak Found	Peak Found	Peak Found	Peak Found		Accession_219641
FALSE	High	IsMasterProtein	4158	142	Accession_78831	FALSE	0.001	12	6	14	4	4	541	58.2	5.02	145577677	595553749	592612960	212557772			1.00077e+06			222815264	2546030		8.27956e+06				High	High	High	High	Not Found	Not Found	Peak Found	Not Found	Not Found	Peak Found	Peak Found	Not Found	Peak Found	Not Found	Not Found	Not Found		Accession_78831
FALSE	High	IsMasterProtein	1858	1	Accession_72912	FALSE	0.003	2	1	7	1	1	437	47	8.66					35136380			51740869		161514240	19797050	42447316	306414272	177627824	229372864	492340480	Not Found	Not Found	Not Found	Not Found	Peak Found	Not Found	Not Found	Peak Found	Not Found	High	Peak Found	Peak Found	High	High	High	High		Accession_72912
FALSE	High	IsMasterProtein	4575	1	Accession_394169	FALSE	0.008	5	1	3	1	1	190	21.3	5.8	178800128	243710208	302131136	183964368	115080536	174837072	195771488			40052844		9168514		1.12463e+06	20282696	76606624	Peak Found	Peak Found	High	High	High	Peak Found	Peak Found	Not Found	Not Found	Peak Found	Not Found	Peak Found	Not Found	Peak Found	Peak Found	Peak Found		Accession_394169
FALSE	High	IsMasterProtein	2782	1	Accession_483210	FALSE	0	17	11	62	11	11	816	88.3	4.42		7849213		7.49157e+06					37912800	12678254		5.13489e+08	1.19516e+09	1.06209e+09	2.44262e+09	1.84761e+09	Not Found	Peak Found	Not Found	Peak Found	Not Found	Not Found	Not Found	Not Found	Peak Found	High	Not Found	High	High	High	High	High		Accession_483210
FALSE	High	IsMasterProtein	2249	1	Accession_457800	FALSE	0.009	12	1	3	1	1	78	8.9	7.4	221279648	329591648	360227520	261587952	84530512	53223172	182745408										High	Peak Found	High	High	Peak Found	Peak Found	Peak Found	Not Found	Not Found	Not Found	Not Found	Not Found	Not Found	Not Found	Not Found	Not Found		Accession_457800
FALSE	High	IsMasterProtein	1305	2	Accession_45069	FALSE	0	8	3	24	2	3	433	47.5	5.36	196865274	393593264	257080348	238805403	49256919	22918866	62158744	1.98253e+07		1.16787e+08	3.10378e+06	1.94095e+07	2.37623e+07	25413332		1.24355e+07	High	High	High	High	High	High	High	High	Not Found	High	Peak Found	High	High	Peak Found	High	High		Accession_45069
FALSE	High	IsMasterProtein	3097	1	Accession_425374	FALSE	0.003	1	2	5	2	2	1515	168.2	4.75	3485097869	111581792	67496386	6.47044e+07	2.76804e+06					13407528	3.36098e+06		18542878				High	High	High	Peak Found	Peak Found	Not Found	Not Found	Not Found	Not Found	Peak Found	Peak Found	Not Found	Peak Found	Not Found	Not Found	Not Found		Accession_425374
FALSE	High	IsMasterProtein	2594	1	Accession_51005	FALSE	0	14	5	36	5	5	413	45.8	5.54	3.63337e+08	823851049	469089220	526055364	670703882	447810874	720124068	6.32666e+07	75454099	69390572	5.64223e+06			3.35522e+06		4.6357e+06	High	High	High	High	High	High	High	High	High	Peak Found	Peak Found	Not Found	Not Found	Peak Found	Not Found	Peak Found		Accession_51005
FALSE	High	IsMasterProtein	188	1	Accession_129881	FALSE	0.006	2	1	3	1	1	453	47.8	6.05							29522092	16580200	17382622	66289116	14655881	692051776	447886816	405086656	254825328		Not Found	Not Found	Not Found	Not Found	Not Found	Not Found	Peak Found	Peak Found	Peak Found	Peak Found	Peak Found	High	High	Peak Found	High	Not Found		Accession_129881
FALSE	High	IsMasterProtein	1055	1	Accession_303078	FALSE	0	4	3	21	3	3	912	102.6	4.91	649050			1.06081e+06	1.58796e+06	9.2079e+06	6.96746e+06	3.24473e+06	7906694	1.72076e+07	3.38807e+06	324138763	659038772	357692420	246207240	354619348	Peak Found	Not Found	Not Found	Peak Found	Peak Found	Peak Found	Peak Found	Peak Found	Peak Found	Peak Found	Peak Found	High	High	High	High	High		Accession_303078
FALSE	High	IsMasterProtein	434	1	Accession_125747	FALSE	0.008	4	1	3	1	1	311	32.6	7.39	26167038	29176477	4523676	1.83539e+07	1196617952	748995476	754691556	11645215932	3019799702	13344491	5206435328	1.46684e+06	113270400	3048491	69544096		Peak Found	Peak Found	Peak Found	High	High	Peak Found	Peak Found	Peak Found	High	Peak Found	Peak Found	Peak Found	Peak Found	Peak Found	Peak Found	Not Found		Accession_125747
FALSE	High	IsMasterProtein	3096	6	Accession_397279	FALSE	0	36	5	89	2	4	144	16.7	4.73	4.21163e+06	22553.7		1.88202e+06	97529854	96888009	1.59658e+08	6.9281e+07	2.08565e+08	4.72659e+08	4.77051e+07	4.59851e+07	3.2532e+08	3.05404e+08	1.23284e+08	1.80412e+08	Peak Found	Peak Found	Not Found	Peak Found	High	High	High	High	High	High	High	High	High	High	High	High		Accession_397279
FALSE	High	IsMasterProtein	176	2	Accession_264064	FALSE	0.001	10	4	13	3	4	433	47.1	5.02	2.79279e+08	7.99172e+08	759500428	580098508	76874554	50432655	1.10084e+08	1.17789e+08	1.59198e+07		7.55189e+07	69992831	73856192	80460280	115963668	137502646	High	High	High	High	Peak Found	Peak Found	Peak Found	Peak Found	Peak Found	Not Found	Peak Found	Peak Found	Peak Found	High	High	Peak Found		Accession_264064
FALSE	High	IsMasterProtein	428	1	Accession_310554	FALSE	0	13	3	22	3	3	228	25	6.6	469380072	2238166240	1040594096	792653827	9.97141e+07	124163767	206127544	45000549	892420	13396024	2.8206e+07	36969860	7.15874e+07	64303376		219497632	High	High	High	High	Peak Found	High	High	Peak Found	Peak Found	Peak Found	Peak Found	Peak Found	Peak Found	Peak Found	Not Found	High		Accession_310554
FALSE	High	IsMasterProtein	4848	10	Accession_234301	FALSE	0	38	4	41	3	3	92	9.7	9.09					205261817	128879402	1.25225e+08	1.51293e+08	5.10264e+07	281323357	4.16271e+07	5.2037e+08	282664785	414655139	79379798	77458968	Not Found	Not Found	Not Found	Not Found	High	High	High	High	High	High	High	High	High	High	Peak Found	High		Accession_234301
FALSE	High	IsMasterProtein	4434	6	Accession_146038	FALSE	0.003	20	2	6	0	2	96	10.7	5.22	9.60056e+07	219834612	1.93753e+08	9.54919e+07	10521165	5843986	7.41483e+06						16567726	12534771			High	High	High	High	Peak Found	Peak Found	Peak Found	Not Found	Not Found	Not Found	Not Found	Not Found	High	Peak Found	Not Found	Not Found		Accession_146038
FALSE	High	IsMasterProtein	2710	1	Accession_483034	FALSE	0	28	14	302	14	14	554	63	4.88	1.09402e+06	2.95662e+07	2.22958e+08	4.71803e+08	1.41022e+08	5.45191e+07	1.40493e+08	1.44339e+09	1.30869e+09	3.42885e+09	7.13832e+08	1.28081e+10	1.76402e+10	1.74769e+10	2.28378e+10	3.59316e+10	Peak Found	Peak Found	High	High	High	Peak Found	High	High	High	High	High	High	High	High	High	High		Accession_483034
FALSE	High	IsMasterProtein	3201	15	Accession_132485	FALSE	0	21	8	158	1	4	373	41.9	6.57			44044037	965037	2.99128e+08	9.65779e+07	5.79683e+07	2.34492e+08	1.55247e+08	5.97444e+08	3.99797e+07	1346946344	2.22473e+09	1.62816e+09	1.65291e+09	9.6437e+08	Not Found	Not Found	Peak Found	Peak Found	High	High	High	High	High	High	High	High	High	High	High	High		Accession_132485
FALSE	High	IsMasterProtein	286	9	Accession_425638	FALSE	0	35	8	35	6	7	305	32.9	8.19	104049019	179207848	2.52554e+08	222655058	169778684	1.80335e+08	338331029	1.36398e+07	1.16691e+08	5.7596e+06	50463793			5.05818e+06	1.20923e+06	1362143	High	High	High	High	High	High	High	Peak Found	Peak Found	Peak Found	High	Not Found	Not Found	Peak Found	Peak Found	Peak Found		Accession_425638
FALSE	High	IsMasterProtein	3791	1	Accession_268539	FALSE	0	16	6	29	6	6	399	43.3	7.5	4.00581e+08	6.3177e+08	1014261140	4.77852e+08	150625984	86178904	145698772	18199632	1.63772e+06	49637860		59489392	28332768	17765248			High	High	High	High	Peak Found	High	Peak Found	Peak Found	Peak Found	Peak Found	Not Found	Peak Found	Peak Found	Peak Found	Not Found	Not Found		Accession_268539
FALSE	High	IsMasterProtein	451	3	Accession_219776	FALSE	0.002	6	2	10	1	2	291	33.4	5.15	380755024	1409154560	842880736	555125320		9.24964e+06	51958699	8.1529e+06	31964756	85260728	4.00897e+06	58828492	30445620	94264568	23859122	72216448	High	High	High	High	Not Found	Peak Found	Peak Found	Peak Found	Peak Found	Peak Found	Peak Found	Peak Found	Peak Found	Peak Found	Peak Found	Peak Found		Accession_219776
FALSE	High	IsMasterProtein	1902	1	Accession_164433	FALSE	0.002	2	1	8	1	1	463	50.5	9.42										6.48244e+06		169472144	166565360	304652704	484567872	274436192	Not Found	Not Found	Not Found	Not Found	Not Found	Not Found	Not Found	Not Found	High	High	Not Found	High	High	High	High	Peak Found		Accession_164433
FALSE	High	IsMasterProtein	2575	1	Accession_484994	FALSE	0	6	6	20	6	6	1041	107	4.84	439428377	341832446	3.49008e+08	2.39849e+08	1543045252	530160343	844282823	4.59116e+08	1.61878e+08	983688	238135088						High	High	Peak Found	High	High	High	High	Peak Found	Peak Found	High	Peak Found	Not Found	Not Found	Not Found	Not Found	Not Found		Accession_484994
FALSE	High	IsMasterProtein	2097	1	Accession_390995	FALSE	0.004	8	1	5	1	1	119	12.6	5.08		5727027			898301056	700959744	918442396	350776376	217077552	468120520	283735304	519374304	482448704	771943424	611386240	540524480	Not Found	Peak Found	Not Found	Not Found	Peak Found	Peak Found	Peak Found	Peak Found	High	High	High	Peak Found	Peak Found	Peak Found	Peak Found	Peak Found		Accession_390995
FALSE	High	IsMasterProtein	2716	1	Accession_362918	FALSE	0.001	11	1	12	1	1	94	9.5	4.82					48825884	54957844	64707296	3.4042e+07	53442280	60973028	123568150	168800996	518950944	122583856	605540736	538815872	Not Found	Not Found	Not Found	Not Found	High	High	High	Peak Found	High	High	High	High	High	High	High	High		Accession_362918
FALSE	High	IsMasterProtein	2700	1	Accession_422594	FALSE	0	7	4	21	4	4	729	78.8	5.05	6.20546e+06	1.16906e+06			1.83911e+08	89787720	186115120	157806910	29978976	204457336	1.18561e+08	566372464	3.87338e+08	712187377	1175406914	975352676	Peak Found	Peak Found	Not Found	Not Found	Peak Found	Peak Found	High	High	High	High	Peak Found	High	High	High	High	High		Accession_422594
FALSE	High	IsMasterProtein	3059	2	Accession_255114	FALSE	0	13	4	122	1	2	337	36.1	7.77	1.2802e+06	8.48317e+06	9.0578e+06	792068	1.33761e+07	6.3777e+06	7.3954e+06	2.28196e+07	5.01973e+07	152003112	1.92873e+07	1.18674e+08	6.23448e+08	1.95998e+08	1.70377e+08	2.82481e+09	Peak Found	Peak Found	Peak Found	Peak Found	Peak Found	High	High	High	High	High	Peak Found	High	High	High	High	High		Accession_255114
FALSE	High	IsMasterProtein	2301	1	Accession_372841	FALSE	0.001	12	2	13	2	2	205	22.6	4.67	215157158	1.55388e+08	148108948	370840201	6675779		704642					1.72784e+06		9698447	719728		High	High	High	High	Peak Found	Not Found	Peak Found	Not Found	Not Found	Not Found	Not Found	Peak Found	Not Found	Peak Found	Peak Found	Not Found		Accession_372841
FALSE	High	IsMasterProtein	3108	7	Accession_46046	FALSE	0	16	5	106	3	3	270	29.8	5.27					74121640	4.73505e+07	121721965	83502474	7.12062e+07	103830632	83939600				724892352		Not Found	Peak Found	Peak Found	Not Found	High	Peak Found	High	High	High	High	Peak Found	Peak Found	Peak Found	Peak Found	Peak Found	Peak Found		Accession_46046
FALSE	High	IsMasterProtein	4947	1	Accession_1557	FALSE	0.002	12	2	9	2	2	146	16.1	8.88	2.50833e+08	3.43118e+08	3.63048e+08	323485889	74613392	25867329	52156733	20172950				29994700	99493386	82899720			High	High	High	High	High	High	High	Peak Found	Peak Found	Not Found	Not Found	Peak Found	Peak Found	Peak Found	High	Not Found		Accession_1557
FALSE	High	IsMasterProtein	2188	1	Accession_22903	FALSE	0	6	3	24	3	3	430	46.7	4.97	5.34765e+08	508081742	390650148	578938136	1.59328e+09	1053516382	1134989979	1.82889e+08		6.85332e+07	1.71052e+08	3.08675e+06			7.56954e+06	4.89597e+06	High	High	High	High	High	High	High	Peak Found	Not Found	Peak Found	High	Peak Found	Not Found	Not Found	Peak Found	Peak Found		Accession_22903
FALSE	High	IsMasterProtein	4016	1	Accession_208077	FALSE	0.002	15	5	8	5	5	285	33.9	6.4		9.31524e+06	5687784	4.87123e+06	160681424		620199241	763252790	2.60187e+09	152728439	3.86756e+08	177207598	361838785	921676764	1.86533e+09	993124866	Not Found	Peak Found	Peak Found	Peak Found	High	Not Found	Peak Found	Peak Found	High	Peak Found	Peak Found	High	High	High	High	High		Accession_208077
FALSE	High	IsMasterProtein	2248	1	Accession_254056	FALSE	0	11	2	18	2	2	204	22.2	5.25					139503632	102683105	118766867	101238444	392710349	140239948	343408888	415771168	402325136	350307568	803300286	837007384	Not Found	Not Found	Not Found	Not Found	High	High	High	High	High	High	High	High	High	High	High	High		Accession_254056
FALSE	High	IsMasterProtein	1793	1	Accession_409422	FALSE	0	22	6	30	6	6	340	36.3	6.07	1625459	115403	1.03864e+06	4103628	1.17217e+08	3.48758e+07	26950314	1.24153e+08	1.63839e+08	714268527	4.26618e+07	4.5753e+08	574112236	5.17865e+08	174741184	374317615	Peak Found	Peak Found	Peak Found	Peak Found	High	High	High	Peak Found	High	High	High	High	High	High	Peak Found	High		Accession_409422
FALSE	High	IsMasterProtein	2202	1	Accession_35705	FALSE	0.001	9	2	18	2	2	216	24.7	5.63	1.02528e+08	173347327	291545540	309774469	3266418112	2728665072	4951566160		9664984	3.28827e+06							Peak Found	High	High	Peak Found	High	High	High	Not Found	Peak Found	Peak Found	Not Found	Not Found	Not Found	Not Found	Not Found	Not Found		Accession_35705
FALSE	High	IsMasterProtein	3861	1	Accession_155169	FALSE	0.004	5	3	5	3	3	659	76.8	5.54	297160752	242504384	549663308	288262208						23304836							High	High	High	Peak Found	Not Found	Not Found	Not Found	Not Found	Not Found	Peak Found	Not Found	Not Found	Not Found	Not Found	Not Found	Not Found		Accession_155169
FALSE	High	IsMasterProtein	1395	1	Accession_78032	FALSE	0	16	6	21	6	6	443	49.3	5.43	275162052	3.0295e+08	344607255	320564212	8.88402e+08	348917058	667083660	42285284		4.64479e+07		8593867			98246376	113725624	Peak Found	High	High	Peak Found	High	High	High	Peak Found	Not Found	High	Not Found	Peak Found	Not Found	Not Found	Peak Found	Peak Found		Accession_78032
FALSE	High	IsMasterProtein	4531	1	Accession_86021	FALSE	0	10	4	26	4	4	431	48.2	5.72	1.29517e+08	6.59793e+08	3.42686e+08	4.34759e+08	29570302	6.87652e+07	154354454	1726071		10734305	10884341		9.2767e+06				High	High	High	High	High	High	High	Peak Found	Not Found	Peak Found	Peak Found	Not Found	Peak Found	Not Found	Not Found	Not Found		Accession_86021
FALSE	High	IsMasterProtein	2642	7	Accession_145347	FALSE	0	38	9	152	6	6	269	30.3	5.06	282168184	332653185	3.93987e+08	679395676	698337754	452915144	1215993109	5.22954e+08	2.42827e+08	538543967	114675604	78708739	120633160	96803084		77286055	High	High	High	High	High	High	High	High	High	High	High	High	High	Peak Found	Not Found	High		Accession_145347
FALSE	High	IsMasterProtein	4083	1	Accession_105499	FALSE	0	9	4	30	4	4	533	55.8	5.17					217854810	226559628	1.19492e+08		54240936	320904706	52197501		47847688		704572898	481008452	Not Found	Not Found	Not Found	Not Found	High	High	High	Not Found	High	High	Peak Found	Not Found	Peak Found	Not Found	High	High		Accession_105499
FALSE	High	IsMasterProtein	705	1	Accession_57802	FALSE	0.002	3	1	10	1	1	319	36.2	9.7		2.55822e+06	7638350	4.51805e+06		1.94891e+06		137324624		2.9245e+08	119380340	2578609664	1141729792	992615011	1139360000	1032132928	Not Found	Peak Found	Peak Found	Peak Found	Not Found	Peak Found	Not Found	Peak Found	Not Found	High	Peak Found	High	High	High	High	High		Accession_57802
FALSE	High	IsMasterProtein	5158	1	Accession_291444	FALSE	0.006	2	1	4	1	1	402	43.2	4.91				3.36334e+06	65525588		31805456	299904992	95446152	141329840	301088448	558515648	1046169024	652847616	417158080	400662112	Not Found	Not Found	Not Found	Peak Found	Peak Found	Not Found	Peak Found	Peak Found	Peak Found	Peak Found	Peak Found	Peak Found	High	High	High	High		Accession_291444
FALSE	High	IsMasterProtein	3213	1	Accession_258537	FALSE	0.001	16	1	11	1	1	74	8.3	3.9	122616624	290128440	108270864	150279072	7.27117e+07	16615143	57918114			105837376		78215527	8.57611e+07	5.36543e+07	47158000	53688248	High	High	High	High	Peak Found	Peak Found	Peak Found	Not Found	Not Found	Peak Found	Not Found	High	High	Peak Found	High	High		Accession_258537
FALSE	High	IsMasterProtein	2456	20	Accession_228716	FALSE	0	8	5	40	1	2	693	71.6	6.29					34254524	6.93803e+06	29875288	34504396	62107000	119516840	2.7784e+07	572296256	447217760	535749287	681675200	452738256	Not Found	Not Found	Not Found	Not Found	High	Peak Found	Peak Found	Peak Found	High	High	Peak Found	High	High	High	High	High		Accession_228716
FALSE	High	IsMasterProtein	922	2	Accession_30475	FALSE	0.001	13	6	13	4	6	479	55.3	5	1.90487e+08	608173464	744610422	546690336	10946713	6.86102e+07	189835008	29543394	16344181	27897388	20380638		29391184	18219864			Peak Found	High	High	High	Peak Found	High	High	Peak Found	Peak Found	Peak Found	Peak Found	Not Found	Peak Found	Peak Found	Not Found	Not Found		Accession_30475
FALSE	High	IsMasterProtein	4207	5	Accession_80991	FALSE	0	17	3	28	0	2	163	18.8	5.07	365884			1.25033e+06	1.34817e+07		7532139	3.69392e+07	7.5176e+07	257768032	116225264	183958028	368526368	316098288	423884360	419396608	Peak Found	Not Found	Not Found	Peak Found	Peak Found	Not Found	Peak Found	High	High	High	High	High	High	High	High	High		Accession_80991
FALSE	High	IsMasterProtein	3359	8	Accession_108572	FALSE	0.002	13	2	7	0	1	180	20.3	7.24		3.24826e+06		7.215e+06			12590277	3119337	18355186	101201080	21007614	1039130624	448268928	401865072	343071872	283618404	Not Found	Peak Found	Not Found	Peak Found	Not Found	Not Found	Peak Found	Peak Found	Peak Found	High	Peak Found	Peak Found	High	High	High	High		Accession_108572
FALSE	High	IsMasterProtein	3267	1	Accession_482910	FALSE	0.001	21	3	12	3	3	169	18.6	4.78	127567848	91076912	179383016	148603768	16265470		6.39669e+06										High	High	High	High	Peak Found	Not Found	Peak Found	Not Found	Not Found	Not Found	Not Found	Not Found	Not Found	Not Found	Not Found	Not Found		Accession_482910
FALSE	High	IsMasterProtein	4584	1	Accession_240021	FALSE	0	15	6	56	6	6	416	48.4	6.18	1.62312e+08	5.11905e+08	7.9664e+08	8.22341e+08	2.95487e+08	4.62908e+08	7.68217e+08		37296390	4.26908e+07	8601458	2.55336e+08	1.44642e+08	1.99227e+08	330828031	89651752	High	High	High	High	High	High	High	Not Found	Peak Found	High	Peak Found	High	High	High	Peak Found	High		Accession_240021
FALSE	High	IsMasterProtein	2322	1	Accession_129220	FALSE	0.002	4	2	8	2	2	555	60.1	5.02					21792406	9447561	20590152	20853812	7241819	4.29982e+06	3.55683e+06	546159040	353873916	519222968	203119739	147101200	Not Found	Not Found	Not Found	Not Found	Peak Found	Peak Found	High	Peak Found	Peak Found	Peak Found	Peak Found	High	High	High	Peak Found	High		Accession_129220
FALSE	High	IsMasterProtein	4396	3	Accession_27079	FALSE	0.004	2	1	4	0	1	553	63	4.91					81012592	38274456	130983336	257190512	2.59029e+08	350017472	2.41203e+08	672192960	436192512	571245184	989993129	868324124	Not Found	Not Found	Not Found	Not Found	Peak Found	High	High	Peak Found	Peak Found	Peak Found	Peak Found	Peak Found	Peak Found	Peak Found	High	High		Accession_27079
FALSE	High	IsMasterProtein	5103	6	Accession_391033	FALSE	0	25	10	67	4	4	439	49.3	6.32	244396772	459967408	248778505	1.40363e+08	2.97976e+07	20105577	3.70238e+07	10641861	4.1023e+06	29249019		3.21239e+07	63971448	48547097	5834433	14781401	High	High	High	High	High	Peak Found	Peak Found	Peak Found	Peak Found	High	Not Found	Peak Found	Peak Found	High	Peak Found	Peak Found		Accession_391033
FALSE	High	IsMasterProtein	4421	2	Accession_373669	FALSE	0.006	3	1	3	0	1	307	36.5	6.14	131500208	230221440	194601488	171452016			7.10601e+06										High	High	Peak Found	High	Not Found	Not Found	Peak Found	Not Found	Not Found	Not Found	Not Found	Not Found	Not Found	Not Found	Not Found	Not Found		Accession_373669
FALSE	High	IsMasterProtein	2415	1	Accession_287635	FALSE	0	17	6	37	6	6	385	42.5	4.7	204238921	8.23747e+08	6.68463e+08	3.13115e+08	35791327	1.22664e+06	3.95571e+07	2.01046e+06		5.43823e+06	3.49005e+06	3.4397e+06	13589647	5.6553e+06	38003132	53380220	High	High	High	High	High	Peak Found	Peak Found	Peak Found	Peak Found	Peak Found	Peak Found	Peak Found	Peak Found	Peak Found	Peak Found	Peak Found		Accession_287635
FALSE	High	IsMasterProtein	5051	2	Accession_151811	FALSE	0.002	3	1	8	0	1	393	43.7	9.04	83417568	156596016	87868944	63639560	21811804	8980387	24108448	2.18296e+06	30536648	5548751					7.74697e+06	7070031	High	High	High	High	High	High	High	Peak Found	Peak Found	Peak Found	Not Found	Not Found	Not Found	Not Found	Peak Found	Peak Found		Accession_151811
FALSE	High	IsMasterProtein	3782	1	Accession_224930	FALSE	0.001	4	2	13	2	2	761	85.8	6.05	1.27221e+08	1.12684e+08	143688418	1.11737e+08	56761688	2.96639e+07	40515972			1.43035e+06	1.36356e+07						High	High	High	High	High	High	Peak Found	Not Found	Not Found	Peak Found	Peak Found	Not Found	Not Found	Not Found	Not Found	Not Found		Accession_224930
FALSE	High	IsMasterProtein	2004	1	Accession_466611	FALSE	0	13	3	39	3	3	196	21.6	9.72		4.29932e+06	4.25759e+06	1.60579e+07	830056334	1.26412e+08	2.26965e+08	234027520	191354551	910669680	1.1457e+08	1.149e+09	1274902400	2.98085e+09	2749813184	2283187872	Not Found	Peak Found	Peak Found	Peak Found	High	High	High	High	High	High	Peak Found	High	High	High	High	High		Accession_466611
FALSE	High	IsMasterProtein	682	1	Accession_285251	FALSE	0	29	4	36	3	3	145	16.9	4.83					120095584	131557131	294807352	104804048	136087330	209586698	30790902	242170308	491031694	415548948	1.01912e+08	280894348	Not Found	Not Found	Not Found	Not Found	Peak Found	Peak Found	High	Peak Found	Peak Found	Peak Found	Peak Found	High	High	High	High	High		Accession_285251
FALSE	High	IsMasterProtein	3084	120	Accession_441257	FALSE	0.001	3	2	10	1	1	729	81	5.47					144446224	106382156	220116336	415300256	234558192	750155440		189986080	69972984		141449264	186719888	Not Found	Not Found	Not Found	Not Found	Peak Found	Peak Found	Peak Found	High	High	High	Not Found	Peak Found	Peak Found	Not Found	Peak Found	Peak Found		Accession_441257
FALSE	High	IsMasterProtein	128	6	Accession_483002	FALSE	0	12	5	26	1	2	439	50	5.81	267725504	561856064	248110944	245863024		5322175	4.03807e+06									61029004	High	High	High	High	Not Found	Peak Found	Peak Found	Not Found	Not Found	Not Found	Not Found	Not Found	Not Found	Not Found	Not Found	High		Accession_483002
FALSE	High	IsMasterProtein	1594	2	Accession_427910	FALSE	0.005	24	2	4	1	2	63	7.5	9.33								1.0528e+06		406411960	700779	120905976	224490944	187250224	413738048	561162080	Not Found	Not Found	Not Found	Peak Found	Not Found	Not Found	Not Found	Peak Found	Not Found	High	Peak Found	Peak Found	Peak Found	Peak Found	High	High		Accession_427910
FALSE	High	IsMasterProtein	3911	1	Accession_318496	FALSE	0.004	3	3	4	3	3	875	102.8	5.62	59123616	122981664	140821522	128458920													Peak Found	High	High	High	Not Found	Not Found	Not Found	Not Found	Not Found	Not Found	Not Found	Not Found	Not Found	Not Found	Not Found	Not Found		Accession_318496
FALSE	High	IsMasterProtein	1886	1	Accession_240042	FALSE	0.001	5	2	10	2	2	421	47.3	5.64	1.54665e+08	3.41667e+08	394344152	2.98649e+08	1.02133e+07	1.92544e+08	234601430					3.53773e+06	173617312	488966184	17950522	107265586	High	High	High	Peak Found	Peak Found	High	High	Not Found	Not Found	Not Found	Not Found	Peak Found	Peak Found	Peak Found	Peak Found	Peak Found		Accession_240042
FALSE	High	IsMasterProtein	1327	2	Accession_183516	FALSE	0.009	7	1	3	0	1	164	16.6	9.31		2.39461e+06	882006	1.1746e+06				46223507	16242571	53284118	7836902	680797234	591627008	846677024	106582858	1060309016	Not Found	Peak Found	Peak Found	Peak Found	Not Found	Not Found	Not Found	Peak Found	Peak Found	Peak Found	Peak Found	Peak Found	High	Peak Found	High	High		Accession_183516
FALSE	High	IsMasterProtein	3112	1	Accession_18332	FALSE	0.001	12	4	10	4	4	309	34.4	5.03	215462444	709023120	574090500	434940506	22456030	10894832	38454208		59124208	24663564	3817054	191657140	32834420	171452778	274883992	1.4891e+07	Peak Found	High	High	High	Peak Found	Peak Found	Peak Found	Not Found	Peak Found	Peak Found	Peak Found	Peak Found	Peak Found	Peak Found	Peak Found	Peak Found		Accession_18332
FALSE	High	IsMasterProtein	408	1	Accession_57839	FALSE	0.003	13	2	6	2	2	151	16.5	9.88	239517762	2.35256e+08	1.74569e+08	130287717													High	High	Peak Found	High	Not Found	Not Found	Not Found	Not Found	Not Found	Not Found	Not Found	Not Found	Not Found	Not Found	Not Found	Not Found		Accession_57839
FALSE	High	IsMasterProtein	868	1	Accession_366495	FALSE	0.001	12	3	12	3	3	298	31.6	5.31					3.81571e+06	23919530		2.47583e+06	1.46852e+06	6.0003e+07		157843614	247884928	149255628	4.79092e+08	224258533	Not Found	Not Found	Not Found	Not Found	Peak Found	Peak Found	Not Found	Peak Found	Peak Found	Peak Found	Not Found	High	High	High	High	High		Accession_366495
FALSE	High	IsMasterProtein	4132	1	Accession_291894	FALSE	0.001	6	2	13	1	1	302	33.8	9.48		4905897	2.70996e+06	2.63404e+06		6441851	10075420		1110423550	2855859	2955441	84877767	75210056	128192304	488033312	238701664	Not Found	Peak Found	Peak Found	Peak Found	Not Found	Peak Found	Peak Found	Not Found	Peak Found	Peak Found	Peak Found	High	Peak Found	High	High	High		Accession_291894
FALSE	High	IsMasterProtein	3495	2	Accession_36038	FALSE	0.002	6	2	8	0	2	401	44.6	5.52	2.14256e+06		2.10944e+06		23261940	1.26889e+06	7593445	17051632	6.97588e+06	40787592	2.37183e+06	41457448	77529976	893168426	1.93781e+08	166220669	Peak Found	Not Found	Peak Found	Not Found	Peak Found	Peak Found	Peak Found	Peak Found	Peak Found	High	Peak Found	High	High	High	High	High		Accession_36038
FALSE	High	IsMasterProtein	939	1	Accession_86831	FALSE	0	33	5	90	5	5	169	18.9	5.4	3.88996e+08	6.14186e+08	7.08863e+08	7.65689e+08	3.36462e+09	5.65836e+09	5.23593e+09	7.27559e+08	3.3531e+08	1.24673e+09	5.28545e+08	3.86119e+06		3.80884e+06	1.58524e+07	29213564	High	High	High	High	High	High	High	High	High	High	High	Peak Found	Not Found	Peak Found	Peak Found	Peak Found		Accession_86831
FALSE	High	IsMasterProtein	1064	1	Accession_463970	FALSE	0.002	16	1	8	1	1	85	9.6	3.75	200375816	270374512	181268688	151960320													High	High	Peak Found	High	Not Found	Not Found	Not Found	Not Found	Not Found	Not Found	Not Found	Not Found	Not Found	Not Found	Not Found	Not Found		Accession_463970
FALSE	High	IsMasterProtein	4697	1	Accession_209364	FALSE	0.01	6	1	3	1	1	123	14.5	4.97	163936304	351929920	295471168	297789024	41151460	37116388	183701500	152456144	39756292		86142728						High	Peak Found	High	Peak Found	Peak Found	Peak Found	Peak Found	High	Peak Found	Not Found	Peak Found	Not Found	Not Found	Not Found	Not Found	Not Found		Accession_209364
FALSE	High	IsMasterProtein	2226	3	Accession_37328	FALSE	0	11	5	90	3	4	507	57.3	5.29	195248976	679576352	200124124	206054360	4.30893e+07	707131	30081458	1.05267e+07	10605512	3.76532e+06	2.16904e+06		15709960	1.96665e+07		5.5185e+06	High	High	High	High	High	Peak Found	High	Peak Found	High	Peak Found	Peak Found	Peak Found	Peak Found	High	Not Found	Peak Found		Accession_37328
FALSE	High	IsMasterProtein	2473	2	Accession_250715	FALSE	0	22	9	87	8	9	398	45.7	5.66	7.50456e+09	8.17926e+09	9.8562e+09	1.12327e+10	2800906776	2106677375	3.93538e+09	1.922e+08	1.90241e+08	1.35417e+08	1.36201e+08	84616552	9.68572e+07	1.76445e+08	2.4575e+07	9.82515e+07	High	High	High	High	High	High	High	High	Peak Found	High	Peak Found	Peak Found	Peak Found	Peak Found	Peak Found	Peak Found		Accession_250715
FALSE	High	IsMasterProtein	1547	1	Accession_474802	FALSE	0	16	10	175	8	8	629	71	4.93	3.96124e+06	5.42757e+06	1.2316e+07	8.1506e+06	4.95492e+08	284960228	6.4374e+08	2.60015e+09	2.88451e+09	4.45019e+09	1.11065e+09	3.72713e+09	4.17537e+09	4.37245e+09	3132710640	4.96901e+09	Peak Found	Peak Found	Peak Found	Peak Found	High	High	High	High	High	High	High	High	High	High	High	High		Accession_474802
FALSE	High	IsMasterProtein	1965	1	Accession_389127	FALSE	0.003	3	1	6	1	1	264	30	5.62	139195136	209214672	136399520	166537328	12425137		2.70218e+06		66837232					51881300	116241128	55105148	High	High	High	High	Peak Found	Not Found	Peak Found	Not Found	Peak Found	Not Found	Not Found	Not Found	Not Found	Peak Found	Peak Found	Peak Found		Accession_389127
FALSE	High	IsMasterProtein	1471	1	Accession_92217	FALSE	0.003	15	3	6	3	3	176	20.4	4.31	164218875	191816033	138675145	9.55969e+07	2.0282e+07	1.70519e+06	4.25442e+06										High	High	High	High	Peak Found	High	Peak Found	Not Found	Not Found	Not Found	Not Found	Not Found	Not Found	Not Found	Not Found	Not Found		Accession_92217
FALSE	High	IsMasterProtein	2315	1	Accession_131152	FALSE	0.009	2	1	3	1	1	371	42.3	9.35	83503240	184027200	253473952	188260928	34778180		55965720	1.83267e+06			1.54622e+06		2.40062e+06			13684390	High	High	High	Peak Found	Peak Found	Not Found	Peak Found	Peak Found	Not Found	Not Found	Peak Found	Not Found	Peak Found	Not Found	Not Found	Peak Found		Accession_131152
FALSE	High	IsMasterProtein	3319	2	Accession_111424	FALSE	0.001	13	1	12	0	1	68	7.3	10.95			3.31524e+06	15112857	26277476	2196188	15377350	43926528		111667176	62611036	606195328	450248208	751047040	1419169408	882280448	Not Found	Not Found	Peak Found	Peak Found	Peak Found	Peak Found	Peak Found	Peak Found	Not Found	High	Peak Found	High	High	High	High	Peak Found		Accession_111424
FALSE	High	IsMasterProtein	924	1	Accession_78827	FALSE	0.004	14	2	5	2	2	119	14.1	10.78	501664873	3.5548e+08	1.46887e+07	540490847	6185121	5.19684e+06	882948	1.39962e+06	16667163			3.4535e+06	3.34405e+06		2.80038e+06		High	High	High	High	Peak Found	Peak Found	Peak Found	Peak Found	Peak Found	Not Found	Not Found	Peak Found	Peak Found	Not Found	Peak Found	Not Found		Accession_78827
FALSE	High	IsMasterProtein	1545	1	Accession_325726	FALSE	0	11	3	44	3	3	401	42.4	4.37		1.29351e+06	6.07908e+06	1.62779e+06	127619588	136983516	2.41214e+08	7.64297e+08	5.96774e+08	1213787425	3.048e+08	1.64444e+08	1.65933e+08	2.2797e+08	1.43099e+08	1.3633e+08	Not Found	Peak Found	Peak Found	Peak Found	High	High	High	High	High	High	High	High	High	High	High	High		Accession_325726
FALSE	High	IsMasterProtein	4729	7	Accession_391003	FALSE	0	14	4	22	0	2	332	36	6.29					28271074	2.49465e+07	63555842	3.00877e+07	40253084	1.23642e+08	2.53832e+07	3.44204e+08	481585424	511403642	605736046	2.51728e+08	Not Found	Not Found	Not Found	Not Found	Peak Found	High	High	High	High	High	High	High	High	High	High	High		Accession_391003
FALSE	High	IsMasterProtein	2882	58	Accession_115295	FALSE	0.001	6	3	11	0	1	465	52.1	6.64	105811320	266759408	155776016	141878912	1.43359e+06												High	High	High	High	Peak Found	Not Found	Not Found	Not Found	Not Found	Not Found	Not Found	Not Found	Not Found	Not Found	Not Found	Not Found		Accession_115295
FALSE	High	IsMasterProtein	1523	1	Accession_311485	FALSE	0.001	4	5	11	5	5	1166	129	4.88	2.0741e+08	274823779	250216987	171958652	2424590592	1946013824	1604993920	79016856	55335824	46537044	45128080	4.18414e+06	5103052				Peak Found	High	High	High	Peak Found	High	High	Peak Found	Peak Found	Peak Found	Peak Found	Peak Found	Peak Found	Peak Found	Peak Found	Peak Found		Accession_311485
FALSE	High	IsMasterProtein	4646	1	Accession_287633	FALSE	0	11	3	17	3	3	347	38.1	6.14	97955108	2.3891e+08	3.45612e+08	1.62264e+08			10252188			9076153		4546362	33767312	13636876	34700344	19385148	High	High	High	High	Not Found	Not Found	High	Not Found	Not Found	Peak Found	Not Found	Peak Found	Peak Found	Peak Found	Peak Found	Peak Found		Accession_287633
FALSE	High	IsMasterProtein	4026	1	Accession_394251	FALSE	0.003	5	2	6	2	2	448	49.4	4.32	113753600	435666904	470315672	378323328	822322	10568967	1.36911e+07						4.31764e+07	2.03586e+07		3.28929e+06	High	High	High	High	Peak Found	Peak Found	Peak Found	Not Found	Not Found	Not Found	Not Found	Not Found	High	Peak Found	Not Found	Peak Found		Accession_394251
FALSE	High	IsMasterProtein	2145	1	Accession_409421	FALSE	0	30	10	198	10	10	333	35.8	5.21	1.44548e+07	12553512	3.91104e+07	1.76563e+07	2.83458e+09	1.00609e+09	1.58854e+09	3615041278	3.48914e+09	7.72311e+09	3.12694e+09	8.59195e+09	1.28526e+10	1.03832e+10	7.64026e+09	9055907674	Peak Found	Peak Found	Peak Found	Peak Found	High	High	High	High	High	High	High	High	High	High	High	High		Accession_409421
FALSE	High	IsMasterProtein	2141	1	Accession_456108	FALSE	0.001	5	2	15	2	2	438	49.7	5.64	103379996	2.23744e+08	392352748	309541442	59271848	26394402	21931760	3.18649e+06			2.97223e+06				6.90918e+06		High	High	High	High	High	High	High	Peak Found	Not Found	Not Found	Peak Found	Not Found	Not Found	Not Found	Peak Found	Not Found		Accession_456108
FALSE	High	IsMasterProtein	3719	1	Accession_322256	FALSE	0	11	6	22	6	6	611	68.3	5.17	8.20341e+07	536287061	2.15013e+08	1.72567e+08	2.65229e+07	1.78101e+07	1.86598e+07			1.40667e+07		11429597	9.4056e+06	1.61438e+07	687906	3.59952e+06	High	High	High	High	High	Peak Found	Peak Found	Not Found	Not Found	Peak Found	Not Found	High	High	High	Peak Found	Peak Found		Accession_322256
FALSE	High	IsMasterProtein	4079	1	Accession_287634	FALSE	0.003	3	1	6	1	1	393	43.7	6.64	96499496	148681600	157957056	179308240	44318376	18508458	48821872										High	High	High	High	Peak Found	Peak Found	Peak Found	Not Found	Not Found	Not Found	Not Found	Not Found	Not Found	Not Found	Not Found	Not Found		Accession_287634
FALSE	High	IsMasterProtein	4515	34	Accession_170553	FALSE	0.01	8	2	3	0	2	208	24.3	9.52	146963976	227774226	258402774	254781625	126755426	69280456	90798824	80144852	43796000	60885088	58682304	3656088		192221696	21730948	3720976	Peak Found	High	Peak Found	Peak Found	Peak Found	Peak Found	Peak Found	High	Peak Found	Peak Found	Peak Found	Peak Found	Not Found	Peak Found	Peak Found	High		Accession_170553
FALSE	High	IsMasterProtein	649	1	Accession_85326	FALSE	0.003	7	1	6	1	1	129	15.4	6.76	113573816	210245248	78581976	157804848	33039502	1.47704e+07	26491610										High	High	Peak Found	High	High	Peak Found	Peak Found	Not Found	Not Found	Not Found	Not Found	Not Found	Not Found	Not Found	Not Found	Not Found		Accession_85326
FALSE	High	IsMasterProtein	5249	4	Accession_17600	FALSE	0.003	7	1	6	0	1	159	16.4	5.81						1437724		7.35184e+06	448634350	15787409		9.14754e+06	11320056	34129985	2.86461e+06	9548488	Not Found	Not Found	Not Found	Not Found	Not Found	Peak Found	Not Found	High	High	High	Not Found	Peak Found	High	High	Peak Found	High		Accession_17600
FALSE	High	IsMasterProtein	4911	1	Accession_280349	FALSE	0	11	4	17	4	4	344	38.7	9.63	1.14016e+06		2.78988e+06	4.39834e+06	147748848		3.46938e+06	178628160	20017372	354136672	3.7012e+07	900421205	586731728	895626993	1466076048	7.81681e+08	Peak Found	Not Found	Peak Found	Peak Found	Peak Found	Not Found	Peak Found	High	High	High	High	High	High	High	High	High		Accession_280349
FALSE	High	IsMasterProtein	299	1	Accession_81847	FALSE	0	32	4	30	4	4	151	16.5	5.16			499260		250787804	2.67351e+08	3.35032e+08	1.05918e+06		32975878							High	Peak Found	Peak Found	Peak Found	High	High	High	High	Peak Found	High	Peak Found	Not Found	Not Found	Not Found	Peak Found	Peak Found		Accession_81847
FALSE	High	IsMasterProtein	3847	1	Accession_362736	FALSE	0.003	2	1	6	1	1	501	55.2	6.54	94961950	133628876	104999280	121975915			4.41318e+06										High	High	Peak Found	High	Not Found	Not Found	Peak Found	Not Found	Not Found	Not Found	Not Found	Not Found	Not Found	Not Found	Not Found	Not Found		Accession_362736
FALSE	High	IsMasterProtein	3906	1	Accession_223995	FALSE	0.004	3	4	6	4	4	1433	159.6	4.93	1.20396e+08	1.83876e+08	138868388	148244884	13564359		4106288		3.35876e+06	17907653		5.71918e+07	18098207	4.09611e+07	16388078	13192865	High	High	High	High	Peak Found	Not Found	Peak Found	Not Found	Peak Found	Peak Found	Not Found	Peak Found	Peak Found	Peak Found	Peak Found	Peak Found		Accession_223995
FALSE	High	IsMasterProtein	1237	1	Accession_250714	FALSE	0.001	3	2	11	2	2	518	60.4	5.78	200826410	242559132	2.01316e+08	1.38194e+08	1.50033e+07	1.21564e+07	22666552			2110923					11713755	3.68298e+06	High	High	High	High	Peak Found	Peak Found	High	Not Found	Not Found	Peak Found	Not Found	Not Found	Not Found	Not Found	Peak Found	Peak Found		Accession_250714
FALSE	High	IsMasterProtein	2955	1	Accession_474859	FALSE	0	15	3	37	3	3	240	25.9	4.6	4253146				74690871	1.33444e+08	86956037	749733595	52088416	1060035953	5.25574e+07	522480629	1266620212	1.06462e+09	1.0076e+09	1113602547	Peak Found	Not Found	Not Found	Not Found	High	High	High	High	High	High	High	High	High	High	High	High		Accession_474859
FALSE	High	IsMasterProtein	1949	1	Accession_450003	FALSE	0.001	7	2	14	2	2	361	41.7	4.96	159566174	373728968	506916784	342917904	1.484e+08	54996008	1.15041e+08		10650281			1.50233e+08	7716712	2.69079e+08	144775856	79557552	High	High	High	High	High	Peak Found	High	Not Found	Peak Found	Not Found	Not Found	High	Peak Found	High	High	High		Accession_450003
FALSE	High	IsMasterProtein	4613	2	Accession_25240	FALSE	0.001	15	4	13	3	4	336	36.4	5.08	607525700	445073171	380977748	459404076	1249309200	566719266	997508704	6.64542e+06	5.52895e+06	1.51849e+07	104175172		7.17366e+06	36227905		3019221	High	High	High	High	High	High	High	Peak Found	Peak Found	Peak Found	Peak Found	Not Found	Peak Found	Peak Found	Not Found	Peak Found		Accession_25240
FALSE	High	IsMasterProtein	497	1	Accession_254174	FALSE	0	16	3	48	3	3	208	23.7	8.35	1.68183e+06	2.34888e+06	45050976	1.47736e+06	174078706	8.22701e+07	1.05746e+08	313968610	303992775	558920778	142729786	1135166342	1.53441e+09	1.35919e+09	2506924199	1912748034	Peak Found	Peak Found	Peak Found	Peak Found	High	Peak Found	High	High	High	High	High	High	High	High	High	High		Accession_254174
FALSE	High	IsMasterProtein	2627	3	Accession_4645	FALSE	0	6	4	30	1	3	652	74.1	5.47	148766224	348489144	387630424	264598256		60554324	84127976	57318508	18778744		2.67459e+07	11220369	122296736	150715088	88152144	137600928	High	High	High	Peak Found	Not Found	Peak Found	Peak Found	Peak Found	Peak Found	Not Found	Peak Found	Peak Found	High	Peak Found	Peak Found	High		Accession_4645
FALSE	High	IsMasterProtein	4886	7	Accession_83450	FALSE	0.003	6	5	7	3	5	915	105.2	5.5	1.44136e+08	265099418	269531206	160320445			5851679		52445620		31015568	1.15543e+06	32054304	778925	44859528	5125947	High	High	High	High	Not Found	Not Found	Peak Found	Not Found	Peak Found	Not Found	Peak Found	Peak Found	Peak Found	Peak Found	Peak Found	Peak Found		Accession_83450
FALSE	High	IsMasterProtein	1935	1	Accession_78114	FALSE	0.002	30	4	8	4	4	159	18.4	5.07	22534586	477871126	1.77857e+08	90723984	1.34533e+07		6093619	684752	2.75856e+06	9248229	6145943	397507					High	High	High	High	Peak Found	Not Found	Peak Found	Peak Found	Peak Found	Peak Found	Peak Found	Peak Found	Not Found	Not Found	Not Found	Not Found		Accession_78114
FALSE	High	IsMasterProtein	2159	2	Accession_297224	FALSE	0.004	5	2	5	1	2	353	39	6.8	108328534	189751166	8.81678e+07	1.36033e+08	9784011	28962170		1.36609e+06	25999060	3.67456e+08		2.59401e+08	119514168	136467072			High	High	High	High	Peak Found	Peak Found	Not Found	Peak Found	Peak Found	High	Not Found	Peak Found	Peak Found	Peak Found	Not Found	Not Found		Accession_297224
FALSE	High	IsMasterProtein	28	1	Accession_9056	FALSE	0.001	20	2	12	2	2	149	15.3	8.5					46955296	10753231	25722942	226050560	57942012	181993797	171990907	461113992	304480372	458861704	507471676	452794472	Not Found	Not Found	Not Found	Not Found	Peak Found	Peak Found	Peak Found	Peak Found	High	Peak Found	Peak Found	High	High	High	High	High		Accession_9056
FALSE	High	IsMasterProtein	4197	1	Accession_468603	FALSE	0.002	3	1	8	1	1	405	44.1	9.2												29553598	38147844	69808512	448851936	360513824	Not Found	Not Found	Not Found	Not Found	Not Found	Not Found	Not Found	Not Found	Not Found	Not Found	Not Found	High	High	High	High	High		Accession_468603
FALSE	High	IsMasterProtein	119	1	Accession_41938	FALSE	0.01	1	1	3	1	1	1173	133.6	5.86	107810384	223406352	163687536	448444032	240603872	386860128	329273888	55819608	31712724	62062780							High	High	High	Peak Found	Peak Found	Peak Found	Peak Found	Peak Found	Peak Found	Peak Found	Not Found	Not Found	Not Found	Not Found	Not Found	Not Found		Accession_41938
FALSE	High	IsMasterProtein	385	1	Accession_161330	FALSE	0	12	2	23	2	2	172	18.6	5.02		4.56082e+07	210580896		1430661866	9.18145e+08	1360784900	820937110	888023510	1.49639e+09	517311216	2253478128	3223334416	4.61405e+09	3.98167e+09	3.92314e+09	Not Found	Peak Found	Peak Found	Not Found	High	Peak Found	High	Peak Found	High	High	Peak Found	High	High	High	High	High		Accession_161330
FALSE	High	IsMasterProtein	431	1	Accession_147179	FALSE	0.001	3	2	11	1	1	610	68.5	5.21			178227232		29933022	40809268	17657762		113764568		16119889	858017216	825468800	776152960	1720677760	1126344448	Not Found	Not Found	Peak Found	Not Found	Peak Found	Peak Found	Peak Found	Not Found	Peak Found	Not Found	Peak Found	High	High	High	High	Peak Found		Accession_147179
FALSE	High	IsMasterProtein	1412	1	Accession_452883	FALSE	0.006	2	1	4	1	1	329	37.1	6.7	92699408	44628512		25857658	478984128	173642672	325119648	1437558912		507291200	1028412288	7848587648	3102814720	3611340608	3336864032	5953621824	Peak Found	Peak Found	Not Found	Peak Found	Peak Found	High	Peak Found	High	Not Found	Peak Found	Peak Found	Peak Found	Peak Found	Peak Found	Peak Found	High		Accession_452883
FALSE	High	IsMasterProtein	3835	1	Accession_318228	FALSE	0.005	1	1	5	1	1	989	113.5	4.86	38922572	130701624	101826888	121440464	531434368	751855104	1099387904	695777536	3.64772e+08			5.79099e+06	3.68551e+07	441393312	17466918	9039625	Peak Found	High	Peak Found	Peak Found	High	High	High	Peak Found	Peak Found	Not Found	Not Found	Peak Found	Peak Found	High	Peak Found	Peak Found		Accession_318228
FALSE	High	IsMasterProtein	1794	1	Accession_356238	FALSE	0.001	15	4	10	4	4	300	32.2	5.24				405504	25799503	1.95853e+07	12381111	1.39928e+08	140157918	4.09046e+08	2.98994e+07	116207660	234094195	269965149	86267822	324915304	Not Found	Not Found	Not Found	Peak Found	High	High	Peak Found	Peak Found	High	High	Peak Found	Peak Found	High	High	High	High		Accession_356238
FALSE	High	IsMasterProtein	4030	2	Accession_329896	FALSE	0.003	19	3	6	2	3	156	18	4.91	885096	730339		1.17824e+06	100861878	11343645	6.81982e+06	1.80442e+08	1.46581e+08	312857968	8.3135e+07	337617979	230179581	4.26686e+08	5.58263e+08	2.99127e+08	Peak Found	Peak Found	Not Found	Peak Found	Peak Found	Peak Found	Peak Found	Peak Found	High	High	Peak Found	Peak Found	High	Peak Found	High	Peak Found		Accession_329896
FALSE	High	IsMasterProtein	1664	1	Accession_324587	FALSE	0.003	3	2	7	2	2	613	67.5	5.08	32258087	374022048	440663296	224637280	21777678	70827074	88739328				1.06481e+06				3211434		Peak Found	High	High	High	Peak Found	Peak Found	Peak Found	Not Found	Not Found	Not Found	Peak Found	Not Found	Not Found	Not Found	Peak Found	Not Found		Accession_324587
FALSE	High	IsMasterProtein	4076	6	Accession_262556	FALSE	0.001	6	2	10	0	2	394	44.5	5.08	164031496	195287672	360732804	64105328	23785268				6.32995e+06	13674316		25158016	5.62568e+07	28990536		21636126	High	High	High	High	Peak Found	Not Found	Not Found	Peak Found	Peak Found	High	Peak Found	Peak Found	Peak Found	High	Peak Found	High		Accession_262556
FALSE	High	IsMasterProtein	4036	1	Accession_78733	FALSE	0	3	1	19	1	1	430	47.7	4.69					86870004	4.02586e+07	144145931	2.39205e+07	12640277	43823834		408900448	310650384	352218832	176600464	226495456	Not Found	Not Found	Not Found	Not Found	High	Peak Found	High	High	High	High	Not Found	High	High	High	High	High		Accession_78733
FALSE	High	IsMasterProtein	1179	1	Accession_298222	FALSE	0	11	8	21	8	8	946	104	5.15	180653457	6.13333e+07	1.89487e+08	2.73729e+08	4.10788e+07	108833702	2.59309e+08	15241029	5.2142e+07	14957508	27779615	1.22367e+07	8.15498e+06	3.13669e+06			Peak Found	High	High	High	High	High	High	Peak Found	High	Peak Found	Peak Found	Peak Found	Peak Found	Peak Found	Not Found	Not Found		Accession_298222
FALSE	High	IsMasterProtein	673	1	Accession_409632	FALSE	0	21	13	29	12	13	724	80	4.88	1.27078e+07	11640506	21330826		88983672	386432		743428800	205305592	644087136		1578880896	2272534410	4438822206	1.77422e+09	1352379354	Peak Found	Peak Found	Peak Found	Not Found	Peak Found	Peak Found	Not Found	Peak Found	Peak Found	Peak Found	Not Found	High	High	High	Peak Found	Peak Found		Accession_409632
FALSE	High	IsMasterProtein	1328	2	Accession_58940	FALSE	0.009	2	1	3	0	1	437	46.8	8.72					76380784	56533420	35516760	137529200	57257880	292643461	25548180	329315328	302309056	288481216	469048731	395070208	Not Found	Not Found	Not Found	Not Found	Peak Found	Peak Found	High	Peak Found	High	High	Peak Found	Peak Found	Peak Found	Peak Found	Peak Found	Peak Found		Accession_58940
FALSE	High	IsMasterProtein	3111	15	Accession_291813	FALSE	0	6	5	82	2	3	811	92.6	5.69	79429636	189128161	322982380	247513368	55296131	27806574	3.11155e+07		1.41158e+06	3.03107e+06			28593268	59002484		1.50133e+07	High	High	High	High	High	High	Peak Found	Not Found	Peak Found	Peak Found	Not Found	Not Found	Peak Found	Peak Found	Not Found	Peak Found		Accession_291813
FALSE	High	IsMasterProtein	3622	2	Accession_93380	FALSE	0.002	4	1	7	0	1	310	32.6	6.27												365979264	453273280	637002432	405378324	501055584	Not Found	Not Found	Not Found	Not Found	Not Found	Not Found	Not Found	Not Found	Not Found	Not Found	Not Found	High	High	High	High	High		Accession_93380
FALSE	High	IsMasterProtein	892	2	Accession_181965	FALSE	0	24	9	51	8	9	397	43.5	4.93	2.76884e+08	2.12737e+07	8.25429e+06	5.30495e+06	12231119057	5587109584	11790521047	9.16171e+06		20917995	8936906	54939932	4.33767e+07	57466504		9517797	Peak Found	Peak Found	Peak Found	Peak Found	High	High	High	Peak Found	Not Found	Peak Found	Peak Found	Peak Found	Peak Found	Peak Found	Not Found	Peak Found		Accession_181965
FALSE	High	IsMasterProtein	463	1	Accession_161287	FALSE	0.003	5	1	6	1	1	195	19.9	8.79		1.38841e+06	5.99188e+06	2.1512e+06	15195360	5.38269e+08	111309178	1.98947e+06	1.78443e+07	78144776	1.10106e+08	112354625	1.50255e+08	288778894	2.31698e+08	168415075	Not Found	Peak Found	Peak Found	Peak Found	Peak Found	Peak Found	Peak Found	Peak Found	Peak Found	High	Peak Found	Peak Found	High	High	High	Peak Found		Accession_161287
FALSE	High	IsMasterProtein	3585	1	Accession_86589	FALSE	0.001	17	3	15	3	3	161	18.7	4.61		7.24718e+06	1.3377e+06	8946421	1162143123	878551335	1026239301			8.72881e+07	23859052	8741286	20924552	1.77437e+06	9128200		Not Found	Peak Found	Peak Found	Peak Found	High	High	High	Not Found	Not Found	Peak Found	High	Peak Found	Peak Found	Peak Found	Peak Found	Not Found		Accession_86589
FALSE	High	IsMasterProtein	2037	1	Accession_148639	FALSE	0.003	6	1	6	1	1	144	16.6	4.75	42911920	226807392	132499376	123577568											26305012	13630568	Peak Found	High	High	High	Peak Found	Peak Found	Peak Found	Peak Found	Not Found	Peak Found	Peak Found	Not Found	Peak Found	Not Found	Peak Found	Peak Found		Accession_148639
FALSE	High	IsMasterProtein	195	1	Accession_57848	FALSE	0	8	3	23	3	3	356	41.3	5	1.52843e+08	210991455	1.77893e+08	8.0498e+07	1.17233e+07	4.85332e+06	3.94554e+06				33694.2				17596.4		High	High	High	High	Peak Found	High	High	Not Found	Not Found	Not Found	Peak Found	Not Found	Not Found	Not Found	Peak Found	Not Found		Accession_57848
FALSE	High	IsMasterProtein	4032	2	Accession_74380	FALSE	0	21	6	48	5	6	360	38.5	4.67		1.65592e+07	1.35039e+06	20120545	1.67313e+07	3.38025e+06	1.11348e+06	4881811	21819868	44126208	1.33868e+06	975824236	1322194702	1.53193e+09	2453561634	1851462299	Peak Found	Peak Found	Peak Found	High	High	Peak Found	Peak Found	Peak Found	High	High	Peak Found	High	High	High	High	High		Accession_74380
FALSE	High	IsMasterProtein	1433	1	Accession_438533	FALSE	0.001	9	5	13	5	5	678	76.8	5.6	8.67196e+07	164917807	281841992	1.43103e+08	75185968	21975742	59726879	1.62385e+06		1.81064e+06		18870748	1.90561e+07	3063364	1.12237e+07		Peak Found	High	High	High	High	Peak Found	Peak Found	Peak Found	Not Found	Peak Found	Not Found	Peak Found	Peak Found	Peak Found	Peak Found	Not Found		Accession_438533
FALSE	High	IsMasterProtein	657	1	Accession_293535	FALSE	0.008	4	1	3	1	1	286	33.3	4.97	119197392	231335232	118279472	51497920													High	High	Peak Found	High	Not Found	Not Found	Not Found	Not Found	Not Found	Not Found	Not Found	Not Found	Not Found	Not Found	Not Found	Not Found		Accession_293535
FALSE	High	IsMasterProtein	1299	1	Accession_155168	FALSE	0.004	3	2	5	2	2	580	66.6	6.33	83340480	235841318	146362106	140304342	55810320	26017318	1.77691e+06		19336148	36165596	18990358					57105860	High	Peak Found	High	High	Peak Found	Peak Found	Peak Found	Not Found	Peak Found	Peak Found	Peak Found	Not Found	Not Found	Not Found	Not Found	Peak Found		Accession_155168
FALSE	High	IsMasterProtein	4941	1	Accession_301877	FALSE	0.001	13	4	16	4	4	378	42.9	5.76	90059346	2.09427e+08	157071939	131980198	23227611	2008809	48285275			2.46217e+07		1.22539e+07	47555282	3.35975e+07	6.23434e+07	58454402	Peak Found	High	High	High	High	Peak Found	High	Not Found	Not Found	High	Not Found	Peak Found	Peak Found	Peak Found	High	High		Accession_301877
FALSE	High	IsMasterProtein	1017	1	Accession_119729	FALSE	0.002	26	3	11	3	3	118	14.1	6.16	92375192	233286011	273719200	208427021	25849446	1.47796e+07	5.42481e+06	12413858	3.48903e+07	6425533	4069698	45077284	8905720	1.5798e+06		27363306	High	High	High	High	Peak Found	High	Peak Found	Peak Found	Peak Found	Peak Found	Peak Found	Peak Found	Peak Found	Peak Found	Not Found	Peak Found		Accession_119729
FALSE	High	IsMasterProtein	2346	1	Accession_131608	FALSE	0	36	6	255	5	5	167	18.8	5.4	4.25544e+07	4.21379e+07	8.26631e+07	4.91171e+07	2.78044e+09	3.61758e+09	3.20179e+09	9.50351e+09	1.05922e+10	1.90533e+10	5.36242e+09	1.03938e+10	2.19085e+10	2.8624e+10	1.8849e+10	2.14626e+10	Peak Found	Peak Found	Peak Found	Peak Found	High	High	High	High	High	High	High	High	High	High	High	High		Accession_131608
FALSE	High	IsMasterProtein	3255	8	Accession_125651	FALSE	0.005	9	1	4	0	1	97	10.3	10.17	210879040	214955264	235593712	114905168	37503488	29475928	57204348			55752972	1224952064		98972816		1.24808e+06	5.29399e+06	High	High	High	High	Peak Found	Peak Found	Peak Found	Not Found	Not Found	Peak Found	Peak Found	Not Found	Peak Found	Not Found	Peak Found	Peak Found		Accession_125651
FALSE	High	IsMasterProtein	1855	11	Accession_186178	FALSE	0.002	7	2	8	0	1	309	33.7	5.86	39081696	132015792	83640416	44946569													High	High	High	High	Not Found	Not Found	Not Found	Not Found	Not Found	Not Found	Not Found	Not Found	Not Found	Not Found	Not Found	Not Found		Accession_186178
FALSE	High	IsMasterProtein	1462	10	Accession_39437	FALSE	0	30	6	100	3	3	184	20.4	5.6	1.78678e+08	1.16958e+08	164934814	1.02668e+08	307309584	349129296	371304482	108418764	2.33883e+08	202737953	356759832	23151768	60190888		2.06266e+06		High	High	High	Peak Found	High	High	High	High	High	High	High	Peak Found	Peak Found	Not Found	Peak Found	Not Found		Accession_39437
FALSE	High	IsMasterProtein	3927	2	Accession_450222	FALSE	0	9	6	19	3	4	772	84.6	4.75	228380083	464497167	474847860	4.12858e+08	4.97392e+07	12165623	21527278	1.0587e+06		4132577	2.57756e+06	5.80707e+07	9413379		9948640	41136188	High	High	High	High	Peak Found	Peak Found	Peak Found	Peak Found	Peak Found	Peak Found	Peak Found	Peak Found	Peak Found	Peak Found	Peak Found	Peak Found		Accession_450222
FALSE	High	IsMasterProtein	5096	1	Accession_321209	FALSE	0.001	9	3	9	3	3	432	46.1	5.01	2.18804e+07	1.04856e+08	1.13942e+08	123374286		1.18839e+07	1.40171e+07	18313152	12766707	10230316	7.95953e+06			1.88089e+06	7.78003e+06		High	High	High	High	Not Found	Peak Found	High	Peak Found	Peak Found	Peak Found	Peak Found	Not Found	Not Found	Peak Found	Peak Found	Not Found		Accession_321209
FALSE	High	IsMasterProtein	4672	5	Accession_474995	FALSE	0	18	5	16	4	5	314	35.3	5.92					91500776	16732518	18649382	35825696	23108638	85240848	14620025	2.09901e+08	554852940	256212093		3.06591e+08	Not Found	Not Found	Not Found	Not Found	Peak Found	Peak Found	Peak Found	High	High	High	Peak Found	Peak Found	High	High	Not Found	High		Accession_474995
FALSE	High	IsMasterProtein	3263	1	Accession_326893	FALSE	0.002	4	1	8	1	1	205	21.8	6.55					33415542	29798488	24821996	97637160	87843056	106553208	182518608	193295440	256732528	177952400	527026112	585591424	Not Found	Not Found	Not Found	Not Found	Peak Found	Peak Found	Peak Found	High	High	High	High	Peak Found	High	High	High	High		Accession_326893
FALSE	High	IsMasterProtein	2926	1	Accession_260837	FALSE	0.006	2	1	3	1	1	626	70.8	5.97	47901780	105860656	109026256	159411392													High	High	Peak Found	High	Not Found	Not Found	Not Found	Not Found	Not Found	Not Found	Not Found	Not Found	Not Found	Not Found	Not Found	Not Found		Accession_260837
FALSE	High	IsMasterProtein	4412	1	Accession_22921	FALSE	0	20	6	46	6	6	312	36.1	5.22	7.31086e+07	2.64981e+08	2.97091e+08	4.85501e+08	1.63334e+09	856929487	1.58353e+09	4.19119e+08	5.74398e+07	9.94555e+08	296951404	3.51421e+06	1.6885e+06	1.23369e+06		1.40307e+06	High	High	High	High	High	High	High	High	High	High	High	Peak Found	Peak Found	Peak Found	Not Found	Peak Found		Accession_22921
FALSE	High	IsMasterProtein	3677	8	Accession_194849	FALSE	0	15	6	24	1	3	428	47.4	6.57	5715447	1968171	6.49224e+06	1286586	4.24805e+08	145587512	432640915	518721536	281366656	5.59955e+08	584798784	1666135308	1646315412	1410727969	1088351512	1012636772	Peak Found	Peak Found	Peak Found	Peak Found	High	High	High	Peak Found	Peak Found	Peak Found	Peak Found	High	High	High	High	High		Accession_194849
FALSE	High	IsMasterProtein	5054	1	Accession_203855	FALSE	0.003	5	1	7	1	1	146	15.9	8.37		4263637			57476428	66614384	65757176		39218980		53316364	244163312	581675904	212563168	143301392	251129280	Not Found	Peak Found	Not Found	Not Found	Peak Found	Peak Found	Peak Found	Not Found	High	Not Found	High	High	High	High	High	High		Accession_203855
FALSE	High	IsMasterProtein	1856	3	Accession_149562	FALSE	0.002	7	2	7	1	1	289	32.7	9.07					9685695	9962830	26083778	41076360	50791780	100320440	18038252	368155168	473839968	392386272	228531728	250655840	Not Found	Not Found	Not Found	Not Found	Peak Found	High	Peak Found	Peak Found	Peak Found	Peak Found	Peak Found	Peak Found	High	High	High	High		Accession_149562
FALSE	High	IsMasterProtein	1262	1	Accession_392539	FALSE	0	9	3	21	3	3	408	46	4.92	4.58199e+06	3.90973e+06	2.44887e+06		6952508	11297694	44524888	37741372	5.82422e+06	176426008	63199759	678873917	563872696	1064621028	1.37608e+09	1697645801	Peak Found	Peak Found	Peak Found	Not Found	Peak Found	High	High	High	Peak Found	High	High	High	High	High	High	High		Accession_392539
FALSE	High	IsMasterProtein	4711	1	Accession_249251	FALSE	0.004	6	2	5	2	2	326	37.1	9.48		672052			134765200	1.12436e+06	179020534	5.43764e+07		11424586	9207046	1.48203e+08	1.57794e+06	114769701	266874170	160851678	Not Found	Peak Found	Not Found	Not Found	Peak Found	Peak Found	High	Peak Found	Not Found	Peak Found	Peak Found	Peak Found	Peak Found	High	High	High		Accession_249251
FALSE	High	IsMasterProtein	915	1	Accession_244214	FALSE	0.005	2	2	4	2	2	744	85.7	5.06	1.82478e+08	197766080	132071920	109935172	2.5447e+06	542346	2.345e+06					28072312	15104464	8.13384e+06			Peak Found	High	High	High	Peak Found	Peak Found	Peak Found	Not Found	Not Found	Not Found	Not Found	Peak Found	Peak Found	Peak Found	Not Found	Not Found		Accession_244214
FALSE	High	IsMasterProtein	1575	31	Accession_92747	FALSE	0	8	3	18	1	2	398	43.7	6.09	248003792	586212050	131694552	613553336	45771156	8.99041e+07	204404506	38853160	121508346	7073261	1.21658e+08	64489084		12936484	15117850	7.35697e+06	High	High	High	High	High	High	Peak Found	Peak Found	Peak Found	Peak Found	Peak Found	High	Not Found	Peak Found	Peak Found	Peak Found		Accession_92747
FALSE	High	IsMasterProtein	2792	1	Accession_478120	FALSE	0	13	7	24	5	5	677	74.7	5.29	41668495	182867972	234535110	155895108	18412486	6.31805e+07	8.80542e+07		2.37832e+06	1.04425e+07	1.73682e+06		19361254		13401441	23482302	High	High	High	High	Peak Found	High	High	High	High	Peak Found	Peak Found	Peak Found	Peak Found	Peak Found	Peak Found	Peak Found		Accession_478120
FALSE	High	IsMasterProtein	5060	135	Accession_364158	FALSE	0.001	6	2	10	0	1	305	33.9	4.63	78844632	185391008	1.14369e+08	83793376					15638836			50851764	78841720	77441800	72654208	63539080	High	High	High	High	Not Found	Not Found	Not Found	Not Found	Peak Found	Not Found	Not Found	Peak Found	Peak Found	Peak Found	High	High		Accession_364158
FALSE	High	IsMasterProtein	1897	13	Accession_185510	FALSE	0	24	7	48	4	7	335	38	5.74	16715545	49419.8	20594564	5.52834e+06	8.43026e+08	808583650	1236995444	3.84747e+08	3.95819e+08	1.03184e+09	2.69544e+08	1.48066e+07	2.02755e+07	2.23329e+07	2.01561e+08	2.46181e+08	Peak Found	Peak Found	Peak Found	Peak Found	High	High	High	High	High	High	High	Peak Found	Peak Found	Peak Found	High	High		Accession_185510
FALSE	High	IsMasterProtein	3929	1	Accession_202276	FALSE	0.001	2	3	11	3	3	1663	185.3	5.17	35274552	127496759	133564920	123174640	8.17543e+06			2.72608e+06	8.99262e+06	19224030		42443108	85515330	41165660	7.60339e+06	50134351	High	High	High	High	Peak Found	Not Found	Not Found	Peak Found	Peak Found	High	Not Found	High	High	High	Peak Found	Peak Found		Accession_202276
FALSE	High	IsMasterProtein	3630	1	Accession_459061	FALSE	0.001	14	4	15	4	4	253	28	7.97	1.72828e+08	283646488	350385962	4.41488e+08	2.37216e+08	155076398	2.32889e+08	910003			3.53657e+06	4.31411e+06			21674448		High	High	High	High	High	High	High	Peak Found	Not Found	Not Found	Peak Found	Peak Found	Not Found	Not Found	Peak Found	Not Found		Accession_459061
FALSE	High	IsMasterProtein	4342	1	Accession_185044	FALSE	0.002	9	1	8	1	1	94	11.4	4.56	72795712	112188400	158524640	143482928	97681264	61897812	141648416	4646123		10422983				15112677	17136918		High	High	High	High	High	High	High	Peak Found	Not Found	Peak Found	Not Found	Not Found	Not Found	Peak Found	Peak Found	Not Found		Accession_185044
FALSE	High	IsMasterProtein	1396	1	Accession_386994	FALSE	0.001	1	1	5	1	1	679	76	6.09	108345344	130428872	6.22498e+07	63486348	16038336	1.18759e+07	1.7959e+07	4.26643e+06		5.26525e+06				9635032	1.47561e+06	9.53265e+06	Peak Found	Peak Found	High	High	High	High	Peak Found	Peak Found	Not Found	High	Not Found	Not Found	Not Found	Peak Found	Peak Found	Peak Found		Accession_386994
FALSE	High	IsMasterProtein	3616	1	Accession_100208	FALSE	0.003	7	4	5	4	4	558	62.9	6.23	1.16819e+08	2.61353e+08	348240391	247870216					4204314		129144792	1.23746e+07	6.81755e+07				Peak Found	High	High	High	Not Found	Not Found	Not Found	Not Found	Peak Found	Not Found	Peak Found	Peak Found	Peak Found	Not Found	Not Found	Not Found		Accession_100208
FALSE	High	IsMasterProtein	4817	1	Accession_436739	FALSE	0.002	6	3	7	3	3	467	50.3	5.15			794772	836619	137257357	1.1477e+08	1.45339e+08	3.08656e+06		18416230	13678073	323953220	9.76186e+07	279282821	211448496	95372704	Not Found	Not Found	Peak Found	Peak Found	High	High	High	Peak Found	Not Found	Peak Found	Peak Found	Peak Found	Peak Found	High	High	High		Accession_436739
FALSE	High	IsMasterProtein	246	6	Accession_321785	FALSE	0	9	5	20	2	2	596	66.5	5.82	3.42899e+07	7.63468e+07	82903394	4.3343e+07	1.36953e+06				487738			1.54766e+07	1.14e+06	272973	2.34494e+06	1.40217e+06	High	High	High	High	Peak Found	Not Found	Not Found	Not Found	Peak Found	Not Found	Not Found	Peak Found	Peak Found	Peak Found	Peak Found	Peak Found		Accession_321785
FALSE	High	IsMasterProtein	5243	10	Accession_240876	FALSE	0	21	7	70	3	3	336	36.6	5.97	99490060	1.03614e+08	1.3296e+08	121662354	139645722	125236558	215255212	43261952	2.01421e+07	5.85344e+07	3.55383e+07		8.0379e+06		12174159	5654710	Peak Found	High	High	High	High	High	High	High	Peak Found	High	Peak Found	Not Found	Peak Found	Not Found	Peak Found	Peak Found		Accession_240876
FALSE	High	IsMasterProtein	4833	3	Accession_27001	FALSE	0.002	5	4	7	2	4	781	88.9	5.53	8.70916e+07	124393674	1.38721e+08	135523626	39510629	2.74496e+07	4.99686e+07							2992594			High	High	High	Peak Found	High	Peak Found	High	Peak Found	Peak Found	Peak Found	Not Found	Peak Found	Peak Found	Peak Found	Not Found	Not Found		Accession_27001
FALSE	High	IsMasterProtein	1720	1	Accession_224945	FALSE	0	34	3	30	3	3	87	9.8	9.79	545305437	639830865	693342576	6.37496e+08	1862677554	4.0684e+08	904008341	8.31733e+07	146210392	77195789	49558506	377966866	426512811	136248124		170618100	High	High	High	High	High	High	High	Peak Found	Peak Found	High	Peak Found	Peak Found	Peak Found	Peak Found	Not Found	Peak Found		Accession_224945
FALSE	High	IsMasterProtein	1539	2	Accession_128489	FALSE	0.003	2	1	6	0	1	558	62.5	5.33	70232808	102263712	102681024	66691356								3.92599e+06			3.06713e+06		High	High	High	High	Not Found	Not Found	Not Found	Not Found	Not Found	Not Found	Not Found	Peak Found	Not Found	Not Found	Peak Found	Not Found		Accession_128489
FALSE	High	IsMasterProtein	2784	1	Accession_53233	FALSE	0.004	5	3	6	3	3	577	66.9	6.77							45920860	68767324	32676863	225023824		7.30304e+07	88525928	87452548	1.72594e+06		Not Found	Not Found	Not Found	Not Found	Not Found	High	High	High	High	High	Not Found	Peak Found	Peak Found	Peak Found	Peak Found	Not Found		Accession_53233
FALSE	High	IsMasterProtein	3573	1	Accession_224941	FALSE	0	23	9	55	9	9	468	51.9	5.45	2.97491e+08	4.53365e+08	226829432	2.76021e+08	9.56275e+08	3.16519e+08	5.33388e+08	1.05111e+08	67677649	4.88577e+08	4.09713e+07		8677497	2.18265e+07	5.47983e+06		High	High	Peak Found	High	High	High	High	High	High	High	Peak Found	Not Found	Peak Found	Peak Found	Peak Found	Not Found		Accession_224941
FALSE	High	IsMasterProtein	4936	2	Accession_250989	FALSE	0.002	8	3	7	1	3	326	36.2	6.89	235232482	436407900	297600488	247427479	406854328	33669104	373671282	1.61591e+06	1.159e+08	4.36267e+06	1.30348e+07	1002972992	101693594	2.09436e+08			Peak Found	High	High	High	Peak Found	High	Peak Found	Peak Found	Peak Found	Peak Found	Peak Found	Peak Found	Peak Found	Peak Found	Not Found	Not Found		Accession_250989
FALSE	High	IsMasterProtein	3345	1	Accession_18366	FALSE	0.003	10	3	5	3	3	326	35.4	4.73	50795425	98187418	1.94608e+08	153403446				2841838848	980063184	20961994752	4930060800				10205089928		Peak Found	High	High	High	Not Found	Not Found	Not Found	Peak Found	Peak Found	Peak Found	Peak Found	Not Found	Not Found	Not Found	Peak Found	Not Found		Accession_18366
FALSE	High	IsMasterProtein	3971	1	Accession_27607	FALSE	0	5	3	17	3	3	583	64.1	4.28	448964496	268689062	699804992	604376684	1459605600	1291806262	1371152624	171744450	94469405	17447792	171445296	174686560	384194112	2.21711e+08			High	High	High	High	High	High	High	High	High	Peak Found	Peak Found	Peak Found	High	Peak Found	Not Found	Not Found		Accession_27607
FALSE	High	IsMasterProtein	1731	2	Accession_285444	FALSE	0.005	2	1	4	0	1	688	76.5	5.85	1.51501e+08	181382316	172205984	173797472	371713408	1.96105e+08	543044096		259744416		216796320						High	High	Peak Found	High	Peak Found	Peak Found	Peak Found	Not Found	Peak Found	Not Found	Peak Found	Not Found	Not Found	Not Found	Not Found	Not Found		Accession_285444
FALSE	High	IsMasterProtein	1629	1	Accession_88375	FALSE	0.008	2	2	3	2	2	697	76.6	5.24	170571528	223893288	160909812	78673216	67753546	24843310	58160402		190912480				110047440				Peak Found	High	High	High	Peak Found	Peak Found	Peak Found	Not Found	Peak Found	Not Found	Not Found	Not Found	Peak Found	Not Found	Not Found	Not Found		Accession_88375
FALSE	High	IsMasterProtein	2611	1	Accession_155207	FALSE	0.002	5	3	9	3	3	595	68.8	5.68	41587220	1.25832e+08	1.03188e+08	81227502					3.14354e+06								High	High	High	High	Not Found	Not Found	Not Found	Not Found	Peak Found	Not Found	Not Found	Not Found	Not Found	Not Found	Not Found	Not Found		Accession_155207
FALSE	High	IsMasterProtein	1225	1	Accession_923	FALSE	0.002	2	1	7	1	1	537	64	6.62	96284144	111542728	247392288	119296416	35281296	44742984	36444608	3343646	10906437		51697967	969254208	37040504	218780768	776144704	354587584	High	High	High	High	High	Peak Found	High	Peak Found	Peak Found	Not Found	Peak Found	Peak Found	Peak Found	Peak Found	Peak Found	High		Accession_923
FALSE	High	IsMasterProtein	5070	4	Accession_129222	FALSE	0	5	3	17	2	2	502	56	5.74					300819456	185468696	99248320	20790634	12736666	61175744	1.77418e+06	5.01116e+08	245457112	5.52062e+08	4.10708e+08	165478160	Not Found	Not Found	Not Found	Not Found	High	High	Peak Found	Peak Found	Peak Found	Peak Found	Peak Found	Peak Found	Peak Found	High	High	Peak Found		Accession_129222
FALSE	High	IsMasterProtein	3532	4	Accession_252219	FALSE	0	8	2	19	1	2	309	35.1	9.8	134877440	231027632		1.46927e+06		13002861	1.98887e+07	160953460	5.93484e+09	498121371	5.49454e+07	2.98174e+09	1527681308	2.96938e+09	937990488	1605251224	Peak Found	Peak Found	Not Found	Peak Found	Not Found	Peak Found	Peak Found	High	Peak Found	High	Peak Found	High	High	High	High	High		Accession_252219
FALSE	High	IsMasterProtein	3013	2	Accession_129273	FALSE	0	20	8	109	4	4	439	49.3	5.71					3.12013e+07	8.06719e+07	7.64765e+07	72465164	1.13199e+08	329238233	2.01355e+07	462927673	321687020	4.97144e+08	1.58814e+08	3.71386e+08	Not Found	Not Found	Not Found	Not Found	High	High	High	High	High	High	High	High	High	High	High	High		Accession_129273
FALSE	High	IsMasterProtein	71	2	Accession_196602	FALSE	0.001	11	4	11	2	4	470	49.9	7.37		3003613		3.32685e+06	7.67278e+07	8.58621e+07	1.82011e+08	2.26863e+08	405085605	1089931073	1.87413e+08	356204642	332950560	507242728	164541368	255672008	Not Found	Peak Found	Not Found	Peak Found	High	High	High	Peak Found	Peak Found	High	Peak Found	Peak Found	High	High	High	Peak Found		Accession_196602
FALSE	High	IsMasterProtein	2075	2	Accession_430124	FALSE	0.002	10	3	7	1	3	352	38.9	6.42	71574760	194537514	1.22715e+08	82379896													High	High	High	High	Not Found	Not Found	Not Found	Not Found	Not Found	Not Found	Not Found	Not Found	Not Found	Not Found	Not Found	Not Found		Accession_430124
FALSE	High	IsMasterProtein	3909	1	Accession_5463	FALSE	0.002	1	1	9	1	1	1045	118.1	7.03	1.84958e+06	7.41318e+06	1.09494e+06	2335275	299606524	1.24148e+08	167255472	922061236	1.61912e+07	43087170	5.76378e+07	28789860	5.5358e+08	3.97731e+07	639107632	1.18383e+09	Peak Found	Peak Found	Peak Found	Peak Found	High	Peak Found	High	High	Peak Found	Peak Found	Peak Found	Peak Found	Peak Found	Peak Found	High	Peak Found		Accession_5463
FALSE	High	IsMasterProtein	2801	1	Accession_342217	FALSE	0	12	5	31	5	5	501	55.5	7.08			21708042		1.50336e+08	8.45086e+07	1.02946e+08	5.97654e+07	6.04645e+07	1.78445e+08	18910115	3.23848e+08	4.22715e+08	989799519	1037318731	5.59297e+08	Not Found	Not Found	Peak Found	Not Found	High	High	High	High	High	High	Peak Found	High	High	High	High	High		Accession_342217
FALSE	High	IsMasterProtein	3435	2	Accession_429995	FALSE	0.008	2	1	4	0	1	347	39.3	8.73					29942508	33263956	228821000	93916512	34066608	126805570	1.3743e+07	56208668	149516608	73297478	50855053	96744008	Not Found	Not Found	Not Found	Not Found	Peak Found	Peak Found	Peak Found	Peak Found	Peak Found	High	Peak Found	High	High	High	Peak Found	Peak Found		Accession_429995
FALSE	High	IsMasterProtein	4705	1	Accession_390034	FALSE	0.002	4	3	9	3	3	876	98.7	5.58	72099193	8.02388e+07	6.79367e+07	133859467	42154422	58713003	88548474	5041274		3255726	1.80443e+06	9.51513e+06				5.3694e+06	High	High	Peak Found	High	High	High	Peak Found	Peak Found	Not Found	High	Peak Found	Peak Found	Not Found	Not Found	Not Found	Peak Found		Accession_390034
FALSE	High	IsMasterProtein	989	1	Accession_263461	FALSE	0.001	9	4	13	4	4	401	45.3	4.91	81812344	568408856	323947000	146230592	1.09559e+07	4.31292e+06	618895	103881016	204049408	92055968	166585872	15001201	59162252	1.55479e+07			High	High	High	High	Peak Found	Peak Found	Peak Found	Peak Found	Peak Found	Peak Found	Peak Found	Peak Found	Peak Found	Peak Found	Not Found	Not Found		Accession_263461
FALSE	High	IsMasterProtein	5066	1	Accession_275993	FALSE	0.006	1	1	3	1	1	1134	125.2	4.84	35861980	197194496	141160384	110196936		2.62738e+06				7.19361e+06		10175811	29411022	22349402			Peak Found	Peak Found	Peak Found	Peak Found	Not Found	Peak Found	Not Found	Not Found	Not Found	Peak Found	Not Found	High	High	High	Not Found	Not Found		Accession_275993
FALSE	High	IsMasterProtein	3311	2	Accession_194197	FALSE	0	13	4	21	2	3	378	40.3	4.64				1.03707e+06	3.82639e+07	5.55593e+06	1.1645e+06	49641118	24666562	189067583	4.1337e+07	4.89078e+08	312208468	3.8982e+08	68481672	267524588	Not Found	Not Found	Not Found	Peak Found	Peak Found	Peak Found	Peak Found	Peak Found	Peak Found	High	Peak Found	High	High	High	High	High		Accession_194197
FALSE	High	IsMasterProtein	3542	1	Accession_80799	FALSE	0	10	6	20	6	6	695	77.5	5.36	8.4866e+07	1.56697e+08	1.60544e+08	9.75759e+07	1.52816e+06					12214935			5641905	13294137	10318178	20160154	High	High	High	High	Peak Found	Not Found	Not Found	Not Found	Peak Found	Peak Found	Not Found	Not Found	Peak Found	Peak Found	Peak Found	Peak Found		Accession_80799
FALSE	High	IsMasterProtein	1557	27	Accession_103958	FALSE	0.003	3	3	6	1	2	880	97.8	5.36	87282212	244532968	97354060	91625916	31926268		8668067										Peak Found	High	High	High	Peak Found	Not Found	Peak Found	Not Found	Not Found	Not Found	Not Found	Not Found	Not Found	Not Found	Not Found	Not Found		Accession_103958
FALSE	High	IsMasterProtein	4307	1	Accession_298123	FALSE	0.001	18	4	12	4	4	222	24.9	6.37	128931678	155636648	1.46101e+08	182366080			4.28564e+06	58244744	3.53198e+06			3.86065e+06	4.02477e+06	15947429	4772213	5.78397e+06	High	High	High	High	Not Found	Not Found	Peak Found	Peak Found	Peak Found	Peak Found	Not Found	Peak Found	Peak Found	Peak Found	Peak Found	Peak Found		Accession_298123
FALSE	High	IsMasterProtein	2089	1	Accession_73594	FALSE	0.002	7	2	8	2	2	284	31.8	5.1	50640390	9.88962e+07	97140692	75820312	1.77022e+07	1.65502e+07	69944070			3.63048e+06				5.34077e+06			High	High	High	High	High	High	High	Not Found	Not Found	Peak Found	Not Found	Not Found	Not Found	Peak Found	Not Found	Not Found		Accession_73594
FALSE	High	IsMasterProtein	5154	1	Accession_322284	FALSE	0	11	4	25	3	3	398	43.7	4.72	5.90333e+07	141315729	200019894	1.58592e+07	1.13071e+07			2.09402e+08	1.14773e+08	365881631	7.15944e+07	153595104	292403483	178603320		65584256	High	High	High	High	High	Not Found	Not Found	High	High	High	High	Peak Found	High	Peak Found	Not Found	High		Accession_322284
FALSE	High	IsMasterProtein	1324	1	Accession_172847	FALSE	0	39	18	197	18	18	450	47.9	8.35	9.52797e+07	5.88954e+07	1.06245e+08	8.53475e+07	1.22377e+09	3.96339e+08	9.28798e+08	4.00274e+09	2.15584e+09	1.16562e+10	1.69105e+09	26872530096	1.64387e+10	1.79378e+10	1.29164e+10	1.22422e+10	Peak Found	Peak Found	Peak Found	Peak Found	High	High	High	High	High	High	High	High	High	High	High	High		Accession_172847
FALSE	High	IsMasterProtein	218	4	Accession_14653	FALSE	0	26	6	27	4	5	248	27.5	5.36				19265180	104757836	2.66358e+07	49108034	67121032	172086842	1.83527e+08	5961332	102533830	910479961	370396680	400554328	544215558	Not Found	Not Found	Not Found	Peak Found	High	High	High	Peak Found	High	High	High	High	High	High	High	High		Accession_14653
FALSE	High	IsMasterProtein	1692	1	Accession_67422	FALSE	0	21	5	35	5	5	241	26.4	4.54	3.70554e+07	8.15526e+07	3.87579e+08	9.40662e+08	14548513			36603464			6.41283e+06	4.0409e+08	730283622	9.98446e+08	1830720024	1.99945e+09	High	High	High	High	Peak Found	Not Found	Not Found	Peak Found	Not Found	Not Found	Peak Found	High	High	High	High	High		Accession_67422
FALSE	High	IsMasterProtein	4850	6	Accession_108155	FALSE	0.001	9	5	16	4	4	543	60.7	6.2	6.1501e+08	665976952	3.99236e+08	481978852	3.14326e+08	247092624	472086973	8946500	1.63754e+06	95783866	134680420	1.87674e+06	17838042	15102599	22020860	101597960	High	High	High	High	High	High	High	Peak Found	Peak Found	Peak Found	Peak Found	Peak Found	Peak Found	Peak Found	Peak Found	Peak Found		Accession_108155
FALSE	High	IsMasterProtein	1401	3	Accession_285993	FALSE	0	5	2	24	1	2	432	47.6	9.79			1.46709e+06	1.2971e+06	3.74112e+07	146920123	86693862	1.11252e+08	24295884	185604549	4.75299e+07	353400822	519486837	413394894	502942243	401554577	Peak Found	Peak Found	Peak Found	Peak Found	Peak Found	High	Peak Found	High	High	High	High	High	High	High	High	High		Accession_285993
FALSE	High	IsMasterProtein	1457	1	Accession_50687	FALSE	0.004	7	2	4	2	2	329	35.6	4.82					80516688	4.06314e+07	138157776	97278473	94152768	268512928	56097412	198791424	292248764	231605720	343237268	338139524	Not Found	Not Found	Not Found	Not Found	Peak Found	High	High	Peak Found	Peak Found	Peak Found	Peak Found	Peak Found	High	Peak Found	High	Peak Found		Accession_50687
FALSE	High	IsMasterProtein	1833	1	Accession_378818	FALSE	0	27	5	30	2	2	221	25.3	7.56					36493716		1.86254e+07	2.98733e+07	56698103	152226912		164606728	176386320	178592780	224591834	160080256	Not Found	Not Found	Not Found	Not Found	Peak Found	Not Found	Peak Found	Peak Found	High	High	Not Found	High	High	High	High	High		Accession_378818
FALSE	High	IsMasterProtein	2508	1	Accession_315174	FALSE	0.002	1	1	9	1	1	739	81.8	6.54	78328936	105486616	619936764	27693948	67225752					100157320		70226672	125460760				High	High	High	High	High	Not Found	Not Found	Not Found	Not Found	Peak Found	Not Found	Peak Found	Peak Found	Not Found	Not Found	Not Found		Accession_315174
FALSE	High	IsMasterProtein	4563	1	Accession_409402	FALSE	0.001	7	2	12	2	2	312	35.5	5.11			1.48238e+06		73837200	4.89205e+07	7.65753e+07	119686464	98307792	195853584	92193089	2.31706e+08	397006464	503247230	320044076	460013195	Not Found	Not Found	Peak Found	Not Found	High	Peak Found	Peak Found	Peak Found	Peak Found	High	High	High	High	High	High	High		Accession_409402
FALSE	High	IsMasterProtein	1496	1	Accession_118251	FALSE	0.004	1	3	5	3	3	1965	214.6	4.63			2220451	1.70436e+06	8.33742e+06	46136396	1.10871e+07	75989584	133030475	494656280	12632404	11049224	9.0018e+06	7.05891e+06		5017048	Not Found	Not Found	Peak Found	Peak Found	Peak Found	Peak Found	Peak Found	High	High	High	Peak Found	Peak Found	Peak Found	Peak Found	Not Found	Peak Found		Accession_118251
FALSE	High	IsMasterProtein	3419	1	Accession_245885	FALSE	0	23	5	49	2	3	196	22.3	6.54					229893641	8.80275e+07	1.91417e+08	2.05907e+08	295272712	1.27937e+08	1.78547e+08	44180660	236872408	9.56905e+07	9.403e+07	176116900	Not Found	Not Found	Not Found	Not Found	High	High	High	High	High	High	High	High	High	High	High	High		Accession_245885
FALSE	High	IsMasterProtein	1920	1	Accession_86596	FALSE	0.001	6	2	11	2	2	361	38.3	5.17	5.78442e+07	130392929	84472044	1.24176e+08	219827320	107913928	163874254			34536172		2.28894e+06		1.26713e+07			High	High	High	High	Peak Found	High	High	Not Found	Not Found	Peak Found	Not Found	Peak Found	Not Found	Peak Found	Not Found	Not Found		Accession_86596
FALSE	High	IsMasterProtein	885	1	Accession_317074	FALSE	0.003	13	2	6	2	2	153	17	5.01	148271877	283480290	2.27568e+08	1.78592e+08	22684050	6593853	1.4745e+07	16472869	6312445	49177742		3.58789e+07	36274410	5.18553e+06	37065809	45989892	High	High	High	High	Peak Found	Peak Found	Peak Found	Peak Found	Peak Found	Peak Found	Not Found	Peak Found	Peak Found	Peak Found	Peak Found	Peak Found		Accession_317074
FALSE	High	IsMasterProtein	780	1	Accession_470467	FALSE	0	7	5	22	4	5	823	91.7	5.53	6.90916e+06	5676789						32767982	35289352	1.69749e+07		475096664	3.62172e+08	838382392	863174690	1170999623	Peak Found	Peak Found	Not Found	Not Found	Not Found	Not Found	Not Found	Peak Found	Peak Found	Peak Found	Not Found	High	High	High	High	High		Accession_470467
FALSE	High	IsMasterProtein	2605	1	Accession_220951	FALSE	0.001	3	1	15	1	1	325	36.8	5.77			683636		1.6761e+07	22559308	43475924	2.11263e+08	214017494	316543209	132922928	1.2099e+08	150560824	172661406	96933048	88248560	Not Found	Not Found	Peak Found	Not Found	Peak Found	High	High	High	High	High	High	High	High	High	High	Peak Found		Accession_220951
FALSE	High	IsMasterProtein	628	1	Accession_191862	FALSE	0.004	5	2	5	2	2	418	45.6	4.77	49042362	120640962	156735408	138682264	2.03051e+06	16543451			1227272	1.44081e+08	55113098	4.93617e+06	58924344			2.68226e+06	Peak Found	High	High	High	Peak Found	Peak Found	Not Found	Not Found	Peak Found	Peak Found	Peak Found	Peak Found	Peak Found	Not Found	Not Found	Peak Found		Accession_191862
FALSE	High	IsMasterProtein	2788	1	Accession_249433	FALSE	0.009	5	1	3	1	1	145	17.4	5.41	132383264	199343520	145460992	93054424													High	Peak Found	High	High	Not Found	Not Found	Not Found	Not Found	Not Found	Not Found	Not Found	Not Found	Not Found	Not Found	Not Found	Not Found		Accession_249433
FALSE	High	IsMasterProtein	4951	1	Accession_80797	FALSE	0.006	8	1	3	1	1	132	14.7	11.09	54361900	51091840	151785440	81592128	26287134	20199278											Peak Found	Peak Found	High	Peak Found	High	High	Not Found	Not Found	Not Found	Not Found	Not Found	Not Found	Not Found	Not Found	Not Found	Not Found		Accession_80797
FALSE	High	IsMasterProtein	194	1	Accession_155204	FALSE	0.001	3	3	11	3	3	919	106.5	6.19	311362704	664344163	368556928	324436320	88097038	5050131	62575516	62933640	61452840		39971580	18312162		11122537		94669328	High	High	High	High	Peak Found	Peak Found	High	Peak Found	Peak Found	Not Found	Peak Found	Peak Found	Not Found	Peak Found	Not Found	Peak Found		Accession_155204
FALSE	High	IsMasterProtein	3335	1	Accession_150426	FALSE	0.001	4	2	11	2	2	823	87.1	4.55	128459504	99198304	90555008	86330168	47401312	73058856	6.63755e+06										High	High	High	High	High	High	High	Not Found	Not Found	Not Found	Not Found	Not Found	Not Found	Not Found	Not Found	Not Found		Accession_150426
FALSE	High	IsMasterProtein	4001	1	Accession_164114	FALSE	0.004	8	3	5	3	3	399	45.2	5.07	83435096	109298192	150789200	101596712	1.09699e+06		1.01315e+06			3564369							High	High	High	High	Peak Found	Not Found	Peak Found	Not Found	Not Found	Peak Found	Not Found	Not Found	Not Found	Not Found	Not Found	Not Found		Accession_164114
FALSE	High	IsMasterProtein	4356	1	Accession_34097	FALSE	0	12	2	20	2	2	144	17	5.05		3035165		5.67826e+06	1.43849e+08	31892219	180540238	440285583	494780504	397708084	1.84763e+08	85297302	5.40325e+07	9.99804e+07	1.88158e+08	526868689	Not Found	Peak Found	Not Found	Peak Found	High	Peak Found	High	High	High	High	High	High	High	High	High	High		Accession_34097
FALSE	High	IsMasterProtein	4450	5	Accession_95270	FALSE	0	9	4	17	2	4	380	41.3	6.79	4.28067e+07	474970528	2.58908e+08	2.92664e+08	4.63562e+08	3.69919e+08	130752219	139290336		37787320		3.68232e+06	1.0144e+07	3.24443e+07		2.702e+07	Peak Found	High	High	High	High	High	High	Peak Found	Not Found	Peak Found	Not Found	Peak Found	Peak Found	Peak Found	Not Found	Peak Found		Accession_95270
FALSE	High	IsMasterProtein	3646	1	Accession_284690	FALSE	0.002	5	2	8	2	2	340	37.9	4.75	100419019	311308636	130081232	111023008	31346436	2856223	1.43058e+07		8411626	51493464	3.87722e+06	43499332	46028412	75664984	143757968	40530546	Peak Found	High	High	High	Peak Found	Peak Found	High	Not Found	Peak Found	High	Peak Found	Peak Found	High	Peak Found	High	Peak Found		Accession_284690
FALSE	High	IsMasterProtein	4447	1	Accession_401132	FALSE	0	10	1	15	1	1	161	18.5	4.78					41550243	25807821	1.81253e+07	234238436	88117408	255192000	96297500	107250752	325743840	148254992	4.9892e+07	51048077	Not Found	Not Found	Not Found	Not Found	Peak Found	Peak Found	Peak Found	High	High	High	High	Peak Found	High	High	Peak Found	Peak Found		Accession_401132
FALSE	High	IsMasterProtein	4196	1	Accession_157653	FALSE	0.003	3	1	7	1	1	298	33.5	4.83								35537488	6.80904e+07	126150944	29529940	1.83558e+08	194486096	2.05271e+08	2.31979e+08	176327600	Not Found	Not Found	Not Found	Not Found	Not Found	Not Found	Not Found	Peak Found	High	Peak Found	High	High	High	High	High	High		Accession_157653
FALSE	High	IsMasterProtein	4835	2	Accession_74216	FALSE	0.004	1	1	4	0	1	800	89.3	5.03	131364776	145730080	184251968	131259384	4025421		8687635			5773916							High	High	High	High	Peak Found	Not Found	Peak Found	Not Found	Not Found	Peak Found	Not Found	Not Found	Not Found	Not Found	Not Found	Not Found		Accession_74216
FALSE	High	IsMasterProtein	4892	1	Accession_240012	FALSE	0	5	4	18	4	4	835	94.2	5.82	8.85159e+07	168305170	150551900	190572657	1.10847e+08	245435969	424031372	30559879	20261178	49484330	17729282	22785292		21472474			High	High	High	High	High	High	High	Peak Found	Peak Found	High	Peak Found	Peak Found	Not Found	Peak Found	Not Found	Not Found		Accession_240012
FALSE	High	IsMasterProtein	2600	3	Accession_247409	FALSE	0.003	3	1	6	0	1	438	49.1	5.45	72181590	203546908	247559770	230881480	5.05184e+06	386291	816544		9234916	23588896		15601799	17265594	58953996	52575912	27286286	High	High	High	High	High	High	Peak Found	Not Found	Peak Found	Peak Found	Not Found	Peak Found	Peak Found	Peak Found	Peak Found	Peak Found		Accession_247409
FALSE	High	IsMasterProtein	3346	1	Accession_432995	FALSE	0.004	5	1	4	1	1	200	23.2	4.39	31895810	55729648	80837432	44551736													High	High	High	High	Not Found	Not Found	Not Found	Not Found	Not Found	Not Found	Not Found	Not Found	Not Found	Not Found	Not Found	Not Found		Accession_432995
FALSE	High	IsMasterProtein	4925	2	Accession_172910	FALSE	0	60	44	1093	42	43	734	79.2	4.98	2.27907e+09	2.54183e+09	1.11223e+09	1.01306e+09	8.5427e+09	6.66014e+09	9.54981e+09	4.61854e+10	5.44453e+10	9.71963e+10	3.85415e+10	2.39533e+11	3.76116e+11	3.66048e+11	4.84646e+11	3.01522e+11	High	High	High	High	High	High	High	High	High	High	High	High	High	High	High	High		Accession_172910
FALSE	High	IsMasterProtein	3716	1	Accession_130477	FALSE	0.003	2	1	7	1	1	631	68.6	5.57	76214880	82168152	143127872	110506952	71624400	37272632	74671060	44816024	4.68723e+06	22217770				8439220			High	High	High	Peak Found	Peak Found	High	High	Peak Found	High	Peak Found	Not Found	Not Found	Not Found	Peak Found	Not Found	Not Found		Accession_130477
FALSE	High	IsMasterProtein	3455	1	Accession_477739	FALSE	0.003	2	1	6	1	1	371	41.7	5.85			42208488			7.03177e+06		271692096	134420848	345621984		876096384	1048037952	901525632	335315392	257083312	Not Found	Not Found	Peak Found	Not Found	Not Found	Peak Found	Not Found	Peak Found	Peak Found	High	Not Found	High	High	High	Peak Found	High		Accession_477739
FALSE	High	IsMasterProtein	391	1	Accession_105138	FALSE	0.005	3	1	5	1	1	288	33.2	5.11	42590028	89031984	96636760	68730784				2.59444e+06									High	High	High	High	Not Found	Not Found	Not Found	Peak Found	Not Found	Not Found	Not Found	Not Found	Not Found	Not Found	Not Found	Not Found		Accession_105138
FALSE	High	IsMasterProtein	4271	3	Accession_347498	FALSE	0	20	7	28	6	6	350	39.8	5.22	2.58254e+09	4.2185e+09	4400783751	2566377076	1.93103e+08	3.45459e+08	988454185	1945258377	35444528	9.65571e+06	649807136	1046995014	13313703	2.1765e+07	647646457	7.32364e+07	High	High	High	High	Peak Found	Peak Found	Peak Found	Peak Found	Peak Found	Peak Found	Peak Found	Peak Found	Peak Found	Peak Found	Peak Found	Peak Found		Accession_347498
FALSE	High	IsMasterProtein	624	1	Accession_58148	FALSE	0.003	5	4	5	4	4	670	78.7	5.49	3.1447e+07	5.82382e+07	9.792e+07	8.4856e+07			39533212	193005	813175		344893						Peak Found	High	High	High	Not Found	Not Found	Peak Found	Peak Found	Peak Found	Not Found	Peak Found	Not Found	Not Found	Not Found	Not Found	Not Found		Accession_58148
FALSE	High	IsMasterProtein	3331	5	Accession_112581	FALSE	0	12	5	19	3	4	535	59.3	5.22	26040943	143423002	166656072	176077742			5029877							5539846			High	High	High	High	Peak Found	Peak Found	Peak Found	Not Found	Peak Found	Peak Found	Peak Found	Not Found	Not Found	High	Not Found	Peak Found		Accession_112581
FALSE	High	IsMasterProtein	2830	3	Accession_342183	FALSE	0	13	9	43	4	5	691	71.1	5.26					1.54752e+07		9653593	20511981	1.29473e+07	61134594	1.43055e+07	302593074	281764764	399511063	451401214	284895636	Peak Found	Peak Found	Peak Found	Peak Found	High	Peak Found	High	High	High	High	Peak Found	High	High	High	High	High		Accession_342183
FALSE	High	IsMasterProtein	2856	2	Accession_321545	FALSE	0	5	2	24	1	2	325	36.7	9.19	2.74624e+06	2.20541e+06	4565139	17766740	1.22827e+08	7.00724e+07	1.48287e+08	3.71171e+08	381440704	882852788	284838326	1843668972	1760091834	1.56295e+09	2.0014e+09	1.19312e+09	Peak Found	Peak Found	Peak Found	Peak Found	High	Peak Found	High	High	Peak Found	High	High	High	High	High	High	High		Accession_321545
FALSE	High	IsMasterProtein	4953	1	Accession_427511	FALSE	0.002	7	2	9	2	2	288	32.4	9.58					20567491	4.78704e+06	13105398	34620124		42888892	8.60784e+06	195848224	137984036	158552624	257798632	224573868	Not Found	Not Found	Not Found	Not Found	Peak Found	Peak Found	High	High	Not Found	Peak Found	Peak Found	High	Peak Found	High	High	High		Accession_427511
FALSE	High	IsMasterProtein	3376	1	Accession_124157	FALSE	0.002	4	3	7	3	3	848	90.6	4.75	56125517	93348456	4.02998e+07	30331685	2.44508e+07		9503057			9156660		68256392	66925920	116247892	7253015		High	High	High	High	Peak Found	Not Found	Peak Found	Not Found	Not Found	Peak Found	Not Found	Peak Found	Peak Found	Peak Found	Peak Found	Not Found		Accession_124157
FALSE	High	IsMasterProtein	5160	1	Accession_86599	FALSE	0.001	12	4	11	4	4	388	42.7	5.31	43217872	9.94598e+07	9.32164e+07	1.20167e+08	2.23582e+08	8.79474e+07	1.79073e+08	33596136		46846532					4386443	7.01068e+06	Peak Found	Peak Found	Peak Found	High	High	High	High	Peak Found	Not Found	Peak Found	Not Found	Not Found	Not Found	Not Found	Peak Found	Peak Found		Accession_86599
FALSE	High	IsMasterProtein	289	1	Accession_22914	FALSE	0	16	6	34	6	6	394	43.3	5.55	179196012	424386293	3.72279e+08	3.49111e+08	638241964	3.57254e+08	556467536	5.23831e+07	2.052e+07	1.19861e+07	22445340	16196975	1923082	9050414	181838336	162041632	High	High	High	High	High	High	High	High	Peak Found	Peak Found	Peak Found	Peak Found	Peak Found	Peak Found	Peak Found	Peak Found		Accession_22914
FALSE	High	IsMasterProtein	2350	2	Accession_330069	FALSE	0.009	2	1	3	0	1	462	54	5.3	42774600	145027520	115786352	107206568	651327	539150	1.90973e+06										Peak Found	High	High	High	Peak Found	Peak Found	Peak Found	Not Found	Not Found	Not Found	Not Found	Not Found	Not Found	Not Found	Not Found	Not Found		Accession_330069
FALSE	High	IsMasterProtein	4275	2	Accession_256534	FALSE	0.002	13	3	8	0	3	256	27.7	6.23	8.41419e+07	108371449	124305458	103612319	104186284	5.97127e+07	50932490						11431989	6977952		12581882	High	High	High	Peak Found	High	High	Peak Found	Not Found	Not Found	Not Found	Not Found	Not Found	Peak Found	Peak Found	Not Found	Peak Found		Accession_256534
FALSE	High	IsMasterProtein	4592	1	Accession_178704	FALSE	0.004	5	1	4	1	1	214	23.1	6.77	54953220	63738016	49855110	58173424	37077272	31397062	36703584				10663396						High	High	High	Peak Found	Peak Found	Peak Found	Peak Found	Not Found	Not Found	Not Found	Peak Found	Not Found	Not Found	Not Found	Not Found	Not Found		Accession_178704
FALSE	High	IsMasterProtein	1952	1	Accession_47980	FALSE	0.004	7	1	4	1	1	161	16.7	5.34	1.56361e+06			17847128	49029728	36236324	53281716	54620708	490968672	79242944	12980675	165153392	149863200	256752256	345748536	344840608	Peak Found	Not Found	Not Found	Peak Found	Peak Found	High	High	Peak Found	High	Peak Found	Peak Found	Peak Found	Peak Found	Peak Found	High	Peak Found		Accession_47980
FALSE	High	IsMasterProtein	793	2	Accession_80433	FALSE	0	16	2	16	1	2	177	19.2	5.68	64230038	93414252	128417940	105678894	84271714	98426148	135003172	7792383						3.78319e+06	10547166	19367836	Peak Found	High	High	High	High	High	High	Peak Found	Not Found	Not Found	Not Found	Not Found	Not Found	Peak Found	Peak Found	Peak Found		Accession_80433
FALSE	High	IsMasterProtein	4049	120	Accession_160994	FALSE	0	3	2	18	1	1	708	78.3	5.14			17204616	488665			4.56035e+08		205061072	264677664	125661656	1.39571e+08		3.68531e+08	186950472	1.37045e+08	Not Found	Not Found	Peak Found	Peak Found	Not Found	High	Peak Found	Not Found	High	High	Peak Found	Peak Found	Not Found	High	High	High		Accession_160994
FALSE	High	IsMasterProtein	2562	9	Accession_233232	FALSE	0.001	9	3	13	1	2	395	43.4	6.18	5.09298e+07	153562365	9.74001e+07	1.34051e+08	1.33762e+07	8.58391e+06	14101804	1.58198e+06	63280120	827151	1.64315e+06			4.74233e+06	3.50547e+06	4.46932e+07	High	High	High	High	Peak Found	High	Peak Found	Peak Found	Peak Found	Peak Found	Peak Found	Not Found	Not Found	Peak Found	Peak Found	Peak Found		Accession_233232
FALSE	High	IsMasterProtein	4824	1	Accession_395089	FALSE	0.001	5	2	13	2	2	389	42.2	6.04	181421121	315194696	117529024	165247382	57323952	25932808	14383314		1.46343e+06			4522518	19926614	5602674			High	High	High	High	High	High	Peak Found	Not Found	Peak Found	Not Found	Not Found	Peak Found	Peak Found	Peak Found	Not Found	Not Found		Accession_395089
FALSE	High	IsMasterProtein	3958	16	Accession_306498	FALSE	0	5	4	47	2	3	812	92.3	5.71	9.27849e+07	1.02107e+08	2.83148e+08	85233272	4.34205e+07	3.49777e+07	3.75887e+07		10867784				23146358	2.86834e+06	2382400		High	High	High	High	High	Peak Found	Peak Found	Not Found	Peak Found	Not Found	Not Found	Not Found	Peak Found	Peak Found	Peak Found	Not Found		Accession_306498
FALSE	High	IsMasterProtein	1399	3	Accession_362075	FALSE	0.001	12	3	16	2	3	265	29	5.97						3.89086e+07	2.38237e+07	177085714	158102834	312539239	9.23463e+07	151571584	132534636	228387165	177400467	261745505	Not Found	Not Found	Not Found	Not Found	Not Found	Peak Found	High	High	High	High	High	Peak Found	High	High	High	High		Accession_362075
FALSE	High	IsMasterProtein	2010	1	Accession_236107	FALSE	0.001	4	5	11	5	5	1217	134.3	5.15	44088713	183924916	122302384	9.78467e+07	18803286	15295607	1.77404e+07		29031494		2.4304e+06	31443130	24655124	3.71606e+07		17283682	Peak Found	High	High	High	Peak Found	Peak Found	Peak Found	Not Found	Peak Found	Not Found	Peak Found	High	High	High	Not Found	Peak Found		Accession_236107
FALSE	High	IsMasterProtein	718	1	Accession_187559	FALSE	0	5	1	21	1	1	164	18.1	4.89					38234268	50550860	55950368	28895458		66834364	30910498	248433088	149192616	215889592	176101616	140100496	Not Found	Not Found	Not Found	Not Found	Peak Found	High	High	High	Not Found	High	High	High	High	High	High	High		Accession_187559
FALSE	High	IsMasterProtein	751	19	Accession_459403	FALSE	0	22	7	101	0	1	370	41.9	6.48								7.41865e+06	4.86042e+07	1.0295e+08	4.99144e+06	1.37449e+08	370136514	292102508	1.23615e+08	1.11893e+08	Not Found	Not Found	Not Found	Not Found	Not Found	Not Found	Not Found	Peak Found	High	High	Peak Found	High	High	High	High	High		Accession_459403
FALSE	High	IsMasterProtein	4081	3	Accession_125562	FALSE	0	20	6	40	5	6	400	44.2	5.76	3.03757e+08	3.74915e+08	2.80762e+08	354966932	1483046530	8.44882e+08	886911438	1.55701e+08	120986196	3.74687e+08	1.452e+08	13005852	2202999	5239525	3.46751e+07	2.80166e+07	High	High	High	High	High	High	High	High	High	High	Peak Found	Peak Found	Peak Found	Peak Found	Peak Found	Peak Found		Accession_125562
FALSE	High	IsMasterProtein	1232	1	Accession_266191	FALSE	0.001	7	3	12	1	1	438	49.3	5.64	8.34528e+07	31914432	126036488	275168736			9128627			9485254		1.05879e+06		2.00199e+06	11988264		High	High	Peak Found	High	Not Found	Not Found	Peak Found	Not Found	Not Found	High	Not Found	Peak Found	Not Found	Peak Found	Peak Found	Not Found		Accession_266191
FALSE	High	IsMasterProtein	4166	2	Accession_409395	FALSE	0.001	4	2	9	1	2	527	58.1	5.68					36475862	6.75738e+06	26315900	23381568	4.45349e+06	40930094	6.33949e+06	102188707	1.16201e+08	213850241	120554763	6.99862e+07	Not Found	Not Found	Not Found	Not Found	High	Peak Found	Peak Found	Peak Found	Peak Found	High	Peak Found	High	High	High	High	High		Accession_409395
FALSE	High	IsMasterProtein	2540	1	Accession_187	FALSE	0.002	2	2	9	2	2	803	92.6	6.35	81874704	82175748	76657080	73778752	37243252		29144222										High	High	High	High	High	Not Found	High	Not Found	Not Found	Not Found	Not Found	Not Found	Not Found	Not Found	Not Found	Not Found		Accession_187
FALSE	High	IsMasterProtein	355	1	Accession_155157	FALSE	0.006	5	1	4	1	1	176	19.9	8.06	102964792	247473174	37808616	182361296	42158440	12723912	69939320	947961	15750601	16054692	26090370		1.15072e+06				Peak Found	High	Peak Found	High	High	Peak Found	High	Peak Found	Peak Found	Peak Found	Peak Found	Not Found	Peak Found	Not Found	Not Found	Not Found		Accession_155157
FALSE	High	IsMasterProtein	253	2	Accession_313712	FALSE	0	6	4	22	3	4	577	63.5	4.98	3.04629e+06	1.29817e+06			25306868	1.93376e+07	22890768	68196312	705913	7.13102e+07	44681584	4.53704e+08	474804375	6.52854e+08	6.55168e+08	3.9176e+08	Peak Found	Peak Found	Not Found	Not Found	Peak Found	Peak Found	Peak Found	Peak Found	Peak Found	High	Peak Found	High	High	High	High	High		Accession_313712
FALSE	High	IsMasterProtein	1430	1	Accession_314170	FALSE	0.006	5	1	3	1	1	195	22	5.8	18589082	81746304	82869864	7.77495e+07			679719			1.35478e+06		2.25025e+07	3.21087e+07	5.19708e+07	5.59155e+06	6946808	Peak Found	High	High	High	Not Found	Not Found	Peak Found	Not Found	Not Found	Peak Found	Not Found	Peak Found	Peak Found	Peak Found	Peak Found	Peak Found		Accession_314170
FALSE	High	IsMasterProtein	3637	1	Accession_264058	FALSE	0.004	2	1	5	1	1	387	42.2	5.22	73788536	151398864	102896424	132730720	32653352	13079405	48753332	15701004		5450739		31699168	5.95393e+06	39569524			Peak Found	Peak Found	High	High	High	Peak Found	High	Peak Found	Not Found	Peak Found	Not Found	Peak Found	Peak Found	High	Not Found	Not Found		Accession_264058
FALSE	High	IsMasterProtein	4176	1	Accession_390413	FALSE	0.002	12	2	7	2	2	181	18.8	7.66	1.0365e+09	216220498	1373865752	1314173242	837189939	679879360	1.24113e+09	2.73588e+08	204991904	619497848	159168936	9967482	140772160		50922316	3.75779e+07	Peak Found	High	High	High	High	Peak Found	High	Peak Found	Peak Found	Peak Found	Peak Found	Peak Found	Peak Found	Not Found	Peak Found	Peak Found		Accession_390413
FALSE	High	IsMasterProtein	3056	3	Accession_271639	FALSE	0.002	19	3	9	0	3	150	16.6	4.98	9762376	1.12164e+08	73276073	7.87368e+07				2.51269e+06					4660603				High	High	High	High	Not Found	Not Found	Not Found	Peak Found	Not Found	Not Found	Not Found	Not Found	Peak Found	Not Found	Not Found	Not Found		Accession_271639
FALSE	High	IsMasterProtein	1123	1	Accession_50704	FALSE	0.002	6	3	8	3	3	411	46.2	4.68	2.43189e+06	2.41297e+06			2.64802e+08	85390484	4.11573e+08	54563822	5.95955e+07	54430846	36537258	269812944	260390512	305756120	404472016	2.64677e+08	Peak Found	Peak Found	Not Found	Not Found	Peak Found	Peak Found	High	High	High	High	Peak Found	Peak Found	High	High	Peak Found	High		Accession_50704
FALSE	High	IsMasterProtein	1811	2	Accession_66454	FALSE	0	9	6	79	5	6	536	60.8	4.77	46674454	40559191	5.57399e+06	2.2853e+06	2207811756	1410390059	2.69955e+09	1.27831e+09	7.9669e+08	1.5741e+09	1.26329e+09	3989070891	4268058029	3278830254	3.13847e+09	3.19981e+09	Peak Found	Peak Found	Peak Found	Peak Found	High	High	High	High	High	High	High	High	High	High	High	High		Accession_66454
FALSE	High	IsMasterProtein	663	1	Accession_86696	FALSE	0.001	4	2	12	2	2	556	59.9	6.57	46662217	112295015	82446739	69190958	2719123	1.0713e+06	3965943										High	High	High	High	High	High	High	Not Found	Not Found	Not Found	Not Found	Not Found	Not Found	Not Found	Not Found	Not Found		Accession_86696
FALSE	High	IsMasterProtein	4796	1	Accession_9247	FALSE	0.001	9	3	11	3	3	426	50.2	4.34	174965205	145831654	3.18483e+08	286132396	78043266	64804844	85126442	7993243		7.54139e+06		2.37076e+06		5.50472e+06			High	High	High	High	Peak Found	High	High	Peak Found	Not Found	Peak Found	Not Found	Peak Found	Not Found	Peak Found	Not Found	Not Found		Accession_9247
FALSE	High	IsMasterProtein	4508	1	Accession_362196	FALSE	0	18	3	23	1	1	204	22.2	6.95	1.21335e+06				43637706		23602127	5.78828e+07	82834024	3.51489e+08	27450702	77896672	134810950	2.97943e+08	4.82342e+08	3.82103e+08	Peak Found	Not Found	Not Found	Not Found	Peak Found	Not Found	Peak Found	High	High	High	Peak Found	High	High	High	High	High		Accession_362196
FALSE	High	IsMasterProtein	1738	1	Accession_435788	FALSE	0.006	2	1	4	1	1	341	38.6	5.43	6.78472e+07	176105616	139377184	113150520	3.7804e+07	2.71493e+06	47836475	18464105	3.29164e+06			3.46328e+07	32678371	36211312	2.07476e+07	15356955	Peak Found	High	High	Peak Found	Peak Found	Peak Found	High	Peak Found	Peak Found	Not Found	Not Found	Peak Found	Peak Found	Peak Found	Peak Found	Peak Found		Accession_435788
FALSE	High	IsMasterProtein	3650	19	Accession_386709	FALSE	0	28	7	29	0	4	311	33.3	7.39	206090916	458824008	483610712	433341196	248491344	155687760	334433568	198628096	1.27694e+08	3.13822e+08	53564488	1.3476e+08	2.59936e+08	2.39289e+08	2.40098e+06	167948788	Peak Found	High	High	Peak Found	Peak Found	Peak Found	High	High	High	High	Peak Found	Peak Found	High	High	Peak Found	High		Accession_386709
FALSE	High	IsMasterProtein	1552	2	Accession_204425	FALSE	0.001	6	4	9	2	4	827	93.5	5.03	44636172	123003703	69175816	136480444	78342280	439966	8.13111e+07	4.08082e+06		32065696		23049622					High	High	Peak Found	Peak Found	High	Peak Found	High	Peak Found	Not Found	Peak Found	Not Found	Peak Found	Not Found	Not Found	Not Found	Not Found		Accession_204425
FALSE	High	IsMasterProtein	2606	4	Accession_188304	FALSE	0	36	3	37	0	2	97	9.9	6.79	525606	8.99584e+06	2.76251e+06		6.0364e+07	1.24582e+07	1.88569e+07	4.69152e+08	357633384	150706512	1.93472e+08	7.80513e+07	1.49048e+08	2.47464e+08	78695816	7.55177e+07	Peak Found	Peak Found	Peak Found	Not Found	Peak Found	High	Peak Found	Peak Found	High	High	Peak Found	High	High	High	High	Peak Found		Accession_188304
FALSE	High	IsMasterProtein	2441	1	Accession_55287	FALSE	0.001	3	1	10	1	1	282	31.7	9.79								139000928	185383392			112108848		123048840	203076448	68032456	Not Found	Not Found	Peak Found	Peak Found	Peak Found	Not Found	High	Peak Found	Peak Found	High	Not Found	High	High	High	Peak Found	High		Accession_55287
FALSE	High	IsMasterProtein	5256	1	Accession_30487	FALSE	0.001	27	5	13	5	5	183	20.8	4.75	5.12898e+07	418060464	2.83013e+08	269112456	1.18731e+07	3.02926e+06	7.11171e+06	4638571	3.45586e+06	1.5533e+06	338769	1.18519e+06	8.58558e+07	2.06472e+07	3.67978e+07	5.35237e+07	Peak Found	High	High	High	High	High	High	Peak Found	Peak Found	Peak Found	Peak Found	Peak Found	Peak Found	Peak Found	Peak Found	Peak Found		Accession_30487
FALSE	High	IsMasterProtein	1911	1	Accession_84642	FALSE	0.003	3	2	5	2	2	534	58.5	5.1	4.27977e+07	71591384	110381392	57959720	7.30741e+06		6.03193e+06	2.33848e+06			16404196	1.00806e+07	3224294	1.68216e+06	21446042	1.78233e+06	High	High	High	High	Peak Found	Not Found	Peak Found	Peak Found	Not Found	Not Found	Peak Found	Peak Found	Peak Found	Peak Found	Peak Found	Peak Found		Accession_84642
FALSE	High	IsMasterProtein	2952	8	Accession_431823	FALSE	0	18	5	34	3	4	308	32.6	6.39			4.33245e+06	1195862	306056588	179810000	300044436	269116456	153855550	3.02525e+08	2.29667e+08	5.52545e+06	7.74601e+06	28829424	138205060	1.50273e+08	Not Found	Not Found	Peak Found	Peak Found	High	High	High	Peak Found	High	Peak Found	High	Peak Found	Peak Found	Peak Found	Peak Found	Peak Found		Accession_431823
FALSE	High	IsMasterProtein	3834	1	Accession_123523	FALSE	0.002	4	2	8	2	2	479	52.2	5.47	73881964	9.5468e+07	80499074	39251416	20814254		9.07257e+06	5.07395e+06			634682	2685584		1.8926e+06		728832	High	High	High	Peak Found	Peak Found	Not Found	Peak Found	Peak Found	Not Found	Not Found	Peak Found	Peak Found	Not Found	Peak Found	Not Found	Peak Found		Accession_123523
FALSE	High	IsMasterProtein	2196	2	Accession_276336	FALSE	0.003	3	2	6	1	2	585	64.4	6.43	35261684	94571733	111445036	99109388	3198312	9423654	6.56542e+07	936326	720131								Peak Found	High	High	High	Peak Found	Peak Found	Peak Found	Peak Found	Peak Found	Not Found	Not Found	Not Found	Not Found	Not Found	Not Found	Not Found		Accession_276336
FALSE	High	IsMasterProtein	703	1	Accession_39925	FALSE	0	9	4	20	4	4	490	54.8	6.37	496514546	791286228	476667876	522936766	216811200	120254868	274367252	4.56227e+06	1.13058e+06	48119188	34221728	144009160	1.42583e+08	124683076	88318424	5.47239e+07	High	High	High	High	High	High	High	Peak Found	Peak Found	High	High	High	High	High	High	Peak Found		Accession_39925
FALSE	High	IsMasterProtein	2236	1	Accession_57138	FALSE	0.009	7	1	3	1	1	160	16.2	5.26		7226592								4505538	55575516	155552964	244406128	188275236	389741728	216896056	Not Found	Peak Found	Not Found	Not Found	Not Found	Not Found	Not Found	Not Found	Not Found	Peak Found	High	Peak Found	High	High	Peak Found	Peak Found		Accession_57138
FALSE	High	IsMasterProtein	2652	1	Accession_450247	FALSE	0.001	7	2	13	2	2	431	48.6	4.5	57315060	115351068	116647624	69826052	1.18556e+07		22496793						6400604			6767137	High	High	High	High	High	Not Found	High	Not Found	Not Found	Not Found	Not Found	Not Found	High	High	Not Found	Peak Found		Accession_450247
FALSE	High	IsMasterProtein	3693	10	Accession_35580	FALSE	0.004	8	3	5	0	3	361	39.7	4.98	48672225	1.84703e+08	209913324	1.21428e+08							1223690			1.06709e+06			High	High	High	Peak Found	Not Found	Not Found	Not Found	Not Found	Not Found	Not Found	Peak Found	Not Found	Not Found	Peak Found	Not Found	Not Found		Accession_35580
FALSE	High	IsMasterProtein	2731	1	Accession_145566	FALSE	0.001	5	1	11	1	1	207	22.5	4.34	55166452	170621052	181033512	104275565					4723473		1.732e+06				925545		High	High	High	High	Not Found	Not Found	Not Found	Not Found	Peak Found	Not Found	Peak Found	Not Found	Not Found	Not Found	Peak Found	Not Found		Accession_145566
FALSE	High	IsMasterProtein	3649	4	Accession_148285	FALSE	0.002	5	2	9	0	2	359	39.9	5.63	1.61018e+07	305405741	1.77924e+08	116776080	3.75999e+06	7542683	2.54767e+07	965512	1.59722e+06	4.33777e+06	791049	166730098	129849285	2.63505e+08	587796	2.0457e+07	Peak Found	High	High	High	Peak Found	Peak Found	Peak Found	Peak Found	Peak Found	Peak Found	Peak Found	Peak Found	High	High	Peak Found	Peak Found		Accession_148285
FALSE	High	IsMasterProtein	432	29	Accession_197623	FALSE	0.001	23	4	13	0	1	150	16.3	8.35												411183136	150029028	132503213	1.48333e+08	158064732	Not Found	Not Found	Not Found	Not Found	Not Found	Not Found	Not Found	Not Found	Not Found	Not Found	Not Found	High	High	High	High	High		Accession_197623
FALSE	High	IsMasterProtein	4930	1	Accession_218187	FALSE	0	33	3	17	3	3	129	14.1	5.99					1.05707e+08	1.54564e+08	22462482	79945425	78377435	224478520	14936472	14286056	4.72597e+08	64165656	2.73111e+06	297033400	Not Found	Not Found	Not Found	Not Found	High	High	High	High	High	High	Peak Found	Peak Found	High	High	Peak Found	High		Accession_218187
FALSE	High	IsMasterProtein	2443	1	Accession_191450	FALSE	0.002	9	1	10	1	1	92	10.1	9.8	170124848	316409312	126726896	129170808	7.52224e+07	39880832	47216004	10476654			2.82531e+07		1.47452e+06	1.30399e+07	19285822		High	High	High	High	High	High	High	Peak Found	Not Found	Not Found	Peak Found	Not Found	Peak Found	Peak Found	Peak Found	Not Found		Accession_191450
FALSE	High	IsMasterProtein	3867	2	Accession_185875	FALSE	0.002	26	3	7	2	3	92	9.9	9.7	115038549	137078440	69480776	62275450	61085510	30485859	29450328			15969986	11842086	6120318	3.6669e+06				High	High	High	Peak Found	High	High	Peak Found	Not Found	Not Found	Peak Found	Peak Found	Peak Found	Peak Found	Not Found	Not Found	Not Found		Accession_185875
FALSE	High	IsMasterProtein	536	16	Accession_57998	FALSE	0	7	6	51	4	4	811	92.2	5.67	9.23051e+07	65912638	139991653	1.23737e+08	66564738	4.23747e+07	3.26834e+07	3.77275e+06		10563923		29369703	25837228	76622848	58693368		High	High	High	High	High	High	High	Peak Found	Not Found	Peak Found	Not Found	Peak Found	Peak Found	Peak Found	Peak Found	Not Found		Accession_57998
FALSE	High	IsMasterProtein	1159	1	Accession_78843	FALSE	0.006	4	2	4	2	2	389	45	5.72	5.73563e+07	67450510	6.87315e+07	3.43869e+07	1.5574e+06											3.77266e+06	Peak Found	High	High	High	Peak Found	Not Found	Not Found	Not Found	Not Found	Not Found	Not Found	Not Found	Not Found	Not Found	Not Found	Peak Found		Accession_78843
FALSE	High	IsMasterProtein	4799	1	Accession_450546	FALSE	0.003	2	1	7	1	1	374	43.4	8.91	79827232	191587936	107728240	116077136	90072816	26835958	41905820	18020352	20130302	26011146	10950034	40725424	61093628	56868964			High	High	High	Peak Found	Peak Found	Peak Found	Peak Found	Peak Found	High	High	Peak Found	High	Peak Found	High	Not Found	Not Found		Accession_450546
FALSE	High	IsMasterProtein	2583	1	Accession_391204	FALSE	0.002	14	2	10	2	2	182	20.8	7.39								5447957	4.94452e+06	30835677		100038466	136188486	1.575e+08	352960212	2.18765e+08	Not Found	Not Found	Not Found	Not Found	Not Found	Not Found	Not Found	Peak Found	High	High	Not Found	High	High	High	High	High		Accession_391204
FALSE	High	IsMasterProtein	914	1	Accession_436718	FALSE	0.003	3	1	6	1	1	406	43.9	4.86					20054728	14408699	14606239	83244256		236708432	42533336	125088472	109504400	169217920		23624762	Not Found	Not Found	Peak Found	Peak Found	Peak Found	Peak Found	Peak Found	High	High	High	High	Peak Found	High	High	Peak Found	Peak Found		Accession_436718
FALSE	High	IsMasterProtein	3680	5	Accession_409456	FALSE	0	18	8	111	1	2	440	49.7	5.94	1.98355e+08	240102672	95862952	117654608	30941662	10899235		1.15972e+06		849526	655851	5137520	8.11902e+06	4.08459e+06			High	High	High	High	High	Peak Found	Not Found	Peak Found	Not Found	Peak Found	Peak Found	Peak Found	Peak Found	Peak Found	Not Found	Not Found		Accession_409456
FALSE	High	IsMasterProtein	210	1	Accession_31823	FALSE	0.002	1	1	9	1	1	697	75.9	8.5					11405776	10411621	23397968	20635278	30958020	83147212	2.42377e+07	141741728	134551984	137487344	196927072	96083488	Not Found	Not Found	Not Found	Not Found	High	Peak Found	Peak Found	High	High	High	Peak Found	Peak Found	Peak Found	High	High	High		Accession_31823
FALSE	High	IsMasterProtein	4687	1	Accession_25239	FALSE	0	16	5	20	5	5	331	36.3	5.36	216718976	1.40232e+08	118822984	137777938	600431220	308001795	4.91124e+08	22039854	9.25047e+06	3.10235e+07	34469602	24027694		18088722	3.61757e+06	2812850	High	Peak Found	High	High	High	High	High	High	Peak Found	High	Peak Found	Peak Found	Not Found	Peak Found	Peak Found	Peak Found		Accession_25239
FALSE	High	IsMasterProtein	2085	4	Accession_36872	FALSE	0	8	3	23	1	3	410	44.5	5.24	1682325	2800971			4.32119e+07	28610889	2.75033e+07	1.46508e+08	7.82296e+07	416437676	119481334	8.15429e+07	132137590	87973596	24482394	79703689	Peak Found	Peak Found	Not Found	Not Found	High	High	High	High	High	High	High	High	High	High	High	High		Accession_36872
FALSE	High	IsMasterProtein	5035	1	Accession_399194	FALSE	0.008	2	1	3	1	1	487	54.9	5.01	29307222	59554736	68253088	102834632	21363122							55878852					Peak Found	High	Peak Found	High	High	Not Found	Not Found	Not Found	Not Found	Not Found	Not Found	Peak Found	Not Found	Not Found	Not Found	Not Found		Accession_399194
FALSE	High	IsMasterProtein	3087	1	Accession_343666	FALSE	0.005	19	1	4	1	1	86	9.6	4.41					26418492	14389772	14935076	22931704	57331176	8427851	80906384		47334832			44947040	Not Found	Not Found	Not Found	Not Found	High	High	High	Peak Found	Peak Found	Peak Found	Peak Found	Not Found	Peak Found	Not Found	Not Found	High		Accession_343666
FALSE	High	IsMasterProtein	4854	1	Accession_474873	FALSE	0	23	6	102	6	6	366	39.7	4.83	3.70767e+07	6.93032e+06			5.82005e+07	2.7914e+08	2.31605e+08	3.36166e+07	1.73403e+08	837304240	1.05504e+08	7.05495e+08	2.46144e+08	9.61092e+08	1.19879e+09	1.42234e+09	Peak Found	Peak Found	Not Found	Not Found	High	High	High	High	High	High	High	High	High	High	High	High		Accession_474873
FALSE	High	IsMasterProtein	4018	1	Accession_31084	FALSE	0.002	2	3	7	3	3	1318	148.9	5.2	101520419	102084096	173636960	119565232	62317332	107143870	93229992	1.74866e+07	2.03753e+06		2.27802e+07	1.36156e+07	24790834	1.85848e+07		24042552	Peak Found	High	High	High	High	High	High	Peak Found	Peak Found	Not Found	Peak Found	Peak Found	Peak Found	Peak Found	Not Found	Peak Found		Accession_31084
FALSE	High	IsMasterProtein	222	1	Accession_400610	FALSE	0.002	8	2	7	2	2	217	24.3	9.83		212619920			6.33728e+08	300776086	6.45805e+08	2.34014e+06		4.40378e+06		42028988	28478098	32585196	30881924	1.31626e+07	Not Found	Peak Found	Not Found	Not Found	High	High	High	Peak Found	Not Found	Peak Found	Not Found	High	High	Peak Found	High	Peak Found		Accession_400610
FALSE	High	IsMasterProtein	1635	1	Accession_66420	FALSE	0.001	5	2	16	2	2	372	41.4	6.43				18709186		3.48871e+06		2.49458e+07		2.14173e+07	23335364	227012472	211495224	357974240	473696400	289844712	Not Found	Not Found	Not Found	Peak Found	Not Found	High	Not Found	High	High	Peak Found	High	High	High	High	High	High		Accession_66420
FALSE	High	IsMasterProtein	361	1	Accession_360166	FALSE	0.002	3	1	9	1	1	378	41.5	5.07	1.09653e+08	141037855	1.70767e+08	324114705	5.21396e+07	1.80034e+07	57921276	1.60614e+08	86886872	100145747	120195330	45500468	71149712	72256464		4277284	High	High	High	High	High	Peak Found	Peak Found	Peak Found	Peak Found	Peak Found	Peak Found	Peak Found	Peak Found	Peak Found	Not Found	Peak Found		Accession_360166
FALSE	High	IsMasterProtein	85	1	Accession_22911	FALSE	0	54	6	46	6	6	140	15.6	5.59	3.30038e+07	84563708	1.69118e+08	1.26998e+08	9.29034e+08	1.2587e+09	1.21358e+09	1.38271e+08	1.31123e+08	5.17572e+08	42049422						High	Peak Found	High	High	High	High	High	Peak Found	High	High	High	Not Found	Not Found	Not Found	Not Found	Not Found		Accession_22911
FALSE	High	IsMasterProtein	3969	1	Accession_474241	FALSE	0.003	4	1	6	1	1	259	28.3	5.85												40993708	40690160	43251732	199384320	191102432	Not Found	Not Found	Not Found	Not Found	Not Found	Not Found	Not Found	Not Found	Not Found	Not Found	Not Found	High	High	High	High	High		Accession_474241
FALSE	High	IsMasterProtein	4699	1	Accession_92318	FALSE	0	9	3	34	3	3	284	32.1	10.05	2270421	3.12322e+07	1.14954e+06	1.51535e+07	210524586	2.37768e+07	59234425	356404634	4.07581e+08	514668472	210826997	1007531568	812816420	1344863344	2164485360	1069015301	Peak Found	Peak Found	Peak Found	Peak Found	High	Peak Found	Peak Found	High	High	High	High	High	High	High	High	High		Accession_92318
FALSE	High	IsMasterProtein	2225	1	Accession_284716	FALSE	0	28	3	20	3	3	133	13.7	4.82	1.27477e+07	142393155	104828142	9.09611e+07	8.16614e+07	67093372	126828128	2.98921e+07	21166927	1.24119e+08			2.01782e+07	3.02192e+07			Peak Found	High	High	High	High	High	High	Peak Found	High	High	Not Found	Not Found	Peak Found	High	Not Found	Not Found		Accession_284716
FALSE	High	IsMasterProtein	367	1	Accession_336404	FALSE	0.002	13	2	8	2	2	111	12.9	5.24	123798348	4.17715e+08	3.21308e+08	3.10416e+08	1.45453e+08	2.69267e+08	2.89697e+08	8815327	587871	42492468	11179587	1.15459e+08	4.5791e+07	244805388	302966668	116631266	High	Peak Found	Peak Found	High	High	High	High	Peak Found	Peak Found	Peak Found	Peak Found	Peak Found	Peak Found	High	High	Peak Found		Accession_336404
FALSE	High	IsMasterProtein	1369	6	Accession_467335	FALSE	0	8	4	35	0	1	438	48.7	5.74	880923136	691658824	524227540	409907336	235819514	1.54893e+06	3.39728e+06	45921448	4.15641e+06	122113512	6.29396e+06	266653848	4.62863e+07	63428468	164001856	103769011	High	High	High	High	Peak Found	Peak Found	Peak Found	Peak Found	Peak Found	Peak Found	Peak Found	High	Peak Found	High	High	Peak Found		Accession_467335
FALSE	High	IsMasterProtein	4387	1	Accession_53532	FALSE	0.001	3	1	10	1	1	432	46.7	5.31										3.60128e+06		145893278		2.79097e+08	277048500	301549731	Not Found	Not Found	Not Found	Not Found	Not Found	Not Found	Not Found	Not Found	Not Found	Peak Found	Not Found	Peak Found	Not Found	High	High	High		Accession_53532
FALSE	High	IsMasterProtein	1408	1	Accession_50682	FALSE	0.001	8	3	13	3	3	340	36.7	5.58					2.25205e+07	1.47609e+06	2.79825e+07	91890542	66343788	1.76481e+08	21670569	1.90203e+08	157951840	279360025	5.8623e+07	1.50095e+08	Not Found	Not Found	Not Found	Not Found	High	Peak Found	Peak Found	High	High	High	Peak Found	High	Peak Found	High	High	High		Accession_50682
FALSE	High	IsMasterProtein	1862	28	Accession_7532	FALSE	0.001	6	6	14	2	3	1171	127.9	6.19	62619022	92538554	107358766	77733085		5241574	3.02628e+06			51957880					3.92084e+06		High	High	High	High	Not Found	Peak Found	High	Not Found	Not Found	Peak Found	Not Found	Not Found	Not Found	Not Found	Peak Found	Not Found		Accession_7532
FALSE	High	IsMasterProtein	2328	2	Accession_338253	FALSE	0.003	2	3	7	2	3	1992	220.2	5.1	1.75964e+07	3.46378e+07	116957498	67015718	4.21359e+08	4.73117e+08	604596854	2.95328e+06	1902036	165598	4.35567e+07						High	Peak Found	High	High	Peak Found	Peak Found	High	Peak Found	Peak Found	Peak Found	Peak Found	Not Found	Not Found	Not Found	Not Found	Not Found		Accession_338253
FALSE	High	IsMasterProtein	467	1	Accession_80295	FALSE	0.001	9	2	14	2	2	265	28.7	5.34					28393528	4.29271e+06	16766190		149203134	3.61273e+07		9.21577e+06	123219833	137577825	6047634	133427482	Not Found	Not Found	Not Found	Peak Found	High	Peak Found	High	High	High	High	Peak Found	High	High	High	High	High		Accession_80295
FALSE	High	IsMasterProtein	1813	13	Accession_112579	FALSE	0	13	6	28	3	3	498	55.4	5.64	22931662	20422470	198395652	320376534	34070448	14634561	19208396				1.78056e+06	9302247					High	High	High	High	Peak Found	Peak Found	Peak Found	Peak Found	Peak Found	Peak Found	Peak Found	Peak Found	Peak Found	Peak Found	Peak Found	Peak Found		Accession_112579
FALSE	High	IsMasterProtein	2565	4	Accession_191152	FALSE	0	5	5	30	2	5	999	114.4	5.38	131663902	190462362	2.24444e+08	2.23677e+08	161608586	6.17253e+07	269859640	6.61927e+06		6.65178e+06		4.64544e+07		15255038	4606247	49482625	High	High	High	High	High	High	High	High	Not Found	Peak Found	Not Found	Peak Found	Not Found	Peak Found	Peak Found	Peak Found		Accession_191152
FALSE	High	IsMasterProtein	4502	1	Accession_289835	FALSE	0.003	5	4	6	4	4	1119	122.1	4.88	46212956	55881656	37339064	42648000	66090456	30269754	120946472			11682303			18239672				Peak Found	High	High	High	Peak Found	High	Peak Found	Not Found	Not Found	High	Not Found	Not Found	Peak Found	Not Found	Not Found	Not Found		Accession_289835
FALSE	High	IsMasterProtein	854	1	Accession_81335	FALSE	0.003	11	3	5	3	3	353	38.4	5.38		6.22325e+06				1.53877e+06		1.70301e+07	1.58092e+06	12011363		5.02436e+06	49708042	12669470	221109899	286751732	Not Found	Peak Found	Not Found	Not Found	Not Found	Peak Found	Not Found	Peak Found	Peak Found	High	Not Found	High	High	Peak Found	High	High		Accession_81335
FALSE	High	IsMasterProtein	4372	1	Accession_183944	FALSE	0	5	2	17	2	2	503	54.9	5.07	1.17502e+08	200356061	207774015	130595692	131110258	5.11282e+07	204558184	50545131		147821864	456612	5.93644e+07	5.99279e+07	136017814	78446813	86063032	High	High	High	High	Peak Found	High	High	Peak Found	Not Found	Peak Found	Peak Found	High	High	High	High	High		Accession_183944
FALSE	High	IsMasterProtein	3755	1	Accession_119731	FALSE	0.004	3	1	4	1	1	354	39.9	6.35					5.47374e+06			11961004	1.88677e+06	60941452		86424416	73364360	195188640	119502072		Not Found	Not Found	Not Found	Not Found	Peak Found	Not Found	Not Found	Peak Found	Peak Found	High	Not Found	High	High	High	Peak Found	Not Found		Accession_119731
FALSE	High	IsMasterProtein	1414	3	Accession_94126	FALSE	0.001	18	7	16	5	5	350	39.5	5.11	1.55963e+07	3.09779e+07	71681938	79720389				210473680	58590992	109097656			103124944			112548472	Peak Found	High	High	High	Peak Found	Peak Found	Peak Found	Peak Found	Peak Found	Peak Found	Peak Found	Peak Found	Peak Found	Peak Found	Peak Found	Peak Found		Accession_94126
FALSE	High	IsMasterProtein	2572	5	Accession_251699	FALSE	0.001	9	2	15	1	1	215	23.4	5.91	162204210	55774706	215824356	182910626	567727823	369834808	443524142	1.04619e+08	190586236	62981112	162478428		65750935			33559856	High	High	Peak Found	High	High	High	High	Peak Found	High	Peak Found	High	Not Found	High	Not Found	Not Found	Peak Found		Accession_251699
FALSE	High	IsMasterProtein	454	1	Accession_134164	FALSE	0	3	1	20	1	1	329	35.6	5.6	421664970	521354258	3.14744e+08	3.93073e+08	7.31167e+07	51794160	98270880	36534464	42905278	38619461	1.74112e+06	115291040	5.59856e+07	58978360	7741800	2.78898e+06	High	High	High	High	High	High	Peak Found	High	High	High	Peak Found	High	High	Peak Found	High	Peak Found		Accession_134164
FALSE	High	IsMasterProtein	4923	2	Accession_207226	FALSE	0.003	4	4	7	3	4	966	110	5.29	9.16958e+07	1.83753e+08	139295025	131649411	4636815		11528799		1.77805e+06	19404948		2913295	8689149	2.02666e+07	11394306	2621886	Peak Found	High	High	High	Peak Found	Not Found	Peak Found	Not Found	Peak Found	Peak Found	Not Found	Peak Found	Peak Found	Peak Found	Peak Found	Peak Found		Accession_207226
FALSE	High	IsMasterProtein	441	1	Accession_100056	FALSE	0.004	2	1	4	1	1	391	42.5	5.94	77539736	152702336	123485768	109729960	32592324			3.26338e+06	3.28467e+06			3972917	11339542	9679988	5818947	4225358	High	High	High	High	Peak Found	Not Found	Not Found	Peak Found	Peak Found	Not Found	Not Found	Peak Found	Peak Found	Peak Found	Peak Found	Peak Found		Accession_100056
FALSE	High	IsMasterProtein	3220	2	Accession_258061	FALSE	0.002	5	2	7	1	2	420	46.2	4.6					5.22666e+07	17648640	7.54802e+07	3.12068e+06		1.29733e+08		1.21642e+06	2.52337e+07	222280409			Not Found	Not Found	Not Found	Not Found	High	High	High	Peak Found	Not Found	Peak Found	Not Found	Peak Found	High	High	Not Found	Not Found		Accession_258061
FALSE	High	IsMasterProtein	4329	72	Accession_164619	FALSE	0.004	5	3	6	1	3	589	65.7	5.33	215292412	274812240	279516328	240996172	204338160	95487818	209334608	66718552	158667800		65604984	306997904	199956000	288070240	218516552	1.55569e+08	Peak Found	High	High	Peak Found	Peak Found	Peak Found	Peak Found	Peak Found	Peak Found	Peak Found	Peak Found	Peak Found	Peak Found	High	High	Peak Found		Accession_164619
FALSE	High	IsMasterProtein	4245	1	Accession_129389	FALSE	0	16	2	19	2	2	166	19.2	6.05					9389458	10952810	16148138	158633369	106416118	207104284	94126164	39452479	74132192	94457468	89798856	113279860	Not Found	Not Found	Not Found	Not Found	High	High	High	High	High	High	High	High	High	High	High	High		Accession_129389
FALSE	High	IsMasterProtein	1943	24	Accession_458057	FALSE	0	24	6	22	3	4	309	33.2	5.83	136791568	169599184	128194344	78783912	80100840		36729432		41515407	72811724	49707024	1.57746e+07	67974206	68334084		4.56437e+07	Peak Found	Peak Found	Peak Found	Peak Found	Peak Found	Not Found	Peak Found	Not Found	High	High	Peak Found	High	High	High	Not Found	Peak Found		Accession_458057
FALSE	High	IsMasterProtein	4594	17	Accession_151497	FALSE	0.001	6	2	11	0	1	399	44.9	5.62	74022592	151250944	73790992	57681068	1.73552e+06	5520066	4200050		998008			3.22105e+06	3.01098e+06			2.04283e+06	High	High	High	High	Peak Found	Peak Found	Peak Found	Not Found	Peak Found	Not Found	Not Found	Peak Found	Peak Found	High	Not Found	Peak Found		Accession_151497
FALSE	High	IsMasterProtein	1499	1	Accession_28655	FALSE	0.001	12	9	17	9	9	744	82.8	5.34	3.2475e+07	2.1353e+08	228082526	2.81249e+08	1.47202e+07	1.84138e+07	8.3628e+07	5.72498e+06	12842020			2.7311e+06		28141096	1.83435e+06		Peak Found	High	High	High	Peak Found	Peak Found	High	Peak Found	Peak Found	Peak Found	Peak Found	Peak Found	Peak Found	Peak Found	Peak Found	Peak Found		Accession_28655
FALSE	High	IsMasterProtein	4998	2	Accession_45331	FALSE	0.003	7	3	5	2	3	446	51.5	5.9	10232672	160834928	107213012	76477569						23324642					11402123		Peak Found	High	High	High	Not Found	Not Found	Not Found	Not Found	Not Found	Peak Found	Not Found	Not Found	Not Found	Not Found	Peak Found	Not Found		Accession_45331
FALSE	High	IsMasterProtein	319	1	Accession_185781	FALSE	0.003	4	1	6	1	1	187	22.2	7.96	119396808	126057240	58084292	47473568													High	High	High	High	Not Found	Not Found	Not Found	Not Found	Not Found	Not Found	Not Found	Not Found	Not Found	Not Found	Not Found	Not Found		Accession_185781
FALSE	High	IsMasterProtein	2890	6	Accession_347997	FALSE	0	7	5	21	1	2	529	59.6	4.77					30838096	18761964	35837076	54552732	4.65816e+07	69001688	55242932	281752416	233022646	161597259	256287926	225900994	Not Found	Not Found	Not Found	Not Found	High	Peak Found	Peak Found	High	High	High	High	High	High	High	High	High		Accession_347997
FALSE	High	IsMasterProtein	3304	1	Accession_435991	FALSE	0.001	4	1	12	1	1	309	34.6	4.83		1.64762e+06	2.44924e+06		59292740	59562752	102668680	32970356	26726128	79852328	19877726	299606112	303955008	385089120	117009384	139062320	Not Found	Peak Found	Peak Found	Not Found	High	High	High	Peak Found	High	Peak Found	High	High	High	High	High	High		Accession_435991
FALSE	High	IsMasterProtein	3992	1	Accession_39764	FALSE	0.001	6	1	12	1	1	176	18.1	8.97					15302136	25314886	33899628	18068948	53206208	46158100	1.17482e+07	37326852	19278986	151676384	111941056	78489504	Not Found	Not Found	Not Found	Not Found	High	High	High	High	High	High	High	High	High	High	High	High		Accession_39764
FALSE	High	IsMasterProtein	3563	43	Accession_88993	FALSE	0.002	7	2	7	1	2	431	46.4	4.97	69661312	1.52221e+08	8.14838e+07	54828104	2384270												High	High	High	High	Peak Found	Not Found	Not Found	Not Found	Not Found	Not Found	Not Found	Not Found	Not Found	Not Found	Not Found	Not Found		Accession_88993
FALSE	High	IsMasterProtein	4475	1	Accession_412992	FALSE	0	17	3	92	3	3	202	22.7	6.58	3.63159e+06	27605763	4.29395e+07	52940296	730168863	7.85328e+08	1467812824	2.43257e+09	2.7485e+09	5497939146	1.89205e+09	4.81571e+09	5198584975	6.88318e+09	4.6139e+09	3827293292	Peak Found	Peak Found	Peak Found	Peak Found	High	High	High	High	High	High	High	High	High	High	High	High		Accession_412992
FALSE	High	IsMasterProtein	1776	2	Accession_256199	FALSE	0.004	12	1	4	0	1	76	9.3	10.23	60792968	75890704	46075840	39219148				18660676				2.26095e+06	3605048				High	High	High	High	Not Found	Not Found	Not Found	Peak Found	Not Found	Not Found	Not Found	Peak Found	Peak Found	Not Found	Not Found	Not Found		Accession_256199
FALSE	High	IsMasterProtein	3767	1	Accession_235691	FALSE	0.001	10	2	9	2	2	284	31.3	5.64	46134676	8.37075e+07	62245600	51552692	312292084	111079056	210640038	41892100	45631328	6.4319e+07		85629600					Peak Found	High	High	High	High	High	High	Peak Found	Peak Found	High	Not Found	Peak Found	Not Found	Not Found	Not Found	Not Found		Accession_235691
FALSE	High	IsMasterProtein	2041	1	Accession_28288	FALSE	0.001	3	5	9	5	5	1614	180	4.77	11784371	171212177	60187167	4.26932e+07		5197455	8387598		6828183			9.53277e+06	116503729	15081867	205766319	2.20294e+08	Peak Found	High	High	High	Not Found	Peak Found	Peak Found	Not Found	Peak Found	Not Found	Not Found	Peak Found	Peak Found	Peak Found	High	Peak Found		Accession_28288
FALSE	High	IsMasterProtein	2396	1	Accession_270688	FALSE	0.005	1	1	4	1	1	826	94.8	6.39	23220775	49675212	31065747	62044780	8953360		5100296					23678166	55183100	43443512			Peak Found	High	Peak Found	Peak Found	Peak Found	Not Found	Peak Found	Not Found	Not Found	Not Found	Not Found	High	High	High	Not Found	Not Found		Accession_270688
FALSE	High	IsMasterProtein	3139	1	Accession_307564	FALSE	0	46	4	18	4	4	134	14.8	5.53			12236918	1462583	2993360	4.06166e+07	1.12597e+08	1.30781e+08	1.39856e+08	4.88718e+08		2.58683e+07	155543416	106221494	166494550	235184616	Not Found	Not Found	Peak Found	Peak Found	Peak Found	High	High	High	High	High	Not Found	Peak Found	Peak Found	Peak Found	Peak Found	High		Accession_307564
FALSE	High	IsMasterProtein	3047	7	Accession_419243	FALSE	0.002	10	4	9	2	4	324	37.4	9.32	4429167	8.16265e+06	1.01571e+06					9452806	23319384	281897013	24289420	8.03121e+08	6.60433e+08	702033364	7.04243e+07	733740512	Peak Found	Peak Found	Peak Found	Not Found	Not Found	Not Found	Not Found	Peak Found	Peak Found	High	Peak Found	High	High	High	Peak Found	High		Accession_419243
FALSE	High	IsMasterProtein	198	2	Accession_16097	FALSE	0.008	2	2	3	0	2	975	111.5	5.49	47283164	64248904	52367560	53193612	4.96056e+06	1.66744e+06			4.83139e+06			9257055		7736005	2.96132e+06		High	High	High	Peak Found	Peak Found	Peak Found	Peak Found	Peak Found	Peak Found	Peak Found	Peak Found	Peak Found	Peak Found	Peak Found	Peak Found	Peak Found		Accession_16097
FALSE	High	IsMasterProtein	2254	1	Accession_285224	FALSE	0	16	3	21	3	3	236	24.9	5.03	55714818	7.16085e+07	70544464	119301814	8.88185e+07	46621378	93314128	11434655		5.4037e+06	4.12391e+06	5.85366e+07		649892	3.73797e+06	2.26828e+06	High	High	High	High	High	High	High	Peak Found	Not Found	Peak Found	Peak Found	Peak Found	Not Found	Peak Found	Peak Found	Peak Found		Accession_285224
FALSE	High	IsMasterProtein	1157	1	Accession_310793	FALSE	0.008	3	1	3	1	1	690	78.3	8.34					74433208			120879048	65211388	104687032	38310880	76163680	270448672	124168768	188003920	306421568	Not Found	Not Found	Not Found	Not Found	Peak Found	Not Found	Not Found	Peak Found	High	Peak Found	Peak Found	High	High	Peak Found	Peak Found	Peak Found		Accession_310793
FALSE	High	IsMasterProtein	835	1	Accession_15503	FALSE	0.003	1	1	6	1	1	693	80.4	5.35	27519204	71453912	51789812	54101856	22150920	1.96781e+07	33986116								16859130	7188554	High	Peak Found	High	Peak Found	High	Peak Found	High	Not Found	Not Found	Not Found	Not Found	High	Not Found	High	Peak Found	Peak Found		Accession_15503
FALSE	High	IsMasterProtein	1850	1	Accession_100129	FALSE	0.004	7	1	5	1	1	129	14	5.22	14983427	31891814	95262520	45287060													High	High	High	High	Not Found	Not Found	Not Found	Not Found	Not Found	Not Found	Not Found	Not Found	Not Found	Not Found	Not Found	Not Found		Accession_100129
FALSE	High	IsMasterProtein	2118	1	Accession_83956	FALSE	0.002	4	1	7	1	1	274	31.6	6.18	45669408	133145392	63461236	41304984	17495140	9266924	14748477										High	High	High	High	High	Peak Found	High	Not Found	Not Found	Not Found	Not Found	Not Found	Not Found	Not Found	Not Found	Not Found		Accession_83956
FALSE	High	IsMasterProtein	2847	1	Accession_196413	FALSE	0.005	3	1	4	1	1	279	30.9	5.57	82947392	54044800	76439136	85187888													High	High	High	Peak Found	Peak Found	Not Found	Not Found	Not Found	Not Found	Not Found	Not Found	Peak Found	Peak Found	Peak Found	Peak Found	High		Accession_196413
FALSE	High	IsMasterProtein	1167	1	Accession_66448	FALSE	0	5	2	25	2	2	433	48.9	4.54	4312278		16416977	4.0438e+06	589066249	523512978	7.41433e+08	2.84459e+07	2.33907e+07	4.33917e+07	16237738	9.44714e+07	199458496	1.47918e+08	3.89775e+07	1.16499e+08	Peak Found	Not Found	Peak Found	Peak Found	High	High	High	High	Peak Found	Peak Found	Peak Found	High	High	High	High	High		Accession_66448
FALSE	High	IsMasterProtein	1775	1	Accession_455187	FALSE	0.002	11	1	10	1	1	103	11.3	5.88	36216531	60651836	34592699	3.22447e+07	5344086	15539040	14043115	2.0056e+07			11244633	6119385	18905486	5.41089e+06		1.44184e+07	High	High	High	High	High	High	High	High	Not Found	Not Found	Peak Found	High	Peak Found	Peak Found	Not Found	Peak Found		Accession_455187
FALSE	High	IsMasterProtein	2482	1	Accession_83474	FALSE	0.006	3	1	3	1	1	357	39.1	5.87	42419116	87176540	33837276	7.18165e+07	1.04085e+06				3.63696e+06								High	Peak Found	High	High	Peak Found	Not Found	Not Found	Not Found	Peak Found	Not Found	Not Found	Not Found	Not Found	Not Found	Not Found	Not Found		Accession_83474
FALSE	High	IsMasterProtein	344	1	Accession_439405	FALSE	0.003	10	2	5	2	2	230	24.9	7.01	46729376	55774304	28629280	67619048	50777468	5155228	44022652										Peak Found	High	Peak Found	High	Peak Found	High	High	Not Found	Peak Found	Not Found	Not Found	Not Found	Not Found	Not Found	Not Found	Not Found		Accession_439405
FALSE	High	IsMasterProtein	1963	2	Accession_350796	FALSE	0	10	7	30	6	7	798	90.1	5.94	3.15658e+08	3.29384e+08	5.49587e+08	4.9753e+08	1.61765e+08	1.94507e+08	2.62913e+08	31034262		61451728	8.76937e+07	8.73305e+07	7.05842e+07	203161532	297390720	2.16264e+08	High	High	High	High	High	High	High	Peak Found	Not Found	Peak Found	High	Peak Found	Peak Found	High	Peak Found	High		Accession_350796
FALSE	High	IsMasterProtein	1386	3	Accession_402839	FALSE	0.003	2	1	6	0	1	364	39.5	5.06	28326332	17587976	50476516	24153122	7810493	7.72861e+06	5.20106e+06		117609552								High	High	High	High	High	Peak Found	High	Not Found	Peak Found	Not Found	Not Found	Not Found	Not Found	Not Found	Not Found	Not Found		Accession_402839
FALSE	High	IsMasterProtein	2074	1	Accession_89908	FALSE	0.002	4	2	9	2	2	404	46.8	10.13		60048400			18413188		33425478	53369776		123444136		2.95012e+08	210378345	2.63209e+08	665462656	2.89078e+08	Peak Found	Peak Found	Peak Found	Peak Found	Peak Found	Peak Found	Peak Found	High	Peak Found	High	High	High	High	Peak Found	High	High		Accession_89908
FALSE	High	IsMasterProtein	4034	1	Accession_314546	FALSE	0	16	9	114	7	8	535	60.8	4.63	1.0339e+07	5.93838e+07	2.24241e+08	1.75922e+08	9.76109e+08	2.17718e+08	1.55409e+08	2.625e+08	3.02786e+09	9.86148e+08	1.97099e+08	3.55516e+09	3.15551e+09	6.50031e+09	1.68139e+10	1.12952e+10	Peak Found	Peak Found	High	High	High	Peak Found	High	Peak Found	Peak Found	Peak Found	Peak Found	High	High	High	High	High		Accession_314546
FALSE	High	IsMasterProtein	831	1	Accession_69210	FALSE	0.001	20	1	10	1	1	112	12.4	9.79					1207507				46920048	164244432		266956354	146879962	136739555	174634272	34277276	Not Found	Not Found	Not Found	Not Found	Peak Found	Not Found	High	High	High	High	Not Found	High	High	High	Peak Found	High		Accession_69210
FALSE	High	IsMasterProtein	1772	1	Accession_29889	FALSE	0.003	1	1	8	1	1	857	96.7	7.27					128695760	26940950	55295368	136315440		285996608	97172592	374595264	221019456	264536368	206781296	214806544	Not Found	Not Found	Not Found	Not Found	High	Peak Found	High	High	Not Found	High	Peak Found	High	High	High	Peak Found	Peak Found		Accession_29889
FALSE	High	IsMasterProtein	1215	1	Accession_183412	FALSE	0.003	3	1	6	1	1	406	42.4	6.01	48263852	45312108	93087384	128644114	56924844	28148818	11030033	3.96776e+06		18644826	7.3804e+06	35250856	41360340	37006980	8777572	27607888	Peak Found	High	Peak Found	High	Peak Found	Peak Found	High	Peak Found	Not Found	High	Peak Found	High	Peak Found	Peak Found	Peak Found	Peak Found		Accession_183412
FALSE	High	IsMasterProtein	4816	1	Accession_244407	FALSE	0.001	5	4	14	4	4	712	84.3	5.74	11610693	1.15455e+08	6.49135e+07	5.8142e+07			2.87491e+06										High	High	High	High	Not Found	Not Found	Peak Found	Peak Found	Peak Found	Not Found	Not Found	Peak Found	Peak Found	Peak Found	Peak Found	Peak Found		Accession_244407
FALSE	High	IsMasterProtein	1973	1	Accession_198051	FALSE	0.004	1	1	4	1	1	1276	140.6	5.38	43043992	111626792	97839136	96715296	17936334		13015464										High	High	High	High	Peak Found	Not Found	Peak Found	Not Found	Not Found	Not Found	Not Found	Not Found	Not Found	Not Found	Not Found	Not Found		Accession_198051
FALSE	High	IsMasterProtein	1956	1	Accession_294823	FALSE	0.002	4	4	8	4	4	1043	119.2	5.82	60846920	7.06004e+07	63787264	5.2685e+07	2043198			31523997		70743836	3.43013e+06	134783588	101581890	145084112	115654640	188328620	Peak Found	High	High	High	Peak Found	Not Found	Not Found	Peak Found	High	Peak Found	Peak Found	Peak Found	Peak Found	Peak Found	Peak Found	Peak Found		Accession_294823
FALSE	High	IsMasterProtein	3160	1	Accession_458708	FALSE	0.008	1	1	3	1	1	874	96.6	5.59	28704278	143317184	87105544	36292072						54634848		33776456			188758072		High	High	High	Peak Found	Not Found	Not Found	Not Found	Not Found	Not Found	Peak Found	Not Found	Peak Found	Not Found	Not Found	Peak Found	Not Found		Accession_458708
FALSE	High	IsMasterProtein	2546	1	Accession_402894	FALSE	0	11	4	20	4	4	449	48.3	5.58					4.1202e+07	97667170	1.37225e+08	1.27865e+08	79720392	260885535	4.83705e+07	82130314	84908070	81554794	7.70398e+07	111306184	Not Found	Not Found	Not Found	Not Found	High	High	High	High	High	High	High	High	High	High	High	High		Accession_402894
FALSE	High	IsMasterProtein	3640	3	Accession_483089	FALSE	0	40	35	1381	24	25	819	92.8	4.69	1.8796e+08	7.23406e+08	2.61237e+09	3.50295e+09	1018737436	1.04187e+09	1577866026	2.33844e+09	2081082013	3.2588e+09	1.58918e+09	73732490581	78175629386	141976174325	1.8284e+11	2.17598e+11	High	High	High	High	High	High	High	High	High	High	High	High	High	High	High	High		Accession_483089
FALSE	High	IsMasterProtein	739	1	Accession_46941	FALSE	0.002	7	3	8	3	3	359	39.3	5.73	1.69295e+08	196657272	150500364	4.01268e+07	57462624	97527398	63554099	3485465	24765727	154002139	45646121	4.57414e+06	56989532	16192851			High	High	High	Peak Found	High	High	High	Peak Found	Peak Found	Peak Found	Peak Found	Peak Found	Peak Found	Peak Found	Not Found	Not Found		Accession_46941
FALSE	High	IsMasterProtein	5093	1	Accession_91346	FALSE	0	10	5	22	5	5	559	62.4	4.42	114261400	2.55008e+08	2.17151e+08	1.55579e+08	3.14289e+08	1.64681e+08	2.67683e+08	499826946	511796039	1603956064	339706252	2.90563e+08	316147562	174359540		68924031	Peak Found	High	High	Peak Found	Peak Found	High	High	High	High	High	High	High	High	High	Not Found	Peak Found		Accession_91346
FALSE	High	IsMasterProtein	1488	1	Accession_91251	FALSE	0.005	2	1	4	1	1	310	35.8	9.11		4.94763e+06		13152794	7723856	2.58903e+06	865674	1.73665e+06		3.09949e+06	30312206	655759744	447469632	491443328	1.51967e+07	517165760	Not Found	Peak Found	Not Found	Peak Found	Peak Found	Peak Found	Peak Found	Peak Found	Not Found	Peak Found	High	High	High	High	Peak Found	Peak Found		Accession_91251
FALSE	High	IsMasterProtein	3644	1	Accession_387276	FALSE	0.004	8	2	4	2	2	292	33.8	5.3	2.03746e+07	3.80983e+07	143158900	2.84944e+07					219935760	3.82942e+06					6.08767e+06		Peak Found	High	High	High	Not Found	Not Found	Not Found	Not Found	Peak Found	Peak Found	Not Found	Not Found	Not Found	Not Found	Peak Found	Not Found		Accession_387276
FALSE	High	IsMasterProtein	1840	1	Accession_212683	FALSE	0.003	2	1	5	1	1	652	70.9	5.05	22524628	85744288	59821996	77787928													High	High	High	High	Not Found	Not Found	Not Found	Not Found	Not Found	Not Found	Not Found	Not Found	Not Found	Not Found	Not Found	Not Found		Accession_212683
FALSE	High	IsMasterProtein	1624	3	Accession_435401	FALSE	0	18	4	28	2	4	255	26.8	6.83			4.33351e+07	490373	9.7029e+07	97327152	147396672	55108794	32463886	429803678	1.20713e+08	491481760	354350464		498490480	446049106	Not Found	Peak Found	Peak Found	Peak Found	High	High	High	High	High	High	High	Peak Found	Peak Found	Not Found	High	High		Accession_435401
FALSE	High	IsMasterProtein	1579	35	Accession_90195	FALSE	0.001	4	2	13	0	1	505	58.4	5.58	12281582	102815256	65658714	56016592		4.33526e+06											Peak Found	High	High	High	Not Found	Peak Found	Not Found	Not Found	Not Found	Not Found	Not Found	Not Found	Not Found	Not Found	Not Found	Not Found		Accession_90195
FALSE	High	IsMasterProtein	3539	1	Accession_80225	FALSE	0.002	2	1	7	1	1	382	44.3	5.47										18451310	924309	149786624	210706464	156925376	105443488	71863952	Not Found	Not Found	Not Found	Not Found	Not Found	Not Found	Not Found	Not Found	Not Found	High	Peak Found	High	High	High	High	High		Accession_80225
FALSE	High	IsMasterProtein	5130	9	Accession_368271	FALSE	0	5	2	26	0	2	308	35	9.32			7.71219e+06	2.61644e+06	3.38596e+07	72381683	92431067	1.21721e+08	133764119	2.37487e+08	8.70109e+07	400576146	538535095	4.14956e+08	412428581	318840109	Not Found	Not Found	High	Peak Found	High	High	High	High	High	High	Peak Found	High	High	High	High	High		Accession_368271
FALSE	High	IsMasterProtein	1641	1	Accession_124077	FALSE	0.002	10	5	9	5	5	440	49	6.33	2.08754e+07	8.43e+07	187789403	2.26588e+08	85547436	1.07774e+08	1.06109e+08	9.49301e+06	9.03905e+06	3.60961e+06	4.497e+07		1.19864e+07	9376381	4.66611e+06	3.35328e+06	Peak Found	High	High	High	High	High	High	Peak Found	Peak Found	Peak Found	Peak Found	Not Found	Peak Found	Peak Found	Peak Found	Peak Found		Accession_124077
FALSE	High	IsMasterProtein	1994	24	Accession_4753	FALSE	0.001	3	3	11	1	1	1166	128.8	5.85					109313240	90327536	127602416					57801160		54526500	33625708	61285377	Not Found	Not Found	Not Found	Not Found	High	High	High	Not Found	Not Found	Not Found	Not Found	High	Not Found	High	High	High		Accession_4753
FALSE	High	IsMasterProtein	90	6	Accession_285445	FALSE	0.001	7	5	13	3	4	877	96.5	5.2	58710148	258935416	9.97966e+07	9.14719e+06			2.73961e+06		76517568	110474784		9431769	5.02561e+06	5671508			High	High	High	Peak Found	Not Found	Not Found	Peak Found	Not Found	Peak Found	Peak Found	Not Found	Peak Found	Peak Found	Peak Found	Not Found	Not Found		Accession_285445
FALSE	High	IsMasterProtein	232	34	Accession_24638	FALSE	0.001	6	2	11	1	2	386	41.3	5.16	51434524	109291060	116175464	3.81792e+07	10887394	10820631	15862006	10401751		11909854	7171835		26392586	23893018		13384906	High	High	High	High	High	Peak Found	High	Peak Found	Not Found	Peak Found	Peak Found	Not Found	Peak Found	Peak Found	Not Found	Peak Found		Accession_24638
FALSE	High	IsMasterProtein	373	1	Accession_295214	FALSE	0.001	5	4	10	4	4	1003	110.9	5.06	1.46581e+07	96735978	90166702	49591061													Peak Found	High	High	High	Not Found	Not Found	Not Found	Not Found	Not Found	Not Found	Not Found	Not Found	Not Found	Not Found	Not Found	Not Found		Accession_295214
FALSE	High	IsMasterProtein	1216	1	Accession_468023	FALSE	0.001	5	3	13	2	2	512	54.7	7.2			477118		66468524	31756016	19084928	14920799	11123900	115855874	3300983	75896154	57650928	109109232	20936766	10780085	Not Found	Not Found	Peak Found	Not Found	High	High	Peak Found	Peak Found	Peak Found	High	Peak Found	Peak Found	Peak Found	Peak Found	Peak Found	Peak Found		Accession_468023
FALSE	High	IsMasterProtein	2062	29	Accession_312884	FALSE	0	19	8	29	1	5	444	48.5	5.59	3.28634e+07	146176249	107500104	105489401		718054	3.73379e+06	16543780		1.27748e+06	1.90632e+06	2.96226e+06	1.2431e+07	1.78478e+07	89999959	7.44543e+07	High	High	High	High	Not Found	Peak Found	High	Peak Found	Not Found	Peak Found	Peak Found	Peak Found	High	High	High	High		Accession_312884
FALSE	High	IsMasterProtein	3772	4	Accession_58591	FALSE	0.004	3	2	6	1	2	673	78.4	5.47	6.74601e+07	140904688	76944415	66636528	2.24644e+07	15514465	13398140	7349107	3.27649e+06								High	High	High	High	High	Peak Found	Peak Found	Peak Found	Peak Found	Not Found	Not Found	Not Found	Not Found	Not Found	Not Found	Not Found		Accession_58591
FALSE	High	IsMasterProtein	936	8	Accession_334289	FALSE	0	8	5	19	1	2	600	66.5	5.66	137949856	5336056	300219704	184968944					643595								High	Peak Found	High	High	Not Found	Not Found	Not Found	Not Found	Peak Found	Not Found	Not Found	Not Found	Not Found	Not Found	Not Found	Not Found		Accession_334289
FALSE	High	IsMasterProtein	3905	1	Accession_474955	FALSE	0	13	6	30	6	6	505	52.4	6.89	9.85291e+06	3742925	4.15243e+06		133797665	7.14525e+07	26936012	342614700	229104669	988197272	1.80931e+08	398372236	558766952	457947858	4.47571e+07	171635730	Peak Found	Peak Found	Peak Found	Peak Found	High	High	Peak Found	High	High	High	High	High	High	High	Peak Found	Peak Found		Accession_474955
FALSE	High	IsMasterProtein	4838	1	Accession_463961	FALSE	0.004	6	1	5	1	1	148	16.6	8.29	97149950	164186020	152877008	117183774	3.74412e+06		9137720	2.09937e+06		41103832		23510260	11955013	24114768	20693794	11493931	High	High	High	High	Peak Found	Not Found	Peak Found	Peak Found	Not Found	Peak Found	Not Found	Peak Found	Peak Found	Peak Found	Peak Found	Peak Found		Accession_463961
FALSE	High	IsMasterProtein	3408	1	Accession_52520	FALSE	0.004	4	2	4	2	2	569	62.9	6.65	20287296	3.10104e+07	26362259	39510605	23166850	2.30726e+07	35729196	12657524	7344578	31296396	2.4216e+06						Peak Found	High	High	High	Peak Found	Peak Found	Peak Found	Peak Found	Peak Found	Peak Found	Peak Found	Not Found	Not Found	Not Found	Not Found	Not Found		Accession_52520
FALSE	High	IsMasterProtein	3178	1	Accession_366497	FALSE	0.004	4	1	4	1	1	283	29.4	5.4										1.2619e+06		109599920	160962912	58798200	207309648	207655784	Not Found	Not Found	Not Found	Not Found	Not Found	Not Found	Not Found	Not Found	Not Found	Peak Found	Not Found	Peak Found	High	High	High	High		Accession_366497
FALSE	High	IsMasterProtein	1394	1	Accession_260485	FALSE	0.009	1	2	3	2	2	2536	281.7	4.77	44479828	116076680	55948536	63245812			326534				544040		1.61598e+06				High	Peak Found	High	High	Not Found	Not Found	Peak Found	Not Found	Not Found	Not Found	Peak Found	Not Found	Peak Found	Not Found	Peak Found	Peak Found		Accession_260485
FALSE	High	IsMasterProtein	1812	1	Accession_3119	FALSE	0	13	7	25	7	7	551	61.7	6.14				1319764	3.43398e+06	5.86263e+06	981725	3.11578e+06	7159491	1.05043e+07	4.94379e+06	1.33927e+08	1.71625e+08	1.91731e+08	4.11989e+08	312526725	Not Found	Not Found	Not Found	Peak Found	Peak Found	Peak Found	Peak Found	Peak Found	Peak Found	High	Peak Found	High	High	High	High	High		Accession_3119
FALSE	High	IsMasterProtein	725	1	Accession_430198	FALSE	0	10	3	16	2	2	290	30.9	5.08	7.09178e+06	1.89374e+06			208977696	109393836	314995464	201546342	177387902	393022540	157766115		32293820		77453792	138732092	Peak Found	Peak Found	Not Found	Not Found	High	Peak Found	High	High	Peak Found	High	Peak Found	Not Found	Peak Found	Not Found	High	Peak Found		Accession_430198
FALSE	High	IsMasterProtein	2651	3	Accession_257412	FALSE	0.001	4	2	16	1	1	534	58.7	5.68	3.71039e+07	157689733	261626492	169802299	15224103	7.05021e+06	18870234			2.85874e+06	7.87692e+06		1.57277e+06	1.88067e+06	2412555		Peak Found	High	High	High	High	High	Peak Found	Not Found	Not Found	Peak Found	Peak Found	Not Found	Peak Found	Peak Found	Peak Found	Not Found		Accession_257412
FALSE	High	IsMasterProtein	3010	2	Accession_286126	FALSE	0.002	2	1	8	0	1	476	52.7	5.33	80493751	88705040	76875362	29072323	7.02423e+06	2.16141e+06	931464	292272					4232154	1.4349e+06	1.55373e+06		High	High	High	High	Peak Found	Peak Found	Peak Found	Peak Found	Not Found	Not Found	Not Found	Not Found	Peak Found	Peak Found	Peak Found	Not Found		Accession_286126
FALSE	High	IsMasterProtein	4492	1	Accession_371451	FALSE	0.001	7	1	10	1	1	136	15	7.18	1.95566e+06				1.8929e+07		4.42894e+07	161288632	111699147	256421708	40137683	59627667	75711654	76297385	170220380	115828488	Peak Found	Not Found	Not Found	Not Found	Peak Found	Not Found	Peak Found	High	High	High	Peak Found	High	High	High	High	Peak Found		Accession_371451
FALSE	High	IsMasterProtein	207	1	Accession_86603	FALSE	0.003	5	3	6	3	3	499	57.7	5.21	3.33129e+07	186527164	143012824	2.17829e+07	66896506	4.53124e+07	35095027	9639707			5480466				2.75319e+06	1.95709e+06	Peak Found	High	High	Peak Found	High	Peak Found	High	Peak Found	Not Found	Not Found	Peak Found	Not Found	Not Found	Not Found	Peak Found	Peak Found		Accession_86603
FALSE	High	IsMasterProtein	4894	1	Accession_258060	FALSE	0.002	9	5	9	5	5	743	84.7	5.49								17312906		4.08445e+06		88070867	1.43063e+08	203240288	162333678	97790956	Not Found	Not Found	Not Found	Not Found	Not Found	Not Found	Not Found	Peak Found	Not Found	Peak Found	Not Found	Peak Found	High	High	High	Peak Found		Accession_258060
FALSE	High	IsMasterProtein	2144	1	Accession_9025	FALSE	0	17	3	21	3	3	193	22.3	4.44	236681136				10035946	1.79412e+07	2.762e+07	6.11402e+08	76513264	517397660	4.4281e+07	483976545	8.90794e+08	582481812	4.81713e+07	444324544	Peak Found	Not Found	Not Found	Not Found	High	High	High	High	High	High	High	High	High	High	High	High		Accession_9025
FALSE	High	IsMasterProtein	2707	1	Accession_279746	FALSE	0.001	4	1	9	1	1	335	35.8	5.78										15137387		244820368	197462400	164694704	108048328	167998096	Not Found	Not Found	Not Found	Not Found	Not Found	Not Found	Not Found	Not Found	Not Found	High	Not Found	High	High	High	Peak Found	High		Accession_279746
FALSE	High	IsMasterProtein	2498	3	Accession_342157	FALSE	0.005	2	1	4	0	1	381	41.3	6.15						30393518		19879954		75377560	45595656	142110856	129970992	209243616	236517280	130075208	Not Found	Not Found	Not Found	Not Found	Not Found	Peak Found	Not Found	Peak Found	Not Found	High	Peak Found	High	Peak Found	Peak Found	High	High		Accession_342157
FALSE	High	IsMasterProtein	449	1	Accession_436699	FALSE	0	4	2	19	2	2	473	53.7	5.41	78714656	512442		564610	99499440	61677428	65286020	10096233		33924788	1.25105e+07	563620544	159754816	381388448	45380540	240360016	Peak Found	Peak Found	Not Found	Peak Found	High	High	High	Peak Found	Not Found	High	Peak Found	High	High	High	High	High		Accession_436699
FALSE	High	IsMasterProtein	1526	2	Accession_196985	FALSE	0.01	5	1	3	0	1	166	17.5	5.85					104452552	73397360	125796800					46554360	36899508		73631000	44233664	Not Found	Not Found	Not Found	Not Found	Peak Found	Peak Found	Peak Found	Not Found	Not Found	Not Found	Not Found	High	High	Not Found	Peak Found	High		Accession_196985
FALSE	High	IsMasterProtein	2913	1	Accession_210969	FALSE	0.004	2	1	5	1	1	423	48.7	5.66	78356336	60325456	165937968	35947812	66054956	40282376	38600356										High	High	High	Peak Found	High	High	Peak Found	Not Found	Not Found	Not Found	Not Found	Not Found	Not Found	Not Found	Not Found	Not Found		Accession_210969
FALSE	High	IsMasterProtein	4367	1	Accession_46942	FALSE	0.001	7	2	14	2	2	237	27.7	8.05	705024	12237159		1.42534e+06	1.70808e+07	1.41379e+07	4.07416e+07	1.95533e+07	25112868	49539508	1.29388e+07	225145099	81810408	1.92122e+08	546308426	2.14306e+08	Peak Found	Peak Found	Not Found	Peak Found	High	High	High	High	High	Peak Found	Peak Found	High	High	High	High	High		Accession_46942
FALSE	High	IsMasterProtein	2394	1	Accession_91774	FALSE	0.002	5	1	11	1	1	175	19	5.07	61356716	91223944	30119548	96316496	128628320	53126172	111794200			1.10894e+06							High	High	High	High	High	High	High	Not Found	Not Found	Peak Found	Not Found	Not Found	Not Found	Not Found	Not Found	Not Found		Accession_91774
FALSE	High	IsMasterProtein	421	10	Accession_325319	FALSE	0	15	4	24	1	2	292	32.1	5.91	31445184	7.89728e+07	74220084	99326992	79888000	40685536	59512376		177883004	93494768	3.4419e+06			42840364			Peak Found	Peak Found	High	High	Peak Found	Peak Found	High	Not Found	High	High	Peak Found	High	Not Found	Peak Found	Not Found	Not Found		Accession_325319
FALSE	High	IsMasterProtein	1269	1	Accession_310068	FALSE	0.002	3	3	6	3	3	1198	130.1	4.49								73643664	33111164			4.16633e+06	88100360	115883674	164517179	211691131	Not Found	Not Found	Not Found	Not Found	Not Found	Not Found	Not Found	Peak Found	Peak Found	Not Found	Not Found	Peak Found	High	High	High	High		Accession_310068
FALSE	High	IsMasterProtein	4879	1	Accession_269231	FALSE	0	6	2	22	2	2	423	46.9	4.54		149047776			223081856	191974744	501097160	9131988				79165756	93104148	1.63902e+08	3.89152e+08	381988142	Not Found	Peak Found	Not Found	Not Found	High	High	High	Peak Found	Not Found	Not Found	Not Found	High	High	High	High	High		Accession_269231
FALSE	High	IsMasterProtein	532	27	Accession_60161	FALSE	0	20	6	24	2	4	333	35.2	7.06	116196039	3.37527e+08	1.4106e+08	141985448	5.9636e+07	29368893	30020244	33060176		6.34127e+07		19695826	19450885	24445532	6595044	4.21787e+07	High	High	High	High	High	High	Peak Found	Peak Found	Not Found	Peak Found	Not Found	Peak Found	Peak Found	Peak Found	Peak Found	High		Accession_60161
FALSE	High	IsMasterProtein	4834	1	Accession_479413	FALSE	0.001	2	1	9	1	1	382	42.7	6.54		5691029										216916624	263873984	419719648	359468064	334718336	Not Found	Peak Found	Not Found	Not Found	Not Found	Not Found	Not Found	Not Found	Not Found	Not Found	Not Found	High	High	High	High	High		Accession_479413
FALSE	High	IsMasterProtein	4797	2	Accession_48359	FALSE	0.005	12	2	4	1	2	151	16.8	6.95		1.31426e+07			1.91269e+06		1.80352e+07	63090034		335686536	2.76826e+06	107734629	79963357	112263046	37851996	2.10988e+07	Not Found	Peak Found	Not Found	Not Found	Peak Found	Not Found	Peak Found	High	Not Found	High	Peak Found	Peak Found	High	High	Peak Found	Peak Found		Accession_48359
FALSE	High	IsMasterProtein	4746	1	Accession_234278	FALSE	0.005	3	1	4	1	1	324	36.8	5.96					76488040	91599480	69167824		1.46399e+06	7.3905e+06		154651616	85718248	181135952	150991280	88611336	Not Found	Not Found	Not Found	Not Found	High	High	High	Not Found	Peak Found	Peak Found	Not Found	High	Peak Found	Peak Found	Peak Found	Peak Found		Accession_234278
FALSE	High	IsMasterProtein	3821	1	Accession_172897	FALSE	0.001	13	3	14	3	3	244	27.8	8.53				63647304	25615064	13445207	18593348	16566254		5.14053e+06	27477800	3.43929e+08	304192742	500180860	908188728	362300928	Not Found	Not Found	Not Found	Peak Found	High	Peak Found	Peak Found	Peak Found	Not Found	High	Peak Found	High	High	High	High	High		Accession_172897
FALSE	High	IsMasterProtein	3074	1	Accession_36216	FALSE	0.002	4	1	7	1	1	337	37.7	8								59416286		151644000	48285324	155121728	169077008	97637240	202116704	276355232	Not Found	Not Found	Not Found	Not Found	Not Found	Not Found	Not Found	Peak Found	Not Found	High	Peak Found	High	High	High	High	High		Accession_36216
FALSE	High	IsMasterProtein	771	1	Accession_216759	FALSE	0.005	10	2	4	2	2	208	22.6	8.1	137140326	101282858	199359042	60548474	43166220	86353787	32857574		15868857			1949228800	3827011584	2589559552	3799867392	3929104896	High	Peak Found	Peak Found	High	High	Peak Found	Peak Found	Not Found	Peak Found	Not Found	Not Found	Peak Found	Peak Found	Peak Found	Peak Found	Peak Found		Accession_216759
FALSE	High	IsMasterProtein	2458	1	Accession_390986	FALSE	0.006	6	1	3	1	1	180	20.4	5.59	24472318	59281540	60803028	61823448	6385910	41456676	48682192						5.71489e+06				Peak Found	High	Peak Found	Peak Found	Peak Found	High	High	Not Found	Not Found	Not Found	Not Found	Not Found	Peak Found	Not Found	Not Found	Not Found		Accession_390986
FALSE	High	IsMasterProtein	3399	1	Accession_240010	FALSE	0.001	2	2	14	2	2	787	88.3	6.49	86000182	85934110	94667390	85071950	47081119	92895336	147924364	16743484	7262859	3.47588e+06		7.46548e+06	4.35705e+06		16291503	29217158	Peak Found	High	High	High	Peak Found	High	High	High	Peak Found	High	Not Found	Peak Found	Peak Found	Peak Found	Peak Found	Peak Found		Accession_240010
FALSE	High	IsMasterProtein	916	6	Accession_184351	FALSE	0.005	4	1	4	0	1	370	41.1	7.01								8439864		31032178		59437796	82395768	96141288	184780208	105391288	Not Found	Not Found	Not Found	Not Found	Not Found	Not Found	Not Found	Peak Found	Not Found	Peak Found	Not Found	Peak Found	High	High	High	Peak Found		Accession_184351
FALSE	High	IsMasterProtein	211	1	Accession_151640	FALSE	0.002	9	2	8	2	2	253	27	9.88									1.76564e+08	9617842		70722362	63165366	45143928	25812946	11828544	Not Found	Not Found	Not Found	Not Found	Not Found	Not Found	Not Found	Not Found	Peak Found	Peak Found	Not Found	High	High	High	High	High		Accession_151640
FALSE	High	IsMasterProtein	3709	1	Accession_268327	FALSE	0.002	7	1	7	1	1	126	13.5	4.93	678255			1.33649e+06	125086832	83671952	106646208	22267694		48823844	51974036				2.59836e+06		Peak Found	Not Found	Not Found	Peak Found	High	High	High	Peak Found	Not Found	Peak Found	High	Not Found	Not Found	Not Found	Peak Found	Not Found		Accession_268327
FALSE	High	IsMasterProtein	3433	14	Accession_103930	FALSE	0	10	7	38	0	2	691	70.8	5.06		89431	363620	202687	7761404		742486		878180		711735	143399	4.22255e+07	1.51208e+07	7.15586e+06	976745	Not Found	Peak Found	Peak Found	Peak Found	Peak Found	Not Found	Peak Found	Not Found	Peak Found	Not Found	Peak Found	Peak Found	High	High	High	Peak Found		Accession_103930
FALSE	High	IsMasterProtein	511	5	Accession_444461	FALSE	0.003	17	2	6	1	2	140	15.1	6.77	100601336	133256424	131845040	43475960	65730724		86186688					78266136				22548194	Peak Found	High	High	Peak Found	High	High	Peak Found	Not Found	Not Found	Not Found	Not Found	Peak Found	Not Found	Not Found	Not Found	Peak Found		Accession_444461
FALSE	High	IsMasterProtein	2101	1	Accession_314351	FALSE	0.007	9	1	3	1	1	98	10.4	6.47	79275200	222650288	125411344	85225288	104212272	29709846	61078028	183922688	116659616	339740864	173741280	4.47697e+07	49721744	95304456			Peak Found	Peak Found	Peak Found	Peak Found	Peak Found	Peak Found	Peak Found	Peak Found	Peak Found	Peak Found	Peak Found	High	High	High	Not Found	Not Found		Accession_314351
FALSE	High	IsMasterProtein	3325	1	Accession_153334	FALSE	0.008	1	1	3	1	1	837	94.4	6.37	43245188	73016992	69235160	50175212	269329568	64874076		2307106									High	High	High	Peak Found	Peak Found	Peak Found	Not Found	Peak Found	Not Found	Not Found	Not Found	Not Found	Not Found	Not Found	Not Found	Not Found		Accession_153334
FALSE	High	IsMasterProtein	2214	2	Accession_381311	FALSE	0.002	3	4	8	3	4	1105	128.8	5.99	126796957	148705932	154852281	1.96587e+08	2.16589e+08	52000188	1.864e+08	10716951		43356802	1.49875e+07	1.04025e+08	1.55348e+08	209665227	1.27933e+07	1.99917e+07	High	High	High	High	Peak Found	High	Peak Found	Peak Found	Not Found	Peak Found	Peak Found	Peak Found	Peak Found	Peak Found	High	Peak Found		Accession_381311
FALSE	High	IsMasterProtein	4192	1	Accession_438515	FALSE	0.002	3	4	7	4	4	1596	173.5	4.97	36311320	34823895	6.72288e+07	49768598	35227724	16149511	29693680	2.47063e+06		2.00902e+06						4.55172e+06	Peak Found	High	High	High	Peak Found	Peak Found	High	Peak Found	Not Found	Peak Found	Not Found	Not Found	Not Found	Not Found	Not Found	Peak Found		Accession_438515
FALSE	High	IsMasterProtein	1904	1	Accession_100135	FALSE	0.001	5	2	9	2	2	438	50.3	4.98					1.74911e+06	6843338	14091804	11985107	3.27794e+06	2.28345e+06	7.51743e+06	100865248	183068152	98409336	99385536	99782752	Not Found	Not Found	Not Found	Not Found	Peak Found	Peak Found	Peak Found	High	Peak Found	Peak Found	Peak Found	High	High	High	High	High		Accession_100135
FALSE	High	IsMasterProtein	1689	30	Accession_110092	FALSE	0.002	22	2	7	0	1	76	8.8	4.75	49751879	257507394	108347168	53817468					3.00165e+06	2.07416e+06				967438			High	High	High	High	Not Found	Not Found	Not Found	Not Found	Peak Found	Peak Found	Not Found	Not Found	Not Found	Peak Found	Not Found	Not Found		Accession_110092
FALSE	High	IsMasterProtein	626	1	Accession_3748	FALSE	0.003	4	1	5	1	1	586	64.3	5.29	30506894	54548292	35326276	44715512	4238159	1.83014e+06				1.77399e+06							High	Peak Found	High	High	High	Peak Found	Not Found	Not Found	Not Found	Peak Found	Not Found	Not Found	Not Found	Not Found	Not Found	Not Found		Accession_3748
FALSE	High	IsMasterProtein	2121	1	Accession_20358	FALSE	0.001	6	3	10	3	3	501	57.3	6.01	88419480	139408730	9.3872e+07	1.46712e+08	112203548	131106339	1.98545e+08		20478696		1.36366e+07	1907261	45961685	70531808	4.26624e+07	104825156	High	Peak Found	High	Peak Found	Peak Found	High	High	Not Found	Peak Found	Not Found	Peak Found	Peak Found	High	High	High	High		Accession_20358
FALSE	High	IsMasterProtein	2492	13	Accession_259353	FALSE	0.001	5	3	10	0	1	659	71	6	56573820	187459760	168517232	171704160	25480816	8905842	31390710		1.12973e+06	2.28215e+06		16088415	9985061	18969124	30070730	10145202	High	High	High	High	High	Peak Found	High	Not Found	Peak Found	Peak Found	Not Found	Peak Found	Peak Found	Peak Found	High	Peak Found		Accession_259353
FALSE	High	IsMasterProtein	2794	1	Accession_21548	FALSE	0.001	6	1	10	1	1	270	28.9	5.62					4.68176e+06	3.35033e+06	786574	42288191	27905590	103886264	6.75444e+06	3.59959e+06	23512962	2.34225e+07		29235663	Not Found	Not Found	Not Found	Not Found	Peak Found	Peak Found	Peak Found	High	High	High	Peak Found	Peak Found	High	Peak Found	High	High		Accession_21548
FALSE	High	IsMasterProtein	2001	1	Accession_62013	FALSE	0.003	3	1	6	1	1	328	37.2	6.61												67120719	6.78134e+07	244595008			Not Found	Not Found	Not Found	Not Found	Not Found	Not Found	Not Found	Not Found	Not Found	Not Found	Not Found	High	High	High	Not Found	Not Found		Accession_62013
FALSE	High	IsMasterProtein	4639	1	Accession_410571	FALSE	0.002	3	1	8	1	1	306	35.3	9.54				1.9762e+06	7644557		13419244	44783468		69864984	23193672	105672424	82710656	147161344	288490080	154396656	Not Found	Not Found	Not Found	Peak Found	Peak Found	Not Found	Peak Found	Peak Found	Not Found	Peak Found	High	High	High	High	High	High		Accession_410571
FALSE	High	IsMasterProtein	5227	13	Accession_191456	FALSE	0.003	7	2	7	1	2	322	34.4	6.58	26968663	46907818	70808876	29838725	3.76178e+06					5956949		18919586	66572628		32428686	55771984	High	High	High	High	Peak Found	Not Found	Not Found	Not Found	Not Found	Peak Found	Not Found	Peak Found	Peak Found	Not Found	Peak Found	Peak Found		Accession_191456
FALSE	High	IsMasterProtein	4696	1	Accession_110616	FALSE	0	18	6	30	6	6	368	41.1	5.05	2.05887e+06	1.06316e+07	8.59616e+06	9.49191e+06	2.08901e+06	24659997	6924550	699606442	6.33e+08	1.10452e+09	3.23566e+08	5.91812e+07	272118130	496569218	1650996400	1291844856	Peak Found	Peak Found	Peak Found	Peak Found	Peak Found	Peak Found	Peak Found	High	High	High	High	High	High	High	High	High		Accession_110616
FALSE	High	IsMasterProtein	550	2	Accession_131875	FALSE	0	25	5	60	2	3	184	20.4	5.8		1.45652e+06		6584950	91595348	74238712	88423524	169536669	1.22075e+08	262667406	239719778	3.90286e+06	49197755	5.68685e+07	6009550	108518922	Not Found	Peak Found	High	Peak Found	High	High	High	High	High	High	High	Peak Found	Peak Found	High	Peak Found	High		Accession_131875
FALSE	High	IsMasterProtein	1563	1	Accession_53215	FALSE	0.002	3	2	9	2	2	648	73.3	5.31	66831206	134155283	81551644	1.09416e+08	1.19049e+07	4.20991e+07	6.479e+07	7.25509e+06			3.83089e+06	680641	2.41823e+06	1.54237e+06		1.06389e+06	High	High	High	High	Peak Found	High	High	Peak Found	Not Found	Not Found	Peak Found	Peak Found	Peak Found	Peak Found	Not Found	Peak Found		Accession_53215
FALSE	High	IsMasterProtein	2718	1	Accession_329384	FALSE	0	8	6	24	6	6	866	96.6	4.5	58943136	94751901	189078624	1.34375e+08	66945056	52555503	99247021		4647580		2.08976e+06			8379404		6.74229e+06	High	High	High	High	High	High	High	Not Found	Peak Found	Not Found	Peak Found	Not Found	Not Found	Peak Found	Not Found	Peak Found		Accession_329384
FALSE	High	IsMasterProtein	4137	1	Accession_393410	FALSE	0.002	2	1	7	1	1	443	48.1	4.08	5.01779e+07	6.53483e+07	92763944	25602752	198032772	126782514	129297000	22638098	485110624		2.69457e+07	2.55818e+06	17003190	4273807		3265928	Peak Found	Peak Found	High	High	High	High	High	High	High	Not Found	Peak Found	Peak Found	Peak Found	Peak Found	Not Found	Peak Found		Accession_393410
FALSE	High	IsMasterProtein	110	10	Accession_50533	FALSE	0	23	6	118	0	3	270	30.1	4.88			3.23161e+06		24844786		120173816	148582294	82172072	261077948		36441208	77561392	63829860	39719848	57403924	High	Peak Found	Peak Found	Not Found	High	Peak Found	High	Peak Found	Peak Found	High	Not Found	Peak Found	High	High	Peak Found	Peak Found		Accession_50533
FALSE	High	IsMasterProtein	3516	1	Accession_377207	FALSE	0.004	4	2	5	2	2	535	62.2	4.98	2887931	2.0723e+06			24952251	3787001	7.08059e+07	24320954	3390415	9752722	4299019	167854800	8.52538e+07	96103968	363857984	343516660	Peak Found	Peak Found	Not Found	Not Found	Peak Found	Peak Found	Peak Found	Peak Found	Peak Found	Peak Found	Peak Found	High	High	High	High	Peak Found		Accession_377207
FALSE	High	IsMasterProtein	2363	2	Accession_130387	FALSE	0.004	5	1	4	0	1	186	21.1	5.24	18281704	79963048	42374308	41440668								5.46155e+06	2.99417e+06				High	High	High	High	Not Found	Not Found	Not Found	Not Found	Not Found	Not Found	Not Found	Peak Found	Peak Found	Not Found	Not Found	Not Found		Accession_130387
FALSE	High	IsMasterProtein	4659	1	Accession_226647	FALSE	0	22	6	29	6	6	268	29.6	4.86	1.65571e+08	5.94013e+07	81985457	29026710	630388610	6.89748e+08	1255292127	71652002	3.34382e+08	2.8138e+08	43911682	235583728	722691	2.23147e+08	46000012		High	Peak Found	Peak Found	Peak Found	High	High	High	High	High	High	High	Peak Found	Peak Found	High	Peak Found	Not Found		Accession_226647
FALSE	High	IsMasterProtein	573	5	Accession_106714	FALSE	0.003	16	1	6	0	1	75	8.4	4.12	136851072	317840518	2.0309e+08	197470373	33221212	16393244	31798670	17758964	1.97194e+06	38418916		84505296	98222432	57568480	30170266	45902324	High	High	Peak Found	Peak Found	Peak Found	Peak Found	Peak Found	Peak Found	Peak Found	High	Not Found	Peak Found	High	High	Peak Found	Peak Found		Accession_106714
FALSE	High	IsMasterProtein	5213	21	Accession_187255	FALSE	0.004	4	1	5	0	1	307	34.1	8.51	17328022	128144920	107182384	159222480	63847836	77481040	84637728					38344164	23949542	62229236			Peak Found	High	Peak Found	Peak Found	High	High	High	Peak Found	Not Found	Peak Found	High	Peak Found	Peak Found	Peak Found	Peak Found	Peak Found		Accession_187255
FALSE	High	IsMasterProtein	4730	1	Accession_60105	FALSE	0.001	4	2	13	2	2	464	51.8	4.39	8.50867e+07	224969300	340926117	168750196	38419281	12331097	35912008	4.94355e+06	20205700	7489452	6448560	24387025	6.7118e+07	5.4707e+06	6.69825e+06		High	High	High	High	High	High	High	High	Peak Found	Peak Found	Peak Found	Peak Found	High	Peak Found	Peak Found	Not Found		Accession_60105
FALSE	High	IsMasterProtein	3863	1	Accession_76975	FALSE	0.005	1	1	4	1	1	811	94.1	5.97	26951036	70245864	71093384	76244232	22960312	22745740	43356536										Peak Found	High	Peak Found	High	Peak Found	High	High	Not Found	Not Found	Not Found	Not Found	Not Found	Not Found	Not Found	Not Found	Not Found		Accession_76975
FALSE	High	IsMasterProtein	2984	3	Accession_237099	FALSE	0.001	23	2	11	0	1	130	12.7	4.61										1.81779e+06		119678032	193292704	72494376	77111384	82375056	Not Found	Not Found	Not Found	Not Found	Not Found	Not Found	Not Found	Not Found	Not Found	Peak Found	Not Found	Peak Found	High	High	High	Peak Found		Accession_237099
FALSE	High	IsMasterProtein	600	1	Accession_179910	FALSE	0.003	3	1	5	1	1	399	44.9	5.62	55231795	59679208	2.48683e+07	22245680	1.27278e+07		417320	3.85039e+06		2.86596e+06	606267	2427342	11159567	1.5715e+06			High	High	High	High	Peak Found	Not Found	Peak Found	Peak Found	Not Found	Peak Found	Peak Found	Peak Found	Peak Found	Peak Found	Not Found	Not Found		Accession_179910
FALSE	High	IsMasterProtein	2585	3	Accession_189127	FALSE	0.006	4	1	4	0	1	165	19.1	5.27	24952706	79579168	52800184	68371224		5.5686e+06	2.67526e+06										Peak Found	High	High	High	Not Found	High	Peak Found	Not Found	Not Found	Not Found	Not Found	Not Found	Not Found	Not Found	Not Found	Not Found		Accession_189127
FALSE	High	IsMasterProtein	5119	1	Accession_13411	FALSE	0.003	19	2	5	2	2	130	14.3	5.27	20992472	55143804	47895388	78476976	119959792	142826464	258947136	27932846	53734056	161189328					17912006		Peak Found	Peak Found	Peak Found	Peak Found	High	High	High	Peak Found	High	Peak Found	Not Found	Not Found	Not Found	Not Found	Peak Found	Not Found		Accession_13411
FALSE	High	IsMasterProtein	3518	2	Accession_117886	FALSE	0.009	1	1	3	0	1	580	65.3	5.44				24101302					2.48275e+07		3.14465e+06	217799440	417759712	294863584	320353184	351671488	Not Found	Not Found	Not Found	Peak Found	Not Found	Not Found	Not Found	Not Found	Peak Found	Not Found	Peak Found	High	High	Peak Found	Peak Found	High		Accession_117886
FALSE	High	IsMasterProtein	1674	19	Accession_474943	FALSE	0	69	18	761	9	10	334	36.3	6.37	1.30506e+08	1.92089e+08	1.46095e+08	1.2753e+08	1.46302e+10	9.63497e+09	1.83383e+10	1.02132e+10	11011753948	1.89747e+10	5.67616e+09	2.31952e+10	7.43618e+09	1.20543e+10	4.1284e+09	8.17108e+09	Peak Found	Peak Found	Peak Found	Peak Found	High	High	High	High	High	High	High	High	High	High	High	High		Accession_474943
FALSE	High	IsMasterProtein	3765	2	Accession_164311	FALSE	0	18	5	17	3	5	337	36.7	6.95	6.13436e+06	5.6048e+06	1.51535e+06		2.36016e+07	1.95466e+07	2.01726e+07	69140988	58886168	2.98656e+08	68480296	3.04709e+08	3.49631e+08	4.95732e+08	128633537	170299780	Peak Found	Peak Found	Peak Found	Not Found	High	Peak Found	Peak Found	High	Peak Found	High	High	High	High	High	High	High		Accession_164311
FALSE	High	IsMasterProtein	4855	1	Accession_43438	FALSE	0	7	3	30	3	3	533	59.8	8.54					30133290	12803256		5.30668e+07	66266864	1.40487e+08	22896654	3.76106e+07	5.47515e+07	6.74286e+07	1.29754e+08	96386703	Peak Found	Peak Found	Peak Found	Peak Found	High	Peak Found	High	High	High	High	Peak Found	High	High	High	High	High		Accession_43438
FALSE	High	IsMasterProtein	528	2	Accession_35891	FALSE	0.004	3	1	5	0	1	394	41.9	5.54	43280180	1.29352e+08	77949880	86970496	2.93589e+07				17546728	24274465	4.43143e+06	2.82101e+07	1.07021e+07	10270711	35121180	25116298	High	High	Peak Found	High	Peak Found	Not Found	Not Found	Not Found	Peak Found	Peak Found	Peak Found	Peak Found	Peak Found	Peak Found	High	Peak Found		Accession_35891
FALSE	High	IsMasterProtein	2577	7	Accession_31755	FALSE	0.001	6	2	10	0	2	354	38.9	6.61	1.62586e+08	241891040	26737212	49679776		8954342	6.21854e+07	30182296		1.85898e+07		1.07722e+08	54407399	84114506	5.02388e+06	8.56762e+06	High	High	Peak Found	High	Peak Found	High	Peak Found	Peak Found	Not Found	High	Peak Found	Peak Found	Peak Found	Peak Found	High	Peak Found		Accession_31755
FALSE	High	IsMasterProtein	1670	1	Accession_309532	FALSE	0.004	7	1	5	1	1	126	13.8	6.16		4387592		5656778	15672235		14835516	40984508	30068464	81202104	32802540	100508552	171576448	173796096	359222184	584494848	Not Found	Peak Found	Not Found	Peak Found	Peak Found	Not Found	Peak Found	Peak Found	Peak Found	High	Peak Found	High	High	High	High	Peak Found		Accession_309532
FALSE	High	IsMasterProtein	1341	1	Accession_22904	FALSE	0.002	8	3	8	3	3	461	50	4.94	1.33747e+08	79783184	3.37232e+07	3.02841e+07	1.6366e+08	7.49854e+07	102364933	1.13077e+06	4314682	453681	6.57585e+07		6.92668e+06	6634753	2.37951e+06		High	Peak Found	Peak Found	Peak Found	High	High	High	Peak Found	Peak Found	Peak Found	Peak Found	Not Found	Peak Found	Peak Found	Peak Found	Not Found		Accession_22904
FALSE	High	IsMasterProtein	2519	1	Accession_478962	FALSE	0.001	10	2	12	2	2	199	23	6.8					30287372	115390636	52081404	164515856	71592708	128010748		117485143	92830736	104504072	176639888	1.5332e+08	Not Found	Not Found	High	Not Found	High	High	High	High	High	High	Not Found	High	High	High	High	High		Accession_478962
FALSE	High	IsMasterProtein	3752	1	Accession_185511	FALSE	0.005	5	2	4	2	2	458	51.3	5.07					50595008	66207302	106372192	41513838	38419258	74188072	8.64694e+06	6.84517e+06	18734470	81314216	61747610	55890336	Not Found	Not Found	Not Found	Not Found	Peak Found	Peak Found	Peak Found	Peak Found	Peak Found	High	Peak Found	High	Peak Found	High	Peak Found	High		Accession_185511
FALSE	High	IsMasterProtein	3424	9	Accession_36605	FALSE	0	26	7	69	0	1	310	33	5.81	87303896	82007384	68355784	42175060				74419336	29284680	96203912	19780762		47539372			19167838	Peak Found	Peak Found	Peak Found	Peak Found	Not Found	Not Found	Not Found	High	High	Peak Found	High	Not Found	Peak Found	Not Found	Not Found	High		Accession_36605
FALSE	High	IsMasterProtein	917	1	Accession_409288	FALSE	0.004	6	1	4	1	1	140	15.3	5.45	28455386		73165592	47704584	211678224	110015680	157951456								113141376	82118528	Peak Found	Not Found	High	High	High	Peak Found	High	Not Found	Not Found	Not Found	Not Found	Not Found	Not Found	Not Found	Peak Found	Peak Found		Accession_409288
FALSE	High	IsMasterProtein	2317	1	Accession_128241	FALSE	0.003	2	1	6	1	1	438	49.8	5.69	1.86985e+07	58285364	45642520	38627307	5.3381e+06		2.02877e+06					7612745				817570	High	High	High	High	Peak Found	Not Found	Peak Found	Not Found	Not Found	Not Found	Not Found	Peak Found	Not Found	Not Found	Not Found	Peak Found		Accession_128241
FALSE	High	IsMasterProtein	2779	1	Accession_345361	FALSE	0.002	3	2	7	2	2	781	89.1	5.69	42218460	48924618	5.14153e+07	2.534e+07		1.50465e+06	2.84619e+06										High	High	High	High	Not Found	Peak Found	Peak Found	Not Found	Not Found	Not Found	Not Found	Not Found	Not Found	Not Found	Not Found	Not Found		Accession_345361
FALSE	High	IsMasterProtein	1912	1	Accession_327247	FALSE	0.002	5	4	9	4	4	839	96.3	5.48	1.6134e+07	2.94564e+07	7.65215e+07	73778674	63197829	67684975	91277380										High	Peak Found	High	High	High	High	High	Not Found	Not Found	Not Found	Not Found	Not Found	Not Found	Not Found	Not Found	Not Found		Accession_327247
FALSE	High	IsMasterProtein	5045	6	Accession_449030	FALSE	0	8	3	19	1	2	440	49.3	5.49	30298206	76688984	65934048	42242860											11613879	25582839	Peak Found	High	High	High	Not Found	Not Found	Not Found	Not Found	Not Found	Not Found	Not Found	Not Found	Not Found	Not Found	Peak Found	High		Accession_449030
FALSE	High	IsMasterProtein	4734	23	Accession_205706	FALSE	0.001	27	3	15	0	2	97	10.8	4.94	1.10023e+08	107951956	113553437	67991538	3.5412e+06		7.9132e+06		2.76916e+07	17274511	8786651	13782251	98136979	1.30657e+07		12670898	Peak Found	High	High	High	Peak Found	Not Found	Peak Found	Not Found	High	High	Peak Found	High	High	Peak Found	Not Found	High		Accession_205706
FALSE	High	IsMasterProtein	3261	1	Accession_391437	FALSE	0.004	8	1	4	1	1	209	22	4.73	24073568	93843240	55062004	42801972													Peak Found	High	High	High	Not Found	Not Found	Not Found	Not Found	Not Found	Not Found	Not Found	Not Found	Not Found	Not Found	Not Found	Not Found		Accession_391437
FALSE	High	IsMasterProtein	4499	1	Accession_162387	FALSE	0.002	2	1	8	1	1	442	49.1	5.86	77545328	1.62386e+08	92094080	102870000	9611598	4037511	28425840					9322965	4976408	8411170	2119513	3.48189e+06	High	High	High	High	Peak Found	Peak Found	High	Not Found	Not Found	Not Found	Not Found	Peak Found	Peak Found	Peak Found	Peak Found	Peak Found		Accession_162387
FALSE	High	IsMasterProtein	270	1	Accession_372991	FALSE	0	17	4	29	4	4	333	37	5.19		5.70723e+07	7.83104e+06	6.40644e+06	778260823	434128080	1084584671	2.08199e+08	7.57791e+07	877391680	1.17116e+08	4964967	159426263	78457917	7.55732e+07	136757724	Not Found	Peak Found	Peak Found	Peak Found	High	High	High	High	High	High	High	Peak Found	High	Peak Found	Peak Found	High		Accession_372991
FALSE	High	IsMasterProtein	1832	1	Accession_409779	FALSE	0	42	7	144	7	7	171	19.3	4.84	2.33035e+07	41231053	48659556	19563445	1.7005e+09	1.39915e+09	7.87921e+08	2.29807e+09	1.3347e+09	3.51153e+09	3.56806e+09	2.88651e+09	6749291228	3.26956e+09	3.07875e+09	3.20189e+09	Peak Found	Peak Found	Peak Found	Peak Found	High	High	High	High	High	High	High	High	High	High	High	High		Accession_409779
FALSE	High	IsMasterProtein	4468	1	Accession_41809	FALSE	0	19	6	28	6	6	275	29.8	5.54	19657562	24469120	7.48764e+06	6.63129e+06	1.5577e+08	4.19462e+07	9.38202e+07	2.00249e+09	1.38515e+09	1510136649	2.48998e+08	4.2127e+07	9.13901e+07	250539843	8.70939e+08	1837349977	Peak Found	Peak Found	Peak Found	Peak Found	High	Peak Found	High	High	High	High	High	Peak Found	Peak Found	High	High	High		Accession_41809
FALSE	High	IsMasterProtein	3317	1	Accession_463953	FALSE	0	21	6	58	6	6	331	36.6	4.7	1.44923e+09	1972404855	3179703776	3440209382	3.38438e+07	8663892	3.48848e+07	3.61171e+07	3.51184e+07	5.44785e+07	5.79745e+07	219674640	266661392	102986800	243304352	289662880	High	High	High	High	Peak Found	Peak Found	Peak Found	High	Peak Found	High	Peak Found	Peak Found	Peak Found	Peak Found	Peak Found	Peak Found		Accession_463953
FALSE	High	IsMasterProtein	766	3	Accession_151977	FALSE	0	18	8	39	7	8	564	61.2	5.35	1.26415e+08	2.29283e+08	1.23951e+08	1.01041e+08	3.48347e+08	1.51314e+08	2.63512e+08	111353660	6.11251e+07	87398813	26952791					37165868	High	High	High	High	High	High	High	High	Peak Found	High	Peak Found	Not Found	Not Found	Not Found	Not Found	Peak Found		Accession_151977
FALSE	High	IsMasterProtein	1762	1	Accession_348033	FALSE	0.005	5	1	4	1	1	238	25.2	9.36										4.00818e+06	1.58868e+06	38566500		34915904	114286368	2672866	Not Found	Not Found	Not Found	Not Found	Not Found	Not Found	Not Found	Not Found	Not Found	Peak Found	Peak Found	High	High	High	High	Peak Found		Accession_348033
FALSE	High	IsMasterProtein	3221	3	Accession_418355	FALSE	0.001	11	5	10	3	5	507	56.1	4.75	1.79345e+06	3.56173e+06	2216075	1.64313e+07	716111762	391083514	745366020	6.87392e+06		30011653		36126676	21364412	64356484		2.24633e+06	Peak Found	Peak Found	Peak Found	Peak Found	High	High	High	Peak Found	Not Found	Peak Found	Not Found	Peak Found	Peak Found	High	Peak Found	Peak Found		Accession_418355
FALSE	High	IsMasterProtein	2653	2	Accession_41974	FALSE	0	26	4	21	3	4	190	21.5	5.59		4.91587e+06	1.08669e+06		40808125	7.07407e+07	8.88393e+07	12914072	91797767	262265672	3.82877e+07	62392908	1.4947e+08	1.97425e+08	38612688	135439531	Not Found	Peak Found	Peak Found	Not Found	High	High	High	High	High	High	High	Peak Found	High	High	Peak Found	High		Accession_41974
FALSE	High	IsMasterProtein	1741	11	Accession_262415	FALSE	0.001	5	2	14	0	1	337	36.3	6.55					17324844		1.77418e+06	1.50012e+07	4174223	160685176		143013402	105682022	63635262	2.84174e+07	99377240	Not Found	Not Found	Not Found	Not Found	Peak Found	Not Found	Peak Found	Peak Found	Peak Found	High	Not Found	High	High	High	High	High		Accession_262415
FALSE	High	IsMasterProtein	388	1	Accession_187577	FALSE	0	15	2	23	2	2	209	22.8	4.94	18531297	29914696	4.46556e+07	3.75774e+07	3.18482e+08	2.41835e+08	3.59175e+08	43633728	37847668	89554593	10954062						High	High	High	High	High	High	High	High	High	High	High	Not Found	Not Found	Not Found	Not Found	Not Found		Accession_187577
FALSE	High	IsMasterProtein	1942	2	Accession_155198	FALSE	0	31	5	131	4	5	169	19.5	5.62	2.07141e+09	2.80685e+09	5.4343e+09	5451629099	2164311596	2.26943e+09	3.18665e+09	2.88785e+08	217761272	2.52779e+08	1.01564e+08	25875274	123762401	7.98078e+07	5.73871e+08	4.75005e+07	High	High	High	High	High	High	High	High	High	High	High	Peak Found	Peak Found	Peak Found	Peak Found	Peak Found		Accession_155198
FALSE	High	IsMasterProtein	1353	1	Accession_233155	FALSE	0.003	5	3	7	3	3	545	61.8	5.94	16561440	190880938	347409198	165338288		2.79763e+06	8.34546e+06	5986951		3.02307e+07	1.46645e+07	3.08102e+07	1.23416e+08	1.33716e+07		43756796	High	High	High	High	Not Found	Peak Found	Peak Found	Peak Found	Not Found	Peak Found	Peak Found	Peak Found	Peak Found	Peak Found	Not Found	Peak Found		Accession_233155
FALSE	High	IsMasterProtein	4708	2	Accession_282325	FALSE	0.003	2	1	5	0	1	566	64.5	5.62	24482612	39534636	42728604	39836080	108136040	32949818	41703236					37533624		11566538			High	Peak Found	Peak Found	High	High	High	High	Not Found	Not Found	Not Found	Not Found	Peak Found	Not Found	Peak Found	Not Found	Not Found		Accession_282325
FALSE	High	IsMasterProtein	387	1	Accession_409736	FALSE	0.003	2	2	6	2	2	775	85	6.39	127898676	94780616	231525040	135982666	249629304	197624768	225909096	238169984	106968752	301214048	140298416	92314752	31453826			37733704	Peak Found	Peak Found	Peak Found	Peak Found	High	Peak Found	High	High	High	High	Peak Found	Peak Found	Peak Found	Not Found	Not Found	Peak Found		Accession_409736
FALSE	High	IsMasterProtein	902	3	Accession_256544	FALSE	0.005	16	3	4	2	3	210	23.2	4.86	1.80777e+07	3.41929e+07	5.14931e+07	3.39193e+07	2.54168e+07	7.38541e+06	1.49482e+07	1.46233e+07	3.8984e+07	1.3311e+07	1.08299e+07		10484851	2.88547e+06	4.16914e+06	337742	Peak Found	Peak Found	Peak Found	Peak Found	High	Peak Found	Peak Found	Peak Found	High	High	High	Not Found	Peak Found	Peak Found	Peak Found	Peak Found		Accession_256544
FALSE	High	IsMasterProtein	1477	1	Accession_20222	FALSE	0.001	2	1	14	1	1	463	50.8	4.22	1.48325e+08	193194954	126675806	1.53498e+08	1.53233e+08	1.86677e+08	1.56691e+08	20706234	1.56295e+07		33356886	1.07231e+07	2.27099e+07	1.38963e+07	35120972	24424384	High	High	High	High	High	High	High	Peak Found	High	Not Found	Peak Found	Peak Found	Peak Found	Peak Found	Peak Found	Peak Found		Accession_20222
FALSE	High	IsMasterProtein	4256	1	Accession_26963	FALSE	0	4	3	16	3	3	796	90.1	4.82	253411650	573993324	338034400	338565396	93025432	102259248	162660388	2.2063e+07	1.42584e+06	4.66885e+06	44953852	16051277	17782472	12606540	23562264	4285049	High	High	High	High	High	Peak Found	High	Peak Found	Peak Found	Peak Found	Peak Found	High	Peak Found	Peak Found	Peak Found	Peak Found		Accession_26963
FALSE	High	IsMasterProtein	1834	5	Accession_339958	FALSE	0.002	13	1	7	0	1	92	10	9.52	45107924	59948488	40587420	36414160	15513220	1.70052e+06	17642794	2057741		8688958		14882678					High	High	High	High	High	Peak Found	High	Peak Found	Not Found	High	Not Found	Peak Found	Not Found	Not Found	Not Found	Not Found		Accession_339958
FALSE	High	IsMasterProtein	3935	3	Accession_263210	FALSE	0.001	7	3	10	2	3	414	47.4	7.5	23950910	7.04647e+07	6.64528e+07	80563238			2.12945e+06			12602944		9542353		8750885			High	High	High	High	Not Found	Not Found	Peak Found	Not Found	Not Found	Peak Found	Not Found	Peak Found	Not Found	Peak Found	Not Found	Not Found		Accession_263210
FALSE	High	IsMasterProtein	2623	15	Accession_216181	FALSE	0	5	4	46	3	3	815	91.8	5.53					1.83292e+07	948283		5.98074e+06	25762716	30070811	1.50433e+06	71768790	159122940	235151440	153261240	153984384	Not Found	Not Found	Not Found	Not Found	Peak Found	Peak Found	Not Found	Peak Found	Peak Found	Peak Found	Peak Found	Peak Found	High	High	High	High		Accession_216181
FALSE	High	IsMasterProtein	2345	1	Accession_143840	FALSE	0.004	3	2	5	2	2	821	88.7	5.34	33785980	53953936	65536192	23622926	12031164	9685620	24692564		4616318	2.58476e+06							High	High	Peak Found	High	Peak Found	Peak Found	High	Not Found	Peak Found	Peak Found	Not Found	Not Found	Not Found	Not Found	Not Found	Not Found		Accession_143840
FALSE	High	IsMasterProtein	56	13	Accession_353489	FALSE	0.001	3	1	12	0	1	402	43.9	5.69	21272308	52142548	43641268	104436624	231812576	210487888	229199376	13530475		35716052	5.81143e+06						High	Peak Found	High	High	High	High	High	High	Not Found	High	Peak Found	Not Found	Not Found	Not Found	Not Found	Not Found		Accession_353489
FALSE	High	IsMasterProtein	2193	3	Accession_288118	FALSE	0.005	5	1	5	0	1	167	19	4.64					1.15454e+06		2.38415e+06	1.83631e+06		22760668		33021548	55119900	53985548	232042912		Not Found	Not Found	Not Found	Not Found	Peak Found	Not Found	Peak Found	High	Not Found	High	Not Found	High	High	High	Peak Found	Not Found		Accession_288118
FALSE	High	IsMasterProtein	1135	2	Accession_43246	FALSE	0.002	11	1	8	0	1	130	14.6	10.49	46323856	70050016	40004848	48784752	6.97729e+06	565387	4.26203e+06			7.91911e+06	1345812	17540848	10239021		27172858	11850184	High	High	High	High	Peak Found	Peak Found	Peak Found	Not Found	Not Found	Peak Found	Peak Found	Peak Found	High	Not Found	High	High		Accession_43246
FALSE	High	IsMasterProtein	4723	1	Accession_57828	FALSE	0.002	10	2	7	2	2	221	25.3	9.77	28732618	67105714	44987540	46001126													High	High	High	High	Not Found	Not Found	Not Found	Not Found	Not Found	Not Found	Not Found	Not Found	Not Found	Not Found	Not Found	Not Found		Accession_57828
FALSE	High	IsMasterProtein	468	1	Accession_419247	FALSE	0	29	7	86	4	4	198	22.5	5.8	3.77764e+06	3.64307e+06	41527822	16756410	5.75692e+07	1.01544e+08	146938667	564649551	3.10971e+08	9.4902e+08	398835260	724049934	1.34584e+09	938673600	1.29602e+09	2194452730	Peak Found	Peak Found	Peak Found	Peak Found	High	High	High	Peak Found	High	High	High	High	High	High	High	High		Accession_419247
FALSE	High	IsMasterProtein	12	1	Accession_193244	FALSE	0	22	10	81	10	10	715	79	4.11	1.37219e+09	1.40639e+09	1.27602e+09	9.6818e+08	8.96163e+08	5.9766e+08	1.03171e+09	2.60472e+09	1.8584e+09	3.54843e+09	567528094	4.43711e+07	6.21114e+07	3.47891e+07	11021150	16311824	Peak Found	Peak Found	Peak Found	High	High	High	High	High	High	High	High	Peak Found	High	Peak Found	Peak Found	Peak Found		Accession_193244
FALSE	High	IsMasterProtein	3032	1	Accession_139905	FALSE	0.004	3	1	5	1	1	472	50.8	6.58			1.75074e+06							7711187		157280720	99962632	77854184	212882064	100889432	Not Found	Not Found	Peak Found	Not Found	Not Found	Not Found	Not Found	Not Found	Not Found	Peak Found	Not Found	High	Peak Found	High	High	High		Accession_139905
FALSE	High	IsMasterProtein	750	1	Accession_328485	FALSE	0.001	3	2	14	1	1	625	70.7	5.25	47018912	114292848	93128088	56675492	165279952	71841872	110064216			4.04408e+06	1144668800		2.04364e+06	4.97226e+06		14416810	High	High	High	High	Peak Found	Peak Found	Peak Found	Not Found	Not Found	High	Peak Found	Not Found	Peak Found	Peak Found	Not Found	Peak Found		Accession_328485
FALSE	High	IsMasterProtein	422	1	Accession_161347	FALSE	0.004	3	2	5	2	2	891	98.1	5.6	805201088	501593554	46089524	743867584	424267480	231752769	469313856	6.90163e+06	1.60739e+08	9614152	1.12855e+06	90394728	34124292	105011062	67685850	51661566	Peak Found	Peak Found	Peak Found	Peak Found	High	Peak Found	Peak Found	Peak Found	Peak Found	Peak Found	Peak Found	High	High	Peak Found	High	High		Accession_161347
FALSE	High	IsMasterProtein	3990	1	Accession_198339	FALSE	0.001	27	3	9	3	3	153	16.1	5.12					3.67876e+06	5180004	3.5662e+06	54405133	95095577	35496055	76377240	18522252	9.34409e+07	16502852	27612476	7.48992e+07	Not Found	Not Found	Not Found	Not Found	Peak Found	Peak Found	Peak Found	High	High	High	High	High	High	High	High	High		Accession_198339
FALSE	High	IsMasterProtein	1650	1	Accession_343412	FALSE	0.004	2	1	5	1	1	728	83.6	4.93	5.23502e+07	48842160	5.31926e+07	66773985	4814679												High	High	Peak Found	High	Peak Found	Not Found	Not Found	Not Found	Not Found	Not Found	Not Found	Not Found	Not Found	Not Found	Not Found	Not Found		Accession_343412
FALSE	High	IsMasterProtein	5061	1	Accession_480265	FALSE	0.003	3	1	6	1	1	444	46.5	8.97								13577669				36262552	49672052	74147008	167635056	94058992	Not Found	Not Found	Not Found	Not Found	Not Found	Not Found	Not Found	Peak Found	Not Found	Not Found	Not Found	High	High	High	High	High		Accession_480265
FALSE	High	IsMasterProtein	1275	1	Accession_71535	FALSE	0.001	16	3	9	3	3	152	17.5	8.25	62159816	141158198	75472400	86916016	77787144	3.22778e+07	94078831								6.21331e+06		High	Peak Found	High	High	High	High	High	Not Found	Not Found	Not Found	Not Found	Not Found	Not Found	Not Found	Peak Found	Not Found		Accession_71535
FALSE	High	IsMasterProtein	1608	1	Accession_158560	FALSE	0.005	6	3	4	3	3	435	49.3	7.46	2.59762e+07	47097891	91821128	26415812	1.12342e+06				1.93843e+06								High	High	High	Peak Found	Peak Found	Not Found	Not Found	Not Found	Peak Found	Not Found	Not Found	Not Found	Not Found	Not Found	Not Found	Not Found		Accession_158560
FALSE	High	IsMasterProtein	1890	18	Accession_420509	FALSE	0.002	9	3	7	2	3	333	38	9.76	2.0633e+06	5465623	116883						8101321			1.91541e+08	170522186	123788506	98939940		Peak Found	Peak Found	Peak Found	Not Found	Not Found	Not Found	Not Found	Not Found	Peak Found	Not Found	Not Found	High	High	High	High	Not Found		Accession_420509
FALSE	High	IsMasterProtein	437	3	Accession_67543	FALSE	0.006	8	2	3	1	2	319	36.1	5.58	23055664	56312324	35132088	34439272	7.52217e+06		15015071			2.28394e+06					3.12906e+06	5199202	Peak Found	High	High	High	Peak Found	Not Found	Peak Found	Not Found	Not Found	Peak Found	Not Found	Not Found	Not Found	Not Found	Peak Found	Peak Found		Accession_67543
FALSE	High	IsMasterProtein	1214	1	Accession_267593	FALSE	0.007	3	1	3	1	1	309	33.7	6.02	18254700	19266438	69553904	41439700	19086304	7558992	9959375										Peak Found	High	High	High	Peak Found	Peak Found	Peak Found	Not Found	Not Found	Not Found	Not Found	Not Found	Not Found	Not Found	Not Found	Not Found		Accession_267593
FALSE	High	IsMasterProtein	1260	1	Accession_44172	FALSE	0	11	7	30	7	7	676	74.5	5.48	1.98713e+08	4.87528e+08	287108116	1.8723e+08	1.09363e+08	4.6232e+07	142308619	1.99277e+08	126196094	8.73819e+08	212080893	315031636	159085348	98072024	2702607	25178886	High	High	High	High	High	Peak Found	Peak Found	High	High	High	High	High	High	Peak Found	Peak Found	High		Accession_44172
FALSE	High	IsMasterProtein	2491	1	Accession_337261	FALSE	0.001	8	3	13	3	3	460	48.8	6.42	3301421	1.34487e+06	1.19353e+06	4.12738e+06	77976460	1.49303e+07	5.98243e+07	136111924	127552280	2.83426e+08	3.52563e+07	4.18908e+08	3.5283e+08	313197759	195238868	2.31345e+08	Peak Found	Peak Found	Peak Found	Peak Found	Peak Found	Peak Found	Peak Found	High	High	High	Peak Found	High	High	High	High	High		Accession_337261
FALSE	High	IsMasterProtein	1503	2	Accession_232800	FALSE	0.002	9	3	7	1	3	400	43.3	4.58	25650028	72350872	49446952	65457576		2.88093e+06	6.07916e+06										High	High	Peak Found	High	Not Found	Peak Found	High	Not Found	Not Found	Not Found	Not Found	Not Found	Not Found	Not Found	Not Found	Not Found		Accession_232800
FALSE	High	IsMasterProtein	508	1	Accession_1779	FALSE	0.008	7	1	4	1	1	111	12.6	7.17		1.71394e+06	28602004		94651064	9.7019e+07	52419044	1.56842e+08		152439240	2.23779e+08	101912124	121465797	101611333	69008988	9.62236e+07	Not Found	Peak Found	Peak Found	Not Found	Peak Found	High	Peak Found	High	Not Found	Peak Found	High	Peak Found	Peak Found	Peak Found	High	Peak Found		Accession_1779
FALSE	High	IsMasterProtein	662	9	Accession_303641	FALSE	0.005	2	1	4	0	1	406	43.4	5.33	40145788	110221056	16664549	17592506								4429480	9653817				Peak Found	High	High	High	Not Found	Not Found	Not Found	Not Found	Not Found	Not Found	Not Found	Peak Found	Peak Found	Not Found	Not Found	Not Found		Accession_303641
FALSE	High	IsMasterProtein	980	3	Accession_19107	FALSE	0	6	2	22	1	2	372	42.3	6.28	2.29227e+06		2.44804e+06		6.66422e+07	1.17054e+07	30216409	26361114	22197516	45680942		2.56739e+08	1.8614e+08	2.34909e+08	5.25578e+07	1.88592e+08	Peak Found	High	Peak Found	High	High	Peak Found	High	Peak Found	High	High	Not Found	High	High	High	High	High		Accession_19107
FALSE	High	IsMasterProtein	1033	1	Accession_174577	FALSE	0.005	11	2	4	1	1	199	22.9	6.65				43820756	287868896	15155274		68953960	101368040	502615353	110835600	114210608	157578724	195911036	139168220	172746432	Not Found	Not Found	Not Found	Peak Found	Peak Found	Peak Found	Not Found	Peak Found	Peak Found	High	Peak Found	High	Peak Found	High	Peak Found	Peak Found		Accession_174577
FALSE	High	IsMasterProtein	3546	1	Accession_114396	FALSE	0.006	1	1	3	1	1	535	59	5.77	37982236	76874384	46541808	47641956	7807705	4.98524e+06	6.01947e+06						1.01566e+06	1.08654e+06	1251567		High	High	Peak Found	High	Peak Found	Peak Found	Peak Found	Not Found	Not Found	Not Found	Not Found	Not Found	Peak Found	Peak Found	Peak Found	Not Found		Accession_114396
FALSE	High	IsMasterProtein	241	6	Accession_153125	FALSE	0	25	5	49	1	1	217	23.7	6.13	68259784	38171052	67033808	47760428	116283720	77336104	88847144	15608162	25728222		35477824						Peak Found	High	High	Peak Found	High	High	Peak Found	Peak Found	Peak Found	Not Found	High	Not Found	Not Found	Not Found	Not Found	Not Found		Accession_153125
FALSE	High	IsMasterProtein	857	2	Accession_42515	FALSE	0	22	3	17	1	3	171	19.1	7.15					2.09181e+06	516085	848576	32158290		133917860	9745212	6.22836e+07	7.4783e+07	9.80423e+07	7.33198e+06	4.81469e+07	Not Found	Not Found	Not Found	Not Found	High	Peak Found	Peak Found	High	High	High	Peak Found	High	High	High	Peak Found	High		Accession_42515
FALSE	High	IsMasterProtein	350	1	Accession_82814	FALSE	0.003	4	1	8	1	1	203	22.1	9.85						497748	758288	3227018	1.14644e+06	43472416	436884	86840816	64492108	57285776	73338584		Not Found	Not Found	Not Found	Not Found	Not Found	Peak Found	Peak Found	Peak Found	High	High	Peak Found	High	High	High	Peak Found	High		Accession_82814
FALSE	High	IsMasterProtein	1758	1	Accession_111248	FALSE	0.002	2	1	7	1	1	394	42.7	8.68	38970976	27592328	42922196	50969947	31959992	6740934	2.25765e+07	2992834		8720043			17627522	22273738		2.97514e+06	High	High	High	High	High	High	High	Peak Found	Not Found	Peak Found	Not Found	Not Found	Peak Found	Peak Found	Not Found	Peak Found		Accession_111248
FALSE	High	IsMasterProtein	1978	7	Accession_459286	FALSE	0	10	4	34	1	1	445	49	5.97	2.89646e+06	6470206	4562791	5.77973e+06	1.16787e+08	73832184	1.12257e+08	3.84124e+08	2.86386e+06	1049800514	2.14138e+08	2.0079e+08	3.37232e+08	4.30103e+08	2.36022e+08	3.79589e+08	Peak Found	Peak Found	Peak Found	Peak Found	Peak Found	Peak Found	Peak Found	Peak Found	High	Peak Found	Peak Found	Peak Found	High	Peak Found	High	High		Accession_459286
FALSE	High	IsMasterProtein	3350	1	Accession_354123	FALSE	0.002	1	1	6	1	1	668	74.2	5.57								13589902	15393490	25954072	2.65515e+06	1.27306e+08	117081816	115643608	1.54976e+08	118824824	Not Found	Not Found	Not Found	Not Found	Not Found	Not Found	Not Found	Peak Found	Peak Found	High	Peak Found	High	Peak Found	High	High	High		Accession_354123
FALSE	High	IsMasterProtein	3110	1	Accession_285487	FALSE	0	32	3	50	3	3	71	7.9	9.04	9.80098e+07	95649783	171465841	1.90047e+08	8.11428e+08	2.16597e+08	4.69328e+08	7.78409e+08	3.09711e+08	7.98502e+08	1.414e+07	12029002	18068031		1.97237e+07	93266640	High	Peak Found	High	High	High	High	High	High	High	High	High	Peak Found	High	Not Found	High	High		Accession_285487
FALSE	High	IsMasterProtein	2997	1	Accession_436697	FALSE	0	24	4	18	4	4	203	23.7	8.4		3120378			3.84247e+07		28903420		2.47947e+07	1.83304e+07	3314784	71540642	244482176	1.23563e+08	92202340	196680072	Not Found	Peak Found	Not Found	Not Found	High	Not Found	Peak Found	Not Found	High	High	Peak Found	High	High	High	High	High		Accession_436697
FALSE	High	IsMasterProtein	785	1	Accession_16424	FALSE	0.007	1	1	3	1	1	981	112.8	5.26	1.09955e+08	196112880	77823400	79964904	263345200	179608576	181476160	532145400	2.93913e+07		154188512	113463576		86814064	3.80216e+06	9246471	Peak Found	Peak Found	Peak Found	Peak Found	Peak Found	High	Peak Found	High	Peak Found	Not Found	Peak Found	High	Not Found	Peak Found	Peak Found	Peak Found		Accession_16424
FALSE	High	IsMasterProtein	351	4	Accession_194242	FALSE	0	35	25	318	24	25	778	85.1	5.35	1.40362e+08	2.24971e+08	2.39303e+08	9.64362e+07	6.18098e+09	4.36742e+09	3.60975e+09	9.80633e+09	7.67954e+09	4.13361e+10	1.87814e+10	1.85911e+10	1.79504e+10	2.44653e+10	9.53718e+09	9.52716e+09	High	Peak Found	Peak Found	Peak Found	High	High	High	High	High	High	High	High	High	High	High	High		Accession_194242
FALSE	High	IsMasterProtein	2108	1	Accession_23720	FALSE	0	11	3	20	3	3	319	36	9.57		1.14026e+07	8.2998e+06	2941556	38464645	15354424	31479546	33167610	2.56186e+06	105434708	1.66783e+06	9.10862e+07	191437376	7.55789e+07	647869824	6.31731e+08	Not Found	Peak Found	Peak Found	Peak Found	High	Peak Found	Peak Found	Peak Found	Peak Found	High	Peak Found	High	High	High	High	High		Accession_23720
FALSE	High	IsMasterProtein	213	2	Accession_130389	FALSE	0	8	2	17	1	2	315	35.3	5.5					74122763	56696060	28664862	51801072	5.51254e+07	141153644	2.27848e+07	84008392	69310787	1.47182e+08	50319424	49846568	Not Found	Not Found	Not Found	Not Found	High	High	High	High	High	High	High	Peak Found	High	High	High	High		Accession_130389
FALSE	High	IsMasterProtein	2336	1	Accession_110933	FALSE	0	30	10	71	9	9	352	40.4	5.05	6.62586e+08	7.51152e+08	8.22352e+08	9.96066e+08	2.16214e+09	2.8008e+08	4.95532e+08	1.44689e+07	218099120	6.72914e+07	23244460	5.86163e+07	8298028	7.28338e+07	6244807589	3.58544e+09	High	High	High	High	High	High	High	Peak Found	Peak Found	Peak Found	Peak Found	Peak Found	Peak Found	Peak Found	High	High		Accession_110933
FALSE	High	IsMasterProtein	236	1	Accession_136025	FALSE	0.001	2	2	9	2	2	1067	113.9	5.05	50392933	52255594	35882283	39504572	16164375												High	High	High	Peak Found	High	High	High	Not Found	Not Found	Not Found	Not Found	Not Found	Not Found	Not Found	Not Found	Not Found		Accession_136025
FALSE	High	IsMasterProtein	3731	1	Accession_46737	FALSE	0.004	5	1	6	1	1	228	26.5	6.9				1.20506e+06	49043556	38481436	44191516	91427576	97892216	279227648	85501680	67825896	139212160	172049232	279064928	270313816	Not Found	Not Found	Not Found	Peak Found	Peak Found	Peak Found	Peak Found	Peak Found	Peak Found	High	High	Peak Found	High	Peak Found	High	High		Accession_46737
FALSE	High	IsMasterProtein	116	1	Accession_426865	FALSE	0.005	2	1	4	1	1	452	49.3	7.9	8.05061e+06		15451770		191790208	132291528	74635536	90446896	115051574	145785760	343617888	194909280	838207552	216504144	82175368	246165552	Peak Found	Not Found	Peak Found	Not Found	Peak Found	Peak Found	Peak Found	Peak Found	Peak Found	Peak Found	Peak Found	High	High	High	Peak Found	High		Accession_426865
FALSE	High	IsMasterProtein	4574	1	Accession_61517	FALSE	0	37	24	519	20	24	723	80.8	5.1	3.4633e+10	6.0628e+10	6.37148e+10	4.47081e+10	1.02222e+10	1.00736e+10	2.19384e+10	4.15836e+08	3.67109e+08	3.42984e+08	2.06204e+08	1034993084	1.64864e+09	571316269	2.14602e+09	2.4772e+09	High	High	High	High	High	High	High	High	High	High	High	High	High	High	High	High		Accession_61517
FALSE	High	IsMasterProtein	4202	15	Accession_416665	FALSE	0.004	3	1	5	0	1	326	35.6	5.68	2.41679e+07	69244714	41859169	1.35211e+07		2234196			231324480								High	High	High	Peak Found	Not Found	Peak Found	Not Found	Not Found	Peak Found	Not Found	Not Found	Not Found	Not Found	Not Found	Not Found	Not Found		Accession_416665
FALSE	High	IsMasterProtein	1966	1	Accession_69266	FALSE	0.001	4	1	10	1	1	306	32.5	8.15							16514418	41518748		146448224	12678369	137646224	114944328	137052736	196838208	136607104	Not Found	Not Found	Not Found	Not Found	Not Found	Not Found	Peak Found	High	Not Found	High	High	High	High	High	High	High		Accession_69266
FALSE	High	IsMasterProtein	127	1	Accession_293042	FALSE	0.003	36	4	6	4	4	133	13.7	6.55								48523168	6.60983e+07	1.07206e+08		23684430	74079960	7.45783e+07	40348246	83556225	Not Found	Not Found	Not Found	Not Found	Not Found	Not Found	High	High	Peak Found	High	Not Found	Peak Found	Peak Found	High	Peak Found	Peak Found		Accession_293042
FALSE	High	IsMasterProtein	2587	1	Accession_41802	FALSE	0.001	18	2	11	2	2	139	14.1	4.49			2.00927e+06		3.63905e+06	1.88846e+06		1.67562e+08	54942505	7.90324e+07				14551282	33155226	101854676	Not Found	Not Found	Peak Found	Not Found	Peak Found	Peak Found	Not Found	High	High	High	Not Found	Not Found	Not Found	Peak Found	High	High		Accession_41802
FALSE	High	IsMasterProtein	4623	1	Accession_478023	FALSE	0.002	4	1	8	1	1	196	22.9	4.93						14988419	3.48882e+06	13761919	11488660	45953080	10673343	118231992	73139792	128714304	4.33421e+07	72345160	Not Found	Not Found	Not Found	Not Found	Not Found	High	Peak Found	Peak Found	High	High	Peak Found	High	High	High	High	High		Accession_478023
FALSE	High	IsMasterProtein	3939	1	Accession_224938	FALSE	0.002	26	3	9	3	3	117	13.1	6.11	4.15954e+06	168142164	134789744	160248372	101031850	1.16254e+08	120657804			41686803					8946387		Peak Found	Peak Found	High	High	High	High	High	Peak Found	Not Found	Peak Found	Not Found	Not Found	Not Found	Not Found	Peak Found	Not Found		Accession_224938
FALSE	High	IsMasterProtein	2888	1	Accession_450242	FALSE	0.004	5	1	4	1	1	298	33	9.52								76911864		33430030	69697568	40496897	48894543	94599011			Not Found	Not Found	Not Found	Not Found	Not Found	Not Found	Not Found	Peak Found	Not Found	High	Peak Found	Peak Found	High	High	Not Found	Not Found		Accession_450242
FALSE	High	IsMasterProtein	1158	1	Accession_194975	FALSE	0.004	1	1	6	1	1	644	73.5	5.36	55061236	67946912	68060504	50499336	96742560		131375784	93719080	33201066	82479904	42460292	109897136	212610848	133325096	130103808	106708320	Peak Found	High	Peak Found	Peak Found	Peak Found	Not Found	Peak Found	Peak Found	Peak Found	High	Peak Found	Peak Found	High	High	High	High		Accession_194975
FALSE	High	IsMasterProtein	1313	2	Accession_220679	FALSE	0.001	3	2	13	1	2	552	62.8	10.02	1541615			25772880			1.70964e+06	35757652	2.72332e+07	82940294	28296050	60826102	3.424e+08	2.13923e+08	6.42764e+08	541265520	Peak Found	Not Found	Not Found	Peak Found	Peak Found	Peak Found	Peak Found	Peak Found	Peak Found	High	Peak Found	High	High	High	High	High		Accession_220679
FALSE	High	IsMasterProtein	224	1	Accession_258054	FALSE	0.002	5	1	7	1	1	221	26.1	8.46					3.2041e+07	1.01282e+07	2.94746e+07					172002816	6.53316e+07	151364040	170507840	92573936	Not Found	Not Found	Not Found	Not Found	Peak Found	Peak Found	Peak Found	Not Found	Not Found	Not Found	Not Found	High	High	High	High	High		Accession_258054
FALSE	High	IsMasterProtein	3603	1	Accession_469129	FALSE	0.001	11	2	11	2	2	196	22.3	6.06	145798	232548	462828	722727	6.11062e+06	7.53099e+06	7.66121e+06	3.71308e+06	2.05347e+07	39400507	9147918	3902846	32215809	22195844	4472142	8.19765e+06	Peak Found	Peak Found	Peak Found	Peak Found	Peak Found	High	High	Peak Found	High	High	High	High	High	High	Peak Found	High		Accession_469129
FALSE	High	IsMasterProtein	2815	1	Accession_180007	FALSE	0	24	7	55	6	7	271	29.6	5.33	5.64652e+08	7.71157e+08	1.10537e+09	1434520979	887219558	3.26651e+08	5.65957e+08	189944072	2.0666e+08	2.09289e+09	275451278	160095526	4.63995e+07	84962532	18079380	1.01449e+07	High	High	High	High	High	High	High	High	High	High	High	High	Peak Found	Peak Found	Peak Found	Peak Found		Accession_180007
FALSE	High	IsMasterProtein	4154	27	Accession_203451	FALSE	0.003	4	1	6	0	1	280	30.4	10.59	31638184	25899392	99501480	60960872	40503460	19219200											High	High	High	High	High	Peak Found	Not Found	Not Found	Not Found	Not Found	Not Found	Not Found	Not Found	Not Found	Not Found	Not Found		Accession_203451
FALSE	High	IsMasterProtein	1957	2	Accession_116279	FALSE	0	7	2	16	1	1	288	31.6	5.11		2.90982e+06	2.02683e+06		17073336	6.72573e+06	16935528	11258020		47817232	9628656	101649672	61117116	53133176	268067888	171133056	Not Found	High	High	Not Found	High	High	High	Peak Found	Not Found	Peak Found	High	High	High	High	High	High		Accession_116279
FALSE	High	IsMasterProtein	33	5	Accession_438171	FALSE	0.009	16	1	3	0	1	76	8.6	4.07	29489058	45335684	59887428	37508788	35604324	15555974		16072055			34927270				8888393		High	Peak Found	High	High	Peak Found	Peak Found	Not Found	Peak Found	Not Found	Not Found	Peak Found	Not Found	Not Found	Not Found	Peak Found	Not Found		Accession_438171
FALSE	High	IsMasterProtein	4479	1	Accession_114825	FALSE	0.001	2	1	12	1	1	682	76.4	8.98	24507890	35902016	31321274	48879920	66030732	34589312	59178544			2.23802e+06							Peak Found	High	High	High	High	High	High	Not Found	Not Found	High	Not Found	Not Found	Not Found	Not Found	Not Found	Not Found		Accession_114825
FALSE	High	IsMasterProtein	2702	1	Accession_147069	FALSE	0.002	2	1	9	1	1	629	70.2	7.25								15437284				69593976	93531784	158011984	102294720	65740720	Not Found	Not Found	Not Found	Not Found	Not Found	Not Found	Not Found	High	Not Found	Not Found	Not Found	High	High	High	High	High		Accession_147069
FALSE	High	IsMasterProtein	1426	25	Accession_458941	FALSE	0	24	6	23	1	3	309	33	6.64	28516422	77294784	79679664	77267024	41378116	27955544	33428650	6970241	6627777	51186920		7886967					High	High	High	High	Peak Found	Peak Found	Peak Found	Peak Found	Peak Found	High	Not Found	Peak Found	Not Found	Not Found	Not Found	Not Found		Accession_458941
FALSE	High	IsMasterProtein	1096	3	Accession_39109	FALSE	0.002	3	2	8	1	2	646	76	8.06					4.91561e+06		871556	8.02104e+06		25409654	1.08623e+06	62179360	45367590	90899278	171419168	108186752	Not Found	Not Found	Not Found	Not Found	Peak Found	Not Found	Peak Found	Peak Found	Not Found	High	Peak Found	High	High	High	High	High		Accession_39109
FALSE	High	IsMasterProtein	3592	11	Accession_4398	FALSE	0.001	7	3	14	2	2	465	51.8	4.93	2.56583e+06	115665212	95606676	9.35687e+07			1.03963e+06					1.21575e+06	2.32856e+06		778411136		Peak Found	High	High	High	Not Found	Not Found	Peak Found	Not Found	Not Found	Not Found	Not Found	Peak Found	Peak Found	Not Found	Peak Found	Not Found		Accession_4398
FALSE	High	IsMasterProtein	3508	11	Accession_457457	FALSE	0.002	13	4	10	0	4	294	32.2	5.26	222785760	301274608	360684273	478639728	459930424	298350032	3.8392e+08	150026962	4.80416e+07	53578697	142806939	107656600	118483700	121553280	3.95937e+06	48210960	Peak Found	Peak Found	High	High	High	High	High	Peak Found	High	Peak Found	Peak Found	High	Peak Found	Peak Found	Peak Found	Peak Found		Accession_457457
FALSE	High	IsMasterProtein	3294	2	Accession_369	FALSE	0.001	18	2	9	1	2	199	21.1	4.78					7.21718e+06	6.5652e+06	21191895	53886818	3.16872e+07	48090644			7.51722e+06	8901005		4.50327e+06	Not Found	Not Found	Not Found	Not Found	High	High	Peak Found	High	High	High	Not Found	Not Found	High	High	Not Found	High		Accession_369
FALSE	High	IsMasterProtein	3557	3	Accession_234241	FALSE	0.003	1	1	5	0	1	812	91	6.49	54847956	120219760	328897280	2.79748e+08	157077740	1.64086e+08	2.74842e+08	44049550	44625742	58664772	11542692	35012112	31851414	47824807	23632022		Peak Found	Peak Found	Peak Found	Peak Found	Peak Found	Peak Found	Peak Found	Peak Found	High	High	Peak Found	High	High	High	Peak Found	Not Found		Accession_234241
FALSE	High	IsMasterProtein	1513	2	Accession_165391	FALSE	0.001	12	1	15	0	1	158	16.2	8.5								11935916	32436912	28704534		58935536	7.36782e+07	78544136	88743888	106389296	Not Found	Not Found	Not Found	Not Found	Not Found	Not Found	Not Found	Peak Found	High	High	Not Found	High	High	High	High	High		Accession_165391
FALSE	High	IsMasterProtein	3073	1	Accession_119411	FALSE	0.001	4	2	12	2	2	640	69.2	5.99				13202108		1.24125e+07	34951250	62251057	4.58838e+07	2.3213e+07	1.93198e+07	8.7742e+07	260972822	102595016	153791690	279283026	Not Found	Not Found	Not Found	Peak Found	Not Found	High	High	High	Peak Found	High	Peak Found	Peak Found	Peak Found	High	High	High		Accession_119411
FALSE	High	IsMasterProtein	1148	6	Accession_284031	FALSE	0	4	1	30	0	1	201	21.4	7.08	5.84295e+06	6.73522e+06	22794564	25038804	2.01231e+08	7.29118e+07	1.56545e+08	301794368	444679584	6.46687e+08	223976288	1310307452	1043602079	1.39221e+09	2.30589e+09	1768873864	Peak Found	Peak Found	Peak Found	Peak Found	High	High	High	High	High	High	High	High	High	High	High	High		Accession_284031
FALSE	High	IsMasterProtein	4355	1	Accession_74377	FALSE	0.006	3	1	3	1	1	324	35.2	9.7					18598040					38495816		8.57385e+07	64999214	114797639	1.58211e+07	5.14917e+07	Not Found	Not Found	Not Found	Not Found	Peak Found	Not Found	Not Found	Not Found	Not Found	Peak Found	Not Found	High	Peak Found	High	Peak Found	High		Accession_74377
FALSE	High	IsMasterProtein	3779	11	Accession_49733	FALSE	0	31	3	22	1	2	116	12.8	4.75	77452928	91155512	50344512	84979240	33098910	1.1355e+07	41789812	16691648		22824536	5.50165e+06	23764828	1.3993e+07	25103382	6.9706e+06	6829992	High	High	High	High	High	Peak Found	High	High	Not Found	Peak Found	High	High	Peak Found	Peak Found	Peak Found	Peak Found		Accession_49733
FALSE	High	IsMasterProtein	609	1	Accession_338132	FALSE	0.003	9	1	6	1	1	126	13.4	4.31					18729728	18397118	56076300	51786764		58301256	19249112	3.56247e+06	6.29007e+06	41568336	111536736	178621040	Not Found	Not Found	Not Found	Not Found	Peak Found	Peak Found	High	Peak Found	Not Found	High	Peak Found	Peak Found	Peak Found	Peak Found	High	High		Accession_338132
FALSE	High	IsMasterProtein	333	4	Accession_454077	FALSE	0.006	2	1	3	0	1	441	47.9	5.91	8035112	12464068	21036092	15588029	4198975	2784707				2.21314e+06			21902304			3.97121e+06	Peak Found	High	High	High	Peak Found	Peak Found	Not Found	Not Found	Not Found	Peak Found	Not Found	Not Found	Peak Found	Not Found	Not Found	Peak Found		Accession_454077
FALSE	High	IsMasterProtein	1938	1	Accession_45326	FALSE	0	44	25	1514	25	25	600	69.1	5.47	2.24891e+11	3.48981e+11	3.4921e+11	3.44615e+11	8.08548e+10	5.19092e+10	5.4175e+10	1.24447e+10	4.08545e+09	7.45618e+09	4.55426e+09	2.86556e+09	3.50855e+09	2.80642e+09	2.5862e+09	2.33234e+09	High	High	High	High	High	High	High	High	High	High	High	High	High	High	Peak Found	High		Accession_45326
FALSE	High	IsMasterProtein	4822	4	Accession_349285	FALSE	0	7	3	26	2	3	474	52	8.27		3.90145e+06	14037454	15339295	137506352	94984968	220042976	173491840	3.38843e+08	536153397	145733872	7.53334e+08	639958594	9.74777e+08	1070439808	9.89421e+08	Not Found	Peak Found	High	Peak Found	High	Peak Found	High	High	High	High	Peak Found	High	High	High	High	High		Accession_349285
FALSE	High	IsMasterProtein	4399	1	Accession_6900	FALSE	0.002	8	2	7	2	2	286	31.6	9.64	3926455296	3.09023e+09	4458216576	4.92098e+09	3625681920	1741280768	3831422656	251048016	3.41033e+08	69943720	158501912	41249700	88937864	41205964	92801792	66613924	Peak Found	High	Peak Found	Peak Found	Peak Found	Peak Found	Peak Found	Peak Found	High	Peak Found	High	Peak Found	High	Peak Found	High	High		Accession_6900
FALSE	High	IsMasterProtein	3738	1	Accession_66438	FALSE	0.003	1	1	8	1	1	677	76.5	6.04		4.11355e+06	2.60821e+06	1.38871e+06	223756512	196159296	180534968	210036016			164734128		158251352	264468704	471478464	353831360	Not Found	Peak Found	Peak Found	Peak Found	High	High	High	High	Not Found	Not Found	Peak Found	Not Found	Peak Found	High	Peak Found	Peak Found		Accession_66438
FALSE	High	IsMasterProtein	679	2	Accession_395991	FALSE	0.001	1	1	11	0	1	654	72.2	7.06					29738858	17920772	100561324	3.83147e+06	90434483	7.66046e+07		1.02283e+07	6.61836e+06	1.01547e+08		17318034	Not Found	Not Found	Not Found	Not Found	High	High	High	Peak Found	High	High	Not Found	High	Peak Found	High	Not Found	Peak Found		Accession_395991
FALSE	High	IsMasterProtein	1620	1	Accession_240057	FALSE	0.002	2	1	9	1	1	499	56.8	6.05	49385080	8.13262e+07	60325700	63406836	25990386	17625788	61781588				7.75805e+06						High	High	High	High	Peak Found	Peak Found	High	Not Found	Not Found	Not Found	Peak Found	Not Found	Not Found	Not Found	Not Found	Not Found		Accession_240057
FALSE	High	IsMasterProtein	4525	11	Accession_474981	FALSE	0	46	10	63	6	10	213	23.6	5.02	18204876	17637698	37820096	20254480	21794546	17172286	47801342	2.98177e+08	344067251	8.26e+08	314351721	2.76538e+09	4099619627	3.04439e+09	3.1109e+09	1.9973e+09	Peak Found	Peak Found	Peak Found	Peak Found	High	Peak Found	High	High	High	High	High	High	High	High	High	High		Accession_474981
FALSE	High	IsMasterProtein	2522	1	Accession_343095	FALSE	0.005	6	1	4	1	1	156	16.9	5.83	6.00153e+07	77754731	82790200	6.99193e+07	91901112	21415258		1.60047e+07	21039667	14319814	20618968					35490744	High	Peak Found	Peak Found	Peak Found	High	High	Not Found	Peak Found	High	Peak Found	Peak Found	Not Found	Not Found	Not Found	Not Found	Peak Found		Accession_343095
FALSE	High	IsMasterProtein	4080	1	Accession_16235	FALSE	0.005	3	2	4	2	2	791	87.7	4.56					4.64375e+06	1.50579e+06					4347173	54498996	98783484	11791077	69859904	9302717	Not Found	Not Found	Not Found	Not Found	Peak Found	Peak Found	Not Found	Not Found	Not Found	Not Found	Peak Found	High	High	Peak Found	High	Peak Found		Accession_16235
FALSE	High	IsMasterProtein	403	1	Accession_192063	FALSE	0.001	13	2	10	2	2	204	21.7	7.14	2.76457e+06	21455764			6934760			7453459	2.73196e+06	1.3418e+08	4959491	115527010	217575828	546392468	422101152	475542308	Peak Found	Peak Found	Not Found	Not Found	Peak Found	Not Found	Not Found	Peak Found	Peak Found	Peak Found	Peak Found	Peak Found	High	High	High	High		Accession_192063
FALSE	High	IsMasterProtein	2787	6	Accession_36468	FALSE	0	5	4	17	2	3	877	96.3	5.57	6.18188e+07	480138928	257585288	1.11052e+08	1.67639e+06	768954		22011338	55346584	4.85169e+07	2.23355e+07	35525124	73064160	109260837	105384208	9.28658e+07	High	High	High	High	Peak Found	Peak Found	Not Found	Peak Found	Peak Found	Peak Found	Peak Found	Peak Found	Peak Found	Peak Found	Peak Found	Peak Found		Accession_36468
FALSE	High	IsMasterProtein	1053	9	Accession_190294	FALSE	0	22	5	72	0	1	310	32.9	6.96	2.54343e+07	112365360	100005864	151641568	59722092	7.58558e+07	82724857	20609871	17910762	5.06369e+07	296318	10650153	18203126	19395048		17973164	High	High	High	High	High	High	High	High	High	High	Peak Found	High	Peak Found	Peak Found	Not Found	High		Accession_190294
FALSE	High	IsMasterProtein	535	1	Accession_54996	FALSE	0	9	2	11	2	2	294	32.5	9.32				818858	7.29858e+06	1.37887e+06	1.31356e+07	3.44245e+06		33955163		1.21903e+08	80521460	127263484	1.20462e+08	6.9977e+07	Not Found	Not Found	Not Found	Peak Found	Peak Found	Peak Found	Peak Found	High	Not Found	High	Not Found	High	High	High	High	High		Accession_54996
FALSE	High	IsMasterProtein	2656	3	Accession_22786	FALSE	0.004	4	3	5	2	3	493	56.1	5.55	4.32753e+07	216823968	83068976	8.18008e+07				3712288		2.02611e+08		352749648	1.45358e+08	62798420	208161120	300478524	Peak Found	High	Peak Found	Peak Found	Not Found	Not Found	Not Found	Peak Found	Not Found	High	Not Found	Peak Found	High	Peak Found	Peak Found	High		Accession_22786
FALSE	High	IsMasterProtein	3011	1	Accession_210970	FALSE	0.003	2	1	6	1	1	496	55.8	5.3	23911906	74668976	50911796	37858192		7.2947e+06	8769681										High	High	High	High	Not Found	High	High	Not Found	Not Found	Not Found	Not Found	Not Found	Not Found	Not Found	Not Found	Not Found		Accession_210970
FALSE	High	IsMasterProtein	2703	1	Accession_382836	FALSE	0	5	3	20	1	1	728	83.9	6.14	26394828	55848405	56628780	54201767	2.87031e+07	3.82737e+06	25200401	6.70841e+06							13302973		High	High	High	High	Peak Found	Peak Found	High	Peak Found	Not Found	Not Found	Not Found	Not Found	Not Found	Not Found	Peak Found	Not Found		Accession_382836
FALSE	High	IsMasterProtein	2622	1	Accession_298387	FALSE	0.002	1	1	7	1	1	1270	138.1	4.82	634979	525833				8.11037e+06	2.31447e+06	20442848	32282226	77796735	7.63801e+07		21748976	37018592	6091316	33015466	Peak Found	Peak Found	Not Found	Not Found	Not Found	Peak Found	Peak Found	High	Peak Found	High	High	Not Found	High	High	Peak Found	High		Accession_298387
FALSE	High	IsMasterProtein	738	2	Accession_242682	FALSE	0.002	9	1	7	0	1	95	9.8	6.51				2.16431e+06	9733315	16477511	23111264	16202650	49560144	30578156	40758156	74202032	206312496	51394324	100136880	91518256	Not Found	Not Found	Not Found	Peak Found	Peak Found	Peak Found	High	Peak Found	Peak Found	Peak Found	Peak Found	High	High	High	High	High		Accession_242682
FALSE	High	IsMasterProtein	440	1	Accession_279988	FALSE	0.002	9	1	7	1	1	137	15.3	6.16					2712205		6671992	44979124	24959154	63722968	19728030	13428732	26059724	15077915	6454186	29794932	Not Found	Not Found	Not Found	Not Found	Peak Found	Not Found	Peak Found	High	High	High	High	High	High	Peak Found	High	Peak Found		Accession_279988
FALSE	High	IsMasterProtein	5244	1	Accession_374780	FALSE	0.001	5	1	12	1	1	228	24.5	6.54												95905440	180645136	50682820	203229648	174102928	Not Found	Not Found	Not Found	Not Found	Not Found	Not Found	High	High	High	High	Not Found	High	High	High	High	High		Accession_374780
FALSE	High	IsMasterProtein	204	98	Accession_455243	FALSE	0.002	2	2	9	0	1	1192	133.4	7.03	33295444	44531712	32104001	29426930	10220170	6396961	9740290		1.15656e+06						1.46236e+06		Peak Found	High	High	Peak Found	Peak Found	Peak Found	High	Not Found	Peak Found	Not Found	Not Found	Not Found	Not Found	Not Found	Peak Found	Not Found		Accession_455243
FALSE	High	IsMasterProtein	1362	12	Accession_174393	FALSE	0.003	4	2	6	0	1	498	56.4	5.58	66007444	252501752	1.23996e+08	1.43092e+08	14936373	1.61751e+07	7.01513e+06	1.63958e+06	1.38379e+06		3.78455e+06	15453032	11888570	36770056	35905900	17844496	Peak Found	High	Peak Found	Peak Found	Peak Found	Peak Found	Peak Found	Peak Found	Peak Found	Not Found	Peak Found	Peak Found	Peak Found	High	High	High		Accession_174393
FALSE	High	IsMasterProtein	3754	2	Accession_84111	FALSE	0	20	3	74	1	3	149	16.6	6.71	2.69502e+06	2.26824e+07	1.20678e+07	5.04296e+06	113293032	5.55761e+07	134761721	5.31576e+08	3.264e+08	1.57152e+09	2.70829e+08	368474724	878274191	8.90577e+08	1.14646e+09	1.2283e+09	Peak Found	Peak Found	Peak Found	Peak Found	High	High	High	High	High	High	High	High	High	High	High	High		Accession_84111
FALSE	High	IsMasterProtein	4482	1	Accession_302992	FALSE	0	10	3	20	3	3	360	39.3	5.81		1.01873e+07	36280908	2.297e+06	28494768	1.94588e+07	55613526	4.93756e+07	1.21062e+08	2.50888e+08	4.52287e+06	592890410	308346869	859039996	4.35803e+08	262696712	Not Found	Peak Found	Peak Found	Peak Found	High	High	Peak Found	Peak Found	Peak Found	High	Peak Found	High	High	High	High	High		Accession_302992
FALSE	High	IsMasterProtein	966	1	Accession_289949	FALSE	0	13	11	45	11	11	936	102.5	4.44	4.52154e+08	8.01794e+08	616247686	828967483	253426797	232363982	1.42223e+08	111737535	1.04955e+07	8.13658e+07	166146916	7.02404e+07	8.2596e+06	2.85045e+08	1.24287e+08	6.66813e+07	High	High	High	High	High	High	High	Peak Found	Peak Found	Peak Found	Peak Found	Peak Found	Peak Found	High	High	High		Accession_289949
FALSE	High	IsMasterProtein	3991	2	Accession_134661	FALSE	0.005	4	1	4	0	1	240	26	9.85	1.09167e+07	2.62108e+06	24972000				1.39065e+06	84238024	55588812	301704512	2.63902e+07	257762960	128161064	720089920	28717404	256710864	Peak Found	Peak Found	Peak Found	Not Found	Peak Found	Peak Found	Peak Found	Peak Found	High	High	High	Peak Found	High	Peak Found	Peak Found	Peak Found		Accession_134661
FALSE	High	IsMasterProtein	3707	5	Accession_116667	FALSE	0	13	5	23	4	4	439	49.9	5.77	77975721	125975002	6.31371e+07	130913302	1.16979e+08	1927259		112866852	6.37736e+07	7.31635e+06	6.37523e+06	124627322	2.19421e+07	9.36663e+06	4.42728e+07	7.81639e+06	High	High	High	High	Peak Found	Peak Found	Not Found	Peak Found	Peak Found	Peak Found	Peak Found	Peak Found	Peak Found	Peak Found	Peak Found	Peak Found		Accession_116667
FALSE	High	IsMasterProtein	4556	4	Accession_112472	FALSE	0.002	6	1	11	0	1	196	20.9	4.56	35171832	56789856	48692088	67100024	780904832	464084544	853351824	1331872512		1398581760	7.80034e+08		342086720			4.54487e+08	High	High	High	High	High	Peak Found	High	High	Not Found	High	High	Not Found	High	Not Found	Not Found	Peak Found		Accession_112472
FALSE	High	IsMasterProtein	4299	1	Accession_186618	FALSE	0.004	2	1	5	1	1	382	42	5.68					103197816	29436154	82031344					43562936	31840760	43284248	2.91595e+06	4.69926e+06	Not Found	Not Found	Not Found	Not Found	High	High	Peak Found	Not Found	Not Found	Not Found	Not Found	High	High	High	Peak Found	Peak Found		Accession_186618
FALSE	High	IsMasterProtein	4960	2	Accession_346070	FALSE	0.005	11	2	4	0	2	166	19.2	5.91	21725622	64230460	38498217	47981660				24563242	5422588	31620950		44547396			35047696		High	High	High	High	Not Found	Not Found	Not Found	Peak Found	Peak Found	Peak Found	Not Found	Peak Found	Not Found	Not Found	Peak Found	Not Found		Accession_346070
FALSE	High	IsMasterProtein	4967	1	Accession_313713	FALSE	0.004	2	1	4	1	1	577	63.2	4.63		1674745	1.24841e+06	1.92111e+06		91739384		3.40734e+06		57166536		83428168	105483056	240236384	13632335	78490112	Not Found	Peak Found	Peak Found	Peak Found	Not Found	Peak Found	Not Found	High	Not Found	Peak Found	Not Found	Peak Found	High	High	Peak Found	High		Accession_313713
FALSE	High	IsMasterProtein	2381	1	Accession_435967	FALSE	0.002	3	1	7	1	1	229	24.2	4.91				1.64853e+06						18750384		94733936	171588288	219639040	143344752	96378928	Not Found	Not Found	Not Found	Peak Found	Not Found	Not Found	Not Found	Not Found	Not Found	High	Not Found	Peak Found	High	High	High	High		Accession_435967
FALSE	High	IsMasterProtein	1339	1	Accession_464227	FALSE	0.002	3	1	7	1	1	322	34.7	4.56	14949555	43211804	53777360	45408484	20027232												High	High	High	High	High	Not Found	Not Found	Not Found	Not Found	Not Found	Not Found	Not Found	Not Found	Not Found	Not Found	Not Found		Accession_464227
FALSE	High	IsMasterProtein	3797	1	Accession_176711	FALSE	0.003	4	1	7	1	1	239	25.9	8.28			6.9547e+06		62585736	26107058	69882384	176941120	113301136	267397824	173010512	156747952	215821008	162927152	277466848	230893392	Not Found	Not Found	Peak Found	Not Found	High	Peak Found	Peak Found	High	High	High	High	Peak Found	High	High	Peak Found	Peak Found		Accession_176711
FALSE	High	IsMasterProtein	4616	1	Accession_129268	FALSE	0.002	4	3	7	3	3	803	92.7	5.96												13215016	2.12565e+08	209949794	108140040	114445112	Not Found	Not Found	Not Found	Peak Found	Peak Found	Peak Found	Peak Found	Peak Found	Peak Found	Peak Found	Peak Found	High	High	High	Peak Found	High		Accession_129268
FALSE	High	IsMasterProtein	4922	1	Accession_465265	FALSE	0.003	3	2	6	2	2	809	93.1	5.86	42320665	38111167	71977476	54747104	1.07282e+07	2.039e+06	1.62039e+06										High	High	High	Peak Found	High	Peak Found	Peak Found	Not Found	Not Found	Not Found	Not Found	Not Found	Not Found	Not Found	Not Found	Not Found		Accession_465265
FALSE	High	IsMasterProtein	2721	1	Accession_362944	FALSE	0.009	5	1	3	1	1	154	17.7	4.58	9843081	39584572	56997016	36337068	1.85623e+06												Peak Found	High	High	High	Peak Found	Not Found	Not Found	Not Found	Not Found	Not Found	Not Found	Not Found	Not Found	Not Found	Not Found	Not Found		Accession_362944
FALSE	High	IsMasterProtein	2287	2	Accession_195372	FALSE	0	26	11	197	10	11	503	56	5.14	3.66698e+07	5.38629e+07	6.39476e+07	4.63365e+07	1.4915e+09	3.96375e+08	7.96525e+08	5.81736e+09	5.71418e+09	8.08214e+09	3.51754e+09	5.62579e+09	6.18284e+09	5.569e+09	4.26019e+09	2.88055e+09	Peak Found	Peak Found	High	Peak Found	High	High	High	High	High	High	High	High	High	High	High	High		Accession_195372
FALSE	High	IsMasterProtein	2866	1	Accession_42855	FALSE	0.001	7	2	14	2	2	276	30	6.16					60884324	35789713	96421016	43217076	3.8748e+07	65297715	56025274	15581830	10928746	23763153	4.03953e+06		Not Found	Not Found	Not Found	Not Found	High	High	High	Peak Found	High	High	High	High	High	Peak Found	Peak Found	Not Found		Accession_42855
FALSE	High	IsMasterProtein	4595	3	Accession_356966	FALSE	0.001	11	3	9	1	3	358	39.7	6.57	47004382	59624952	61355362	40406680	28875830	6.47764e+06	11240787	2036137	5310077					5.66593e+06		3.09638e+06	Peak Found	High	High	High	High	Peak Found	High	High	Peak Found	Not Found	Not Found	Not Found	Not Found	Peak Found	Not Found	Peak Found		Accession_356966
FALSE	High	IsMasterProtein	2958	1	Accession_67428	FALSE	0.004	3	1	4	1	1	315	35.4	4.74	21600706	17963040	71612016	73434672													High	High	High	High	Not Found	Not Found	Not Found	Not Found	Not Found	Not Found	Not Found	Not Found	Not Found	Not Found	Not Found	Not Found		Accession_67428
FALSE	High	IsMasterProtein	3303	1	Accession_107140	FALSE	0.009	6	3	3	3	3	453	51	6.74	106592540	103596428	83987840	50541920	92161820	66587940	88578416	7.09378e+07		2.10478e+07	4495344	12778694	7556471	13447012	1.31522e+07		Peak Found	High	Peak Found	Peak Found	High	Peak Found	Peak Found	Peak Found	Not Found	High	Peak Found	Peak Found	Peak Found	Peak Found	Peak Found	Peak Found		Accession_107140
FALSE	High	IsMasterProtein	5185	1	Accession_208829	FALSE	0.004	7	1	4	1	1	216	24.5	9.23					42030876	26521194	33078424	58887728		54005924	66135916	59623732	28618096	74060064	154700704	83119288	Not Found	Not Found	Not Found	Not Found	High	High	High	Peak Found	Not Found	Peak Found	Peak Found	Peak Found	Peak Found	Peak Found	Peak Found	Peak Found		Accession_208829
FALSE	High	IsMasterProtein	4927	1	Accession_18341	FALSE	0.009	2	1	3	1	1	444	50.5	4.98	133653264		85743136	182673104					192616704			20678936	100457624	56038068	77762240	49301804	Peak Found	Not Found	Peak Found	Peak Found	Not Found	Not Found	Not Found	Not Found	Peak Found	Not Found	Not Found	Peak Found	Peak Found	High	High	High		Accession_18341
FALSE	High	IsMasterProtein	5046	3	Accession_172169	FALSE	0.004	6	1	4	0	1	236	25	5.49	42980804	52636024	61204348	41188780	1.38351e+06												Peak Found	High	High	High	Peak Found	Not Found	Not Found	Not Found	Not Found	Not Found	Not Found	Not Found	Not Found	Not Found	Not Found	Not Found		Accession_172169
FALSE	High	IsMasterProtein	729	2	Accession_19993	FALSE	0.005	2	2	4	1	2	950	107	4.75	8939544	82609332	4.62563e+07	2.50735e+07													High	High	High	High	Not Found	Not Found	Not Found	Not Found	Not Found	Not Found	Not Found	Not Found	Not Found	Not Found	Not Found	Not Found		Accession_19993
FALSE	High	IsMasterProtein	4804	3	Accession_161053	FALSE	0.006	5	2	3	0	2	440	48.1	9.63	2.9282e+06	1.51575e+06		3355329	7456414	4821711	10730815	26572592		40751584	12889266	135498360	89902940	177316960	317159048	150980736	Peak Found	Peak Found	Not Found	Peak Found	Peak Found	Peak Found	Peak Found	Peak Found	Not Found	Peak Found	Peak Found	High	Peak Found	High	High	Peak Found		Accession_161053
FALSE	High	IsMasterProtein	461	1	Accession_218147	FALSE	0	36	19	304	19	19	572	64.6	4.84	1.94768e+08	1.58453e+08	93263696	1.17222e+08	1.27801e+09	4.24969e+08	1.20689e+09	1.51134e+09	1.52717e+09	2.73183e+09	1.51868e+09	1.63673e+10	8.12624e+09	8.90505e+09	1.01527e+10	1.56008e+10	Peak Found	Peak Found	Peak Found	Peak Found	High	High	High	High	High	High	High	High	High	High	High	High		Accession_218147
FALSE	High	IsMasterProtein	261	77	Accession_277688	FALSE	0.002	5	2	10	0	1	456	51.2	5.43	33596003	136847332	64429272	44474170	1.68115e+07	3.70587e+06	2075698		4.59105e+07			34680192	3.08664e+06	16478073	12958645		Peak Found	High	High	Peak Found	High	Peak Found	High	Not Found	Peak Found	Not Found	Not Found	Peak Found	High	High	Peak Found	Not Found		Accession_277688
FALSE	High	IsMasterProtein	847	1	Accession_148713	FALSE	0	18	3	18	3	3	185	20.5	6.38	2111784	6.39366e+06	1.67828e+06	1.07766e+07	151801808	40131747	123010692	198088720	149426604	741363776	157125132	1.58744e+08	347758636	2.62295e+08	302301540	3.45492e+08	Peak Found	Peak Found	Peak Found	High	High	Peak Found	High	High	High	High	High	High	High	High	High	High		Accession_148713
FALSE	High	IsMasterProtein	1774	2	Accession_238167	FALSE	0.004	5	2	5	1	2	445	49.5	6.11	27655316	63467456	48756916	70184712		486865			1378225		780030	79717016	1.10439e+06	22227498	4598638	703039	High	High	High	Peak Found	Not Found	Peak Found	Not Found	Not Found	Peak Found	Not Found	Peak Found	High	Peak Found	High	Peak Found	Peak Found		Accession_238167
FALSE	High	IsMasterProtein	1768	1	Accession_443643	FALSE	0.001	11	3	16	3	3	311	32.5	7.93	214774	5.19563e+06	2588283		1.50218e+07	10662608	8480141	11495462	6.61591e+07	1.28836e+08	22342000	7.69072e+07	91016544	220069048	1.16304e+08	6.94688e+07	Peak Found	Peak Found	Peak Found	Not Found	High	High	Peak Found	High	High	High	High	Peak Found	High	High	High	High		Accession_443643
FALSE	High	IsMasterProtein	3133	23	Accession_307160	FALSE	0.002	13	4	8	0	1	365	38.3	5.1									40086000			1.41326e+06	26568550	10155026			Not Found	Not Found	Not Found	Not Found	Not Found	Not Found	Not Found	Not Found	Peak Found	Not Found	Not Found	Peak Found	High	High	High	Not Found		Accession_307160
FALSE	High	IsMasterProtein	2471	1	Accession_3502	FALSE	0.004	17	1	5	1	1	84	9.1	7.09						10224062			20449006	105723128		27644796		2.34872e+07	32897656	19585992	Not Found	Not Found	Not Found	Not Found	Not Found	High	Not Found	Not Found	Peak Found	High	Not Found	Peak Found	Not Found	High	Peak Found	Peak Found		Accession_3502
FALSE	High	IsMasterProtein	2904	1	Accession_27791	FALSE	0.002	17	2	10	2	2	161	17.9	4.81					52118840	7.09686e+07	6.76388e+07	29909807	16351218	91618659	6.08257e+07				6517635		Not Found	Not Found	Not Found	Not Found	Peak Found	High	High	Peak Found	High	High	Peak Found	Not Found	Not Found	Not Found	High	Not Found		Accession_27791
FALSE	High	IsMasterProtein	4416	1	Accession_410859	FALSE	0	11	2	16	2	2	184	20.3	5.39	59548451	142003998	204861000	172875237	183832693	3449498	168742168		601434976	341281888	17806404		47595188	4.06553e+06		2.93166e+06	High	High	High	High	Peak Found	High	High	Not Found	High	High	Peak Found	Not Found	High	Peak Found	Not Found	Peak Found		Accession_410859
FALSE	High	IsMasterProtein	4201	2	Accession_159098	FALSE	0.008	4	1	3	0	1	296	32.3	9.64				405052	4007120	4505372	7.02294e+06		115277096	5573723	1335797	15862303	12851935	30296992	17119218	11675175	Not Found	Not Found	Not Found	Peak Found	Peak Found	High	High	Not Found	Peak Found	Peak Found	Peak Found	Peak Found	Peak Found	High	Peak Found	Peak Found		Accession_159098
FALSE	High	IsMasterProtein	491	1	Accession_168126	FALSE	0.003	7	2	6	2	2	350	39.9	9.17					12790293				3.78109e+06	8999977	9.72905e+06	116009480	103492764	3.82174e+07	143952000	93670168	Not Found	Not Found	Not Found	Not Found	Peak Found	Not Found	Not Found	Not Found	Peak Found	High	High	High	High	High	Peak Found	High		Accession_168126
FALSE	High	IsMasterProtein	121	17	Accession_40976	FALSE	0	22	7	102	1	1	370	41.9	6.68			4.08504e+06		2.18163e+06		2.39771e+07	3.72684e+06	97404576	1.69087e+08	5.04818e+06	5.44103e+07	1.38965e+08	3.58934e+07	1.31021e+08	1.30676e+08	Not Found	Not Found	Peak Found	Not Found	Peak Found	Not Found	High	Peak Found	High	High	Peak Found	High	High	High	High	High		Accession_40976
FALSE	High	IsMasterProtein	2210	4	Accession_57959	FALSE	0.001	4	2	14	1	2	478	53.3	4.91	5.45576e+07	32473208	51735124	60273480	634652740	240533192	621924448	444517200	183662244	218245328	190645264		94440080	41157188	48238217	62514600	High	Peak Found	High	Peak Found	High	High	High	High	High	High	High	Not Found	Peak Found	Peak Found	High	High		Accession_57959
FALSE	High	IsMasterProtein	1245	3	Accession_396081	FALSE	0.002	6	2	7	0	2	332	37.6	9.69	11702922	26531214	111516536	41053032			23638196		1.19231e+06	6253489		44162144	21071012	63311612	102814044	70563564	Peak Found	Peak Found	Peak Found	Peak Found	Not Found	Not Found	Peak Found	Not Found	Peak Found	Peak Found	Not Found	High	High	High	High	High		Accession_396081
FALSE	High	IsMasterProtein	4130	7	Accession_483303	FALSE	0	19	5	52	3	3	309	32.6	5.73		3665101	8.28725e+06	6013340			3.48829e+06	9.92441e+06	14410668	32438626		2.68727e+08	1.98745e+08	375260428	6.81595e+08	653984257	Not Found	Peak Found	Peak Found	Peak Found	Not Found	Not Found	Peak Found	Peak Found	High	High	Not Found	High	High	High	High	High		Accession_483303
FALSE	High	IsMasterProtein	3169	1	Accession_78734	FALSE	0.001	6	2	12	2	2	316	35.7	7.78	4.86012e+06	12590408	2.03129e+07	13486730	2.98266e+08	6.50908e+07	1.82232e+08	1378794691	180429572	5.91958e+08	4.90208e+08	1.69103e+09	991671432	8.4115e+08	619924832	626922102	Peak Found	Peak Found	Peak Found	Peak Found	Peak Found	Peak Found	High	Peak Found	Peak Found	High	Peak Found	High	High	High	High	High		Accession_78734
FALSE	High	IsMasterProtein	3536	1	Accession_297884	FALSE	0.001	5	3	11	3	3	589	67.7	5.4			3.04016e+06		1.90728e+07			1.16987e+07	7.5349e+06	47710685	1706871	4.54817e+07	175394864	82508182	208271492	132706392	Not Found	Not Found	Peak Found	Not Found	High	Not Found	Not Found	Peak Found	High	High	Peak Found	High	High	Peak Found	High	High		Accession_297884
FALSE	High	IsMasterProtein	3729	1	Accession_313900	FALSE	0.004	5	2	5	2	2	401	41.8	9.7	10121957			38541728	267119136	113470672	2.67106e+08	7646450	634705088		534176480	98271275	86211434	8.44462e+07	2.00548e+08	136606408	Peak Found	Not Found	Not Found	Peak Found	Peak Found	Peak Found	Peak Found	Peak Found	Peak Found	Not Found	Peak Found	High	High	Peak Found	High	High		Accession_313900
FALSE	High	IsMasterProtein	323	1	Accession_368902	FALSE	0.002	7	3	11	3	3	432	47.7	4.65	2.24928e+07	7.12498e+07	1.1677e+08	1.0877e+08	634574			7133388	104032000	38290458	96330416	6.99356e+06	4.57142e+06	2.14571e+06		4.10402e+06	High	High	High	High	Peak Found	Not Found	Not Found	Peak Found	High	High	Peak Found	Peak Found	Peak Found	Peak Found	Not Found	Peak Found		Accession_368902
FALSE	High	IsMasterProtein	1835	1	Accession_404366	FALSE	0.002	2	3	8	3	3	1567	173.2	5	21440131	33894808	63045256	92166016	32876332	1.35292e+07	7.14849e+06	2.15171e+06	30665911			113925782	173690400	188497008	322659232	191042112	Peak Found	Peak Found	High	High	High	High	High	Peak Found	Peak Found	Not Found	Not Found	Peak Found	Peak Found	Peak Found	Peak Found	High		Accession_404366
FALSE	High	IsMasterProtein	4322	1	Accession_195812	FALSE	0.004	3	2	5	2	2	699	78	5.25	24861865	37069712	35664674	15823418											1.89492e+06		High	High	High	High	Not Found	Not Found	Not Found	Not Found	Not Found	Not Found	Not Found	Not Found	Not Found	Not Found	Peak Found	Not Found		Accession_195812
FALSE	High	IsMasterProtein	1633	1	Accession_281737	FALSE	0.005	5	2	4	2	2	375	41.2	4.68	19610842	60049711	52871506	82545550	5.1238e+06												High	High	High	Peak Found	Peak Found	Not Found	Not Found	Not Found	Not Found	Not Found	Not Found	Not Found	Not Found	Not Found	Not Found	Not Found		Accession_281737
FALSE	High	IsMasterProtein	1336	1	Accession_1814	FALSE	0.003	8	2	6	2	2	316	34.8	8.28	45604010	83828232	61456636	34167284			1.3307e+06										High	High	High	High	Not Found	Not Found	High	Not Found	Not Found	Not Found	Not Found	Not Found	Not Found	Not Found	Not Found	Not Found		Accession_1814
FALSE	High	IsMasterProtein	3225	1	Accession_116660	FALSE	0	9	2	15	2	2	285	31.5	9.61								19892372	25704340	110544064		1.04055e+08	1.52055e+08	1.14518e+08	134080230	9.45614e+07	Not Found	Not Found	Not Found	Not Found	Not Found	Not Found	Not Found	Peak Found	High	High	Not Found	High	High	High	High	High		Accession_116660
FALSE	High	IsMasterProtein	2012	2	Accession_76444	FALSE	0	10	3	49	1	2	284	32.1	9.77	3427339	16544199		20417102		11859846	30064348	17563474	23714324	1.73542e+07	13308404	858994552	7.75675e+08	603767238	601361208	1157277060	Peak Found	Peak Found	Not Found	Peak Found	Not Found	Peak Found	Peak Found	Peak Found	Peak Found	High	Peak Found	High	High	High	High	High		Accession_76444
FALSE	High	IsMasterProtein	4128	6	Accession_307100	FALSE	0	40	7	134	2	3	184	20.3	6.2	26982139	33718318	5.65228e+07	5.93611e+06	352474209	1.59349e+08	402463124	9.76739e+08	5.44568e+08	1002743546	6.65654e+08	3.21514e+09	1.90894e+09	2190653126	2493810564	1566036528	Peak Found	Peak Found	Peak Found	Peak Found	High	High	High	High	High	High	High	High	High	High	High	High		Accession_307100
FALSE	High	IsMasterProtein	50	1	Accession_467535	FALSE	0.006	2	1	3	1	1	382	43.5	5.64							7018437		26073194	87272920	11563186	79972120	101890544	114605040	88255920	75633728	Not Found	Not Found	Not Found	Not Found	Not Found	Not Found	Peak Found	Not Found	Peak Found	Peak Found	Peak Found	High	High	High	Peak Found	Peak Found		Accession_467535
FALSE	High	IsMasterProtein	272	1	Accession_80337	FALSE	0.005	4	2	4	2	2	446	49.5	8.97		2.67504e+06		1.1734e+06		2.03984e+06	3.36223e+06					201581568	155921684	114454525		19113802	Not Found	Peak Found	Not Found	Peak Found	Not Found	Peak Found	Peak Found	Not Found	Not Found	Not Found	Not Found	High	High	High	Not Found	Peak Found		Accession_80337
FALSE	High	IsMasterProtein	4155	1	Accession_81864	FALSE	0.009	3	2	3	2	2	638	71.5	5.9	46457125	62738060	4.56376e+07	105741436	21601060	104252882	66247282	66117632	31028046		31359210			30612894			High	High	Peak Found	High	Peak Found	Peak Found	Peak Found	Peak Found	Peak Found	Not Found	Peak Found	Not Found	Not Found	Peak Found	Not Found	Not Found		Accession_81864
FALSE	High	IsMasterProtein	4171	1	Accession_419242	FALSE	0.005	4	1	3	1	1	316	35.7	9.2								15810689	10642102	15728329	2883987	4.11009e+07	75634062	81377434	53036316	117097458	Not Found	Not Found	Not Found	Not Found	Not Found	Not Found	Not Found	Peak Found	Peak Found	Peak Found	Peak Found	Peak Found	High	High	Peak Found	High		Accession_419242
FALSE	High	IsMasterProtein	833	11	Accession_244317	FALSE	0.002	9	2	8	1	2	235	25.7	6.2	44699773	95105458	100833888	67516512	2.52198e+07	14274453	23318738	960079		3.72818e+06		2.42714e+06		3.50283e+06		4.48945e+06	Peak Found	High	High	High	Peak Found	High	High	Peak Found	Not Found	Peak Found	Not Found	Peak Found	Not Found	Peak Found	Not Found	Peak Found		Accession_244317
FALSE	High	IsMasterProtein	4381	1	Accession_194237	FALSE	0	11	5	20	5	5	362	40.9	6.55	1.94704e+07	2.12021e+07	10938758	2.82876e+06	2.42585e+07	1.08803e+08	1.09826e+08	1.26797e+08	258432837	760455988	2.30613e+08	1.23879e+09	1.46313e+09	1.76287e+09	1.74143e+09	644139840	Peak Found	Peak Found	Peak Found	Peak Found	Peak Found	Peak Found	High	Peak Found	High	High	Peak Found	High	High	High	High	High		Accession_194237
FALSE	High	IsMasterProtein	571	3	Accession_314352	FALSE	0.003	10	2	6	1	2	192	21	9.67					1.85879e+06				80600992				8486618	76900534	59902492	149330888	Not Found	Not Found	Not Found	Not Found	High	Not Found	Not Found	Not Found	Peak Found	Not Found	Not Found	High	High	High	High	Peak Found		Accession_314352
FALSE	High	IsMasterProtein	4880	2	Accession_264989	FALSE	0	14	5	18	2	5	410	45.6	6.18	1.38046e+08	254922296	359315454	130828088	9.0504e+07	58786534	62528236	6062704	26914896	5.50334e+06	13646903	6.41356e+06	12073473	12479854	9.28837e+08		High	High	High	High	High	High	High	Peak Found	Peak Found	Peak Found	Peak Found	Peak Found	High	Peak Found	Peak Found	Not Found		Accession_264989
FALSE	High	IsMasterProtein	675	1	Accession_368212	FALSE	0.004	6	2	5	2	2	399	42.9	6.23	219897658	278567652	155077018	130360970	209054576	68390304	158797648	85016252	31118716	66276558	3.83057e+07	57559472	38610504	7406423	60276304		Peak Found	Peak Found	Peak Found	Peak Found	Peak Found	Peak Found	Peak Found	High	Peak Found	High	High	High	Peak Found	Peak Found	Peak Found	Not Found		Accession_368212
FALSE	High	IsMasterProtein	3067	1	Accession_149585	FALSE	0.004	3	2	5	2	2	513	59.8	5.08						2.10973e+06			4.81276e+06	2.90829e+06		89535648	96528424	106005312	86540360	89100352	Not Found	Not Found	Not Found	Not Found	Not Found	Peak Found	Not Found	Not Found	Peak Found	Peak Found	Not Found	High	High	High	High	High		Accession_149585
FALSE	High	IsMasterProtein	1525	3	Accession_251636	FALSE	0.002	4	2	9	1	2	412	44.1	5.52	49585589	258242552	208029202	211094988	71916276	44111264	2.76513e+07	46554320		83202264	5.37537e+06	89023736	54111230	72181596	2.41372e+06	39123572	Peak Found	High	High	High	Peak Found	High	High	Peak Found	Not Found	High	Peak Found	Peak Found	Peak Found	Peak Found	Peak Found	Peak Found		Accession_251636
FALSE	High	IsMasterProtein	1662	2	Accession_361591	FALSE	0.002	2	1	7	0	1	536	59.9	5.83	7.26042e+06	51535456	38919964	7.012e+07	27389612	20968522	33897436	4912627			3.58407e+06		6.07337e+06		3869857	2291559	Peak Found	High	High	High	Peak Found	High	High	Peak Found	Not Found	Not Found	Peak Found	Not Found	Peak Found	Not Found	Peak Found	Peak Found		Accession_361591
FALSE	High	IsMasterProtein	3477	1	Accession_433347	FALSE	0	19	7	66	7	7	416	46.1	5.33	22874058	44097420	20943758	31748934	6.14641e+08	182487933	603401366	3.23176e+09	850830179	2975737320	1.79326e+09	1.99615e+09	2.74881e+09	3268625165	1847185305	3.15296e+09	Peak Found	Peak Found	Peak Found	Peak Found	Peak Found	Peak Found	Peak Found	Peak Found	High	High	Peak Found	High	High	High	High	High		Accession_433347
FALSE	High	IsMasterProtein	3581	1	Accession_218206	FALSE	0.006	10	1	3	1	1	115	13.1	11.59		5.30195e+06		6599983	20250332	10606132	9009957	40100192	3197591	102840312	152028000			118280256			Not Found	Peak Found	Not Found	Peak Found	High	High	Peak Found	Peak Found	Peak Found	Peak Found	Peak Found	Not Found	Not Found	High	Not Found	Not Found		Accession_218206
FALSE	High	IsMasterProtein	4239	3	Accession_178825	FALSE	0.005	2	1	4	0	1	371	41.3	5.67	84128664	134182104		47143288	13194253		24232770										High	High	High	High	Peak Found	Not Found	Peak Found	Not Found	Not Found	Not Found	Not Found	Not Found	Not Found	Not Found	Not Found	Not Found		Accession_178825
FALSE	High	IsMasterProtein	2356	1	Accession_177481	FALSE	0.001	18	2	14	2	2	144	16.2	5.2					52102831	43955218	71627913	73275548	90952908	111218676	2.90185e+07	2.80577e+06	3620157	12021168			Not Found	Not Found	Not Found	Not Found	High	High	High	High	High	High	High	Peak Found	Peak Found	Peak Found	Not Found	Not Found		Accession_177481
FALSE	High	IsMasterProtein	2828	1	Accession_406452	FALSE	0	12	13	68	10	10	1170	127.7	5.73	9.77529e+08	1491354749	1268227319	812331307	641109137	1.79648e+08	3.10007e+08	6.05039e+07	5.32927e+08	5.22963e+07	21270608	182138288	9.85214e+07	1.33834e+08	19463134	1.52816e+07	High	High	High	High	High	High	High	Peak Found	Peak Found	High	High	High	High	High	High	Peak Found		Accession_406452
FALSE	High	IsMasterProtein	2244	18	Accession_175387	FALSE	0.005	8	2	4	0	2	270	28.9	5.69	1.75015e+07	36680066	44063487	30793386	5.19609e+06	6333614	1.93616e+07	76684680	5948119	7.46319e+06						3.36382e+06	Peak Found	High	High	Peak Found	Peak Found	Peak Found	High	Peak Found	Peak Found	Peak Found	Not Found	Not Found	Not Found	Not Found	Not Found	Peak Found		Accession_175387
FALSE	High	IsMasterProtein	5144	1	Accession_53211	FALSE	0	17	3	17	2	2	229	25.1	6.09		8.14998e+06			17591670	40314010	3.04794e+07	8.79651e+07	52955056	142562800	28358822	12365695	41420996	23964884			Not Found	Peak Found	Not Found	Not Found	Peak Found	High	High	High	High	High	High	High	Peak Found	High	Not Found	Not Found		Accession_53211
FALSE	High	IsMasterProtein	3379	1	Accession_178521	FALSE	0.006	2	1	3	1	1	414	47.1	6.1		50608944	100065784	130908928								10524601			23909440		Not Found	High	High	High	Not Found	Not Found	Not Found	Not Found	Not Found	Not Found	Not Found	Peak Found	Not Found	Not Found	Peak Found	Not Found		Accession_178521
FALSE	High	IsMasterProtein	893	1	Accession_115811	FALSE	0.001	1	2	13	2	2	1340	149.6	4.77	34852000	49037900	37707988	48436184	62990596	34066344	50517668	18144018		58060728		1.77641e+06	3379049	24878546	4427071		High	High	High	High	High	High	High	Peak Found	Not Found	High	Not Found	Peak Found	Peak Found	High	Peak Found	Not Found		Accession_115811
FALSE	High	IsMasterProtein	1987	1	Accession_49699	FALSE	0.002	2	2	7	2	2	805	92.7	6.37	31294702				1.2066e+06			27531672	1.89542e+07	8966401		179551960	98620172	107635500	311580088	228710356	Peak Found	Not Found	Not Found	Not Found	Peak Found	Not Found	Not Found	Peak Found	Peak Found	Peak Found	Not Found	Peak Found	High	Peak Found	High	High		Accession_49699
FALSE	High	IsMasterProtein	4526	1	Accession_448894	FALSE	0	8	2	17	2	2	290	30.6	8.57	1.25455e+07	12266317	2.57447e+06	2.91478e+06	486570		55567.9	2.06288e+06	937219	250223		2.99677e+07	6.8887e+07	1.09475e+08	2.26759e+08	2.88897e+08	High	Peak Found	High	High	Peak Found	Not Found	Peak Found	Peak Found	Peak Found	Peak Found	Not Found	Peak Found	High	High	High	High		Accession_448894
FALSE	High	IsMasterProtein	3193	1	Accession_51006	FALSE	0.004	6	2	4	2	2	442	50.2	5.22	7.98195e+06	13117242	12660973	511579840	9396510	3.31683e+06		1.68819e+06							8.03285e+06		Peak Found	High	High	Peak Found	Peak Found	High	Not Found	Peak Found	Not Found	Not Found	Not Found	Not Found	Not Found	Not Found	Peak Found	Not Found		Accession_51006
FALSE	High	IsMasterProtein	4333	1	Accession_105554	FALSE	0.002	7	1	9	1	1	164	16.6	5.06					16381611		16347085	35124401	115256658	67996376	13162597	40264256	16847270	45118056	50732952	42549180	Peak Found	Not Found	Not Found	Peak Found	High	Peak Found	Peak Found	High	High	High	Peak Found	High	Peak Found	High	High	Peak Found		Accession_105554
FALSE	High	IsMasterProtein	2851	1	Accession_129214	FALSE	0.004	9	2	4	2	2	322	34.4	4.92	1.38484e+06	4884227		3.54546e+06	5.86535e+07	2.03947e+06	1.08299e+07	185742000	64652648	9.5723e+07	95891672	20992816	28770348	35191716	86267360	93834952	Peak Found	Peak Found	Not Found	Peak Found	High	Peak Found	Peak Found	Peak Found	Peak Found	High	Peak Found	Peak Found	Peak Found	High	Peak Found	Peak Found		Accession_129214
FALSE	High	IsMasterProtein	5204	1	Accession_77923	FALSE	0.001	12	3	12	3	3	352	37.9	5.67	1.65484e+06				19461820	1.22652e+06		5.14002e+07	63258253	7.50658e+07	2.08946e+07	79633112	99840350	94432272	10174854	46770708	Peak Found	Not Found	Not Found	Not Found	High	Peak Found	Not Found	High	High	High	High	High	High	High	Peak Found	High		Accession_77923
FALSE	High	IsMasterProtein	4707	1	Accession_13280	FALSE	0.004	2	1	6	1	1	508	60.2	6.13	84389436	61428248	7.58985e+07	7.13879e+07	32576838	31866236	37635389	30546148		37009837	6.80747e+06	13436451	6.92019e+06	2.62888e+06			Peak Found	High	High	High	High	High	Peak Found	High	Not Found	Peak Found	Peak Found	Peak Found	Peak Found	Peak Found	Not Found	Not Found		Accession_13280
FALSE	High	IsMasterProtein	4457	2	Accession_218920	FALSE	0	4	2	20	0	2	391	41.9	9.77	4.78821e+07	35639457	22602070	8.40491e+07	498111904	312077164	555927440	1.27234e+09	828730324	1751038983	5.18709e+08	5220591366	4122237184	4354200987	3507851869	4560493355	High	Peak Found	Peak Found	High	High	High	High	High	High	High	High	High	High	High	High	Peak Found		Accession_218920
FALSE	High	IsMasterProtein	4072	1	Accession_372848	FALSE	0.002	10	1	8	1	1	115	11.5	4.09	68576754	12134568	24058903	3.40742e+07													High	High	High	High	Not Found	Not Found	Not Found	Not Found	Not Found	Not Found	Not Found	Not Found	Not Found	Not Found	Not Found	Not Found		Accession_372848
FALSE	High	IsMasterProtein	1333	1	Accession_242544	FALSE	0	20	5	39	5	5	377	41.4	6.71	1.74752e+08	3.42741e+08	210058489	1.27813e+08	532450892	1.40555e+08	4.95185e+08	1.11729e+08	2.22715e+07	1.97217e+08	3.5519e+07	243471076	17067497	1.30256e+07	2368746	11454052	High	High	High	High	High	High	High	Peak Found	High	High	High	High	Peak Found	Peak Found	Peak Found	Peak Found		Accession_242544
FALSE	High	IsMasterProtein	2814	4	Accession_105223	FALSE	0	6	3	25	1	1	549	60	5.58					3.79573e+06	4645184	11543791	39362048		69117216	6433862	4.81434e+06			26806528	40959376	Not Found	Not Found	Not Found	Not Found	High	Peak Found	Peak Found	High	Not Found	Peak Found	High	Peak Found	Not Found	Not Found	Peak Found	Peak Found		Accession_105223
FALSE	High	IsMasterProtein	1076	5	Accession_201755	FALSE	0	13	2	20	1	2	160	17	7.5	75221807	4.92492e+07	3.94538e+07	95250878	310306024	2.30619e+08	2.9983e+08	1.27728e+08	83872303		12376208	12522469	129270464	147931675	186238976	175906791	High	Peak Found	Peak Found	High	High	High	High	High	Peak Found	High	Peak Found	High	High	High	High	High		Accession_201755
FALSE	High	IsMasterProtein	70	1	Accession_438092	FALSE	0.001	8	3	10	3	3	307	33.2	5.64	3.4365e+07	74353980	123136480	93753806	27155435	25832947	1.63166e+07	9262701	8504098	27110170		82531462	60946333	6.50283e+07			High	High	High	High	High	High	High	Peak Found	Peak Found	Peak Found	Not Found	Peak Found	Peak Found	High	Not Found	Not Found		Accession_438092
FALSE	High	IsMasterProtein	2820	1	Accession_155179	FALSE	0.001	9	2	9	2	2	233	27.3	7.25	29695198	53847618	82542720	83037110	2.63732e+06	2.96927e+06	3.15018e+06		1.05815e+07	1.16703e+06		1.7984e+06	6.9007e+06	11942613	4443896		High	High	High	High	Peak Found	Peak Found	Peak Found	Not Found	Peak Found	Peak Found	Not Found	Peak Found	Peak Found	Peak Found	Peak Found	Not Found		Accession_155179
FALSE	High	IsMasterProtein	326	1	Accession_47194	FALSE	0.001	15	2	9	2	2	204	22.3	4.92	3.10416e+06			3.8796e+06	194077435	6.30841e+06	97679960										Peak Found	Not Found	Not Found	Peak Found	High	High	High	Not Found	Not Found	Not Found	Not Found	Not Found	Not Found	Not Found	Not Found	Not Found		Accession_47194
FALSE	High	IsMasterProtein	860	1	Accession_242706	FALSE	0	16	2	17	2	2	160	17	5.02		38247516		69158216	119470624	313706624	467922376	320556544	426210048	168058479	363107488	119571712	260338928	155183904	179102816	243978384	Not Found	High	Not Found	High	High	High	High	High	Peak Found	High	High	High	High	High	High	High		Accession_242706
FALSE	High	IsMasterProtein	2529	1	Accession_68496	FALSE	0.004	4	2	5	2	2	425	47.5	6.23	1.74779e+07	84843169	27088087	14464139				11523285	4.34144e+06		6.20091e+06	29292390			5.80433e+06		Peak Found	High	High	High	Not Found	Not Found	Not Found	Peak Found	Peak Found	Not Found	Peak Found	Peak Found	Not Found	Not Found	Peak Found	Not Found		Accession_68496
FALSE	High	IsMasterProtein	1311	2	Accession_111425	FALSE	0.001	24	2	11	0	2	86	9.5	4.77			4.19766e+06	12417320			1.12331e+07	13145088	22597339	19205016	3.16737e+06	2.45284e+08	242399280	313779356	429611366	400639968	Not Found	Not Found	Peak Found	Peak Found	Not Found	Not Found	High	Peak Found	Peak Found	Peak Found	Peak Found	High	High	High	High	High		Accession_111425
FALSE	High	IsMasterProtein	1318	1	Accession_417011	FALSE	0	19	2	21	2	2	154	16.3	5.12	1177362			1.99917e+06	67928568	2.18331e+07	4.52427e+07	4.01635e+07	4.25614e+07	1.06361e+08	6.37163e+07		1.84906e+07	6384447	86266108	4.1029e+07	High	Not Found	Not Found	Peak Found	High	High	Peak Found	High	High	High	High	High	High	High	High	High		Accession_417011
FALSE	High	IsMasterProtein	5188	1	Accession_1308	FALSE	0.004	2	1	5	1	1	577	64.7	5		1.40378e+06					8.62065e+06	12498558			25962341	108418852	114940180	4.33268e+07	208702136	147316172	Not Found	Peak Found	Not Found	Not Found	Not Found	Not Found	Peak Found	Peak Found	Not Found	Not Found	Peak Found	High	High	High	High	High		Accession_1308
FALSE	High	IsMasterProtein	2166	1	Accession_102031	FALSE	0.003	1	1	6	1	1	761	86.1	5.62	14214351	43448540	30840196	50919152	25138872	11635632	28523850	66603128	37310288	124451552	38015192						High	High	High	High	High	High	Peak Found	Peak Found	Peak Found	Peak Found	Peak Found	Not Found	Not Found	Not Found	Not Found	Not Found		Accession_102031
FALSE	High	IsMasterProtein	406	2	Accession_433049	FALSE	0	14	6	28	0	1	336	36.3	6.8	4.51333e+06	1.82371e+06	2.70497e+06	1481408	1.07857e+08	7.39271e+07	131135960	9.68395e+07	1.20416e+08	321357600	67728752	302793632	1.70009e+08	426635296	2.62393e+08	250398208	Peak Found	Peak Found	Peak Found	Peak Found	Peak Found	Peak Found	Peak Found	Peak Found	High	Peak Found	Peak Found	Peak Found	High	High	Peak Found	High		Accession_433049
FALSE	High	IsMasterProtein	2832	1	Accession_268691	FALSE	0	13	4	24	4	4	272	30.4	9.09	8.17207e+06	1.70427e+07	7.8952e+06	5.33385e+06	7.30592e+08	645204738	1.14787e+09	2.62776e+08	2.2564e+08	465223233	2.21423e+08	25482293	32709929	7.35359e+07	7.15515e+08	658918400	Peak Found	Peak Found	Peak Found	Peak Found	High	High	High	High	High	High	High	Peak Found	Peak Found	Peak Found	Peak Found	High		Accession_268691
FALSE	High	IsMasterProtein	4946	2	Accession_436749	FALSE	0.001	5	3	12	1	3	430	48.5	4.59	1.90951e+08	2.21506e+08	1.89157e+08	132475135	2.80126e+08	205153400	541787036	608395928	210973109	77572760	398532948	92970272	196954000	100376490	2.51597e+06	4794707	Peak Found	Peak Found	Peak Found	Peak Found	High	High	High	Peak Found	Peak Found	Peak Found	Peak Found	Peak Found	Peak Found	High	Peak Found	Peak Found		Accession_436749
FALSE	High	IsMasterProtein	3829	1	Accession_52189	FALSE	0	9	3	66	2	2	337	36.3	6.1	2250420				15840509	8.99944e+06		6.94875e+07	38462536	267906472	2.69974e+07	136816428	154170072	207082784	141757858	181740094	Peak Found	Not Found	Not Found	Not Found	Peak Found	Peak Found	Not Found	Peak Found	Peak Found	High	Peak Found	High	High	High	High	Peak Found		Accession_52189
FALSE	High	IsMasterProtein	4733	1	Accession_458063	FALSE	0.001	9	2	14	2	2	127	14.1	8.68	2.37057e+06	636177	4680588	2129893	2.63643e+07	8492282	19883693	2.88026e+07	2.97038e+07	56964556	9.70402e+07	205081088	318172190	292235680	152490352	222270736	Peak Found	Peak Found	Peak Found	Peak Found	Peak Found	High	Peak Found	High	Peak Found	High	High	High	High	High	High	High		Accession_458063
FALSE	High	IsMasterProtein	2867	1	Accession_354939	FALSE	0.001	4	2	11	2	2	401	44	5.31		1.46748e+06		2.54776e+06	2.75627e+07	2.08578e+06	4.33998e+06	13283521	27148286	1.63885e+08	1.55077e+07	191496660	194885184	1.60804e+08	96418772	166667976	Not Found	Peak Found	Not Found	High	Peak Found	Peak Found	Peak Found	Peak Found	High	High	Peak Found	High	High	High	Peak Found	High		Accession_354939
FALSE	High	IsMasterProtein	1147	2	Accession_129240	FALSE	0	15	6	76	3	6	426	49.7	4.56	2.44405e+06	4.73047e+06	19027452	34910161	6.18941e+08	6.10426e+08	9.99189e+08	5.21544e+08	1.38072e+08	4.57048e+08	4.49161e+08	1247882229	1029818750	1215435795	752938866	1073221205	Peak Found	Peak Found	High	High	High	High	High	High	High	High	High	High	High	High	High	High		Accession_129240
FALSE	High	IsMasterProtein	3617	12	Accession_219976	FALSE	0	9	3	46	0	1	407	46	5.29		5.43719e+06	1.56004e+07	1.8746e+06	97884193	4.22427e+07	1.38405e+08	1.8317e+08	191847394	402607235	1.25915e+08	1.33771e+08	1.6384e+08	1.54525e+08	2.34273e+08	2.81497e+08	Not Found	Peak Found	Peak Found	Peak Found	High	Peak Found	Peak Found	High	High	High	High	High	High	Peak Found	High	High		Accession_219976
FALSE	High	IsMasterProtein	4748	1	Accession_205719	FALSE	0.003	9	2	6	2	2	304	32.5	6.05					6.94654e+06	2870868	2888699	60921532	26700824	102711355	16533856	23650466	44843428	45432720		28735416	Not Found	Not Found	Not Found	Not Found	Peak Found	Peak Found	Peak Found	High	Peak Found	High	Peak Found	Peak Found	Peak Found	High	Not Found	High		Accession_205719
FALSE	High	IsMasterProtein	3799	2	Accession_127606	FALSE	0.001	9	3	9	2	3	435	47.2	4.88		130090640	334235424	66720100					11949064		920851						Not Found	High	High	High	Not Found	Not Found	Not Found	Not Found	Peak Found	Not Found	Peak Found	Not Found	Not Found	Not Found	Not Found	Not Found		Accession_127606
FALSE	High	IsMasterProtein	2613	1	Accession_119410	FALSE	0.001	4	1	10	1	1	289	32.2	8.75							9.23575e+06	2.9959e+06		49107190		77556424	115074552	125940224	187088496	124268488	Not Found	Not Found	Not Found	Not Found	Not Found	Not Found	Peak Found	Peak Found	High	High	Not Found	High	High	High	High	High		Accession_119410
FALSE	High	IsMasterProtein	3385	1	Accession_140463	FALSE	0.002	5	1	7	1	1	284	30.3	5.87							3.65325e+06	43381364	46690308	6.5547e+07	24502176	15414788	5.47617e+06	24180737	40555432	3.60866e+07	Not Found	Not Found	Not Found	Not Found	Not Found	Not Found	Peak Found	High	High	High	High	High	Peak Found	Peak Found	High	High		Accession_140463
FALSE	High	IsMasterProtein	59	1	Accession_463352	FALSE	0.005	3	2	4	2	2	623	70	6.18	2698588	4430803	19331784	636144	3.51047e+06		2.67286e+06	282946112	337136192	511372064	7825955		36716932	77463552	138165776	44850932	Peak Found	Peak Found	High	Peak Found	Peak Found	Not Found	Peak Found	Peak Found	Peak Found	Peak Found	Peak Found	Not Found	Peak Found	Peak Found	High	High		Accession_463352
FALSE	High	IsMasterProtein	3858	1	Accession_83731	FALSE	0.001	3	1	12	1	1	354	39.6	8.79					13843433	2773365	13486142	11964107	2.81956e+07	66741272	1.85402e+07	121846520	117657624	87373832	31965376	12541646	Not Found	Not Found	Not Found	Not Found	High	Peak Found	High	Peak Found	High	Peak Found	High	High	High	High	Peak Found	High		Accession_83731
FALSE	High	IsMasterProtein	4718	1	Accession_136127	FALSE	0.003	2	1	7	1	1	376	41.6	5.53	71071408	75727664	47181064	44811648	152638432	78334096	138827840	898917		29932007	24865726	72035870		40039992	82956128	29555162	Peak Found	High	Peak Found	High	Peak Found	High	High	Peak Found	Not Found	High	Peak Found	Peak Found	Not Found	Peak Found	Peak Found	Peak Found		Accession_136127
FALSE	High	IsMasterProtein	891	3	Accession_443344	FALSE	0	13	6	33	1	2	336	36.5	6.95	54893700	66623379	6.7227e+07	80665880	8.01421e+06	2304914	10033214	1.25601e+06		2631574	5696456	8755170		2.79554e+06			High	Peak Found	Peak Found	High	Peak Found	Peak Found	High	Peak Found	Not Found	Peak Found	Peak Found	Peak Found	Not Found	Peak Found	Not Found	Not Found		Accession_443344
FALSE	High	IsMasterProtein	818	1	Accession_49698	FALSE	0.005	1	1	4	1	1	816	90	5.71											44276288	141555040	149884640	154328384	144355840	114964976	Not Found	Not Found	Not Found	Not Found	Not Found	Not Found	Not Found	Not Found	Not Found	Not Found	Peak Found	High	High	High	Peak Found	High		Accession_49698
FALSE	High	IsMasterProtein	4862	35	Accession_164889	FALSE	0	46	13	80	3	7	336	36.1	6.8	1.33189e+09	1.42844e+09	1.73163e+09	1.40402e+09	3.79994e+08	1.67596e+08	3.40997e+08	3.21301e+07	11009396	74242386	94895394	74607584	136039898	7.87817e+07	117994229	1.49533e+08	High	High	High	High	High	High	High	Peak Found	Peak Found	High	Peak Found	High	Peak Found	High	Peak Found	High		Accession_164889
FALSE	High	IsMasterProtein	2967	1	Accession_337797	FALSE	0.003	2	1	6	1	1	353	39	9.25	2.11641e+06	6221012	4.89686e+06		26515936	9866286	37956832	119413256	131203648	219126288	76131816	239511792	245082624	199883712	486111872	333712512	Peak Found	Peak Found	Peak Found	Not Found	Peak Found	Peak Found	High	Peak Found	Peak Found	High	High	High	High	Peak Found	High	Peak Found		Accession_337797
FALSE	High	IsMasterProtein	1357	2	Accession_42514	FALSE	0.007	9	1	3	0	1	95	10.9	5.58	13787723	26557132	16825568	15983813	10808339	1.74046e+06	6.07716e+06	17643438	6.70322e+06	28972680	5.13076e+06	9870578	13389388		5068611		High	High	Peak Found	High	Peak Found	Peak Found	Peak Found	Peak Found	Peak Found	Peak Found	Peak Found	Peak Found	Peak Found	Not Found	Peak Found	Not Found		Accession_42514
FALSE	High	IsMasterProtein	1923	1	Accession_52523	FALSE	0.002	6	2	7	2	2	418	46.5	6.06	37783636	78997256	52478006	17687882	8.9345e+06		7392881										High	High	High	High	High	Not Found	High	Not Found	Not Found	Not Found	Not Found	Not Found	Not Found	Not Found	Not Found	Not Found		Accession_52523
FALSE	High	IsMasterProtein	549	1	Accession_89909	FALSE	0.001	5	2	11	2	2	432	50	9.61				26097506	2.79457e+07	14805883	51337346	34238780	44109816	14734188	43513116	85219504	308693981	5.87395e+07	199620758	291901028	Not Found	Not Found	Not Found	Peak Found	Peak Found	Peak Found	Peak Found	Peak Found	High	High	High	High	High	High	High	High		Accession_89909
FALSE	High	IsMasterProtein	54	7	Accession_153128	FALSE	0.006	2	1	3	0	1	555	64	6.68	10890099	29040848	30687702	46102760	14420549	9219513	14820888		81750776								High	High	Peak Found	High	Peak Found	Peak Found	Peak Found	Not Found	Peak Found	Not Found	Not Found	Not Found	Not Found	Not Found	Not Found	Not Found		Accession_153128
FALSE	High	IsMasterProtein	65	5	Accession_390612	FALSE	0.001	24	3	12	0	3	164	16.7	9.07	1350578	4465409	7.46996e+06		27784812	38935720	66916339	2.0255e+08	1.00089e+08	184776459	4.4387e+07	8077931	14275211	1.64908e+07	2.87757e+07	32239311	Peak Found	Peak Found	High	Not Found	High	Peak Found	Peak Found	Peak Found	High	High	Peak Found	Peak Found	High	High	High	High		Accession_390612
FALSE	High	IsMasterProtein	2555	2	Accession_227768	FALSE	0.006	3	1	3	0	1	372	40.6	5.95	4.18359e+06	92640024	105614824	91567560													Peak Found	High	High	High	Not Found	Not Found	Not Found	Not Found	Not Found	Not Found	Not Found	Not Found	Not Found	Not Found	Not Found	Not Found		Accession_227768
FALSE	High	IsMasterProtein	3609	1	Accession_348405	FALSE	0.005	2	1	5	1	1	419	49.7	8.82	45293588	29143386			138496832		66462976	257000536	293886848	1.94391e+08	225737152	611571392	1251646480	180485600	139374719	132122234	Peak Found	Peak Found	Not Found	Not Found	High	Not Found	Peak Found	High	High	Peak Found	Peak Found	Peak Found	High	High	Peak Found	Peak Found		Accession_348405
FALSE	High	IsMasterProtein	1686	1	Accession_208108	FALSE	0.003	14	3	5	3	3	260	28	5.19		83395284	159829843	56629257													Not Found	High	High	High	Not Found	Not Found	Not Found	Not Found	Not Found	Not Found	Not Found	Not Found	Not Found	Not Found	Not Found	Not Found		Accession_208108
FALSE	High	IsMasterProtein	507	2	Accession_159503	FALSE	0.002	5	1	8	0	1	296	33.6	9.51		1.44452e+06				2.16097e+06		23749866	36783404	54025172	2.2855e+06	42720108	65567332	103880072	59956680	40974788	Not Found	Peak Found	Not Found	Not Found	Not Found	Peak Found	High	Peak Found	High	High	High	Peak Found	High	High	High	High		Accession_159503
FALSE	High	IsMasterProtein	1032	1	Accession_425573	FALSE	0	31	5	18	5	5	217	23.3	6.2	7.83805e+07	96678255	98584716	82164328	9.34484e+07	5.82832e+07	1.31208e+08	1.00336e+08	9.04008e+07	226774376	40969000		2.22795e+07	5.86664e+06	16607155		Peak Found	High	Peak Found	Peak Found	High	High	High	High	High	High	High	Not Found	Peak Found	Peak Found	Peak Found	Not Found		Accession_425573
FALSE	High	IsMasterProtein	2884	1	Accession_153454	FALSE	0.001	16	3	9	3	3	183	20.2	5.43	43735556	20740907	32100078	52399656	5.08539e+07	3.04333e+07	81315234	1.5678e+06	1.66667e+07	3.88556e+06			6.72856e+06		3.24118e+07	11474543	Peak Found	Peak Found	High	High	High	High	High	Peak Found	Peak Found	Peak Found	Not Found	Not Found	Peak Found	Not Found	Peak Found	Peak Found		Accession_153454
FALSE	High	IsMasterProtein	3851	10	Accession_67285	FALSE	0	16	6	19	1	2	337	36.4	6.44	33842271	1.79825e+07	55952072	49481875			6511170		3.16871e+06						31245446	17546458	High	High	High	High	Not Found	Not Found	Peak Found	Not Found	Peak Found	Not Found	Not Found	Not Found	Not Found	Not Found	Peak Found	Peak Found		Accession_67285
FALSE	High	IsMasterProtein	3575	1	Accession_280348	FALSE	0	5	4	17	4	4	794	91.7	5.55		3.27087e+06		7.08984e+06	2.90646e+07			3.61078e+07	2.93825e+07	4.64887e+07	3.08524e+07	2.2246e+08	279208037	200746078	349268259	275994571	Not Found	Peak Found	Not Found	Peak Found	High	Not Found	Not Found	High	Peak Found	High	Peak Found	High	High	High	High	High		Accession_280348
FALSE	High	IsMasterProtein	4751	1	Accession_406681	FALSE	0	43	5	28	5	5	145	16.5	4.94	12483233		20915560	76499400	6.18691e+08	6.16392e+07	125699088	17570590	3.118e+08	841689492		343264252	2.41929e+08	1797628886	5.35392e+08	485692172	Peak Found	Not Found	High	Peak Found	High	High	High	High	High	High	Not Found	High	High	High	High	High		Accession_406681
FALSE	High	IsMasterProtein	4146	1	Accession_287919	FALSE	0	21	4	38	4	4	158	17.7	4.82	4.0303e+08	4.23344e+08	276483501	2.836e+08	6.05455e+07	2.49157e+07	8.42401e+07	2578446	25061982	5.33835e+08	115080865	344705696	426822978	702826306	782688340	3.83714e+08	High	High	High	High	Peak Found	Peak Found	High	Peak Found	Peak Found	High	High	High	High	High	High	High		Accession_287919
FALSE	High	IsMasterProtein	1367	5	Accession_279768	FALSE	0.004	8	3	5	0	3	370	38.7	9.63								14939774	16585401	15059404		100801794	50817128	131476304	69261882	2.34194e+06	Not Found	Not Found	Not Found	Not Found	Not Found	Not Found	Not Found	Peak Found	Peak Found	Peak Found	Not Found	High	High	High	Peak Found	Peak Found		Accession_279768
FALSE	High	IsMasterProtein	1058	1	Accession_15685	FALSE	0.001	2	1	10	1	1	414	43.5	9.54		5456302		2.51359e+06	3.12154e+07	6.24217e+07	9.29553e+07	5.51636e+07	116164602	188910618	34804452	1.34912e+08	1.97002e+08	9.0434e+07	2.86676e+08	2.00488e+08	Not Found	Peak Found	Not Found	Peak Found	High	Peak Found	Peak Found	Peak Found	High	High	Peak Found	Peak Found	High	Peak Found	High	High		Accession_15685
FALSE	High	IsMasterProtein	1753	1	Accession_80353	FALSE	0.006	4	1	3	1	1	213	24.8	6.14	24242640	40247768	36184688	38091840													High	High	High	Peak Found	Not Found	Not Found	Not Found	Not Found	Not Found	Not Found	Not Found	Not Found	Not Found	Not Found	Not Found	Not Found		Accession_80353
FALSE	High	IsMasterProtein	4786	1	Accession_209973	FALSE	0	19	7	46	7	7	428	47.6	5.91	10654083	3.66e+07	7.94796e+06	12501307	86177711	5.61595e+07	1.29293e+08	7.69804e+08	3.52784e+08	2.18651e+09	2.14952e+08	1.80179e+08	495284287	2.93621e+08	72284470	3.54972e+08	Peak Found	Peak Found	Peak Found	Peak Found	High	High	High	High	High	High	Peak Found	High	High	High	Peak Found	High		Accession_209973
FALSE	High	IsMasterProtein	3406	1	Accession_277499	FALSE	0.005	4	1	3	1	1	281	31.6	9.41							4209530	3.51757e+06	2.78536e+06	21696876	8955602	18228610	19603684	25316444	39004533	90731156	Not Found	Not Found	Not Found	Not Found	Not Found	Not Found	Peak Found	Peak Found	Peak Found	Peak Found	Peak Found	Peak Found	High	Peak Found	High	High		Accession_277499
FALSE	High	IsMasterProtein	3513	1	Accession_474954	FALSE	0.002	3	1	6	1	1	375	41	6.8					1.88869e+07	4.30687e+06	7.93998e+06							79975392	1.14641e+08	27258944	Not Found	Not Found	Not Found	Not Found	High	High	Peak Found	Not Found	Not Found	Not Found	Not Found	Not Found	Not Found	High	High	Peak Found		Accession_474954
FALSE	High	IsMasterProtein	5055	2	Accession_42513	FALSE	0.003	4	2	6	0	2	385	42	5.92	2.5156e+06	1.57407e+07	1.11288e+07	1.90354e+06	1.06266e+08	71741064	98646389	316348771	238505078	795358606	162755396	216721591	452396568	5.34541e+08	81355392	191974532	Peak Found	Peak Found	Peak Found	Peak Found	Peak Found	Peak Found	Peak Found	Peak Found	High	High	Peak Found	Peak Found	High	Peak Found	Peak Found	Peak Found		Accession_42513
FALSE	High	IsMasterProtein	3654	18	Accession_456668	FALSE	0	8	3	17	1	2	399	45	5.43	55221442	101576977	90498708	51967304	161455595	117661402	1.03929e+08	7691259	25489456	10807391	76505768	1.72211e+07	2.6994e+07	22274620		2.72368e+06	High	High	High	High	High	High	Peak Found	Peak Found	Peak Found	Peak Found	Peak Found	High	High	High	Not Found	Peak Found		Accession_456668
FALSE	High	IsMasterProtein	4991	21	Accession_265549	FALSE	0.003	5	1	7	0	1	283	33	6.1	25401792	35549052	44920120	27679726	21095348	14665820	9485341					1.50244e+06				1.68998e+06	Peak Found	High	High	Peak Found	High	High	High	Peak Found	Peak Found	Peak Found	Peak Found	Peak Found	Not Found	Not Found	Not Found	Peak Found		Accession_265549
FALSE	High	IsMasterProtein	1914	1	Accession_349748	FALSE	0.009	2	1	3	1	1	452	49.6	7.02	12220388	16330044	58641416	39858564		1.11259e+06	17140602		3254111	876272	12681558	2.63928e+06		2549964			High	High	Peak Found	High	Peak Found	Peak Found	Peak Found	Not Found	Peak Found	Peak Found	Peak Found	Peak Found	Not Found	Peak Found	Peak Found	Not Found		Accession_349748
FALSE	High	IsMasterProtein	77	1	Accession_243905	FALSE	0.01	1	1	3	1	1	1883	205.7	4.98	8417714	12931047	36945572	19910634	11901508	9604318	24019484										Peak Found	Peak Found	High	High	Peak Found	Peak Found	High	Not Found	Not Found	Not Found	Not Found	Not Found	Not Found	Not Found	Not Found	Not Found		Accession_243905
FALSE	High	IsMasterProtein	225	1	Accession_434246	FALSE	0	11	3	29	3	3	238	25.7	4.98	1.18817e+06		4.84947e+07	7.26908e+07	23829932	7.58003e+06	4.86159e+07	1.61611e+07	3.58037e+07	158248063	1.77827e+07	237269926	703721996	7.10048e+08	8.31941e+08	1131019760	Peak Found	Peak Found	Peak Found	High	Peak Found	Peak Found	Peak Found	High	High	High	High	High	High	High	High	High		Accession_434246
FALSE	High	IsMasterProtein	4287	2	Accession_35481	FALSE	0	16	2	19	1	1	138	14.2	5.22		4.04216e+06			23475232	1.39316e+07	18805382	133578704	51316628	126276872	54955048	1.10898e+08	167546653	169307492	148379040	210720105	Not Found	Peak Found	Not Found	Not Found	Peak Found	High	High	High	High	High	High	Peak Found	High	High	High	High		Accession_35481
FALSE	High	IsMasterProtein	2860	1	Accession_36540	FALSE	0.003	7	3	6	3	3	429	47.6	6.35	13564402	4.95693e+07	86806374	72425831						5.41551e+06	5.46879e+06		3.99289e+06				High	High	High	Peak Found	Peak Found	Peak Found	Peak Found	Peak Found	Not Found	Peak Found	Peak Found	Not Found	Peak Found	Not Found	Not Found	Not Found		Accession_36540
FALSE	High	IsMasterProtein	3099	1	Accession_337103	FALSE	0.001	9	2	11	2	2	245	25.6	5.39	31617694	28813242	6.33048e+07	4.53108e+07	8.6476e+07	78722320	1.27658e+08	3.59927e+08	9.36916e+08	8.82492e+08	1.47774e+08			2.48009e+07	2.6467e+07	2.60734e+07	Peak Found	Peak Found	Peak Found	Peak Found	Peak Found	High	High	Peak Found	High	High	High	Not Found	Not Found	Peak Found	Peak Found	Peak Found		Accession_337103
FALSE	High	IsMasterProtein	3730	32	Accession_102029	FALSE	0.001	2	2	11	1	1	752	87.1	5.85	2.50928e+06	1.69901e+07	2943646	1.38763e+06	1.35084e+06	979089		137691196	118972696	473440976	157710577	448287168	391886688	571083072	273426032	202547669	Peak Found	Peak Found	Peak Found	Peak Found	Peak Found	Peak Found	Peak Found	High	High	High	High	High	Peak Found	High	High	Peak Found		Accession_102029
FALSE	High	IsMasterProtein	1705	1	Accession_218148	FALSE	0.003	7	2	6	2	2	372	41.8	9.64								9151886	8765947	3.28732e+07		1.00938e+08	153715316	129590449	146578804	105699234	Not Found	Not Found	Not Found	Not Found	Not Found	Not Found	Not Found	Peak Found	Peak Found	Peak Found	Not Found	Peak Found	High	High	High	High		Accession_218148
FALSE	High	IsMasterProtein	721	2	Accession_206003	FALSE	0.002	17	2	8	1	2	193	21.2	4.75					5481049			57020224	71687824	119686976	28481770	9.00563e+06	24984631	44444556	31303470	33481064	Not Found	Not Found	Not Found	Not Found	Peak Found	Not Found	Not Found	High	High	High	High	Peak Found	Peak Found	High	High	Peak Found		Accession_206003
FALSE	High	IsMasterProtein	1042	1	Accession_20356	FALSE	0.003	4	3	6	1	1	770	83.7	4.78		34886068	63625920	92844328				3083479							5.36997e+06		Not Found	High	High	High	Not Found	Not Found	Not Found	Peak Found	Not Found	Not Found	Not Found	Not Found	Not Found	Not Found	Peak Found	Not Found		Accession_20356
FALSE	High	IsMasterProtein	2780	1	Accession_262195	FALSE	0.004	4	1	6	1	1	237	26.5	5.25								656787		41884546		20865607	33127910	99037216	26907640	40780777	Not Found	Not Found	Not Found	Not Found	Not Found	Not Found	Not Found	Peak Found	High	High	Not Found	Peak Found	High	High	High	Peak Found		Accession_262195
FALSE	High	IsMasterProtein	3191	1	Accession_474966	FALSE	0.001	7	2	9	2	2	264	27.6	5.76	26013494	1.90244e+06			59007644	40887416	51540800	2.39083e+07	2.22556e+07	56215391	20870398	280625880	208455160	399542880	293466904	178725772	Peak Found	Peak Found	Not Found	Not Found	High	Peak Found	Peak Found	Peak Found	Peak Found	High	Peak Found	High	High	High	High	High		Accession_474966
FALSE	High	IsMasterProtein	2863	1	Accession_474913	FALSE	0.001	9	2	14	2	2	307	32.8	5.77					27921393	2.56673e+07	2.29534e+07	9414459	4.03875e+06	12251536	3.58113e+06	73824434	75300680	159410416	148650070	102005952	Not Found	Not Found	Not Found	Not Found	High	Peak Found	High	High	High	Peak Found	Peak Found	High	High	High	High	High		Accession_474913
FALSE	High	IsMasterProtein	612	1	Accession_80148	FALSE	0.006	11	2	3	2	2	221	24.5	8						4.12495e+06	5.30938e+06		1402607	3044593		76081248		66491936	134508192	85568096	Not Found	Not Found	Not Found	Not Found	Not Found	Peak Found	Peak Found	Not Found	Peak Found	Peak Found	Not Found	High	Not Found	Peak Found	High	High		Accession_80148
FALSE	High	IsMasterProtein	2711	1	Accession_423249	FALSE	0.001	8	3	12	3	3	412	43.2	7.37					17126753	1.41096e+07	34810208	3.52743e+07	48574612	54943108	3.11501e+07	67377691	6.3273e+07	111739956	73156038	40595264	Not Found	Not Found	Not Found	Not Found	Peak Found	Peak Found	High	High	High	High	High	High	High	High	High	High		Accession_423249
FALSE	High	IsMasterProtein	405	1	Accession_29675	FALSE	0.004	4	1	4	1	1	305	34.6	6.14	7.29069e+06	53875720	31662012	23441116													High	High	High	High	Not Found	Not Found	Not Found	Not Found	Not Found	Not Found	Not Found	Not Found	Not Found	Not Found	Not Found	Not Found		Accession_29675
FALSE	High	IsMasterProtein	3812	1	Accession_192073	FALSE	0.002	11	3	8	3	3	324	34.8	4.77	27554538	71646568	100207712	1.18257e+08		1877307	2.52841e+06	1.98915e+06	12829396	28027594	3.91215e+06	16751172	75290015	2.13933e+08	158872736	70739570	Peak Found	Peak Found	High	High	Not Found	Peak Found	Peak Found	Peak Found	Peak Found	Peak Found	Peak Found	High	Peak Found	High	High	High		Accession_192073
FALSE	High	IsMasterProtein	2030	1	Accession_185695	FALSE	0.004	3	2	5	2	2	497	54.6	4.87		1.04994e+07	3.76517e+06	7946545	8.00969e+06					1.42266e+06	995987	212874032	76888320	1.6366e+08	504747024	241988824	Not Found	Peak Found	Peak Found	Peak Found	Peak Found	Not Found	Not Found	Not Found	Not Found	Peak Found	Peak Found	High	Peak Found	High	High	High		Accession_185695
FALSE	High	IsMasterProtein	4326	1	Accession_147219	FALSE	0.001	14	2	13	2	2	162	17.7	8.37	21943404	28153204	3.50308e+07	2.51802e+07	6.59764e+07	2.3975e+07	44539901					30843847	4.08633e+07	87042225	163730608	1.17048e+08	High	High	High	Peak Found	High	High	Peak Found	Not Found	Not Found	Not Found	Not Found	Peak Found	Peak Found	High	High	High		Accession_147219
FALSE	High	IsMasterProtein	1919	1	Accession_251949	FALSE	0.005	11	2	5	2	2	195	22.1	6.43	3.93916e+06	6.38068e+06	183932	2239230	197204393	105926224	135821228	23624872	849731	6.98027e+07	56950192	2.77807e+07	9093796	2.82215e+06			Peak Found	Peak Found	Peak Found	Peak Found	High	High	High	Peak Found	Peak Found	Peak Found	High	Peak Found	Peak Found	Peak Found	Not Found	Not Found		Accession_251949
FALSE	High	IsMasterProtein	3164	1	Accession_250897	FALSE	0	15	5	22	5	5	353	37.6	6.25	5.66991e+06	2.62005e+06	8.44259e+06	1.72846e+06		6.54757e+06		295294033	230310431	442748754	150414169	2.53178e+08	246624485	1.8134e+08	5.05376e+08	552709487	Peak Found	Peak Found	Peak Found	Peak Found	Not Found	Peak Found	Not Found	High	High	High	High	High	High	High	High	High		Accession_250897
FALSE	High	IsMasterProtein	4055	4	Accession_100697	FALSE	0.003	5	1	5	0	1	258	27.8	8.82	39193736	33748188	38079956	18889434	8995148	53006848			2.8981e+06								Peak Found	High	High	Peak Found	High	High	High	Not Found	Peak Found	Not Found	Not Found	Not Found	Not Found	Not Found	Not Found	Not Found		Accession_100697
FALSE	High	IsMasterProtein	1598	1	Accession_66473	FALSE	0.002	7	1	6	1	1	136	14.2	8.72		9002129	2.47185e+06									136764016	224564384	115027240	149601936	115692472	Not Found	Peak Found	Peak Found	Not Found	Not Found	Not Found	Not Found	Not Found	Not Found	Not Found	Not Found	Peak Found	High	High	High	High		Accession_66473
FALSE	High	IsMasterProtein	4235	1	Accession_297875	FALSE	0.004	4	3	5	3	3	642	73.9	5.81		575979	550568	1.78562e+06	2.25675e+06		1295845	2234905		3.65791e+06	3.34163e+06	46103977	89514828	57529857	123658486	105362525	Not Found	Peak Found	Peak Found	Peak Found	Peak Found	Not Found	Peak Found	Peak Found	Not Found	Peak Found	Peak Found	Peak Found	High	Peak Found	High	High		Accession_297875
FALSE	High	IsMasterProtein	3224	1	Accession_240053	FALSE	0.004	2	1	4	1	1	442	48.4	6.46	31108660	42246220	44199856	40557328													High	Peak Found	High	High	Not Found	Not Found	Not Found	Not Found	Not Found	Not Found	Not Found	Not Found	Not Found	Not Found	Not Found	Not Found		Accession_240053
FALSE	High	IsMasterProtein	1258	1	Accession_299383	FALSE	0.001	9	1	8	1	1	106	11.4	5.49		1.44843e+06					2.74609e+06	5.87793e+07	7.16325e+07	1.24537e+08	4.45659e+07	1.10195e+06	4.0871e+07	92125002	2389408	1.10238e+06	Peak Found	Peak Found	Not Found	Not Found	Peak Found	Peak Found	Peak Found	High	High	High	Peak Found	High	High	Peak Found	High	Peak Found		Accession_299383
FALSE	High	IsMasterProtein	3279	2	Accession_102215	FALSE	0.006	3	1	3	0	1	318	33.7	5.24	12558984	91666249	2.66925e+07	29720460			2.28115e+07	4.58149e+06			1.29985e+06						Peak Found	High	High	High	Not Found	Not Found	Peak Found	Peak Found	Not Found	Not Found	Peak Found	Not Found	Not Found	Not Found	Not Found	Not Found		Accession_102215
FALSE	High	IsMasterProtein	2303	1	Accession_66457	FALSE	0	9	3	16	3	3	420	45.9	5.2		3.06596e+06		6.20978e+06	12339923			50991488	13453168	13881972		130529982	207761900	233651920	278275416	197473048	Not Found	Peak Found	Not Found	Peak Found	Peak Found	Not Found	Not Found	Peak Found	Peak Found	Peak Found	Not Found	High	High	High	High	High		Accession_66457
FALSE	High	IsMasterProtein	555	1	Accession_91246	FALSE	0.003	5	1	5	1	1	185	21.8	9.47												20566620	2.41217e+07	17152750	125986928	33063300	Not Found	Not Found	Not Found	Not Found	Not Found	Not Found	Not Found	Not Found	Not Found	Not Found	Not Found	High	High	High	High	High		Accession_91246
FALSE	High	IsMasterProtein	2568	1	Accession_72806	FALSE	0	16	5	27	5	5	292	32.6	6.55	4.56513e+08	9.84351e+08	7.18369e+08	6.99673e+08	8.16489e+08	6.8093e+08	757350084	45833376	3.88138e+07	23509462	22039701	13456676	8.0086e+07	3.63379e+07	10822558	35703032	High	High	High	High	High	High	High	High	High	Peak Found	Peak Found	Peak Found	Peak Found	Peak Found	Peak Found	Peak Found		Accession_72806
FALSE	High	IsMasterProtein	3170	2	Accession_476024	FALSE	0	27	4	26	2	3	154	16.5	5.96	9520672	8798042	50566378	44738148	212685318	1.2387e+08	189477680	929886984	372220839	1376699468	546524928	1519738184	1424936608	1699604792	2596164544	2369889424	Peak Found	Peak Found	Peak Found	Peak Found	Peak Found	Peak Found	Peak Found	High	High	High	High	High	High	High	High	High		Accession_476024
FALSE	High	IsMasterProtein	3524	1	Accession_290358	FALSE	0	22	12	122	11	11	608	67.9	4.73	2.94237e+07	8.01746e+07	106858866	4.76112e+07	5.01515e+09	1.66621e+09	5.46545e+09	5006599043	2.63465e+09	6934531895	1.32048e+09	2.40218e+09	2.82578e+09	3035405029	2.08971e+09	2031395370	Peak Found	Peak Found	Peak Found	Peak Found	High	High	High	High	High	High	High	High	High	High	High	High		Accession_290358
FALSE	High	IsMasterProtein	614	1	Accession_416264	FALSE	0.003	3	1	7	1	1	494	54	5.67	18112892	28501845	21864634	32889946	7159556	4188637	3097398			2274028			821250	6441172	5696308	972426	High	Peak Found	High	High	High	High	High	Not Found	Not Found	Peak Found	Not Found	Not Found	Peak Found	High	Peak Found	Peak Found		Accession_416264
FALSE	High	IsMasterProtein	2339	1	Accession_143841	FALSE	0.002	8	4	11	4	4	613	66.6	5.07	8496963	87168178	81278411	9.55757e+07	7551065	2.56063e+06	10491871					19030584	28034708	14572612			Peak Found	High	High	High	Peak Found	High	High	Not Found	Not Found	Not Found	Not Found	Peak Found	Peak Found	Peak Found	Not Found	Not Found		Accession_143841
FALSE	High	IsMasterProtein	115	1	Accession_365860	FALSE	0.001	4	2	13	2	2	450	50	4.53					37870800	19014666	26575456	3.80203e+06	26014336		35230420	87833780	1.43964e+08	161818380	1.53748e+08	1.31229e+08	Not Found	Not Found	Not Found	Not Found	High	Peak Found	High	High	High	Not Found	High	High	High	High	High	High		Accession_365860
FALSE	High	IsMasterProtein	3526	2	Accession_67558	FALSE	0	18	2	23	1	2	129	14.4	6.79	3.00156e+07	59349388	1.12015e+07	67829990	388881124	123395352	393759272	75876736		2.85122e+07	88204058						High	High	Peak Found	High	High	High	High	High	Not Found	High	High	Not Found	Not Found	Not Found	Not Found	Not Found		Accession_67558
FALSE	High	IsMasterProtein	3853	2	Accession_264415	FALSE	0.003	15	4	6	3	4	277	31.5	6.07					3.64732e+06		6060186	6.5101e+06	3.8038e+06	91619034	7.85343e+06	35537792	73979787	33002818	135177204	9.36341e+07	Not Found	Not Found	Not Found	Not Found	Peak Found	Not Found	Peak Found	Peak Found	Peak Found	High	High	Peak Found	High	Peak Found	High	High		Accession_264415
FALSE	High	IsMasterProtein	690	1	Accession_477142	FALSE	0.001	6	4	14	4	4	633	72.1	5.66	62140741	114396744	121045824	137162539	2.24832e+07	20997970	3.55503e+07	646671	4458007	1.20651e+08	6.17034e+06	183066504	3.75836e+08	214168460	1.05403e+08	3.55979e+08	High	High	High	High	Peak Found	High	High	Peak Found	Peak Found	Peak Found	Peak Found	Peak Found	Peak Found	Peak Found	Peak Found	Peak Found		Accession_477142
FALSE	High	IsMasterProtein	1332	21	Accession_52561	FALSE	0	43	8	66	2	4	144	15.7	7.97	563979296	1515811880	1061102608	667763912	1029105434	489187094	1113385400	1.51675e+08	3.39179e+07	2.90734e+08	185011223	247333409	4.89294e+07	15310711	78452432	54420672	High	High	High	High	High	High	High	Peak Found	High	High	High	High	Peak Found	Peak Found	High	Peak Found		Accession_52561
FALSE	High	IsMasterProtein	5079	1	Accession_409382	FALSE	0.004	4	2	5	2	2	506	54.1	6.42					1.56553e+06			745904	16597949	31341274		6.39473e+07	48095038	86879024	6728484	44230581	Not Found	Not Found	Not Found	Not Found	Peak Found	Not Found	Not Found	Peak Found	Peak Found	High	Not Found	Peak Found	High	High	Peak Found	High		Accession_409382
FALSE	High	IsMasterProtein	243	7	Accession_77906	FALSE	0.006	9	2	4	0	2	208	21.8	10.24	99701984	3.91589e+07	88413040	35855480		964416		4.04501e+07	38291215	55017544	1.59479e+06	205832328	301639100	184627016	220819040	145332924	Peak Found	Peak Found	Peak Found	Peak Found	Not Found	Peak Found	Not Found	Peak Found	Peak Found	High	Peak Found	High	High	High	Peak Found	Peak Found		Accession_77906
FALSE	High	IsMasterProtein	4070	2	Accession_130429	FALSE	0.001	1	1	11	0	1	1345	146.7	4.93				5.35988e+06	11139605	11873433	12669915	23923834	19688384	103015880	10149613	50085036	54772856	59569752	48563404	34665752	Not Found	Not Found	Not Found	High	Peak Found	High	High	High	High	High	High	High	High	Peak Found	High	High		Accession_130429
FALSE	High	IsMasterProtein	4791	1	Accession_50631	FALSE	0	18	4	45	4	4	220	23.7	6.57	39399024	95717448	8.59909e+07		4.14498e+08	300031775	4.72846e+08	1579565448	1.17729e+09	2908257098	1.0155e+09	1.30836e+09	2696579364	2055999398	1.66384e+09	2.30355e+09	Peak Found	Peak Found	Peak Found	Not Found	High	High	High	High	High	High	High	High	High	High	High	High		Accession_50631
FALSE	High	IsMasterProtein	2685	1	Accession_191452	FALSE	0.004	5	2	5	2	2	442	50.3	5.19	60930096	82432595	2.13015e+07	1.0523e+07					32601054	56297347			4.1291e+06			861472	Peak Found	High	High	High	Not Found	Not Found	Not Found	Not Found	Peak Found	Peak Found	Not Found	Not Found	Peak Found	Not Found	Not Found	Peak Found		Accession_191452
FALSE	High	IsMasterProtein	5170	1	Accession_349275	FALSE	0.003	4	1	5	1	1	284	30.6	8.43			5017199			4.49489e+06	2.93797e+06	5.76099e+06	2.81767e+06			132251275	80120416	120880960	192130859	79374688	Not Found	Not Found	Peak Found	Not Found	Not Found	Peak Found	Peak Found	Peak Found	Peak Found	Not Found	Not Found	High	High	High	High	High		Accession_349275
FALSE	High	IsMasterProtein	2049	1	Accession_320798	FALSE	0.004	5	1	4	1	1	210	23.9	6.77								9227893	34282776	43537304		27127458	20753064	32854308	65140944	56174148	Not Found	Not Found	Not Found	Not Found	Not Found	Not Found	Not Found	High	Peak Found	Peak Found	Not Found	High	Peak Found	High	Peak Found	High		Accession_320798
FALSE	High	IsMasterProtein	5198	1	Accession_193883	FALSE	0.003	8	2	6	2	2	274	31.1	5.22	15016719	38880304	58588416	47005384	128192864	73933328	100751768										Peak Found	High	High	High	High	High	Peak Found	Not Found	Not Found	Not Found	Not Found	Not Found	Not Found	Not Found	Not Found	Not Found		Accession_193883
FALSE	High	IsMasterProtein	2932	2	Accession_216476	FALSE	0.002	14	4	7	3	4	325	35.2	4.93	3.11765e+06	4353506			15662754	186826	8708327		63300656	42575232	1.09565e+06	152163744	226464302	92532440	142580104	191771464	Peak Found	Peak Found	Not Found	Not Found	Peak Found	Peak Found	Peak Found	Not Found	High	High	Peak Found	High	High	Peak Found	Peak Found	High		Accession_216476
FALSE	High	IsMasterProtein	1110	1	Accession_20357	FALSE	0	15	4	26	4	4	358	39	4.72	4.53306e+06	3.66741e+06	2.31843e+06	1.39512e+06		274516	469480		3.97232e+06	4309059		283383836	283945546	245666596	408607612	305857364	Peak Found	Peak Found	Peak Found	Peak Found	Not Found	Peak Found	Peak Found	Not Found	Peak Found	Peak Found	Not Found	High	High	High	High	High		Accession_20357
FALSE	High	IsMasterProtein	2903	2	Accession_135318	FALSE	0.001	3	1	4	0	1	393	43.6	5.97	37181628	121033152	5458911	25299036													High	High	High	High	Not Found	Not Found	Not Found	Not Found	Not Found	Not Found	Not Found	Not Found	Not Found	Not Found	Not Found	Not Found		Accession_135318
FALSE	High	IsMasterProtein	1844	1	Accession_333217	FALSE	0.003	9	2	6	2	2	279	30.8	10.62	8.68455e+06	1.87824e+07	5.57221e+07	1.98337e+07	17135651	1.58771e+07	1.56693e+07	4338962					1.09177e+07	5.7846e+06		2.35118e+06	Peak Found	Peak Found	High	High	High	High	High	Peak Found	Not Found	Not Found	Not Found	Not Found	Peak Found	Peak Found	Not Found	Peak Found		Accession_333217
FALSE	High	IsMasterProtein	2516	1	Accession_339064	FALSE	0.001	5	5	12	5	5	1024	115.5	5.99	1.55276e+08	1.55973e+08	1.9949e+08	2.12049e+08	280916963	2.15998e+08	3.99944e+08	1.86567e+08	1.83426e+08	2.4812e+08	4.29963e+07	7.33317e+07	9.35561e+07	113306460	3.21032e+06	204886833	Peak Found	Peak Found	High	High	High	High	High	Peak Found	High	High	Peak Found	Peak Found	Peak Found	High	Peak Found	Peak Found		Accession_339064
FALSE	High	IsMasterProtein	1128	2	Accession_291924	FALSE	0.01	2	1	3	0	1	396	44.1	6.34	4.08757e+06	9.20998e+06			27435102		1.62013e+06	1.07889e+06	179153572	6.17057e+07	4.38054e+07	85890528	67183400	106593168	96673736	98409056	Peak Found	Peak Found	Not Found	Not Found	Peak Found	Not Found	Peak Found	Peak Found	High	Peak Found	Peak Found	Peak Found	High	Peak Found	High	Peak Found		Accession_291924
FALSE	High	IsMasterProtein	1427	1	Accession_291973	FALSE	0.001	8	2	9	2	2	285	31.5	9.83			1.74031e+07	20780111	44329819			2.6608e+06	81769436	5689791	17009721	168998960	17258852	220114276	393992960	103970476	Peak Found	Peak Found	Peak Found	Peak Found	Peak Found	Not Found	Not Found	Peak Found	Peak Found	Peak Found	Peak Found	High	High	High	High	High		Accession_291973
FALSE	High	IsMasterProtein	4278	5	Accession_11678	FALSE	0.001	13	3	16	1	2	311	33.2	6.65						6645925	3.36926e+06	37943708	30936680	59113420	2.81285e+06	16348350	20038536	35553836	4.1703e+06		Not Found	Not Found	Not Found	Not Found	Not Found	Peak Found	Peak Found	Peak Found	Peak Found	High	Peak Found	High	Peak Found	High	Peak Found	Not Found		Accession_11678
FALSE	High	IsMasterProtein	1799	1	Accession_24601	FALSE	0	1	2	30	2	2	707	80.1	4.74	2.84246e+07	3.17676e+07	196335665	106269165	1.26448e+08	1.52713e+07	1.9781e+08	7.43463e+07	14327555	8.31987e+06	1.60217e+06	1.32626e+07	3.44073e+06	7.68991e+06	6774967		High	High	High	High	High	High	High	High	High	Peak Found	Peak Found	Peak Found	Peak Found	Peak Found	Peak Found	Not Found		Accession_24601
FALSE	High	IsMasterProtein	2914	2	Accession_332197	FALSE	0	23	4	27	1	4	119	14	5.88	276617088	2.26181e+08	5.12119e+08	3.49311e+08	2.52668e+09	9.3746e+08	1.25757e+09	4.21469e+07	2.85713e+07	97451516	1.81093e+06	4.1413e+08	4.31911e+08	91930040	12460355	342743776	Peak Found	High	Peak Found	High	High	High	High	Peak Found	Peak Found	High	Peak Found	Peak Found	Peak Found	Peak Found	Peak Found	Peak Found		Accession_332197
FALSE	High	IsMasterProtein	4642	1	Accession_199442	FALSE	0.002	10	4	10	4	4	489	56.2	4.92								2635106	2985960			65894581	138016592	106805880	21743286	43661698	Peak Found	Peak Found	High	Peak Found	Peak Found	Peak Found	Peak Found	High	Peak Found	High	Peak Found	High	High	High	Peak Found	High		Accession_199442
FALSE	High	IsMasterProtein	1501	1	Accession_342156	FALSE	0.004	6	3	5	2	3	543	60.2	6.23		7.38655e+06	32372898	1.31316e+06	144349536	1.23101e+08	134092994				602554	323506184	304832656	82395560		50651848	Not Found	Peak Found	Peak Found	Peak Found	Peak Found	High	High	Not Found	Not Found	Not Found	Peak Found	High	High	Peak Found	Not Found	Peak Found		Accession_342156
FALSE	High	IsMasterProtein	1172	2	Accession_362198	FALSE	0.001	3	1	10	0	1	324	38.5	6.32					15169194	37528828	39574508			9628724	357358	9026830	2.37369e+06	20746480		9466849	Not Found	Not Found	Not Found	High	High	High	High	Not Found	Not Found	High	Peak Found	High	Peak Found	High	Not Found	High		Accession_362198
FALSE	High	IsMasterProtein	3089	62	Accession_172811	FALSE	0.001	8	2	10	1	1	266	29.1	5.76								9931128		12561888	9009282	42128684	23053440	42456388	80938640	40705300	Not Found	Not Found	Not Found	Not Found	Not Found	Not Found	Not Found	Peak Found	Not Found	Peak Found	Peak Found	High	Peak Found	High	High	High		Accession_172811
FALSE	High	IsMasterProtein	4541	5	Accession_185062	FALSE	0	3	1	24	0	1	368	39	9.73	2.8574e+06	5.31866e+06	835263	958639	63429196	35948580	7.85886e+07	103009632	1.44124e+08	1.88988e+08	5.56043e+07	190084304	152023200	2.28302e+08	2.72105e+08	188066640	Peak Found	High	High	Peak Found	High	High	High	High	High	High	High	High	High	High	High	High		Accession_185062
FALSE	High	IsMasterProtein	3357	1	Accession_301446	FALSE	0.001	3	2	13	2	2	625	71.3	6.21	78046568	80997806	48631356	48620020	5.31891e+07	43261184	5.35509e+07	9.09947e+06		8.49845e+07	8.34424e+06	71506376	29999301	5.60734e+07	61108470	2.37578e+07	High	High	High	High	High	Peak Found	High	Peak Found	Not Found	High	Peak Found	Peak Found	High	High	Peak Found	Peak Found		Accession_301446
FALSE	High	IsMasterProtein	5026	1	Accession_190705	FALSE	0.008	3	2	3	2	2	815	93.4	5.78	15739609	23023952	15812793	13051072													Peak Found	High	High	High	Not Found	Not Found	Not Found	Not Found	Not Found	Not Found	Not Found	Not Found	Not Found	Not Found	Not Found	Not Found		Accession_190705
FALSE	High	IsMasterProtein	2965	1	Accession_430107	FALSE	0.001	4	1	11	1	1	268	30.9	6	35240948	83229880	82527296	93041440	28609004	3.19958e+06	8.23158e+06		2.45336e+06	24019238		46049799		13339001		5.72804e+06	High	High	High	High	High	High	Peak Found	High	Peak Found	Peak Found	Not Found	High	Not Found	High	Not Found	Peak Found		Accession_430107
FALSE	High	IsMasterProtein	5108	2	Accession_238439	FALSE	0.006	6	1	3	0	1	180	19.6	9.55								8619616	10268303	24214398		96305760	74320448	91706328	127483512	40048964	Not Found	Not Found	Not Found	Not Found	Not Found	Not Found	Not Found	Peak Found	Peak Found	Peak Found	Not Found	High	High	High	Peak Found	Peak Found		Accession_238439
FALSE	High	IsMasterProtein	3945	3	Accession_30605	FALSE	0	5	2	22	0	2	297	32.8	6.4	856002656	932757408	578590676	714860044	809099528	773566490	852430554	157988866	6.87145e+06	146147764	135724107	485276938	246981872	330439780	146810656	51416680	Peak Found	High	High	High	High	High	High	High	Peak Found	Peak Found	High	High	High	High	High	High		Accession_30605
FALSE	High	IsMasterProtein	5083	1	Accession_16447	FALSE	0.005	2	1	5	1	1	418	44.7	5.43	62338852	105841632	79637656	106026216	104155736	75712168	81698096	21557362			30026316	72501064	49429600	89110840	74767976	45007536	Peak Found	High	High	High	Peak Found	High	High	Peak Found	Not Found	Not Found	Peak Found	Peak Found	Peak Found	Peak Found	Peak Found	Peak Found		Accession_16447
FALSE	High	IsMasterProtein	21	1	Accession_475863	FALSE	0.003	13	2	5	2	2	164	18	7.88	13218670	51096778	98500808	37004080	8.20094e+06	3.2481e+06	11684938			2532767				2.99115e+06	29499242		Peak Found	High	High	High	High	Peak Found	High	Not Found	Not Found	Peak Found	Not Found	Not Found	Not Found	Peak Found	Peak Found	Not Found		Accession_475863
FALSE	High	IsMasterProtein	4242	1	Accession_222067	FALSE	0.003	2	1	5	1	1	553	61.1	5	15017506	44546796	35280824	32193162	49816796	50590540	44395156			3551955							High	High	High	Peak Found	High	Peak Found	High	Not Found	Not Found	Peak Found	Not Found	Not Found	Not Found	Not Found	Not Found	Not Found		Accession_222067
FALSE	High	IsMasterProtein	2753	1	Accession_7675	FALSE	0.003	11	2	6	2	2	181	20.5	4.78	2.71713e+06		5420355		43363344	45804296	115458120	9926198		2.2746e+07		16819130	2.2157e+07	89497604	18899632	1.3565e+07	Peak Found	Not Found	Peak Found	Not Found	Peak Found	High	High	Peak Found	Not Found	Peak Found	Not Found	Peak Found	High	High	Peak Found	Peak Found		Accession_7675
FALSE	High	IsMasterProtein	3813	1	Accession_11888	FALSE	0.002	5	2	7	2	2	483	50.9	5.67								2.81887e+07	3.04927e+06	28290488		59028394	123026336	81828015	9.23554e+07	119647642	Not Found	Not Found	Not Found	Not Found	Not Found	Not Found	Not Found	Peak Found	Peak Found	High	Not Found	High	High	Peak Found	High	High		Accession_11888
FALSE	High	IsMasterProtein	4373	1	Accession_294001	FALSE	0.003	3	2	6	2	2	661	76.4	6.14	3.01677e+06	26737382	4.60769e+07	6.01661e+07	2.39362e+07	2.43193e+07	4.19732e+07		5.2851e+06					2354647			Peak Found	High	Peak Found	High	High	High	High	Not Found	Peak Found	Not Found	Not Found	Not Found	Not Found	Peak Found	Not Found	Not Found		Accession_294001
FALSE	High	IsMasterProtein	4635	2	Accession_141092	FALSE	0.006	2	1	3	0	1	438	49.8	5.16	13680803	22358974	23352376	4.5262e+06													High	High	High	Peak Found	Not Found	Not Found	Not Found	Not Found	Not Found	Not Found	Not Found	Not Found	Not Found	Not Found	Not Found	Not Found		Accession_141092
FALSE	High	IsMasterProtein	3122	1	Accession_176464	FALSE	0.004	6	2	7	2	2	263	27.8	5.33	1496030	4764301		10531758	17839752	43206457	65000956	1.05903e+08	7.4262e+07	152270016	6.29746e+07	199393004	179490944	228939934	339194464	151195200	Peak Found	Peak Found	Not Found	Peak Found	Peak Found	High	High	Peak Found	High	High	Peak Found	Peak Found	Peak Found	High	Peak Found	High		Accession_176464
FALSE	High	IsMasterProtein	366	4	Accession_22875	FALSE	0.001	11	2	15	0	1	214	23.6	6.65					16372482		12275390			51896968	1.42376e+07	56241464	3.70605e+07	56636510	6.03047e+07	18905100	Not Found	Not Found	Not Found	Not Found	Peak Found	Not Found	Peak Found	Not Found	Not Found	High	Peak Found	High	Peak Found	High	Peak Found	Peak Found		Accession_22875
FALSE	High	IsMasterProtein	2122	2	Accession_447503	FALSE	0.002	9	6	11	4	6	631	71.4	4.82		7.33855e+06	123620994	193875834								1389988	4.82965e+06	17792310	25431414	11430859	Peak Found	Peak Found	High	High	Not Found	Not Found	Not Found	Peak Found	Peak Found	Peak Found	Not Found	Peak Found	Peak Found	High	Peak Found	Peak Found		Accession_447503
FALSE	High	IsMasterProtein	2515	2	Accession_450239	FALSE	0.004	5	2	5	1	2	387	45.2	5.81	50993492	55387520	44004256	35642924			4.8787e+06	16916496				72800208	9779492	74135872			Peak Found	High	Peak Found	Peak Found	Not Found	Not Found	Peak Found	High	Not Found	Not Found	Not Found	High	Peak Found	High	Not Found	Not Found		Accession_450239
FALSE	High	IsMasterProtein	1988	1	Accession_240072	FALSE	0.002	8	6	11	6	6	908	99.9	4.92	5.13865e+07	92164569	174553349	9.67231e+07	1.03692e+06	16618860	1.06422e+07		2.13912e+06	8531501		24499404	5.34563e+06				High	High	High	High	Peak Found	High	Peak Found	Not Found	Peak Found	Peak Found	Not Found	Peak Found	Peak Found	Not Found	Not Found	Not Found		Accession_240072
FALSE	High	IsMasterProtein	1141	2	Accession_104800	FALSE	0.008	3	1	3	0	1	327	36.2	5.01	51547120	63107260	48664392	59565500	3541601	2.75486e+06			2.88462e+06			7.37865e+06	6064709	8.09253e+06	6.84686e+06	2042195	High	High	High	Peak Found	Peak Found	Peak Found	Not Found	Not Found	Peak Found	Not Found	Not Found	Peak Found	Peak Found	Peak Found	Peak Found	Peak Found		Accession_104800
FALSE	High	IsMasterProtein	1582	1	Accession_400402	FALSE	0.005	7	2	4	2	2	287	30.9	4.46	93185208	76746694	80637678	83787206	217620532	162939200	153405380	2.01781e+07	8.32946e+06	68278641	20001911						Peak Found	Peak Found	Peak Found	Peak Found	High	High	Peak Found	Peak Found	Peak Found	High	Peak Found	Not Found	Not Found	Not Found	Not Found	Not Found		Accession_400402
FALSE	High	IsMasterProtein	3949	1	Accession_6866	FALSE	0	5	1	17	1	1	261	28.8	5.47	3.98775e+07	6.6136e+07	2.54873e+07	3.63825e+07	1.03122e+07	4.4794e+06	9459637	9780429	9365657	1.48268e+07	6.625e+06		9087651				High	High	High	High	Peak Found	Peak Found	Peak Found	Peak Found	Peak Found	Peak Found	Peak Found	Not Found	Peak Found	Not Found	Not Found	Not Found		Accession_6866
FALSE	High	IsMasterProtein	5166	1	Accession_371220	FALSE	0.004	8	2	4	2	2	228	24.7	5.67												27844722	37517356	43110224	80943760	87308392	Not Found	Not Found	Peak Found	Peak Found	Not Found	Not Found	Peak Found	Not Found	Peak Found	Peak Found	Not Found	Peak Found	High	Peak Found	High	High		Accession_371220
FALSE	High	IsMasterProtein	872	2	Accession_27302	FALSE	0	35	23	1234	6	7	631	72.5	4.98	7.92171e+09	8.23925e+09	6.5033e+09	6.05739e+09	1.39284e+09	6.73711e+08	9.75555e+08	2042926482	1.86496e+09	3.81422e+09	9.03796e+08	3.26479e+08	3.74678e+08	3.37125e+08	1.18568e+08	115441923	High	High	High	High	High	High	High	High	High	High	High	High	High	High	High	High		Accession_27302
FALSE	High	IsMasterProtein	558	1	Accession_318483	FALSE	0.004	2	1	6	1	1	368	38.5	9.04				1.06095e+06	3.70572e+06	697535	6093353	13328119	1.26019e+06	25667258	3.9651e+06	50042704	10362593	43774964	87557776	92627656	Not Found	Not Found	Not Found	Peak Found	Peak Found	Peak Found	Peak Found	Peak Found	Peak Found	High	Peak Found	High	Peak Found	High	High	High		Accession_318483
FALSE	High	IsMasterProtein	1301	1	Accession_118366	FALSE	0.004	9	2	5	2	2	238	27.8	9.32										27823338		32854020	76163104	75788152		103088272	Not Found	Not Found	Not Found	Not Found	Not Found	Not Found	Not Found	Not Found	Not Found	High	Not Found	Peak Found	High	High	Not Found	High		Accession_118366
FALSE	High	IsMasterProtein	2548	1	Accession_250898	FALSE	0.003	6	2	6	2	2	339	36.7	5.31	5.31514e+06	577958			7.784e+06	2.81572e+06		56297804	25461709	81579832	82524444	4.28137e+07	60296256	6.24496e+07	74063749	9.76661e+07	Peak Found	Peak Found	Not Found	Not Found	Peak Found	Peak Found	Not Found	Peak Found	High	Peak Found	High	High	High	Peak Found	High	High		Accession_250898
FALSE	High	IsMasterProtein	4362	2	Accession_202882	FALSE	0	8	6	18	5	6	823	92.6	5.33	3.19481e+08	784318692	280814469	491028448	911851849	6.20856e+08	8.11028e+08	18817090	8.38968e+08	40492138	782510735	9335670	3.56774e+08	40924405	12671331	8149238	High	High	High	High	High	Peak Found	Peak Found	Peak Found	High	High	Peak Found	Peak Found	High	High	High	Peak Found		Accession_202882
FALSE	High	IsMasterProtein	2738	1	Accession_357112	FALSE	0	3	1	17	1	1	420	46.8	4.78	28961626	1.02764e+07	3.95199e+07	10740901	9.73306e+07	7.71069e+07	9.53321e+07	6.9072e+06	4.82358e+06	64051498		2.90541e+08	2.41669e+08	4.55021e+08	2.12692e+08	2252287456	Peak Found	Peak Found	Peak Found	Peak Found	Peak Found	High	High	Peak Found	Peak Found	Peak Found	Not Found	High	High	High	High	High		Accession_357112
FALSE	High	IsMasterProtein	597	1	Accession_395145	FALSE	0.003	1	1	6	1	1	610	68.5	5.34	4.20039e+07	74878360	9282347	24337900								80496592	2.44183e+07	3.25789e+08	533554800	247331668	Peak Found	Peak Found	High	Peak Found	Not Found	Not Found	Not Found	Not Found	Not Found	Not Found	Not Found	High	Peak Found	Peak Found	High	High		Accession_395145
FALSE	High	IsMasterProtein	3502	40	Accession_80165	FALSE	0.003	7	1	6	0	1	141	15.4	9.88					979160		6626516	20965914	10325400	35629292	5978222	29098476	69703544	35857328	5.57517e+06	24090546	Not Found	Not Found	Not Found	Not Found	Peak Found	Not Found	Peak Found	High	Peak Found	High	Peak Found	Peak Found	High	High	High	High		Accession_80165
FALSE	High	IsMasterProtein	4869	13	Accession_256983	FALSE	0.008	7	2	4	0	1	222	26.1	6.61	8513277	8539115	17868326	22121690	56871292		26988730	38918016	51236420	24951782	96858600	35173272	87868488			59341476	Peak Found	High	Peak Found	Peak Found	Peak Found	Peak Found	Peak Found	Peak Found	Peak Found	High	Peak Found	Peak Found	Peak Found	High	Not Found	Peak Found		Accession_256983
FALSE	High	IsMasterProtein	3237	1	Accession_184288	FALSE	0.003	13	2	5	2	2	146	16.1	6.4			2.1036e+06	12489440		18843788		1.33868e+06		49857262		89166584	1.29904e+08	210744748	19015162	1.15533e+07	Not Found	Not Found	Peak Found	Peak Found	Not Found	Peak Found	Not Found	Peak Found	Not Found	High	Not Found	Peak Found	High	High	Peak Found	Peak Found		Accession_184288
FALSE	High	IsMasterProtein	2274	1	Accession_247416	FALSE	0.005	6	2	4	2	2	395	43.8	5.4	48351484	2.23729e+07	8070573	2.84185e+06													Peak Found	High	High	Peak Found	High	High	Not Found	Not Found	Not Found	Not Found	Not Found	Not Found	Not Found	Not Found	Not Found	Not Found		Accession_247416
FALSE	High	IsMasterProtein	2271	1	Accession_377265	FALSE	0.005	4	1	3	1	1	299	33	9.72								5.05967e+06				7.2058e+06	48048292	34558396	76199112	28466908	Not Found	Not Found	Not Found	Not Found	Not Found	Not Found	Not Found	Peak Found	Not Found	Not Found	Not Found	Peak Found	High	High	Peak Found	High		Accession_377265
FALSE	High	IsMasterProtein	3884	1	Accession_162543	FALSE	0.003	6	1	6	1	1	215	23.1	6.21	16022273	18728556	18170992	14503677	13266196	9304907	9458682										Peak Found	High	High	High	High	High	High	Not Found	Not Found	Not Found	Not Found	Not Found	Not Found	Not Found	Not Found	Not Found		Accession_162543
FALSE	High	IsMasterProtein	2861	1	Accession_78111	FALSE	0.004	4	2	5	2	2	465	54.5	7.17	24806856	31845576	46517432	29173142													High	High	High	High	Not Found	Not Found	Not Found	Not Found	Not Found	Not Found	Not Found	Not Found	Not Found	Not Found	Not Found	Not Found		Accession_78111
FALSE	High	IsMasterProtein	3441	1	Accession_174424	FALSE	0.003	14	2	6	2	2	133	14.1	4.77	1.00593e+06	4.94147e+06	58494190	62054112	2.51738e+07	14462623	24627228	543516	47656.9			8991129	8.02828e+06	617216	182691	3.83934e+07	Peak Found	High	High	High	High	High	Peak Found	Peak Found	Peak Found	Not Found	Not Found	Peak Found	Peak Found	Peak Found	Peak Found	Peak Found		Accession_174424
FALSE	High	IsMasterProtein	904	1	Accession_292542	FALSE	0.002	8	2	9	1	2	301	31.8	5.4	15045599	27163530	38195168	32914852	43627350	17812293	29380441	2.22144e+06	31152459	48865208		6770965	16517537	2.24342e+07			High	Peak Found	High	High	High	High	High	Peak Found	High	High	Not Found	Peak Found	Peak Found	Peak Found	Not Found	Not Found		Accession_292542
FALSE	High	IsMasterProtein	464	2	Accession_11654	FALSE	0.004	3	1	4	0	1	349	36.9	4.56	10167883	50683968	13973052	14929467							19198686						High	High	High	High	Not Found	Not Found	Not Found	Not Found	Not Found	Not Found	Peak Found	Not Found	Not Found	Not Found	Not Found	Not Found		Accession_11654
FALSE	High	IsMasterProtein	4179	1	Accession_391192	FALSE	0.002	4	2	8	2	2	465	51.6	9.39					3.29457e+06							54094580	14029864	7.6299e+07	102135653	42016831	Not Found	Not Found	Not Found	Not Found	Peak Found	Not Found	Not Found	Not Found	Not Found	Not Found	Not Found	High	High	High	High	High		Accession_391192
FALSE	High	IsMasterProtein	1486	2	Accession_284023	FALSE	0.001	19	3	11	0	1	204	22.1	6.2					16079103	10593470	20251408		52158956	89168324	16903458	1.15655e+06	21444133	21460328	7.73226e+06		Not Found	Not Found	Not Found	Not Found	Peak Found	Peak Found	Peak Found	Not Found	High	High	Peak Found	Peak Found	Peak Found	High	Peak Found	Not Found		Accession_284023
FALSE	High	IsMasterProtein	4521	1	Accession_313732	FALSE	0	7	2	40	2	2	310	33.6	5.87	2.89438e+07	8225026	50822215	6.47102e+07	2.19499e+08	8.17789e+07	1.4908e+08	7.66586e+08	554012167	8.26085e+08	6.20753e+08	1290413824	3346224384	2.32963e+09	7.78107e+08	1762507584	Peak Found	Peak Found	Peak Found	Peak Found	High	High	High	High	High	High	High	High	Peak Found	High	High	High		Accession_313732
FALSE	High	IsMasterProtein	4352	1	Accession_54856	FALSE	0.002	3	2	8	2	2	610	68.4	5.22	75220976	99186272	76979024	20134092	94415672	61780407	24848878		6486461	37739732		34572688		89202304	95619834	2274303	High	High	High	High	High	Peak Found	Peak Found	Not Found	Peak Found	Peak Found	Not Found	High	Not Found	High	High	Peak Found		Accession_54856
FALSE	High	IsMasterProtein	4978	2	Accession_301998	FALSE	0.002	8	2	7	1	2	340	36.7	5.48					15518313	5033505	13293978	40037436	25278518	67091024		56584040	31768428		36763088	10698819	Not Found	Not Found	Not Found	Not Found	Peak Found	Peak Found	Peak Found	Peak Found	High	High	Not Found	High	High	Not Found	High	Peak Found		Accession_301998
FALSE	High	IsMasterProtein	3125	1	Accession_77151	FALSE	0	23	6	36	6	6	294	32	4.97	158783199	2226114979	2.85428e+09	4.29935e+09	630342689	8.07481e+08	1278664495	4.85998e+07	4.53449e+07	8.41202e+08	2.13382e+08	1343934115	891291210	8.04555e+08	2.86063e+07	138360832	High	High	High	High	High	High	High	Peak Found	Peak Found	High	Peak Found	High	High	High	Peak Found	Peak Found		Accession_77151
FALSE	High	IsMasterProtein	3672	1	Accession_247417	FALSE	0.002	8	3	7	3	3	423	46.9	5.55	83217876	48839758	41978808	23757300	4.09455e+06			2.69017e+06	11384794		6923793		10936734	5.39933e+06	18213924	32971628	High	High	High	Peak Found	Peak Found	Not Found	Not Found	Peak Found	High	Not Found	Peak Found	Not Found	Peak Found	Peak Found	Peak Found	Peak Found		Accession_247417
FALSE	High	IsMasterProtein	1393	2	Accession_208114	FALSE	0.002	8	3	7	1	3	363	40.8	5.9	3.49424e+06	60753700	192961534	127120246	1.88769e+06			5.0549e+06	2.49924e+07		2.28771e+06	7.30308e+06	36087720	28160906	23089703	58217024	Peak Found	High	High	High	Peak Found	Not Found	Not Found	Peak Found	Peak Found	Not Found	Peak Found	Peak Found	Peak Found	Peak Found	Peak Found	Peak Found		Accession_208114
FALSE	High	IsMasterProtein	3401	1	Accession_388325	FALSE	0.001	5	2	9	2	2	453	48.1	5.62	49993540				47253772	26433874	38219736	169998500	44622468	234036144	105691496	289201490	248138504	350584064	133516212	111566374	Peak Found	Not Found	Not Found	Not Found	Peak Found	Peak Found	Peak Found	Peak Found	Peak Found	High	Peak Found	High	High	High	High	Peak Found		Accession_388325
FALSE	High	IsMasterProtein	5208	22	Accession_198473	FALSE	0.002	17	2	8	0	1	109	12	4.81	16030626	48831130	51520760	28773189								7606875	11820038	6958088		2750970	Peak Found	High	High	High	Not Found	Not Found	Not Found	Not Found	Not Found	Not Found	Not Found	Peak Found	Peak Found	Peak Found	Not Found	Peak Found		Accession_198473
FALSE	High	IsMasterProtein	1081	1	Accession_253550	FALSE	0.004	1	1	6	1	1	623	69.9	5.87	2.14778e+07	3.1658e+07	9.41299e+06	2.80373e+07	1.00256e+07	9.78734e+06	13114979					7959111	8786571	1.82357e+07	3.64187e+06	2.34367e+06	High	Peak Found	High	Peak Found	High	High	High	Not Found	Not Found	Not Found	Not Found	Peak Found	Peak Found	High	Peak Found	Peak Found		Accession_253550
FALSE	High	IsMasterProtein	723	1	Accession_346540	FALSE	0.008	3	2	3	2	2	574	66.8	6.29				825675								63010908	1.74623e+07	31303600	46994172	13704096	Not Found	Not Found	Not Found	Peak Found	Not Found	Not Found	Not Found	Not Found	Peak Found	Not Found	Not Found	High	High	Peak Found	High	Peak Found		Accession_346540
FALSE	High	IsMasterProtein	2190	1	Accession_52498	FALSE	0.005	10	3	5	3	3	290	32.6	9.82	27614684	16182251			90301023	4.90887e+07	162917045	142065328	2.42921e+06	207571174	7.84555e+07	484049880	314229064	549525480	449663268	579484728	Peak Found	Peak Found	Not Found	Not Found	Peak Found	High	Peak Found	Peak Found	Peak Found	Peak Found	Peak Found	High	Peak Found	High	High	High		Accession_52498
FALSE	High	IsMasterProtein	2113	1	Accession_306497	FALSE	0.008	2	1	3	1	1	531	59.2	6.33	38219480	57739008	33522582	6.41025e+07	55100788	36572876	65198724	8914307			12780373						High	Peak Found	High	High	Peak Found	Peak Found	Peak Found	Peak Found	Not Found	Not Found	Peak Found	Not Found	Not Found	Not Found	Not Found	Not Found		Accession_306497
FALSE	High	IsMasterProtein	2468	1	Accession_395839	FALSE	0	21	11	233	11	11	608	67.4	4.49	157689720	137120204	2.48256e+08	173970633	4197118806	3.30519e+09	6.5821e+09	1.17959e+10	1.3099e+10	2.32544e+10	1.00956e+10	6.84202e+09	7.43548e+09	6714012630	3599341436	5339612120	Peak Found	Peak Found	Peak Found	High	High	High	High	High	High	High	High	High	High	High	High	High		Accession_395839
FALSE	High	IsMasterProtein	954	2	Accession_346073	FALSE	0	21	3	25	2	3	120	13.6	4.6	1.87098e+06	35599916	6.26613e+06		104966790	73969700	2.15541e+08	420183419	1.99993e+08	494304720	110594508	60562637	1.3474e+08	79829043	65412060	9.94529e+07	Peak Found	Peak Found	Peak Found	Not Found	High	High	High	High	High	High	High	High	High	High	High	High		Accession_346073
FALSE	High	IsMasterProtein	4840	2	Accession_113005	FALSE	0.003	20	2	6	0	2	103	11.6	7.24		8450663	18010246	18129950	230143136	254767584	512049216	62561668	66799352	1.5928e+08		574557528	607163376	521111038	176571088	283264868	Not Found	Peak Found	Peak Found	Peak Found	Peak Found	Peak Found	High	Peak Found	Peak Found	High	Not Found	High	High	High	Peak Found	High		Accession_113005
FALSE	High	IsMasterProtein	4022	1	Accession_88379	FALSE	0.005	5	2	4	2	2	393	42.9	5.33		2.6989e+06	2.29629e+06	1.32811e+06	8729116	8.11696e+07	2.37223e+07							8546569	7.99332e+06		Not Found	Peak Found	Peak Found	Peak Found	High	High	High	Not Found	Not Found	Not Found	Not Found	Not Found	Not Found	Peak Found	Peak Found	Not Found		Accession_88379
FALSE	High	IsMasterProtein	3792	1	Accession_232886	FALSE	0.001	2	1	11	1	1	416	47.4	5.19	3.58667e+06	1.24047e+07	1.0627e+07	5.77799e+06	431096	83943.3	175547	3.31964e+06	1.10189e+06	3.09175e+07	919249	2.8554e+07	5.39376e+06	5.63181e+07	2.70315e+07	3.89591e+07	Peak Found	Peak Found	High	High	Peak Found	Peak Found	Peak Found	Peak Found	Peak Found	Peak Found	Peak Found	High	Peak Found	High	High	High		Accession_232886
FALSE	High	IsMasterProtein	826	1	Accession_184949	FALSE	0.002	18	3	8	3	3	248	26.8	5.17					7102911			2.30118e+07	6.52863e+07	116288754		5.15059e+07	59037755	132594500	21109376	96387024	Not Found	Not Found	Not Found	Not Found	Peak Found	Not Found	Not Found	Peak Found	High	High	Not Found	Peak Found	Peak Found	High	High	High		Accession_184949
FALSE	High	IsMasterProtein	62	1	Accession_234312	FALSE	0	14	5	19	5	5	504	54.5	5					1.85069e+07	6.07992e+06	3.41075e+06	35030588	2.56807e+07	1.00493e+08		1.41618e+07	2.89969e+07	44728610	9.98766e+06	2.79845e+07	Not Found	Not Found	Not Found	Not Found	High	Peak Found	Peak Found	High	High	High	Not Found	High	High	High	Peak Found	High		Accession_234312
FALSE	High	IsMasterProtein	505	1	Accession_345371	FALSE	0.008	2	1	3	1	1	402	46.1	5.43	16031873	24554630	24650340	26494776					13553215								Peak Found	High	High	High	Not Found	Not Found	Not Found	Not Found	Peak Found	Not Found	Not Found	Not Found	Not Found	Not Found	Not Found	Not Found		Accession_345371
FALSE	High	IsMasterProtein	3888	1	Accession_433868	FALSE	0.004	4	1	5	1	1	273	30.6	4.72						1.91696e+06	3.19126e+06	33538794	44322124	61968744	6.30218e+06	39451544	22591506	24652268	1.51971e+06	37387248	Not Found	Not Found	Not Found	Not Found	Not Found	Peak Found	Peak Found	Peak Found	High	High	Peak Found	High	High	High	Peak Found	Peak Found		Accession_433868
FALSE	High	IsMasterProtein	36	1	Accession_409734	FALSE	0.007	3	1	4	1	1	268	29.1	6.77	8807761	15204284	28316008	20141078	67239112	28833204	41969992	150540176	34854828	283068352	48999568		95330432	70433808			Peak Found	Peak Found	High	Peak Found	High	Peak Found	High	Peak Found	Peak Found	Peak Found	Peak Found	Not Found	Peak Found	Peak Found	Not Found	Not Found		Accession_409734
FALSE	High	IsMasterProtein	4610	2	Accession_285421	FALSE	0.006	2	1	3	0	1	369	41.5	4.88	16924450	45917720	15492142	27135106		743505	685454					5810657	5.97241e+06	21839280	12907854	4.09255e+06	Peak Found	High	Peak Found	High	Not Found	Peak Found	Peak Found	Not Found	Not Found	Not Found	Not Found	Peak Found	Peak Found	High	Peak Found	Peak Found		Accession_285421
FALSE	High	IsMasterProtein	3937	1	Accession_5006	FALSE	0.001	9	1	14	1	1	127	14	7.37	2931314	2.94625e+07	56339324	6.01344e+07	34614984	53850452	111169366										Peak Found	High	High	High	High	High	High	Not Found	Not Found	Not Found	Not Found	Not Found	Not Found	Not Found	Not Found	Not Found		Accession_5006
FALSE	High	IsMasterProtein	2102	1	Accession_117525	FALSE	0.005	8	1	4	1	1	135	14.7	9.36					542065		1.66317e+06	2.37656e+06	1.2493e+06	51451522		72979450	73650380	41370894		70827248	Not Found	Not Found	Not Found	Not Found	Peak Found	Not Found	Peak Found	Peak Found	Peak Found	Peak Found	Not Found	Peak Found	High	High	Not Found	High		Accession_117525
FALSE	High	IsMasterProtein	824	1	Accession_240022	FALSE	0.001	6	3	10	3	3	508	57.4	6.14	145729033	5.06248e+08	5.07146e+08	440195708	3.62702e+08	4.55592e+08	7.18282e+08	75675800	285831448	1.53534e+08	266326254	71891456	102055996	119174712	1.19655e+07	7.80459e+06	Peak Found	High	High	High	High	High	High	Peak Found	High	Peak Found	High	Peak Found	Peak Found	Peak Found	Peak Found	Peak Found		Accession_240022
FALSE	High	IsMasterProtein	2289	1	Accession_60644	FALSE	0.003	8	2	6	2	2	282	31.7	9.57		5360552	2496158		1.3674e+06	1.22879e+06	5.85847e+06	8577184	29885316	6.22932e+07		7.77089e+07	7.11493e+07	6.35596e+07	1.83567e+08	54568757	Not Found	Peak Found	Peak Found	Not Found	Peak Found	Peak Found	Peak Found	Peak Found	High	High	Not Found	High	Peak Found	High	High	High		Accession_60644
FALSE	High	IsMasterProtein	3662	1	Accession_86620	FALSE	0.004	8	2	5	2	2	294	32	4.94	2.55914e+06	31547494	50361141	35105304	22527801	16394764	11449058										Peak Found	High	High	High	Peak Found	High	High	Not Found	Not Found	Not Found	Not Found	Not Found	Not Found	Not Found	Not Found	Not Found		Accession_86620
FALSE	High	IsMasterProtein	2525	1	Accession_427651	FALSE	0	29	13	101	13	13	413	45.9	4.83	5.34858e+09	6.23561e+09	10347642528	7.58322e+09	1.27693e+09	1.08469e+09	1.10745e+09	1.73756e+08	1.016e+08	2.48256e+08	1.97953e+08	1.30331e+08	2.36884e+08	1.20796e+08	1.32408e+08	1.68347e+08	High	High	High	High	High	High	High	Peak Found	Peak Found	Peak Found	Peak Found	Peak Found	Peak Found	Peak Found	Peak Found	Peak Found		Accession_427651
FALSE	High	IsMasterProtein	1259	1	Accession_80021	FALSE	0.006	14	2	3	2	2	171	18	9.99												19489604	13763575	51886864	69305662	3.32985e+06	Not Found	Not Found	Not Found	Not Found	Not Found	Not Found	Not Found	Not Found	Not Found	Not Found	Not Found	Peak Found	High	High	High	Peak Found		Accession_80021
FALSE	High	IsMasterProtein	4441	1	Accession_187563	FALSE	0.004	5	2	4	2	2	433	48.5	4.65		140457900	176190480	80679488				51423028	44043232	72447336			189137815	140639500	227023376	255473776	Not Found	High	High	High	Not Found	Not Found	Not Found	Peak Found	Peak Found	Peak Found	Not Found	Not Found	Peak Found	Peak Found	Peak Found	Peak Found		Accession_187563
FALSE	High	IsMasterProtein	3291	2	Accession_85560	FALSE	0.003	4	2	5	1	2	589	65.7	7.44	14664381	21567892	19081732	14770395					1.31863e+06			1.67829e+06	17320278	11714647			High	High	High	Peak Found	Not Found	Not Found	Not Found	Not Found	Peak Found	Not Found	Not Found	Peak Found	Peak Found	High	Not Found	Not Found		Accession_85560
FALSE	High	IsMasterProtein	3264	23	Accession_395038	FALSE	0	55	18	187	9	10	335	36.3	6.04	4.3802e+06	55322460	6.5426e+07	2.42344e+07	6.17421e+08	2.37371e+08	5.056e+08	1251120188	1.35958e+09	2.86187e+09	5.81707e+08	1.93044e+09	1804162090	1.71533e+09	6.3281e+08	1.27546e+09	Peak Found	Peak Found	Peak Found	Peak Found	High	High	High	High	High	High	High	High	High	High	High	High		Accession_395038
FALSE	High	IsMasterProtein	5030	1	Accession_40120	FALSE	0	13	6	31	6	6	453	51.2	5.63	326515311	6.27334e+08	431688441	445796090	1.08305e+08	1.9912e+08	415622689	1.10379e+08	25232655	205333844	1.61951e+07	71535490	113609393	1.00333e+07	8.98184e+07	102492747	High	High	High	High	High	High	High	High	Peak Found	High	High	Peak Found	High	Peak Found	Peak Found	Peak Found		Accession_40120
FALSE	High	IsMasterProtein	3393	1	Accession_1078	FALSE	0.008	3	1	3	1	1	427	50	6.84		6.39161e+06	1.05294e+06		6724097	7.99456e+06	20361182			24466700	2.68199e+06	55518536	187377120	88913168			Not Found	Peak Found	Peak Found	Not Found	Peak Found	Peak Found	Peak Found	Not Found	Not Found	High	Peak Found	Peak Found	High	High	Not Found	Not Found		Accession_1078
FALSE	High	IsMasterProtein	2891	1	Accession_318867	FALSE	0.008	3	1	3	1	1	311	32.3	5.15	1.26823e+06	3515528	9708524	9534599	293881664	190324976	382507264	64610284	64123324	226816016	27019848	103575232		117016136			Peak Found	Peak Found	Peak Found	Peak Found	Peak Found	Peak Found	Peak Found	High	High	Peak Found	Peak Found	Peak Found	Not Found	High	Not Found	Not Found		Accession_318867
FALSE	High	IsMasterProtein	795	1	Accession_188882	FALSE	0.001	15	1	12	1	1	87	9	5.31					33112048	19748740	25787368	72622592	62040844	77421944	52797890	1.90438e+06		4.31606e+06	6.43712e+06		Not Found	Not Found	Not Found	Not Found	Peak Found	High	High	High	High	High	High	Peak Found	Not Found	Peak Found	High	Not Found		Accession_188882
FALSE	High	IsMasterProtein	2701	1	Accession_304683	FALSE	0.004	7	1	5	1	1	111	12.1	5.01	127683104	27974098		72011720	500005504	257191056	461793760	1056235328	495841600	2185441024	862433472	979394752	860752000	1183406208	633412048	625792448	Peak Found	Peak Found	Not Found	Peak Found	High	High	Peak Found	Peak Found	Peak Found	High	Peak Found	Peak Found	High	Peak Found	High	Peak Found		Accession_304683
FALSE	High	IsMasterProtein	4549	1	Accession_213258	FALSE	0.004	3	1	5	1	1	389	42.8	4.94	22378404	72592064	67035968	57748884	57219252	72623112	118556640	25316358	9637944	16880858	3.12511e+06		14567036		19167818	25215898	High	High	High	Peak Found	Peak Found	High	High	Peak Found	Peak Found	Peak Found	Peak Found	Not Found	Peak Found	Not Found	Peak Found	Peak Found		Accession_213258
FALSE	High	IsMasterProtein	2175	1	Accession_1004	FALSE	0.003	7	2	6	2	2	278	32	9.94	2927518		1.68585e+06		9705779		6824920		2.6145e+06	1.0717e+07		1.06406e+08	125560972	142065644	145857564	111313750	Peak Found	Not Found	Peak Found	Not Found	Peak Found	Not Found	Peak Found	Not Found	Peak Found	Peak Found	Not Found	High	High	High	High	High		Accession_1004
FALSE	High	IsMasterProtein	5202	14	Accession_338052	FALSE	0.003	4	2	6	0	2	560	63.8	6.7	97397046	136306248	89088652	1.19113e+08	94992564	54965828	92624536	19528696		55756268	18542944	4763828	10761500	10810761	42207584	37348848	Peak Found	High	High	High	High	Peak Found	Peak Found	Peak Found	Not Found	Peak Found	Peak Found	Peak Found	Peak Found	Peak Found	Peak Found	High		Accession_338052
FALSE	High	IsMasterProtein	1638	4	Accession_335284	FALSE	0	14	5	52	2	2	406	45.8	5.24					1.20007e+06					56258320	2.94974e+07	4.21821e+06	4.02182e+07	31928202	1.45901e+07	30764360	Not Found	Not Found	Not Found	Not Found	Peak Found	Not Found	Not Found	Not Found	High	High	High	Peak Found	High	Peak Found	High	Peak Found		Accession_335284
FALSE	High	IsMasterProtein	4095	3	Accession_154980	FALSE	0.002	16	2	7	1	2	176	18.9	7.28								5.18858e+06	12732313	5.12805e+07			53901636	2.40792e+07	1.10607e+07	52917010	Not Found	Not Found	Not Found	Not Found	Not Found	Not Found	Not Found	High	Peak Found	High	Not Found	Not Found	High	High	Peak Found	High		Accession_154980
FALSE	High	IsMasterProtein	5126	1	Accession_172134	FALSE	0.004	8	2	6	2	2	281	29.5	4.89			4833884	3.54618e+06	18465770	10451064	18014920	74364530	1.00506e+08	105967878	57538828						Not Found	Not Found	Peak Found	Peak Found	Peak Found	Peak Found	Peak Found	High	High	High	High	Not Found	Not Found	Not Found	Not Found	Not Found		Accession_172134
FALSE	High	IsMasterProtein	1468	1	Accession_361640	FALSE	0.003	8	1	5	1	1	156	17.5	4.44			3835162									67758840	37166828	114927944	71453776	105502872	Not Found	Not Found	Peak Found	Not Found	Not Found	Not Found	Not Found	Not Found	Not Found	Not Found	Not Found	High	High	High	High	High		Accession_361640
FALSE	High	IsMasterProtein	2451	1	Accession_439737	FALSE	0.002	13	1	8	1	1	116	12.7	5.12					5.69488e+06	5.11045e+06		3.37771e+07	2.14699e+07	59087348	1.32092e+07	9.0725e+06	6.66148e+06	7.21528e+06	26800921	14230332	Not Found	Not Found	Not Found	Not Found	Peak Found	Peak Found	Not Found	High	Peak Found	High	High	High	Peak Found	High	High	Peak Found		Accession_439737
FALSE	High	IsMasterProtein	2488	1	Accession_250815	FALSE	0.001	8	1	9	1	1	186	18.9	5.01		2116165		1.64729e+06		2.00386e+07		48811428	9782523	23582756	24823968	8614236	21522728	12100341	52884492	71339328	Not Found	Peak Found	Not Found	Peak Found	Not Found	Peak Found	Not Found	Peak Found	High	High	High	High	High	High	Peak Found	High		Accession_250815
FALSE	High	IsMasterProtein	1253	1	Accession_155534	FALSE	0.004	6	1	4	1	1	191	22.1	5.67										21713624	6.89962e+06	30208388	24552054	61126052		12217284	Not Found	Not Found	Not Found	Not Found	Not Found	Not Found	Not Found	Not Found	Not Found	Peak Found	Peak Found	Peak Found	Peak Found	High	High	High		Accession_155534
FALSE	High	IsMasterProtein	1898	1	Accession_162016	FALSE	0.004	3	1	4	1	1	356	40.2	6.96					1670217						3.83422e+06	81448272	55574784	43142196	53565792	11173635	Not Found	Not Found	Not Found	Not Found	Peak Found	Not Found	Not Found	Not Found	Not Found	Not Found	Peak Found	High	High	High	High	Peak Found		Accession_162016
FALSE	High	IsMasterProtein	4317	4	Accession_376491	FALSE	0	16	3	20	1	2	195	21.3	7.37	22173142	1.39224e+07	1.87259e+06	2.1717e+06	5.97065e+06	7993718	2.01486e+07	2.26409e+06	648191	301235	656417	1.34117e+08	236667020	683593845	3.74152e+07	69847792	Peak Found	High	Peak Found	Peak Found	Peak Found	High	High	Peak Found	Peak Found	Peak Found	Peak Found	High	Peak Found	High	Peak Found	Peak Found		Accession_376491
FALSE	High	IsMasterProtein	2050	1	Accession_371712	FALSE	0.001	2	1	10	1	1	704	78.4	5.11		7.8894e+06			8990943	1.85909e+06	1.45548e+06	4.94068e+06		17746197	9416764	61262100	71145568	63444212	159947792	101456296	Not Found	Peak Found	Not Found	Not Found	High	Peak Found	Peak Found	Peak Found	Not Found	Peak Found	Peak Found	High	High	High	High	High		Accession_371712
FALSE	High	IsMasterProtein	4979	4	Accession_381161	FALSE	0.003	7	2	7	0	1	289	32.7	9.13			3.3578e+06	5.09395e+06	28649037	22530742	63510780	98516872	21624038	156820992	63512788	148348576	177305904	166827776	107615336	116838872	Not Found	Not Found	Peak Found	Peak Found	Peak Found	High	High	Peak Found	Peak Found	High	High	High	Peak Found	High	Peak Found	Peak Found		Accession_381161
FALSE	High	IsMasterProtein	4731	1	Accession_294527	FALSE	0.006	4	1	3	1	1	306	33.9	4.98					26600736						14173176		50380440	31351316	100445440	82113176	Not Found	Not Found	Not Found	Not Found	Peak Found	Not Found	Not Found	Not Found	Not Found	Not Found	Peak Found	Not Found	High	Peak Found	High	High		Accession_294527
FALSE	High	IsMasterProtein	4653	1	Accession_3751	FALSE	0	20	13	25	12	12	789	86.4	5.24	7519901	64798092	49686304	5.93888e+07	17669354	12384795	69903942	97179536	24891510	113349496	157894211	9.23154e+08	9.99103e+08	3.46265e+09	209759680	3.39012e+08	Peak Found	Peak Found	Peak Found	Peak Found	Peak Found	Peak Found	Peak Found	Peak Found	Peak Found	Peak Found	Peak Found	High	High	High	Peak Found	Peak Found		Accession_3751
FALSE	High	IsMasterProtein	4529	4	Accession_252616	FALSE	0	51	4	15	2	2	92	9.2	6.54								16058362	5957310	16062742	20328792		23036382				Not Found	Not Found	Not Found	Not Found	Not Found	Not Found	High	High	Peak Found	High	High	Not Found	Peak Found	Not Found	Not Found	Not Found		Accession_252616
FALSE	High	IsMasterProtein	5184	1	Accession_100011	FALSE	0.004	5	1	4	1	1	233	25.9	4.41								2.56761e+06		3723614		33854796	56443576	55535200	62860696	52263484	Not Found	Not Found	Not Found	Not Found	Not Found	Not Found	High	Peak Found	Not Found	Peak Found	Not Found	High	Peak Found	Peak Found	High	High		Accession_100011
FALSE	High	IsMasterProtein	2033	1	Accession_186277	FALSE	0.001	11	2	13	2	2	194	22.5	8.76									234679			62572133	29305997	1.10805e+08	1.28097e+07	8.15402e+06	Peak Found	Peak Found	Not Found	Peak Found	Not Found	Not Found	Not Found	High	High	High	Peak Found	High	High	High	High	High		Accession_186277
FALSE	High	IsMasterProtein	727	1	Accession_257409	FALSE	0	15	3	17	3	3	196	22.4	6.15			6.31634e+06	8.44516e+06	161589044	1.27506e+08	140932650	4.18786e+07	76316698	309551497	62987120	133770055	143144074	226723456	232194326	223599451	Not Found	Not Found	Peak Found	Peak Found	High	Peak Found	High	High	High	High	High	High	High	High	High	High		Accession_257409
FALSE	High	IsMasterProtein	4811	2	Accession_158433	FALSE	0.001	7	3	16	2	2	353	37.5	9.19	9470062				14568962			930396		30453036	19509306	6.95147e+07	141904764	117695228	295807560	145184016	Peak Found	Not Found	Not Found	Not Found	Peak Found	Not Found	Not Found	Peak Found	Not Found	Peak Found	Peak Found	Peak Found	High	Peak Found	High	High		Accession_158433
[truncated: 1,169 more rows]
[truncated: 33 more columns]
