# Supplementary material for: Metaproteomics reveals enzymatic strategies deployed by anaerobic microbiomes to maintain lignocellulose deconstruction at high solids
Source: Nat Commun. 2022 Jul 5;13:3870. doi: 10.1038/s41467-022-31433-x (PMC9256739; doi:10.1038/s41467-022-31433-x)
Supplement: Supplementary file 6 — Supplementary Data 3 [file 41467_2022_31433_MOESM6_ESM.xlsx]

## Sheet: Supplementary Data 3
All proteins identified and quantified in the Planktonic cells (PC) fraction
General Protein Metrics															Raw Protein Abundances																MS/MS information																	Normalized Protein Abundances
Checked	Protein FDR Confidence: MS Amanda 2.0	Master	Protein Group IDs	#ProteinsInGrp	Accession	Contaminant	Exp. q-value: MS Amanda 2.0	Coverage [%]	# Peptides	# PSMs	# Unique Peptides	# AAs	MW [kDa]	calc. pI	PC_30gL-1	PC_30gL-2	PC_30gL-3	PC_30gL-4	PC_75gL-1	PC_75gL-2	PC_75gL-3	PC_120gL-1	PC_120gL-2	PC_120gL-3	PC_120gL-4	PC_150gL-1	PC_150gL-2	PC_150gL-3	PC_150gL-4	PC_150gL-5	PC_30gL-1	PC_30gL-2	PC_30gL-3	PC_30gL-4	PC_75gL-1	PC_75gL-2	PC_75gL-3	PC_120gL-1	PC_120gL-2	PC_120gL-3	PC_120gL-4	PC_150gL-1	PC_150gL-2	PC_150gL-3	PC_150gL-4	PC_150gL-5		Row_ID	PC_30gL-1
FALSE	High	IsMasterProtein	16575	1	Accession_211024	FALSE	0	28	33	136	33	1167	131	8.91	2360703668	2002511169	1.32229e+09	1.6465e+09	4.71613e+09	4.75427e+09	4461519175	1.66967e+09	1.46397e+09	1.69842e+09	2.04351e+09	2.36578e+09	7.99075e+08	3.32061e+09	2347812830	3.27604e+09	High	High	High	High	High	High	High	High	High	High	High	High	High	High	High	High		Accession_211024	31.5275
FALSE	High	IsMasterProtein	19388	1	Accession_177425	FALSE	0	17	18	55	18	1147	128.3	8.78	3286305478	3305712988	3097548251	2334986510	3429761804	3.69933e+09	6.19916e+09	4.86958e+08	4.87696e+08	446447473	4.94102e+08	1.277e+08	44609806	1.75824e+08	149830509	2.12343e+08	High	High	High	High	High	High	High	Peak Found	Peak Found	High	Peak Found	Peak Found	Peak Found	Peak Found	Peak Found	Peak Found		Accession_177425	31.9998
FALSE	High	IsMasterProtein	14692	1	Accession_94795	FALSE	0	22	22	115	22	1107	123.8	9.06	3993022936	3856348816	3.26096e+09	2.32596e+09	1450042763	1423374619	1.43922e+09	2.49863e+08	307504519	2.3055e+08	1.97954e+08	58836177	9.15074e+07	67504428	51736344	76131038	High	High	High	High	High	High	High	High	High	High	High	Peak Found	High	Peak Found	Peak Found	Peak Found		Accession_94795	32.2752
FALSE	High	IsMasterProtein	5367	1	Accession_177840	FALSE	0	21	15	184	13	912	100.5	7.68	1315567720	1160705158	1.59915e+09	7.98352e+08	9.86338e+08	793728734	1199450164	603106631	5.86894e+08	6.79124e+08	611600938	968790138	4.12974e+08	9.50953e+08	1065673511	1.14767e+09	High	High	High	High	High	High	High	High	High	Peak Found	Peak Found	Peak Found	Peak Found	Peak Found	Peak Found	Peak Found		Accession_177840	30.7024
FALSE	High	IsMasterProtein	16951	1	Accession_436842	FALSE	0	40	5	74	5	180	20	5.14	2220195128	1530531397	1805321900	1496323935	982326814	1757463052	1.75675e+09	5.47882e+07	69196393	7.22843e+07	1.84917e+08	155961186	1.08687e+08	7.54853e+06	85419084	129240092	High	High	High	High	High	High	High	High	High	Peak Found	High	Peak Found	Peak Found	Peak Found	Peak Found	Peak Found		Accession_436842	31.4408
FALSE	High	IsMasterProtein	23642	1	Accession_227987	FALSE	0.006	1	1	4	1	508	58.4	9.04	1359946496	1230169088	956648704	1269934464	689314176	820672384	664686144	809050176	764346112	889188672	895359808		176516512		414729856	397874880	Peak Found	Peak Found	Peak Found	Peak Found	Peak Found	High	High	Peak Found	Peak Found	Peak Found	High	Not Found	Peak Found	Not Found	Peak Found	High		Accession_227987	30.7424
FALSE	High	IsMasterProtein	16547	4	Accession_146496	FALSE	0	7	3	22	2	471	52	7.47	813005660	1048674960	1221160692	800585914	862872916	298484092	813901412	239491176	346762528	791326384	606992408	628950624	532482432	166109280	194277120	134302096	High	Peak Found	Peak Found	Peak Found	High	High	Peak Found	Peak Found	Peak Found	Peak Found	Peak Found	Peak Found	Peak Found	Peak Found	Peak Found	Peak Found		Accession_146496	30.0077
FALSE	High	IsMasterProtein	9016	4	Accession_177678	FALSE	0	42	24	129	14	541	57.7	5.35	1.69981e+09	1.29045e+09	1.54429e+09	1.0703e+09	7.95979e+08	7.79346e+08	1.09052e+09	1.31704e+08	1.19972e+08	1.70076e+08	6.24094e+07	2.89631e+08	36300256	1.39726e+08	1.55885e+08	195480336	High	High	High	High	High	High	High	High	High	High	Peak Found	High	High	High	High	High		Accession_177678	31.0621
FALSE	High	IsMasterProtein	27574	1	Accession_177573	FALSE	0.001	22	4	41	4	231	24.7	9.44	1764940288	1084083936	670860816	836325752	730326180	847587200	588022000	364080134	282246043	116317486	253814955	101558884	1.19103e+08	250040932	110199714	91324234	High	High	High	High	High	High	High	High	High	High	High	Peak Found	Peak Found	Peak Found	Peak Found	Peak Found		Accession_177573	31.1132
FALSE	High	IsMasterProtein	27616	2	Accession_22639	FALSE	0	19	11	28	11	736	82	5.38	450920622	840426937	609136502	579832386	3.54025e+08	4.94192e+08	4.74332e+08	301674835	2.76135e+08	3.01283e+08	415254292	346002403	120366095	3.53029e+08	8.83187e+08	822673508	High	High	High	High	High	Peak Found	High	Peak Found	High	Peak Found	Peak Found	High	High	High	Peak Found	High		Accession_22639	29.1622
FALSE	High	IsMasterProtein	10320	18	Accession_257940	FALSE	0.001	4	4	20	1	825	92.9	6.37	512343424	561871040	530700864	481591648	533027040	498207552	431198112	231368384	225641088	398695232	335094016	194801680	38784884	223471248	248786480	98884168	High	High	Peak Found	High	Peak Found	High	High	High	High	High	Peak Found	Peak Found	Peak Found	Peak Found	Peak Found	Peak Found		Accession_257940	29.3442
FALSE	High	IsMasterProtein	21289	5	Accession_104909	FALSE	0	19	18	50	17	1167	130.7	8.59	1921717296	1673543584	1.17057e+09	901908942	1.30417e+08	1.43799e+08	1.64318e+08	7.19935e+06	9.68454e+06		7238585	44560978	1.61315e+07	3.12517e+07	2.15443e+06	2.567e+07	High	High	High	High	High	Peak Found	Peak Found	Peak Found	Peak Found	Peak Found	Peak Found	Peak Found	Peak Found	Peak Found	Peak Found	Peak Found		Accession_104909	31.237
FALSE	High	IsMasterProtein	22059	1	Accession_207866	FALSE	0.001	21	3	11	3	101	11.3	10.55	764048976	1.28532e+08	943908744	655867240	385079325	6.09158e+08	6.92944e+08	123651895	103617432	98003770	1.39672e+07	4.16759e+07	46581919	386770936		321107264	High	High	High	High	High	High	Peak Found	High	Peak Found	Peak Found	Peak Found	Peak Found	Peak Found	Peak Found	Peak Found	Peak Found		Accession_207866	29.9178
FALSE	High	IsMasterProtein	19202	1	Accession_252470	FALSE	0.001	3	3	10	3	1166	129	9.03	8.60996e+07	64573910	7.92115e+07	8.33042e+07	1.26929e+08	2.13111e+08	1.6554e+08	104813657		2.33914e+08	2.8399e+08	645786688	424207264	5.51512e+08	7.53024e+08	790458432	High	Peak Found	High	Peak Found	High	High	High	Peak Found	Not Found	Peak Found	Peak Found	Peak Found	Peak Found	Peak Found	Peak Found	Peak Found		Accession_252470	26.7804
FALSE	High	IsMasterProtein	2713	3	Accession_101001	FALSE	0.002	16	4	8	4	291	31.6	5.43	353329272	260511864	237052798	339450677	444182784	464343956	121270214	5.60651e+08	160420466	5.07979e+08	533083712	165296776	192046264	113632645	94147752	47921496	Peak Found	Peak Found	Peak Found	Peak Found	High	High	Peak Found	Peak Found	High	Peak Found	High	Peak Found	High	Peak Found	Peak Found	Peak Found		Accession_101001	28.8177
FALSE	High	IsMasterProtein	27213	5	Accession_257991	FALSE	0	18	17	57	16	1193	132.3	7.15	858103713	5.71591e+08	6.00042e+08	545262422	3.48671e+08	524776947	373666693	243501529	1.36487e+08	6.20183e+07	1.67266e+08	54669372	1.09244e+08	2.14164e+08	4.70481e+07	49403643	High	High	High	High	High	High	High	High	High	High	High	Peak Found	Peak Found	Peak Found	Peak Found	Peak Found		Accession_257991	30.0841
FALSE	High	IsMasterProtein	16956	1	Accession_447171	FALSE	0.001	13	9	18	9	917	99.8	6.65	4.9254e+08	730150627	6.13967e+08	5.17303e+08	368180302	152473767	4.91334e+08	77337494	90119558	116520223	1.90743e+08	192581000	9.90218e+07	285813512	93099136	105021109	High	High	High	High	High	High	High	Peak Found	Peak Found	Peak Found	Peak Found	Peak Found	Peak Found	Peak Found	Peak Found	Peak Found		Accession_447171	29.2899
FALSE	High	IsMasterProtein	10092	2	Accession_151223	FALSE	0.001	4	7	35	7	2115	233.7	4.55	54178037		21289972	64882148	251659600	86102024	154484683	260906584	1.21821e+08	279423682	363337742	4.14499e+08	428002524	693356674	504552864	5.10732e+08	High	Peak Found	Peak Found	Peak Found	High	High	High	High	High	High	High	High	High	High	High	High		Accession_151223	26.112
FALSE	High	IsMasterProtein	6435	2	Accession_405567	FALSE	0.001	11	7	19	6	804	89.6	4.72	3.16744e+08	2.41174e+08	304425976	2.11162e+08	421475542	2.5857e+08	401952904	1.96095e+08	1.71366e+08	235714742	172155261	4.01655e+08	1.2982e+07	277841123	2.9839e+08	2.96319e+08	Peak Found	Peak Found	Peak Found	Peak Found	High	High	High	High	High	Peak Found	Peak Found	Peak Found	Peak Found	Peak Found	Peak Found	Peak Found		Accession_405567	28.6693
FALSE	High	IsMasterProtein	21778	1	Accession_176732	FALSE	0.001	30	11	35	11	517	54.7	8.84	104142968	83033898	82424000	1.13846e+08	7.47203e+07	9.67409e+07	5.79707e+07	224159248	171621500	193354497	85696010	380538098	584446398	623368770	411212130	625612790	Peak Found	High	High	High	High	Peak Found	Peak Found	High	High	High	High	High	High	High	High	High		Accession_176732	27.0613
FALSE	High	IsMasterProtein	15642	1	Accession_436810	FALSE	0.001	8	7	15	7	1134	124.9	9.32	429162076	609226020	409933616	387815700	380860872	470866134	477235800	147052420	9.44991e+07	116696528	73772472	35881076	57753248	120861788	55046776	18778818	High	High	High	High	Peak Found	High	High	Peak Found	Peak Found	Peak Found	Peak Found	Peak Found	Peak Found	Peak Found	Peak Found	Peak Found		Accession_436810	29.0918
FALSE	High	IsMasterProtein	14150	1	Accession_374487	FALSE	0.001	15	5	35	3	343	37.4	7.77	570743089	436116348	336485991	3.74866e+08	5.14931e+08	449620664	495904892	108098359	67960263	104281710	142500872	1.46525e+07	4.07937e+07	5.65342e+07	43353580	37232532	High	High	High	High	High	High	High	High	Peak Found	Peak Found	High	Peak Found	Peak Found	Peak Found	Peak Found	Peak Found		Accession_374487	29.5009
FALSE	High	IsMasterProtein	166	1	Accession_447159	FALSE	0	14	13	42	13	1193	130.6	9.32	303723264	2.40896e+08	2.35582e+08	197759392	546933708	364109139	3.99742e+08	9.68384e+07	1.53144e+08	1.06214e+08	1.33889e+08	1.04157e+08	9.62749e+07	1.33393e+08	1.80152e+08	226425162	High	High	High	High	High	High	High	High	High	High	High	Peak Found	High	High	Peak Found	Peak Found		Accession_447159	28.6096
FALSE	High	IsMasterProtein	9783	1	Accession_207845	FALSE	0.001	30	8	17	8	389	43.7	6.86	538651718	564155454	252646254	347608678	337395955	183496010	314467166	1.37994e+08	18691256	2.09523e+07	5.13034e+07	1.32234e+07	25319580	1.08139e+08	124521920	1.11731e+08	High	High	High	High	High	High	Peak Found	Peak Found	Peak Found	Peak Found	Peak Found	Peak Found	Peak Found	Peak Found	Peak Found	Peak Found		Accession_207845	29.4185
FALSE	High	IsMasterProtein	26599	1	Accession_191289	FALSE	0.001	26	7	33	6	335	36.4	5.27	1.91532e+08	116889029	8.02517e+07	68797334	1.34676e+08	319113655	264033177	360285550	2.88895e+08	273406545	280135744	5.71646e+07	101194464	7.81188e+07	54810664	80761202	Peak Found	Peak Found	High	High	High	High	High	High	High	High	High	High	High	Peak Found	Peak Found	Peak Found		Accession_191289	27.9422
FALSE	High	IsMasterProtein	19568	1	Accession_177576	FALSE	0.001	12	3	17	3	279	31.2	6.34	491205238	379007264	364797425	311007312	2.85085e+08	3.34998e+08	320747656	3.44547e+07	1.10094e+07	1.1149e+08	45059984	9.56604e+06	8.88372e+06	3.34751e+07	83523752		High	High	High	High	High	High	High	Peak Found	Peak Found	High	High	Peak Found	Peak Found	Peak Found	Peak Found	Not Found		Accession_177576	29.2866
FALSE	High	IsMasterProtein	22107	9	Accession_109822	FALSE	0	10	6	46	6	729	81.4	5.36	112342863	8.23999e+07	6.69302e+07	8.76139e+07	232927428	3.05986e+08	312132790	248745868	1.70216e+08	226171247	225308493	26692543	125755314	7.05125e+07	2.98047e+07	65159624	Peak Found	High	High	High	High	High	High	High	High	High	High	High	High	Peak Found	Peak Found	Peak Found		Accession_109822	27.165
FALSE	High	IsMasterProtein	18047	1	Accession_424590	FALSE	0	15	5	30	5	448	49.6	6.89	415892918	2.62853e+08	323993813	148785979	96516964	180743706	221368780	5.64853e+06	9.33847e+06	3621154	6.6012e+06	4518731	51186724	45485108			High	High	High	High	High	High	High	Peak Found	Peak Found	Peak Found	Peak Found	Peak Found	Peak Found	Peak Found	Peak Found	Peak Found		Accession_424590	29.0594
FALSE	High	IsMasterProtein	2509	1	Accession_385657	FALSE	0.002	10	5	10	5	470	51.3	5.85	346688194	309437080	2.52916e+08	189247092	221713457	1.56101e+08	159708188		1.3489e+06	6.00985e+06	18711037	7024419	5544758		2.1837e+07	5.78666e+06	High	High	Peak Found	High	High	Peak Found	High	Not Found	Peak Found	Peak Found	High	Peak Found	Peak Found	Not Found	Peak Found	Peak Found		Accession_385657	28.7991
FALSE	High	IsMasterProtein	25267	1	Accession_111276	FALSE	0.001	9	5	17	5	669	72.5	5.44	68633425	92856781	61958073	50294741	50315894	63933342	67944644	9.07828e+07	1.09664e+08	87653542	69591532	8.34573e+07	248944356	88744204	88820122	1.216e+08	Peak Found	High	High	High	Peak Found	High	High	High	Peak Found	High	Peak Found	High	High	Peak Found	High	High		Accession_111276	26.4501
FALSE	High	IsMasterProtein	14012	1	Accession_177574	FALSE	0.002	17	2	8	2	144	16.1	8.44	216161920	405567404	300228928	159954416	381874300		59962688	6.33785e+06	16854378								High	High	High	Peak Found	High	High	High	Peak Found	High	Not Found	Not Found	Peak Found	Not Found	Not Found	Peak Found	Not Found		Accession_177574	28.12
FALSE	High	IsMasterProtein	18679	1	Accession_235291	FALSE	0.001	15	4	11	4	315	34.6	6.25	3.89741e+07	1.91677e+07	28193280	2.86523e+07	20440606	3.42441e+07	7.80302e+07	72164496	8.55728e+07	1.13128e+08	2.50041e+07	2.0898e+08	130536966	226276428	94654678	163142792	High	Peak Found	Peak Found	Peak Found	Peak Found	Peak Found	Peak Found	Peak Found	Peak Found	Peak Found	High	High	High	High	High	High		Accession_235291	25.6622
FALSE	High	IsMasterProtein	24083	1	Accession_462068	FALSE	0	10	9	47	8	1204	131.5	6.64	2.76736e+08	1.68098e+08	129930265	174473176	209372409	2.14646e+08	2.04902e+08	6463708	5.47911e+06	8.77258e+06	8236859	2.54185e+06	23884729	1.41835e+07	2.41829e+06	8.52984e+06	High	High	Peak Found	High	High	High	High	Peak Found	Peak Found	Peak Found	High	Peak Found	Peak Found	Peak Found	Peak Found	Peak Found		Accession_462068	28.4767
FALSE	High	IsMasterProtein	7615	1	Accession_447100	FALSE	0	22	6	25	6	287	31.4	9.16	307861942	223582293	111424678	1.03328e+08	202536971	139692670	85232066	3.85924e+07	2.73017e+07	17559269	6.11458e+07	1.21072e+07	2.15171e+06	25873486	24110240	3.06051e+07	High	High	High	High	High	High	High	Peak Found	High	High	High	Peak Found	Peak Found	Peak Found	Peak Found	Peak Found		Accession_447100	28.6289
FALSE	High	IsMasterProtein	13350	2	Accession_218659	FALSE	0.001	5	2	13	2	360	38.8	6.7	76489988	52068206	42921573	69405598	87430800	61400175	80448386	30674084	76957956	1.19267e+08	1.0314e+08	59189694	9.39289e+07	113376701	147488424	104157452	Peak Found	Peak Found	Peak Found	Peak Found	Peak Found	Peak Found	Peak Found	High	High	High	High	High	High	High	High	High		Accession_218659	26.6071
FALSE	High	IsMasterProtein	94	1	Accession_131934	FALSE	0	12	5	28	4	475	53.5	6.35	16953762	7433963		43762348	148881988	166377396	115241802	169365108	185010302	1.23382e+08	113878197	22288620	16985834	9298253	21270626	30942466	Peak Found	Peak Found	Peak Found	High	Peak Found	High	High	High	High	High	High	Peak Found	Peak Found	Peak Found	Peak Found	Peak Found		Accession_131934	24.4773
FALSE	High	IsMasterProtein	23391	1	Accession_305393	FALSE	0.001	5	5	13	5	1173	131.2	8.41	266162756	2.35914e+08	2.05184e+08	127959146	110666258	1.79139e+08	156449342	6.88047e+06	1.52387e+07		844770	5042983	1.05926e+06	5.82551e+06		2.14293e+07	High	High	High	High	High	High	High	Peak Found	Peak Found	Not Found	Peak Found	Peak Found	Peak Found	Peak Found	Not Found	Peak Found		Accession_305393	28.4187
FALSE	High	IsMasterProtein	1438	1	Accession_301444	FALSE	0.001	5	2	10	2	499	55.7	6.07	3.73927e+07	2.81918e+06	17677638	2.96373e+07	80209936	45309219	147861183	71637292	50781640	19556669	155418704	67293092	144408864	116957672	127713656	69379690	High	Peak Found	Peak Found	Peak Found	Peak Found	High	High	High	High	Peak Found	High	High	High	High	High	Peak Found		Accession_301444	25.6023
FALSE	High	IsMasterProtein	1217	1	Accession_177401	FALSE	0.004	8	2	4	2	279	30.3	5.48	44694484	68299176	95351474	220238332	97978916	159340868	86739146	9876180	5.2047e+06	143475621	28369413				5599351	64712576	Peak Found	Peak Found	High	Peak Found	High	High	Peak Found	High	Peak Found	Peak Found	Peak Found	Not Found	Not Found	Not Found	Peak Found	Peak Found		Accession_177401	25.8476
FALSE	High	IsMasterProtein	1860	1	Accession_243671	FALSE	0.002	2	1	6	1	643	72.7	5.86	1.40178e+08	114701371	1.08742e+08	97526814	8.59483e+07	1.08509e+08	90457850	3.40886e+07	4.39803e+07	47563726	38195657	1.63443e+07		2.91509e+07	27077672	5.30941e+06	High	High	High	High	Peak Found	High	Peak Found	Peak Found	Peak Found	Peak Found	Peak Found	Peak Found	Not Found	Peak Found	Peak Found	Peak Found		Accession_243671	27.4897
FALSE	High	IsMasterProtein	18511	1	Accession_98924	FALSE	0.001	29	5	9	5	254	28.2	8.09	139950832	155572284	190580248	90365784	63722463	56423228	60751894	26205584	63201206	14233516		11640087		12977576	37098471	13757589	High	High	High	High	High	High	Peak Found	Peak Found	Peak Found	Peak Found	High	Peak Found	Not Found	Peak Found	Peak Found	Peak Found		Accession_98924	27.4886
FALSE	High	IsMasterProtein	4088	1	Accession_156405	FALSE	0.005	7	3	4	3	575	63.8	8.57	113687017	150122762	96268259	105632862	119500164	87571262	68365077	6.70183e+06	728755	10314805	6.85271e+06		679006	26075874	15599858	12019635	High	High	Peak Found	Peak Found	High	High	Peak Found	Peak Found	Peak Found	Peak Found	Peak Found	Not Found	Peak Found	Peak Found	Peak Found	Peak Found		Accession_156405	27.1933
FALSE	High	IsMasterProtein	10333	1	Accession_257918	FALSE	0.001	6	3	9	3	536	59.5	6.24	153854360	177347204	102595974	1.17402e+08	32878026	76797230	88065404	5615903			5.18046e+06	9024858	12306144	15695277	9764449	19511114	High	High	High	High	High	Peak Found	High	Peak Found	Peak Found	Peak Found	Peak Found	Peak Found	Peak Found	Peak Found	Peak Found	Peak Found		Accession_257918	27.6302
FALSE	High	IsMasterProtein	26581	1	Accession_89243	FALSE	0.001	15	4	10	4	287	31.2	7.01	149060304	100613624	97144632	69315840	29494726	18043822	19797318	21563992	34309436	17649368	3.87429e+07	17411752	7109851	33051482	65094939	58541472	High	High	High	High	Peak Found	Peak Found	Peak Found	Peak Found	Peak Found	High	High	Peak Found	Peak Found	Peak Found	High	High		Accession_89243	27.5753
FALSE	High	IsMasterProtein	21360	1	Accession_93697	FALSE	0.001	9	6	12	5	805	89.6	4.56	2.58518e+07	17833125		4.23971e+06	19183225		1.90185e+08	8.61238e+07	104622954	76894024	81076852	22956714	1.99148e+07	1.10846e+07	3.34935e+07	4343688	Peak Found	Peak Found	Peak Found	Peak Found	Peak Found	Not Found	High	High	High	High	High	Peak Found	Peak Found	Peak Found	Peak Found	Peak Found		Accession_93697	25.0786
FALSE	High	IsMasterProtein	13199	1	Accession_300686	FALSE	0.001	5	5	11	5	1150	129.3	8.68	141034885	89149401	115451549	163244990	4.65679e+07	6.00258e+07	2.32632e+07	2.54566e+06	5494503		1.99444e+06	21500997	1.06137e+07	41706675	2.63858e+07	1.76694e+07	High	High	High	High	High	High	Peak Found	Peak Found	Peak Found	Not Found	Peak Found	Peak Found	Peak Found	Peak Found	Peak Found	Peak Found		Accession_300686	27.5064
FALSE	High	IsMasterProtein	1176	6	Accession_239102	FALSE	0.005	2	2	4	2	812	91.4	6.42	51340596	52592332	62672732	47646168	41750508	38334520		71692632	55026820	61848532	80530424		29550416			61441324	High	Peak Found	Peak Found	Peak Found	Peak Found	High	Peak Found	Peak Found	Peak Found	Peak Found	Peak Found	Peak Found	Peak Found	Peak Found	Peak Found	High		Accession_239102	26.0392
FALSE	High	IsMasterProtein	25616	2	Accession_29042	FALSE	0.003	10	3	7	3	369	40.7	9.22	142263788	3.36993e+07	97614478	120009452	71323087	53931444	44368312		21278291	9.95557e+06	1.12558e+07	6700464		30125825	10351956	23954450	High	High	High	High	High	Peak Found	High	Not Found	Peak Found	Peak Found	Peak Found	Peak Found	Not Found	Peak Found	Peak Found	Peak Found		Accession_29042	27.5131
FALSE	High	IsMasterProtein	6638	1	Accession_484318	FALSE	0.001	22	4	14	4	186	19.6	8.32	93995344	8213974	23438364	2.19481e+07	214032808	6.43585e+07	109598316	15599204		32992301	8.23985e+06		3482539				High	High	Peak Found	High	High	High	High	High	Not Found	High	Peak Found	Not Found	Peak Found	Not Found	Not Found	Not Found		Accession_484318	26.9116
FALSE	High	IsMasterProtein	308	1	Accession_94801	FALSE	0.002	12	4	7	4	396	44.6	6.43	163707688	40962130	8.30841e+07	52773780	7.27468e+07	64754263	76419800		2265325	9.8565e+06		2.70428e+06	2.1337e+07			2.27459e+07	High	High	Peak Found	Peak Found	High	High	High	Not Found	Peak Found	Peak Found	Not Found	Peak Found	Peak Found	Not Found	Not Found	Peak Found		Accession_94801	27.7094
FALSE	High	IsMasterProtein	6038	1	Accession_197169	FALSE	0.001	15	2	10	2	155	17.1	9.44	95463804	57209160	54962406	66642583	82173620	71359466	79160602	1.87451e+06	1.04173e+07	8.0439e+06	8.71789e+06	577958			2084314		Peak Found	High	High	High	High	High	High	Peak Found	Peak Found	Peak Found	Peak Found	Peak Found	Not Found	Not Found	Peak Found	Not Found		Accession_197169	26.9269
FALSE	High	IsMasterProtein	28314	1	Accession_294002	FALSE	0.001	12	4	10	4	457	53.4	6.29	33189674	83352444	28050550	27890718	15794261	60555724	80420544	20575674	17227666	25877216	23873302	16161787	22941314	14383381	17845960	18801796	Peak Found	Peak Found	Peak Found	High	High	Peak Found	Peak Found	High	High	High	High	High	Peak Found	High	Peak Found	High		Accession_294002	25.4347
FALSE	High	IsMasterProtein	22686	1	Accession_61211	FALSE	0.003	9	1	4	1	144	15.6	4.68		5.0429e+06				2.94776e+06		14718788	40253576		3.12797e+06	8.0816e+06	3687156	31015472	188017960	186947696	Not Found	Peak Found	Not Found	Not Found	Not Found	Peak Found	Not Found	Peak Found	Peak Found	Not Found	Peak Found	Peak Found	Peak Found	High	High	High		Accession_61211
FALSE	High	IsMasterProtein	10620	1	Accession_289417	FALSE	0.001	7	2	11	2	285	30.8	6.79	135134156	88886088	65240361	60165474	16789374	1.30214e+07	11857639	1.37263e+07	7.9407e+06	42305506	22361605	6231226	1.25836e+07	6.88963e+06			High	High	High	High	High	Peak Found	Peak Found	Peak Found	High	High	High	Peak Found	Peak Found	Peak Found	Not Found	Not Found		Accession_289417	27.4286
FALSE	High	IsMasterProtein	12565	1	Accession_300832	FALSE	0.003	8	3	5	3	425	46.3	6.3	45250108	45428179	39013097	32660568	52020887	49687380	134651584	1.41585e+06	2.62369e+06	8.56232e+06	1.0532e+06		1.95249e+06			13329122	High	Peak Found	High	Peak Found	Peak Found	Peak Found	High	Peak Found	Peak Found	Peak Found	Peak Found	Peak Found	Peak Found	Not Found	Peak Found	Peak Found		Accession_300832	25.8706
FALSE	High	IsMasterProtein	2239	2	Accession_239107	FALSE	0.001	8	5	11	2	638	69.5	5.59	61586056	32406562	2.49274e+07	2.60311e+07	1.52404e+07	1.78948e+06		12868388	20345524	14204828	16440155	5.11159e+07	6.79543e+06	41174540	42770944	54949388	High	Peak Found	High	High	Peak Found	Peak Found	Not Found	High	High	Peak Found	Peak Found	High	Peak Found	Peak Found	Peak Found	Peak Found		Accession_239107	26.3098
FALSE	High	IsMasterProtein	28316	1	Accession_104863	FALSE	0.007	2	1	3	1	379	41.2	5.41	94059128	86578648	70506560	49998732	1.81196e+06	6.75674e+06	1.99362e+06			44094780	43220612						High	High	Peak Found	High	Peak Found	Peak Found	Peak Found	Not Found	Not Found	Peak Found	Peak Found	Not Found	Not Found	Not Found	Not Found	Not Found		Accession_104863	26.9033
FALSE	High	IsMasterProtein	7953	1	Accession_104906	FALSE	0.001	8	6	9	6	1081	119	8.68	8.55509e+07	60364537	50868353	47692420	34847964	5.30281e+07	43083936	1516718	2371513						4839424		High	High	Peak Found	High	High	High	Peak Found	Peak Found	Peak Found	Not Found	Not Found	Not Found	Not Found	Not Found	Peak Found	Not Found		Accession_104906	26.767
FALSE	High	IsMasterProtein	10773	1	Accession_456360	FALSE	0.001	9	3	9	3	382	42.8	7.2	105340628	39733304	57705022	44765128	34005069	48279920	44224544										High	High	High	High	High	Peak Found	Peak Found	Not Found	Not Found	Not Found	Not Found	Peak Found	Peak Found	Peak Found	Peak Found	Peak Found		Accession_456360	27.0605
FALSE	High	IsMasterProtein	13180	1	Accession_177363	FALSE	0.004	2	1	5	1	421	47.4	8.48	50684792	53735284	37822804	44966872	34066420	28227174	45947824	4297501	8992876	3317138	6474115		3.28183e+06	5.18974e+06		8735611	High	High	High	Peak Found	High	Peak Found	Peak Found	Peak Found	Peak Found	Peak Found	Peak Found	Not Found	Peak Found	Peak Found	Not Found	Peak Found		Accession_177363	26.0238
FALSE	High	IsMasterProtein	21434	1	Accession_252463	FALSE	0.005	3	1	3	1	448	50.2	6.79	43728496	36855560	39289448	31115980	24350026	57181844	59858548						5.66996e+06	8948833			Peak Found	High	High	Peak Found	Peak Found	Peak Found	High	Not Found	Not Found	Not Found	Not Found	Not Found	Peak Found	Peak Found	Not Found	Not Found		Accession_252463	25.8209
FALSE	High	IsMasterProtein	25172	1	Accession_104861	FALSE	0.005	2	1	3	1	591	64.2	9.16	55664212	19751102	15072552	37643965	1.95369e+07	34219253	24026878	8083497	1.57946e+06	10041224	1.43512e+07		2.47373e+07	8543757	4.39499e+06	6436392	High	Peak Found	Peak Found	High	Peak Found	High	Peak Found	Peak Found	Peak Found	Peak Found	Peak Found	Not Found	Peak Found	Peak Found	Peak Found	Peak Found		Accession_104861	26.1606
FALSE	High	IsMasterProtein	12966	1	Accession_177730	FALSE	0.003	9	3	5	3	522	57.6	8.51	17320890	195719780	29163715	13177907	3.67521e+06	5310419	1.41356e+07			15714498						1.5041e+06	High	High	High	Peak Found	Peak Found	Peak Found	High	Not Found	Not Found	Peak Found	Peak Found	Not Found	Not Found	Peak Found	Not Found	Peak Found		Accession_177730	24.5062
FALSE	High	IsMasterProtein	11907	1	Accession_289793	FALSE	0.005	4	1	3	1	324	37	6.9	35244124	52669840	30326270	27549162		47888204	38761884	2.01902e+07	6212230					2.50669e+06			High	Peak Found	Peak Found	Peak Found	Not Found	High	High	Peak Found	Peak Found	Not Found	Not Found	Not Found	Not Found	Peak Found	Not Found	Not Found		Accession_289793	25.5179
FALSE	High	IsMasterProtein	7819	7	Accession_207868	FALSE	0	10	3	28	1	361	38.2	7.93	14230975				20191904			28607776	47382508	41671840	32583006		1.3496e+07	6853585		5.17738e+06	High	Peak Found	Peak Found	Peak Found	Peak Found	Peak Found	Peak Found	High	Peak Found	High	High	Not Found	High	Peak Found	Peak Found	Peak Found		Accession_207868	24.222
FALSE	High	IsMasterProtein	16304	4	Accession_484307	FALSE	0.001	3	2	11	1	698	76.6	5.57	30197868	30868242	16730004	24504812	22436050	15539850	27134360	3207952		4.34341e+06	3.13358e+06	2.81063e+06	1.23601e+06	2.03356e+06		1.3862e+06	Peak Found	High	High	Peak Found	High	Peak Found	High	Peak Found	Not Found	Peak Found	High	Peak Found	Peak Found	Peak Found	Not Found	Peak Found		Accession_484307	25.3016
FALSE	High	IsMasterProtein	3236	1	Accession_200234	FALSE	0.005	5	1	3	1	286	30.7	5.52	11217492		51163160	2.57105e+06		27005028	53840408										High	Not Found	Peak Found	Peak Found	Not Found	High	High	Not Found	Not Found	Not Found	Not Found	Not Found	Not Found	Not Found	Not Found	Not Found		Accession_200234	23.8576
FALSE	High	IsMasterProtein	20186	1	Accession_250608	FALSE	0.003	2	1	6	1	609	64.7	8.18	18230172	14412343	17552520	15763826	9258519	12063522	12690237								6.3981e+06		Peak Found	High	High	High	High	High	High	Not Found	Not Found	Not Found	Not Found	Not Found	Not Found	Not Found	Peak Found	Not Found		Accession_250608	24.5802
FALSE	High	IsMasterProtein	18170	1	Accession_252438	FALSE	0.005	8	2	3	2	388	41.3	7.23		16809784		7579736	22085052										31298236		Peak Found	High	Peak Found	Peak Found	High	Peak Found	High	Peak Found	Peak Found	Peak Found	Peak Found	Peak Found	Not Found	Peak Found	Peak Found	Peak Found		Accession_252438
FALSE	High	IsMasterProtein	1188	4	Accession_177659	FALSE	0	39	13	72	9	335	36.2	7.75	1709902306	2406596178	2967787376	2506324004	2.25585e+09	2.60091e+09	3078392204	1610630929	1.74459e+09	1.43181e+09	2020172365	2694090963	2.79419e+09	2.51628e+09	2.6803e+09	2438461396	High	High	High	High	High	High	Peak Found	High	Peak Found	Peak Found	High	Peak Found	High	Peak Found	Peak Found	Peak Found		Accession_177659	31.0648
FALSE	High	IsMasterProtein	26057	1	Accession_385625	FALSE	0.004	0	1	5	1	2284	255.4	8.38	325950868	649633264	520603552	243916940	247155104	579020032	410886800	225757340	133935880	256155115	1027763508	658047856		307476904	735314096		Peak Found	High	Peak Found	High	Peak Found	Peak Found	High	Peak Found	High	Peak Found	Peak Found	Peak Found	Not Found	Peak Found	Peak Found	High		Accession_385625	28.7084
FALSE	High	IsMasterProtein	6600	1	Accession_252439	FALSE	0.003	4	1	6	1	295	33.1	8.05	452812692	562562108	435431390	275872119	299337696	470761732	530479520	6.5094e+08	283593536	259903239	253987256	492289172	53462248	351147456	324908693	281910944	High	High	High	High	Peak Found	Peak Found	Peak Found	Peak Found	Peak Found	Peak Found	Peak Found	Peak Found	Peak Found	Peak Found	Peak Found	Peak Found		Accession_252439	29.1746
FALSE	High	IsMasterProtein	1228	1	Accession_239075	FALSE	0.005	1	1	4	1	1080	118.6	5.99	187493136	236163008	28158548	308144000	149198828	6061432	12073368	447853419	3.81618e+08	2.75296e+08	468863136	47122248	287110816	457481952	1.04585e+07	7.52726e+08	High	Peak Found	Peak Found	Peak Found	Peak Found	Peak Found	Peak Found	High	Peak Found	Peak Found	Peak Found	Peak Found	High	High	Peak Found	Peak Found		Accession_239075	27.9128
FALSE	High	IsMasterProtein	24384	1	Accession_17948	FALSE	0.001	10	5	16	5	484	52	5.95	301903511	279988864	1.67134e+07	257530681	205024526	125497990	203708552	239646923	127823432	53329008	276765318	13079590	287894691	9.6609e+07	7088837	2.60333e+06	Peak Found	High	Peak Found	Peak Found	High	High	High	High	High	High	Peak Found	High	Peak Found	Peak Found	Peak Found	Peak Found		Accession_17948	28.5989
FALSE	High	IsMasterProtein	9336	1	Accession_260264	FALSE	0.001	12	3	12	3	267	29.9	5.39	1.80404e+07	1.43927e+08	115678850		154772596	8607977	157180614	134367864	240480467	29109358	8.43453e+07	69060659	25323068	68887912	547367764	437951266	Peak Found	High	High	Not Found	Peak Found	Peak Found	High	High	Peak Found	Peak Found	Peak Found	High	High	Peak Found	High	High		Accession_260264	24.5647
FALSE	High	IsMasterProtein	10041	1	Accession_94907	FALSE	0.002	14	3	9	3	242	26.3	7.43	181376092	120808664	9.50608e+07	188915054	123488480	204245286	208312850	183136928	7664839	83984220	82885256	108503332	6.76648e+07	1.28586e+08	6.6761e+07	1.37175e+08	High	High	High	High	High	High	High	Peak Found	Peak Found	Peak Found	Peak Found	Peak Found	Peak Found	Peak Found	Peak Found	Peak Found		Accession_94907	27.8665
FALSE	High	IsMasterProtein	20804	1	Accession_257920	FALSE	0.004	11	3	5	3	319	35.9	6.28	202590536	45296736	6.54163e+07	141091015	189191380	121163028	164047404	32789525		19753458	40276523	31578664		9750396	433967066	19976934	High	High	High	High	Peak Found	High	Peak Found	Peak Found	Peak Found	Peak Found	Peak Found	Peak Found	Peak Found	Peak Found	Peak Found	Peak Found		Accession_257920	28.0306
FALSE	High	IsMasterProtein	11751	1	Accession_177575	FALSE	0.001	32	3	11	3	142	15.3	4.86	106447564	180319984	64134030	55343033	4.76648e+07	135254044	88152140	37495043	1.06562e+06	1.86894e+07	21716336		24870556	2.03985e+08	2486356	440498620	High	Peak Found	High	High	High	High	High	Peak Found	Peak Found	Peak Found	Peak Found	Not Found	Peak Found	Peak Found	Peak Found	Peak Found		Accession_177575	27.0757
FALSE	High	IsMasterProtein	12841	1	Accession_145156	FALSE	0.003	9	3	6	3	424	47.2	5.58	79202112	137711776	98114328	60153104	5.26504e+06	172072848	189882272	94880016	73077920		55840572	91702168	15107833	87662024	77000144	102127056	High	Peak Found	Peak Found	Peak Found	Peak Found	Peak Found	High	High	Peak Found	Not Found	High	Peak Found	Peak Found	Peak Found	Peak Found	High		Accession_145156	26.6561
FALSE	High	IsMasterProtein	2331	1	Accession_61022	FALSE	0.001	6	2	11	2	426	46.7	6.61	132084396	107295878	37380116	28199710	54049336	1.03358e+08	8.37076e+07	95234963	119557568	124278608		82275244	5627256	67119882	38123668	5.20842e+07	Peak Found	High	High	Peak Found	Peak Found	High	High	High	High	High	Not Found	Peak Found	Peak Found	Peak Found	High	High		Accession_61022	27.3884
FALSE	High	IsMasterProtein	3998	1	Accession_158318	FALSE	0.002	6	3	7	3	577	66.1	5.26	91308768	73493208	69269224	95965752	51036526	79069220	48464500	71233528	74479088	107326552	130233748	1.00095e+08	53117988	2.4508e+06	28744558	3.1704e+07	Peak Found	Peak Found	Peak Found	Peak Found	High	Peak Found	Peak Found	High	High	High	Peak Found	Peak Found	High	Peak Found	Peak Found	Peak Found		Accession_158318	26.8695
FALSE	High	IsMasterProtein	19992	1	Accession_374478	FALSE	0.003	7	3	6	3	452	50.6	8.79	131472730	46158308	39771316	59934740	15355646		21853649	20480006	57503616	9643824	30182112	4.36358e+07	91694440	89913892	9814388	11167274	High	High	High	Peak Found	Peak Found	High	High	Peak Found	Peak Found	Peak Found	Peak Found	Peak Found	Peak Found	Peak Found	Peak Found	Peak Found		Accession_374478	27.3846
FALSE	High	IsMasterProtein	22629	1	Accession_456399	FALSE	0.004	8	3	4	3	385	42.1	8.46	114480032	118976376	4.63142e+06	127621748	26616896		6.95691e+06	7.89832e+06	5.77176e+06	1.2452e+07	2.6278e+06		23313840	9.89967e+06	1.35744e+07	2.0239e+07	High	High	Peak Found	High	Peak Found	Not Found	Peak Found	Peak Found	Peak Found	Peak Found	Peak Found	Not Found	Peak Found	Peak Found	Peak Found	Peak Found		Accession_456399	27.1959
FALSE	High	IsMasterProtein	25940	6	Accession_436813	FALSE	0.001	10	4	20	2	494	53.7	5.39		92686024		20024664	62101712		35138456	43310840	6126603	5234556	40635288	22108988	7782631		40241292	32720324	High	High	High	Peak Found	Peak Found	High	High	Peak Found	Peak Found	Peak Found	Peak Found	Peak Found	Peak Found	Peak Found	Peak Found	Peak Found		Accession_436813
FALSE	High	IsMasterProtein	19808	2	Accession_374468	FALSE	0.003	14	4	6	4	340	37.1	6.48	103553080		3.01349e+07	51457920			108302040	3.45962e+06		9065914	3.18489e+06		7.47956e+06		47391036	37801328	High	Not Found	Peak Found	High	Peak Found	Peak Found	High	Peak Found	Peak Found	Peak Found	Peak Found	Peak Found	Peak Found	Peak Found	Peak Found	Peak Found		Accession_374468	27.0476
FALSE	High	IsMasterProtein	24708	1	Accession_436814	FALSE	0.004	4	1	4	1	287	31.8	9.33	30478276	19074094	12267013	15532349	27540430	15200657	19292846	18922550	11927226	51254808	68551840	16439402			7222073	6.35339e+06	High	Peak Found	High	High	Peak Found	High	Peak Found	Peak Found	Peak Found	Peak Found	Peak Found	Peak Found	Not Found	Not Found	Peak Found	Peak Found		Accession_436814	25.3202
FALSE	High	IsMasterProtein	2612	1	Accession_250637	FALSE	0.005	5	1	4	1	198	22.1	9.07	15222334	91515508	63744028		52790632		8.27673e+07		8.01168e+06	4.08411e+06				2507804	7.86244e+06	1913926	Peak Found	High	High	Not Found	High	Not Found	High	Not Found	Peak Found	Peak Found	Not Found	Not Found	Not Found	Peak Found	Peak Found	Peak Found		Accession_250637	24.3206
FALSE	High	IsMasterProtein	11243	1	Accession_177823	FALSE	0.005	3	1	3	1	443	49.1	8.19	12227119	12331314	3.46348e+06	7.51163e+06	1.70186e+06	38796656	6.07833e+06		1.49546e+06		53559564	2.90028e+06	5762367	27601132		1318814	Peak Found	Peak Found	High	Peak Found	High	Peak Found	High	Not Found	Peak Found	Not Found	Peak Found	Peak Found	Peak Found	Peak Found	Not Found	Peak Found		Accession_177823	23.9973
FALSE	High	IsMasterProtein	4231	1	Accession_177621	FALSE	0.003	2	1	5	1	547	61.4	7.03	2.6532e+06	4.96196e+06	3.05555e+06	12481744		11532510	10846108		1.95632e+06	12716722					50619296	40955800	High	Peak Found	Peak Found	High	Not Found	High	High	Not Found	Peak Found	Peak Found	High	Not Found	Not Found	Not Found	Peak Found	Peak Found		Accession_177621	21.7929
FALSE	High	IsMasterProtein	24787	1	Accession_250577	FALSE	0	11	4	137	2	427	45.8	5.39	11672278	4.19018e+06		9068512	22207026	11929021	12276541			1.96306e+06	7.54232e+06						Peak Found	Peak Found	High	Peak Found	High	High	High	Not Found	Not Found	Peak Found	High	Not Found	Not Found	Not Found	Not Found	Not Found		Accession_250577	23.9385
FALSE	High	IsMasterProtein	8708	1	Accession_239052	FALSE	0.005	20	2	3	2	156	18	10.23	5926699			4940792	16915110						1.60216e+06						High	Not Found	High	Peak Found	High	Not Found	Not Found	Not Found	Not Found	Not Found	Peak Found	Not Found	Not Found	Not Found	Not Found	Not Found		Accession_239052	22.9459
FALSE	High	IsMasterProtein	7729	1	Accession_50682	FALSE	0	17	5	80	5	340	36.7	5.58	43986681	10685282	1.50906e+07	6.75478e+06	7.65962e+08	818053785	1.21176e+09	1.62445e+09	1.15152e+09	1157059325	1370447760	2297795849	1786202014	2.28409e+09	1928536062	1.85846e+09	Peak Found	Peak Found	Peak Found	Peak Found	High	High	High	High	High	High	High	High	High	High	High	High		Accession_50682	25.8465
FALSE	High	IsMasterProtein	1446	2	Accession_44497	FALSE	0.001	13	5	46	5	430	47.1	4.6	1962617744	1667314444	1892793792	2057462136	552035874	1487227896	1459752776	300602460	261235404	326098828	453682567	3.44831e+08	128618756	411863268	378175192	5.78557e+08	High	High	High	High	High	High	High	High	High	High	High	High	High	High	High	High		Accession_44497	31.2609
FALSE	High	IsMasterProtein	3108	1	Accession_99213	FALSE	0	12	4	31	4	391	43	3.97	1387921848	617198544	640582136	537664016	6.97906e+08	805821112	850477312	1040837996	1266289520	1.34328e+09	1.02279e+09	643224916	177842838	815702888	3.10982e+08	378736404	High	High	High	Peak Found	High	High	High	High	High	High	High	High	High	High	Peak Found	High		Accession_99213	30.7772
FALSE	High	IsMasterProtein	13210	1	Accession_103932	FALSE	0	7	3	46	3	447	46.8	8.46	1184353904	1110431136	1185512576	1146499736	579964544	737338728	688073848	527856248	238043065	493169308	549824672	525456993	261523384	535602051	436742896	750926308	High	High	High	High	High	High	High	High	High	High	High	High	High	High	High	High		Accession_103932	30.5403
FALSE	High	IsMasterProtein	6636	2	Accession_22383	FALSE	0	25	7	65	6	331	35.6	5.12	3.35004e+08	5.0348e+08	376798140	4.60549e+08	513048894	5.18075e+08	655143640	7.89051e+08	7.7942e+08	7.46078e+08	6.15977e+08	746148944	1.67718e+07	861668384	850023847	734114544	High	High	High	High	Peak Found	High	High	High	High	High	High	High	High	High	High	High		Accession_22383	28.738
FALSE	High	IsMasterProtein	21512	1	Accession_6866	FALSE	0	23	4	62	4	261	28.8	5.47	774396122	1314396011	636395086	1125892276	559983495	275262358	382623746	586825318	6.27281e+08	5.64721e+08	7.1697e+08	3.92477e+08	54438516	2.9808e+08	461375047	1.57869e+08	High	High	High	High	High	High	High	High	High	High	High	High	High	Peak Found	High	High		Accession_6866	29.9374
FALSE	High	IsMasterProtein	22021	1	Accession_425402	FALSE	0.001	6	3	15	3	457	49.9	4.73	413600547	250589264	2.71841e+08	224726364	1318120	452653141	2.73977e+08	315687104	2.6006e+08	4.27379e+08	521558208	4.39809e+08	490176873	608092220	737514643	764105716	Peak Found	Peak Found	Peak Found	Peak Found	Peak Found	High	High	High	High	Peak Found	High	High	High	High	High	High		Accession_425402	29.0499
FALSE	High	IsMasterProtein	25159	1	Accession_276804	FALSE	0.001	16	3	9	3	179	20.7	6.21	825556675	1011326654	1061889142	440496454	4654197			509546835	726481344	2684089	1.34025e+07	2.21271e+08	17955056	581304428	4.05646e+08	264276318	Peak Found	Peak Found	Peak Found	High	Peak Found	Not Found	Not Found	Peak Found	Peak Found	Peak Found	Peak Found	High	Peak Found	High	High	High		Accession_276804	30.0298
FALSE	High	IsMasterProtein	9532	1	Accession_288900	FALSE	0.002	5	2	9	2	400	44.8	4.86	21474970		2932493	13448526	194862888	216630412	211777104	431917592	310797706	453495556	517756688	726623280	300159776	716342064	487153360	490794936	Peak Found	Not Found	Peak Found	Peak Found	High	Peak Found	Peak Found	High	High	High	Peak Found	High	High	High	Peak Found	High		Accession_288900	24.8192
FALSE	High	IsMasterProtein	3262	7	Accession_318482	FALSE	0.001	18	6	22	4	394	44.4	5.3	55741624	31433154	22345508	6.80903e+06	378640855	328071269	282435883	464301689	395456968	446710171	603578695	188708480	3.01679e+08	240538184	335528236	368842446	Peak Found	Peak Found	Peak Found	Peak Found	High	High	Peak Found	High	High	High	Peak Found	Peak Found	Peak Found	High	High	High		Accession_318482	26.185
FALSE	High	IsMasterProtein	26763	1	Accession_462927	FALSE	0.001	1	1	10	1	1006	113.7	5.25	87385832	92869104		105897592	216567520	112746840	58375388	313524768	346602240	310121280	320424512	396291168	509268896	642960128	358939680	337235776	High	Peak Found	Not Found	Peak Found	Peak Found	High	Peak Found	High	Peak Found	High	High	High	High	High	High	High		Accession_462927	26.8082
FALSE	High	IsMasterProtein	6923	1	Accession_431144	FALSE	0.001	26	6	21	6	253	27.8	8.12	406005884	2.48624e+08	2.50161e+08	2.44045e+08	110572978	137546197	117542180	262268814	300353884	2.78716e+08	338310784	299361555	373185700	182582973	125389962	129681020	Peak Found	Peak Found	Peak Found	Peak Found	High	High	High	High	High	High	High	High	High	High	High	High		Accession_431144	29.0213
FALSE	High	IsMasterProtein	12752	1	Accession_50685	FALSE	0	7	2	25	2	309	35.1	6.67	12739362		26237428		179393408	213604788	223885876	268563540	248653516	279760718	314745088	338083120	407520376	341626896	299746616	257184233	Peak Found	Peak Found	Peak Found	Peak Found	High	High	High	High	High	High	High	High	High	High	Peak Found	High		Accession_50685	24.0599
FALSE	High	IsMasterProtein	26160	1	Accession_409407	FALSE	0.001	11	2	17	2	238	25.3	4.84	2.5188e+06			1.82061e+06	108200248	115813720	162196848	172238096	143740928	196514992	273832608	434986880	400801600	475931040	332215168	340077984	Peak Found	Not Found	Not Found	Peak Found	High	High	High	High	High	High	High	High	High	High	High	High		Accession_409407	21.665
FALSE	High	IsMasterProtein	2914	22	Accession_129251	FALSE	0	20	3	53	2	152	16.7	9.7					80032374	9.54848e+07	3.74049e+07	2.95186e+08	284001401	282573136	276912696	3.63692e+08	5.26134e+08	386944160	226523140	168999265	Not Found	Not Found	Peak Found	Not Found	High	High	High	High	High	High	High	High	High	High	Peak Found	Peak Found		Accession_129251
FALSE	High	IsMasterProtein	22842	5	Accession_448409	FALSE	0.001	6	2	14	1	352	38.3	6.57	139204944	254503936	124103216	113784008	31949802	20120154	3.62478e+07	182097330	199186224	237389648	275147680	195135688	292191596	357101768	345563992	224765840	Peak Found	Peak Found	Peak Found	Peak Found	High	Peak Found	Peak Found	Peak Found	High	High	High	High	High	High	High	High		Accession_448409	27.4815
FALSE	High	IsMasterProtein	23746	2	Accession_33906	FALSE	0.001	20	5	12	5	260	30.3	5.27	111758532	183057584	34679280	102279326	186476984	107148656	91853872	133069448	1.33763e+08	1.13413e+08	1.24642e+08	2.33816e+08	248791911	184920554	291376038	428525076	Peak Found	Peak Found	Peak Found	Peak Found	Peak Found	Peak Found	Peak Found	Peak Found	Peak Found	Peak Found	Peak Found	Peak Found	High	High	High	High		Accession_33906	27.1671
FALSE	High	IsMasterProtein	23716	1	Accession_168955	FALSE	0	11	2	24	2	326	35.8	5.4	97644340	311493268	124282910	125081534	106997894	230676629	1.95397e+08	21890340	39802913	5.91583e+07	24735221	1.20616e+08	1.00667e+08	2.18858e+08	3.42267e+08	332697865	High	High	High	High	High	High	High	Peak Found	Peak Found	High	Peak Found	High	High	High	High	High		Accession_168955	26.9706
FALSE	High	IsMasterProtein	27315	1	Accession_33601	FALSE	0.002	2	1	8	1	425	47.4	6.65	10344687	49352574	1.91482e+07	86304632	5.58169e+07	104060534	113254092	1.49817e+08	3.12263e+07	1.96746e+08	386237056	284908704	1.56107e+08	301144067	206678270	150988483	Peak Found	High	Peak Found	High	Peak Found	High	Peak Found	Peak Found	High	Peak Found	Peak Found	Peak Found	High	High	High	Peak Found		Accession_33601	23.7564
FALSE	High	IsMasterProtein	11692	2	Accession_84582	FALSE	0.001	11	3	20	1	353	38.2	4.56					59148308	48587225	5.42925e+07	1.68824e+08	186464672	177274656	229261935	291619492	141599922	96002836	208873764	565658976	Not Found	Not Found	Not Found	Not Found	Peak Found	Peak Found	Peak Found	Peak Found	Peak Found	Peak Found	Peak Found	High	High	Peak Found	High	High		Accession_84582
FALSE	High	IsMasterProtein	12100	1	Accession_360947	FALSE	0	11	4	30	4	407	45.3	6.06	86100270	146747949	39562455	109709104	8.65224e+07	5.79005e+07	4.40058e+07	74063810	197371348	198018186	203154980	181001182	297678054	184476181	177630718	195311228	Peak Found	High	High	High	High	High	High	High	High	High	High	High	High	High	High	High		Accession_360947	26.7871
FALSE	High	IsMasterProtein	20801	1	Accession_435964	FALSE	0.001	8	5	10	5	620	69.4	5.58	6.0074e+06	48956922	68317034	30462153	8.56451e+06	1.57181e+08	1.72398e+08	201463827	7.70139e+07	48994938	117258826	279782315	51542969	426908131	3.05858e+08	2.91387e+08	Peak Found	Peak Found	Peak Found	Peak Found	Peak Found	Peak Found	High	High	Peak Found	Peak Found	Peak Found	High	High	High	High	Peak Found		Accession_435964	22.9879
FALSE	High	IsMasterProtein	21836	1	Accession_378655	FALSE	0	13	3	26	3	285	32	5.3	76108784	235200273	9.45009e+07	91822080	81631810		9.42505e+06	1.25884e+08	123625304	1.21429e+08	1.17279e+08	229747976	317428337	215773170	139051824	133245512	High	High	High	Peak Found	Peak Found	Not Found	Peak Found	High	High	Peak Found	High	High	High	High	High	High		Accession_378655	26.6028
FALSE	High	IsMasterProtein	13214	2	Accession_31295	FALSE	0.001	6	2	11	1	397	42	4.98	1.86756e+08	171486832	213341008	165447040	135568740	91837440	204654544	67395176	85202840	126889224	120918884	164042032		208343592	101946312	104061576	Peak Found	High	High	High	High	Peak Found	Peak Found	High	High	High	Peak Found	High	Not Found	High	Peak Found	High		Accession_31295	27.9131
FALSE	High	IsMasterProtein	17648	1	Accession_302759	FALSE	0.002	10	1	8	1	89	10.5	10.51	94693016	54323838	2.96348e+07	54202686	120803144	147051380	74713058	211865064	211211360	224639032	239053008	50178660	87857636	72591460	1.54866e+07	1.58572e+07	Peak Found	Peak Found	Peak Found	Peak Found	High	High	Peak Found	High	High	High	High	Peak Found	Peak Found	Peak Found	Peak Found	Peak Found		Accession_302759	26.9129
FALSE	High	IsMasterProtein	11909	2	Accession_325787	FALSE	0.001	6	3	15	3	570	62.4	9.82	488949116	54331036	92416764	58776312	142050036	122970812	204703880	64030028	50206565	70115208	100456874	18410986	9862458	82873734	11120899	17437051	High	High	High	High	High	High	High	Peak Found	High	High	Peak Found	Peak Found	Peak Found	High	Peak Found	Peak Found		Accession_325787	29.2917
FALSE	High	IsMasterProtein	4411	1	Accession_155779	FALSE	0.001	5	2	11	2	635	70.5	3.98	35907956	3.34672e+07	3.44482e+07	30656454	144777138	194671380	147030376	2.09692e+08	172372196	129208244	111132860	6.06475e+06	7.8216e+06				High	High	Peak Found	High	Peak Found	High	Peak Found	High	High	High	High	Peak Found	Peak Found	Not Found	Not Found	Not Found		Accession_155779	25.5437
FALSE	High	IsMasterProtein	7749	1	Accession_17828	FALSE	0.001	13	4	10	4	408	45	5.97	17068938		4371921		1.11432e+07	31809680	8837129	34255088	19383964	25134428	14545971	272630892	191374664	282046016	151446584	153030062	Peak Found	Not Found	Peak Found	Not Found	Peak Found	High	Peak Found	Peak Found	Peak Found	Peak Found	Peak Found	High	High	High	High	High		Accession_17828	24.4909
FALSE	High	IsMasterProtein	20966	1	Accession_106461	FALSE	0.001	21	5	9	5	329	35.9	4.72	100972044	168130903	219339404	352797614	20209048	38044653	3.56637e+07	7.06899e+06	15588941	3.9054e+07	5.08964e+07	9081737	4.87349e+07	97158761	1.77239e+07	8.32641e+07	High	High	Peak Found	High	Peak Found	Peak Found	Peak Found	Peak Found	Peak Found	Peak Found	Peak Found	Peak Found	Peak Found	Peak Found	Peak Found	Peak Found		Accession_106461	27.0297
FALSE	High	IsMasterProtein	1467	1	Accession_311226	FALSE	0.001	7	2	9	2	428	47.7	5.4	127569616	128846432	87707000	96565616	58801843	73503656	85611296	70878264	54349816	91403240	61344908	61586248	62531172	46218808	28270400	13432024	High	Peak Found	Peak Found	High	Peak Found	High	Peak Found	High	High	Peak Found	Peak Found	High	High	High	Peak Found	Peak Found		Accession_311226	27.3597
FALSE	High	IsMasterProtein	5594	1	Accession_286636	FALSE	0.008	2	1	3	1	422	48.1	5.38	140112304	67248744	137453232	96105504	19394138	142414560	121991096	41741960	86394928	62842176	27607466	32038546	17643482	47403356	23421116	27577576	Peak Found	Peak Found	Peak Found	Peak Found	Peak Found	Peak Found	Peak Found	Peak Found	Peak Found	Peak Found	High	Peak Found	Peak Found	Peak Found	High	High		Accession_286636	27.4895
FALSE	High	IsMasterProtein	21130	1	Accession_351820	FALSE	0.004	8	1	4	1	144	16.6	10.14	7.34648e+06			8586893	63802316	100910728	214381568	42107448	226235680	49429520	10355338			3243774		291325904	Peak Found	Not Found	Not Found	Peak Found	High	Peak Found	High	High	Peak Found	Peak Found	Peak Found	Not Found	Not Found	Peak Found	Not Found	Peak Found		Accession_351820	23.2663
FALSE	High	IsMasterProtein	24121	1	Accession_389794	FALSE	0	5	11	53	2	1943	211.3	4.81	108397983	311832320	219663168	97393112				46539373	2.74965e+07	3.33498e+06	49052357	34820144	26921376	98325442	10382491	65314960	Peak Found	Peak Found	Peak Found	Peak Found	Not Found	Not Found	Not Found	Peak Found	High	Peak Found	Peak Found	Peak Found	Peak Found	High	Peak Found	High		Accession_389794	27.1139
FALSE	High	IsMasterProtein	27452	1	Accession_275720	FALSE	0.002	21	3	8	3	215	22.5	5.33	4.16401e+06		6898633	11939929	24372556	7.96432e+06	1.54245e+07		45496676	70732283	54790767	165526728	114266746	152972787	112715020	1.48893e+08	Peak Found	Peak Found	Peak Found	Peak Found	Peak Found	Peak Found	Peak Found	Peak Found	Peak Found	High	Peak Found	High	High	High	High	Peak Found		Accession_275720	22.4465
FALSE	High	IsMasterProtein	20187	1	Accession_243564	FALSE	0.004	12	4	4	4	400	44.3	6.21	37194853	37242727	25366004	39573023	8618373	35412122	23944462	34813557	21522824	8043868	4.36163e+07	56301232	125972138	81841738	99111370	149708922	High	Peak Found	Peak Found	Peak Found	Peak Found	Peak Found	Peak Found	Peak Found	Peak Found	Peak Found	Peak Found	Peak Found	Peak Found	High	High	High		Accession_243564	25.5881
FALSE	High	IsMasterProtein	10862	1	Accession_14480	FALSE	0.002	3	1	6	1	487	54.2	6.58		8.07415e+06			50094652	145345872	101749536	94166616	79764552	85258344	88027944	4.06879e+06	20602110		34619360	61500332	Not Found	Peak Found	Not Found	Not Found	Peak Found	High	Peak Found	High	High	High	High	High	Peak Found	Not Found	Peak Found	Peak Found		Accession_14480
FALSE	High	IsMasterProtein	25332	1	Accession_224667	FALSE	0.005	1	1	3	1	815	90.7	6.47	90605072	86742608	72561216	84665736	30602494	47704392	28760702	42051640	50521484	38964396	48545656	41375620		19611306		56092620	High	Peak Found	Peak Found	High	Peak Found	Peak Found	Peak Found	Peak Found	Peak Found	High	Peak Found	Peak Found	Not Found	Peak Found	Not Found	Peak Found		Accession_224667	26.8551
FALSE	High	IsMasterProtein	15480	1	Accession_342359	FALSE	0.002	9	2	9	2	219	23.6	5.91	24540290		1.77973e+07	30011276	7.45668e+06	26643458	15180735	33450852	74252428	69107422	5.10214e+06	69795886	39705028	106336780	105190380	75544140	Peak Found	Peak Found	Peak Found	Peak Found	Peak Found	Peak Found	Peak Found	High	High	High	High	High	Peak Found	High	High	High		Accession_342359	25.0017
FALSE	High	IsMasterProtein	19050	1	Accession_313230	FALSE	0.001	1	2	18	2	1701	183.8	4.75	23270155	3821925		10437619	13636007	14336062	15901955	34443412	2.07817e+06	60992904	3.89794e+07	1.01289e+08	98362296	61362862	61307963	53720550	Peak Found	Peak Found	Not Found	High	Peak Found	Peak Found	High	High	Peak Found	High	High	High	High	High	High	High		Accession_313230	24.9337
FALSE	High	IsMasterProtein	24588	1	Accession_441823	FALSE	0.003	12	4	6	4	341	38.4	5.74	130357328	1.87642e+07	11169430	148513620	1.97102e+06	62236838	43107764	1.41267e+06	2293043	9.0257e+06	1.88772e+06	3.84152e+07	5.50171e+07	18803286	45377388	5.11039e+07	Peak Found	Peak Found	Peak Found	High	Peak Found	Peak Found	High	Peak Found	Peak Found	Peak Found	Peak Found	Peak Found	High	Peak Found	High	High		Accession_441823	27.3881
FALSE	High	IsMasterProtein	13590	1	Accession_111673	FALSE	0.003	7	2	4	2	348	38.3	4.81	143079860	5.98944e+07	221170256	125440282		3411376	2.30652e+06							3.30794e+06			High	High	High	Peak Found	Not Found	Peak Found	Peak Found	Not Found	Not Found	Not Found	Not Found	Not Found	Not Found	Peak Found	Not Found	Not Found		Accession_111673	27.5238
FALSE	High	IsMasterProtein	23115	1	Accession_40818	FALSE	0.004	5	2	5	2	393	43.5	6.54	11789080	14481245		18392666	18593592	30195808	26504076	2.17463e+07	29964152	20294896	19237568	50142580	73264790	57166709	38508940	41058772	Peak Found	Peak Found	Not Found	Peak Found	Peak Found	High	Peak Found	Peak Found	High	Peak Found	Peak Found	High	High	High	Peak Found	Peak Found		Accession_40818	23.957
FALSE	High	IsMasterProtein	15819	2	Accession_134504	FALSE	0.004	3	2	4	2	794	92.6	5.49		2.95226e+06			1.61578e+07	14286373	21193189	31286170			67049834	29351364	58818144	36065004	51603886	51473460	Not Found	Peak Found	Not Found	Not Found	Peak Found	Peak Found	Peak Found	Peak Found	Not Found	Not Found	High	Peak Found	Peak Found	High	High	High		Accession_134504
FALSE	High	IsMasterProtein	20965	1	Accession_382416	FALSE	0.005	5	2	3	2	408	44.6	8.6	118556464	49709828	47317524	52494140	7.53577e+07	11155221		4466841		1.48678e+06	13528791		4.72968e+06		3380363		Peak Found	High	High	Peak Found	High	Peak Found	Not Found	Peak Found	Not Found	Peak Found	Peak Found	Not Found	Peak Found	Not Found	Peak Found	Not Found		Accession_382416	27.2423
FALSE	High	IsMasterProtein	12864	1	Accession_301280	FALSE	0.003	5	1	5	1	246	26.9	9.13		1.10273e+06		3157165	14729716	15058249	15355921	17173048	14197564	28137800	27554556	46459428	59486100	46160984	24008868	22413462	Not Found	Peak Found	Not Found	Peak Found	Peak Found	Peak Found	Peak Found	High	Peak Found	High	High	High	High	Peak Found	Peak Found	Peak Found		Accession_301280
FALSE	High	IsMasterProtein	5943	1	Accession_173542	FALSE	0.001	2	1	11	1	823	89.2	6.16		20895304	3.90431e+06		10627051	1.71966e+06		60636422	91687188	37199564	35925312	18045792	19879044	11595607	2.42803e+06	7.10086e+06	Not Found	Peak Found	Peak Found	Not Found	Peak Found	Peak Found	Not Found	High	High	High	High	Peak Found	High	Peak Found	Peak Found	Peak Found		Accession_173542
FALSE	High	IsMasterProtein	17923	1	Accession_310274	FALSE	0.001	30	6	14	5	303	33.3	7.3	36270470	207490266	69549966	23263206				4.13088e+06			2.00912e+06			5041534		3.21741e+06	High	High	High	High	Peak Found	Not Found	Not Found	Peak Found	Not Found	Not Found	Peak Found	Not Found	Peak Found	Peak Found	Not Found	Peak Found		Accession_310274	25.5639
FALSE	High	IsMasterProtein	4762	1	Accession_7690	FALSE	0.002	10	1	6	1	172	18.7	5.78		2144498		3.17475e+06	26168408	25600154	18192944	17309752	31538026	35063740	36036476	3.98754e+06	11797634	9636704			Not Found	Peak Found	Not Found	Peak Found	High	Peak Found	Peak Found	Peak Found	High	High	High	Peak Found	High	Peak Found	Not Found	Not Found		Accession_7690
FALSE	High	IsMasterProtein	4933	3	Accession_338186	FALSE	0.007	1	1	3	1	627	72	5.1	5780625	10228562	14641655	9342400	8.3527e+06	12191461	17923204			3.41798e+06	4316787	18383624	11970876	14769434	21963744	19057174	Peak Found	Peak Found	Peak Found	Peak Found	Peak Found	Peak Found	Peak Found	Not Found	Not Found	Peak Found	Peak Found	Peak Found	High	High	Peak Found	High		Accession_338186	22.9195
FALSE	High	IsMasterProtein	8551	1	Accession_103943	FALSE	0.003	4	1	6	1	322	34.2	10.13		2704306			4.2674e+06		10097728	35405980	31943756	1.60768e+06	15009700		13250364	4.47542e+06	12970667	6311260	Not Found	Peak Found	Not Found	Not Found	Peak Found	Not Found	Peak Found	High	High	Peak Found	High	Not Found	High	Peak Found	Peak Found	Peak Found		Accession_103943
FALSE	High	IsMasterProtein	12713	1	Accession_232749	FALSE	0.003	6	4	5	4	817	90.9	6.27	3.52095e+06	2.56721e+06			3.12644e+06		2541017		26037788			30046164	2.77826e+06	14642296	2.79195e+07	2.32197e+07	Peak Found	Peak Found	Not Found	High	Peak Found	Not Found	Peak Found	High	High	Not Found	Not Found	Peak Found	Peak Found	Peak Found	High	High		Accession_232749	22.1772
FALSE	High	IsMasterProtein	27203	6	Accession_431465	FALSE	0	8	12	165	2	1486	166.5	5.85				808940	1.04599e+06				877923			18529814	37416568	22247264	20753866	18244232	Not Found	Not Found	Not Found	Peak Found	Peak Found	Not Found	Not Found	Not Found	Peak Found	Not Found	Not Found	High	Peak Found	Peak Found	High	High		Accession_431465
FALSE	High	IsMasterProtein	17838	1	Accession_313193	FALSE	0.004	4	1	4	1	363	39.2	5.25					7001427		9174839	8.32726e+06			14892799	9144179	24093844	10169313	4.71084e+06	25807820	Not Found	Not Found	Not Found	Not Found	Peak Found	Not Found	Peak Found	Peak Found	Not Found	Not Found	Peak Found	High	High	High	Peak Found	High		Accession_313193
FALSE	High	IsMasterProtein	14992	19	Accession_319457	FALSE	0.001	12	4	36	2	370	41.3	7.68	8540580	5.14706e+06	5.85225e+06	6.56009e+06						6129355	7.29561e+06	12166421	26380488	11576957	16758326	4.57121e+06	Peak Found	Peak Found	Peak Found	Peak Found	Peak Found	Not Found	Peak Found	Peak Found	Peak Found	Peak Found	High	High	Peak Found	High	High	Peak Found		Accession_319457	23.4799
FALSE	High	IsMasterProtein	28595	1	Accession_422279	FALSE	0.003	4	2	4	2	593	64.2	6.33								4.6311e+06			4.16668e+06	2.61338e+06	15064954	17067100	12493498	7149651	Not Found	Not Found	Not Found	Not Found	Not Found	Not Found	Not Found	Peak Found	High	High	Peak Found	Peak Found	Peak Found	High	High	Peak Found		Accession_422279
FALSE	High	IsMasterProtein	24797	1	Accession_266281	FALSE	0.003	7	2	5	2	374	41.4	4.5	1.7083e+06	3.37377e+06			789385			565250		2737697	1.50023e+06	5144257	6.65317e+06	5.92986e+06	727920	1.33277e+06	Peak Found	Peak Found	Not Found	Not Found	Peak Found	Not Found	Not Found	Peak Found	Not Found	High	Peak Found	High	High	High	Peak Found	High		Accession_266281	21.0907
FALSE	High	IsMasterProtein	4675	1	Accession_325786	FALSE	0	21	8	70	8	392	42.8	4.78	4440305950	4990442382	2574130072	3651756292	1751944752	2631918569	4963861314	2073989273	5.919e+09	2.34069e+09	3.51997e+09	2.54794e+09	1186451530	2871604769	3.0208e+09	5.03647e+09	High	High	High	High	High	High	High	High	High	High	High	High	High	High	High	High		Accession_325786	32.4247
FALSE	High	IsMasterProtein	11458	1	Accession_369817	FALSE	0	9	16	82	7	1865	203.2	4.75	600773272	568420367	580771047	5.66711e+08	4.34153e+08	5.9562e+08	6.82823e+08	5.13456e+08	4.42037e+08	612889427	4.23436e+08	4.26002e+08	4.63852e+08	609402821	4.16816e+08	607506029	Peak Found	Peak Found	High	Peak Found	Peak Found	Peak Found	Peak Found	High	High	High	High	High	High	High	High	High		Accession_369817	29.5738
FALSE	High	IsMasterProtein	11710	1	Accession_181667	FALSE	0.001	22	8	41	7	330	36.1	5.27	2133892944	250202308	480125102	301132767	236126625	351646863	504605097	333198419	285816479	222038674	1.17439e+08	1.32508e+08	2.83513e+08	2.32839e+08	2.30094e+08	3.7937e+08	High	Peak Found	High	High	High	High	High	High	High	High	High	High	High	Peak Found	High	High		Accession_181667	31.3891
FALSE	High	IsMasterProtein	10667	1	Accession_178224	FALSE	0.001	8	5	14	5	645	70.5	4.92	239061504	196852892	23755442	198467324	350960792	422521536	185414729	299017472	175836592	171166960	409153136	158911040	69604880	180733536	224460992	200229632	Peak Found	Peak Found	Peak Found	Peak Found	High	High	High	High	Peak Found	High	High	High	High	High	High	High		Accession_178224	28.2651
FALSE	High	IsMasterProtein	4694	1	Accession_55379	FALSE	0	28	6	32	5	305	33.8	7.49	7.02667e+07	198910687	1.75682e+08	6.95605e+07	83069910	1.2515e+08	1.56979e+08	1.18532e+08	228050109	128125210	194437884	1.06225e+08	552161968	236542267	167406460	3.26162e+08	Peak Found	High	High	High	High	High	Peak Found	High	High	High	High	High	High	High	High	High		Accession_55379	26.4853
FALSE	High	IsMasterProtein	2015	1	Accession_474835	FALSE	0.003	15	5	7	5	341	37.6	8.29	69089224	558692608	4015474		136220356	164944644	163757254	187575936	1.16836e+08	138276010	119099164	165449984	259163528	272497546	126467282	127290102	Peak Found	Peak Found	Peak Found	Not Found	Peak Found	High	Peak Found	Peak Found	Peak Found	High	Peak Found	High	High	Peak Found	Peak Found	Peak Found		Accession_474835	26.4604
FALSE	High	IsMasterProtein	20528	1	Accession_61467	FALSE	0.001	12	4	14	4	417	44.7	7.06	209959620	105194458	298194350	138301982	80132380	3.99079e+08	251913704	8.17808e+07	90834113	86688260	69904104	21035645	4.67399e+07	83513081	134986965	4.72001e+08	High	Peak Found	High	High	Peak Found	High	Peak Found	High	High	High	Peak Found	Peak Found	Peak Found	Peak Found	High	Peak Found		Accession_61467	28.0793
FALSE	High	IsMasterProtein	2034	2	Accession_127868	FALSE	0.001	6	7	16	7	1484	164.4	4.84	125147394	164823046	126210900	499051480	8.30933e+07	1.61909e+08	120740826	174194254	149959054	6.73408e+07	114557435	154408456	133904054	1.14551e+08	1.73603e+08	1.21675e+08	High	Peak Found	Peak Found	High	High	High	High	High	Peak Found	High	Peak Found	High	High	High	High	High		Accession_127868	27.3348
FALSE	High	IsMasterProtein	19089	1	Accession_104772	FALSE	0.002	30	3	9	3	102	11.7	10.58	1.64852e+08	169428896	1.43697e+08	1.598e+08	2.26877e+07	117633912	1.08101e+08	7.56992e+07	1.15647e+08	1.23481e+08	95532900	9.322e+07	215199208	2.01025e+08	252925460	85446014	Peak Found	Peak Found	High	Peak Found	Peak Found	Peak Found	Peak Found	Peak Found	Peak Found	Peak Found	High	Peak Found	High	High	High	High		Accession_104772	27.7329
FALSE	High	IsMasterProtein	21174	1	Accession_181383	FALSE	0	14	6	22	6	585	67	5.57	46884553	8.43996e+07	131235808	1.24083e+08	186763326	149786840	191191848	1.04686e+08	7.08474e+07	8.27343e+07	8.07636e+07	78675212	68427786	7.20834e+07	2.01218e+08	250459830	High	High	High	High	High	High	High	High	High	Peak Found	High	High	Peak Found	High	High	High		Accession_181383	25.9061
FALSE	High	IsMasterProtein	24184	1	Accession_150306	FALSE	0.005	8	2	4	2	269	28.3	5.81	92498568	38673364		81192904	139207664	167762816	239828784		95317352	33466112	39383516	49782732	19015452	80080960	31337530	49693016	High	High	Not Found	Peak Found	Peak Found	Peak Found	Peak Found	High	Peak Found	Peak Found	Peak Found	Peak Found	Peak Found	High	Peak Found	Peak Found		Accession_150306	26.8844
FALSE	High	IsMasterProtein	5915	1	Accession_253550	FALSE	0.003	3	2	5	2	623	69.9	5.87	37545764	161723480	24572894	30810020	102994352	55792603	118256600	25264864	25957850	105737616	41319061	135429100	31540202	124486100	21032728	89739286	Peak Found	Peak Found	Peak Found	Peak Found	High	Peak Found	High	High	High	Peak Found	Peak Found	Peak Found	Peak Found	Peak Found	Peak Found	High		Accession_253550	25.6052
FALSE	High	IsMasterProtein	4702	5	Accession_346008	FALSE	0.001	6	1	11	1	225	25.3	6.23	199389840		89015320	144096272	39655856	76830096	76987213	23235428	55646652	41318256				31160126	49831640	86239632	High	Not Found	High	High	High	High	High	High	High	High	Not Found	Not Found	Not Found	Peak Found	High	High		Accession_346008	28.0021
FALSE	High	IsMasterProtein	2094	1	Accession_93103	FALSE	0.001	15	5	15	4	369	39.9	6.07	125729684	84328552	61117008	53107620		50347870	28051590	40189514	29577833	1.33428e+06	82541262	65160886	58646532	113243426	19696780	28577882	Peak Found	High	High	Peak Found	Peak Found	Peak Found	Peak Found	High	Peak Found	High	Peak Found	High	High	High	Peak Found	High		Accession_93103	27.3252
FALSE	High	IsMasterProtein	24931	1	Accession_121957	FALSE	0.002	6	2	7	2	571	61.9	5.78	85170128	93728229	14552138	95854985		7.1059e+07	8.37193e+07	10143342	11337707	3.15032e+07	2.5543e+07	28253474	5007437	3.49905e+07		32010522	High	High	Peak Found	High	Not Found	High	High	Peak Found	Peak Found	Peak Found	Peak Found	Peak Found	Peak Found	Peak Found	Not Found	Peak Found		Accession_121957	26.7686
FALSE	High	IsMasterProtein	9766	1	Accession_265773	FALSE	0.003	5	2	4	2	575	62.1	5.92		60663244	39592224	82438928		48984876		53988148	39798060	60134908	4.56771e+06		34137988	18467976		24609254	Not Found	High	Peak Found	Peak Found	Not Found	High	Not Found	Peak Found	High	Peak Found	Peak Found	Not Found	Peak Found	Peak Found	Not Found	Peak Found		Accession_265773
FALSE	High	IsMasterProtein	11730	5	Accession_192903	FALSE	0.001	12	4	16	1	357	38.3	4.83														128282056	157610816	110674352	Peak Found	Not Found	Not Found	Peak Found	Peak Found	Not Found	Peak Found	Peak Found	Peak Found	Peak Found	Not Found	High	High	High	High	High		Accession_192903
FALSE	High	IsMasterProtein	8382	1	Accession_193976	FALSE	0.003	4	1	4	1	350	38.9	6.48		87517328	92853072	2.459e+06	5.87755e+06	5663282	4439587		2.51326e+06		1.64655e+06	6264854	16916826	8993990	15531235	15688498	Not Found	Peak Found	Peak Found	Peak Found	Peak Found	Peak Found	Peak Found	Not Found	Peak Found	Not Found	Peak Found	High	Peak Found	High	High	High		Accession_193976
FALSE	High	IsMasterProtein	11013	2	Accession_33793	FALSE	0.003	6	2	5	2	383	42.8	5.92		28210008				61065896		18571636	1.54365e+07	11863369	5.86015e+06	1.99733e+06	3.96552e+06	42389688	19722264	50641608	Not Found	Peak Found	Not Found	Not Found	Peak Found	Peak Found	Not Found	Peak Found	High	High	High	Peak Found	Peak Found	High	Peak Found	High		Accession_33793
FALSE	High	IsMasterProtein	2440	1	Accession_96018	FALSE	0.002	3	1	7	1	431	48.3	6.27	14628036	11735050		31746752	13734530			24335494	21174142	20360702	18914864	19556650		25627956		17852336	High	High	Not Found	High	Peak Found	Not Found	Not Found	Peak Found	High	High	Peak Found	Peak Found	Not Found	High	Not Found	High		Accession_96018	24.2636
FALSE	High	IsMasterProtein	5478	1	Accession_12272	FALSE	0.006	2	1	3	1	598	69.6	6.09	29523506	52257284		2635456						23586792	8753043			22287218			High	Peak Found	Not Found	High	Not Found	Not Found	Not Found	Not Found	Not Found	Peak Found	Peak Found	Not Found	Not Found	High	Not Found	Not Found		Accession_12272	25.2621
FALSE	High	IsMasterProtein	27022	2	Accession_250989	FALSE	0	53	19	410	19	326	36.2	6.89	3.0941e+10	3.54233e+10	3.73425e+10	4.11658e+10	2.59398e+10	3.13252e+10	2.86153e+10	1.16124e+09	1.17082e+09	1.16996e+09	1.2025e+09	2.45639e+08	5.87766e+08	3.2264e+08	2.62484e+08	382005739	High	High	High	High	High	High	High	High	High	High	High	High	Peak Found	Peak Found	High	Peak Found		Accession_250989	35.1679
FALSE	High	IsMasterProtein	11849	1	Accession_219966	FALSE	0	21	6	114	6	317	33.7	4.35	3683019050	3137680665	3.34376e+09	2.9074e+09	7.63196e+09	1.54608e+10	8.81818e+09	12289672499	11522473638	6.41272e+09	6829413104	3.28186e+09	1464600508	3.63363e+09	1.58561e+09	1.66702e+09	High	High	High	High	High	High	High	High	High	High	High	High	High	High	High	High		Accession_219966	32.1583
FALSE	High	IsMasterProtein	20488	1	Accession_218641	FALSE	0	36	22	284	21	691	77.6	4.69	3324016031	3.21227e+09	3485378631	2.89532e+09	2.68801e+09	4332246297	2.64536e+09	3.54859e+09	3.8743e+09	3386153932	2.67026e+09	3.76294e+09	3.10646e+09	6391088826	7.48779e+09	4494039572	High	High	High	High	High	High	High	High	High	High	High	High	High	High	High	High		Accession_218641	32.0113
FALSE	High	IsMasterProtein	3273	1	Accession_320733	FALSE	0.003	4	1	9	1	260	29.8	6.79	4558576055	4724459155	4558787100	3158227008	4446041216	6.12266e+09	6.15068e+09	2166964000	2415593392	3052505728	2.3909e+09	1865900752	1788133584	1491759648	1307033920	1608149496	High	Peak Found	High	Peak Found	High	Peak Found	Peak Found	Peak Found	Peak Found	High	High	Peak Found	High	Peak Found	Peak Found	High		Accession_320733	32.4638
FALSE	High	IsMasterProtein	20891	2	Accession_123523	FALSE	0	30	13	226	13	479	52.2	5.47	3.73704e+09	4.68741e+09	4368579062	4278615789	1.00633e+09	1.2393e+09	1.03842e+09	7.85486e+08	4.58834e+08	821242851	1.04112e+09	1.02736e+09	969408738	1.18675e+09	1091776756	1.20601e+09	High	High	High	High	High	High	High	High	High	High	High	High	High	High	High	High		Accession_123523	32.1787
FALSE	High	IsMasterProtein	18153	1	Accession_163524	FALSE	0	24	5	61	5	274	28.2	5.76	2.10442e+09	1489086586	9.67623e+08	1321396360	6.39363e+08	745167432	6.37606e+08	4.78633e+08	4.83915e+08	4.60485e+08	4.92217e+08	411338369	506111008	616913623	3.33788e+08	254782975	High	High	High	High	High	High	High	High	High	High	Peak Found	High	High	High	High	High		Accession_163524	31.3623
FALSE	High	IsMasterProtein	14702	1	Accession_168353	FALSE	0	23	5	56	5	358	36.9	4.25	410269373	4.04195e+08	400332624	3.08831e+08	3.02481e+08	1.81095e+08	186208452	5.0827e+08	447384453	4.89363e+08	4.80542e+08	4.0413e+08	3.88147e+08	3.6532e+08	427074637	6.76471e+08	High	High	High	High	High	High	High	High	High	High	High	High	High	High	High	High		Accession_168353	29.0313
FALSE	High	IsMasterProtein	3364	1	Accession_177798	FALSE	0	23	8	57	8	404	43.4	5.58	1462251758	1.24419e+09	1.07125e+09	7.77616e+08	3.3495e+08	342007827	3.26524e+08	3.4815e+07	1.07145e+08	150526746	9.48179e+07	48975336	1.1416e+08	6.38109e+07	8.31877e+07	13803876	High	High	High	High	High	High	High	Peak Found	Peak Found	Peak Found	Peak Found	Peak Found	Peak Found	Peak Found	Peak Found	Peak Found		Accession_177798	30.8467
FALSE	High	IsMasterProtein	14011	2	Accession_217622	FALSE	0.001	23	11	43	11	506	55.3	6.62	3.92298e+07	1.7807e+08	93035573	1.74919e+08	965139964	1.10791e+09	9.88196e+08	1.34531e+08	181174808	2.65777e+08	435533538	151859924	1.20303e+08	150371258	2.97677e+08	82683043	Peak Found	High	Peak Found	Peak Found	High	High	High	High	High	High	High	High	High	High	High	Peak Found		Accession_217622	25.6509
FALSE	High	IsMasterProtein	26931	1	Accession_92011	FALSE	0.001	26	3	15	3	142	15.3	5.02	143889304	1.35559e+08	81836824	74802176	251883514	310269373	2.39031e+08	5.98234e+08	642414350	694700191	659932982	105008952	2.07278e+08	171216753	111097284	149643912	Peak Found	High	Peak Found	Peak Found	High	High	High	Peak Found	High	High	High	Peak Found	High	Peak Found	Peak Found	Peak Found		Accession_92011	27.5268
FALSE	High	IsMasterProtein	25476	1	Accession_49301	FALSE	0.001	13	4	13	4	431	48.5	4.73	2.37468e+08	300382698	602238664	568365420	21123131	4.65806e+07	3.47551e+07			2.52259e+06			1637689728	10335195	30098059		High	High	High	High	Peak Found	Peak Found	Peak Found	Not Found	Not Found	Peak Found	Not Found	Not Found	Peak Found	Peak Found	Peak Found	Not Found		Accession_49301	28.244
FALSE	High	IsMasterProtein	8340	2	Accession_178181	FALSE	0	16	10	143	6	601	64.8	5.21	198526895	116651318	110594976	1.45858e+08	296079810	161245668	265069412	205647988	374709110	3.09209e+08	296349926	236189923	12208877	91159192	166805675	112907473	High	Peak Found	Peak Found	Peak Found	Peak Found	High	High	Peak Found	High	High	High	High	Peak Found	Peak Found	High	High		Accession_178181	28.0021
FALSE	High	IsMasterProtein	4211	1	Accession_155758	FALSE	0.001	12	4	18	4	394	42	3.87	226335530	217030034	222100344	220003132	226305402	225004848	219292948	186643628	287369506	281626039	222013518	8500780	6.51456e+06	6.13916e+06	2.46955e+06	2376496	High	High	Peak Found	High	High	Peak Found	Peak Found	High	High	High	High	Peak Found	Peak Found	Peak Found	Peak Found	Peak Found		Accession_155758	28.1848
FALSE	High	IsMasterProtein	8629	2	Accession_275719	FALSE	0.001	12	6	18	6	496	55.2	5.41	2.00602e+07	8.52462e+07	1.4214e+08	62096160	131473827	178623878	167880419	2.64895e+08	325304134	242732332	2.04971e+08	103202961	7.14967e+07	295413170	6703402	3.08449e+07	Peak Found	Peak Found	Peak Found	Peak Found	High	High	High	High	High	High	High	High	High	Peak Found	Peak Found	Peak Found		Accession_275719	24.7089
FALSE	High	IsMasterProtein	12552	1	Accession_279216	FALSE	0.001	14	6	11	6	488	56	6.76	8.73059e+07	9.14203e+07	54413048	7.94837e+07	381467014	316290347	389241720	63734949	105094032	1.89753e+08	1.64893e+08	33868923	89843458	3.041e+07	47543360	37984195	High	Peak Found	Peak Found	Peak Found	High	High	High	Peak Found	Peak Found	Peak Found	Peak Found	Peak Found	Peak Found	Peak Found	Peak Found	Peak Found		Accession_279216	26.7996
FALSE	High	IsMasterProtein	4882	1	Accession_102387	FALSE	0.001	11	2	15	2	331	35.1	4.42	72577144	29366016	7.66675e+07	84599784	144103072	177910448	140458722	277039240	191260653	139830244	364217464	83117256	92348668	100045396	6.99081e+07		Peak Found	Peak Found	Peak Found	Peak Found	High	High	High	High	High	High	High	Peak Found	High	High	Peak Found	Not Found		Accession_102387	26.5333
FALSE	High	IsMasterProtein	6329	1	Accession_481377	FALSE	0.001	4	2	17	2	537	56.9	4.07	1.0735e+08	87964206	63252260	81744916	171396301	158435561	212368058	161067465	21037848	168643501	250854612	31296596	6.21659e+07	3.55128e+07	10433178	4.81406e+06	High	Peak Found	Peak Found	Peak Found	High	High	High	High	Peak Found	High	High	High	High	Peak Found	Peak Found	Peak Found		Accession_481377	27.0971
FALSE	High	IsMasterProtein	585	1	Accession_270417	FALSE	0.001	6	8	13	8	1939	207.3	4.35	165458798	197028158	339094706	2.31901e+08	7.956e+07	1.57038e+08	1.34723e+08	6.55999e+07	79649544	6.82777e+06			23817928	18701010	2.36729e+07	33558248	High	High	High	High	Peak Found	Peak Found	Peak Found	Peak Found	Peak Found	Peak Found	Not Found	High	Peak Found	Peak Found	Peak Found	Peak Found		Accession_270417	27.7338
FALSE	High	IsMasterProtein	8157	1	Accession_20222	FALSE	0	12	6	51	6	463	50.8	4.22	69838576	1.72477e+08	251526516	132137277	7222605	229510315	1.6865e+08	1.34368e+08	95606876	4.92219e+07	44407734	3533473	25748897	15015735	3.77935e+06	8.50776e+06	High	High	High	High	High	High	High	High	High	High	High	High	High	High	High	High		Accession_20222	26.4855
FALSE	High	IsMasterProtein	17858	1	Accession_84646	FALSE	0.001	8	4	18	4	519	60.7	6.38	4.24378e+06	13600690		36272143	20445649	20616894		154291630	1.39957e+08	8.2026e+07	21628516	2.0479e+08	1.34483e+08	151359955	111382663	105590000	Peak Found	Peak Found	Not Found	High	Peak Found	Peak Found	Not Found	High	High	High	Peak Found	High	High	High	High	High		Accession_84646	22.4859
FALSE	High	IsMasterProtein	3190	1	Accession_380418	FALSE	0	14	3	47	2	275	27.9	5.44		99166938			8.07524e+07	2.18079e+08	275657264	9.96772e+07	30167628	43024709	7.9617e+06	41893276		3.32827e+06	32582006	49393862	High	Peak Found	Peak Found	High	High	High	High	Peak Found	High	High	High	High	High	High	Peak Found	Peak Found		Accession_380418
FALSE	High	IsMasterProtein	8564	2	Accession_243320	FALSE	0.003	4	2	8	2	458	50.8	5.48	6.52279e+07	75657650	63362879	4.83027e+07	5.50148e+07	78593106	74469938	70728673	1.02203e+08	86128734	61522478	5.42701e+07	28022446	3.78069e+07	9890046	31262974	High	Peak Found	High	Peak Found	Peak Found	High	Peak Found	High	High	High	High	Peak Found	Peak Found	Peak Found	Peak Found	Peak Found		Accession_243320	26.3782
FALSE	High	IsMasterProtein	15554	1	Accession_270862	FALSE	0.001	23	5	21	5	339	38.1	5.72	262260894	290406980	204527844	1.47665e+08	3.36069e+06	7.54912e+06	8407020	1.81383e+06	3.63978e+07	1.32976e+07	2.95241e+06	1.08613e+07	1.47097e+07	16977697	1.9892e+07	1.99785e+07	High	High	High	High	High	Peak Found	Peak Found	Peak Found	Peak Found	Peak Found	Peak Found	Peak Found	High	High	High	High		Accession_270862	28.397
FALSE	High	IsMasterProtein	21645	2	Accession_108051	FALSE	0.001	21	5	37	4	318	34.6	5.6	31471894	27749267	3.68252e+06	13846248	9.12594e+07	33120361	99671368	6.99185e+07	4.44163e+07	69939499	1.2695e+08	2363289	1.96036e+06	63281539	4.35508e+07	5.8949e+07	High	High	High	Peak Found	High	High	High	Peak Found	High	High	Peak Found	High	Peak Found	High	Peak Found	Peak Found		Accession_108051	25.367
FALSE	High	IsMasterProtein	28157	1	Accession_322892	FALSE	0.001	9	2	14	2	361	39.6	4.89	95459528	100985584	60000408	67496856	38215524	56159216	42286456	31971246	44015028	33688952	38290408	11832460		20706324	43887676	47968064	High	High	High	High	High	High	High	High	High	High	Peak Found	Peak Found	Not Found	Peak Found	High	Peak Found		Accession_322892	26.9271
FALSE	High	IsMasterProtein	12394	2	Accession_127777	FALSE	0.002	6	2	8	2	573	64.7	5.91	49093531	34306816	13128838	18221204	34100564	1.20167e+08	154584948	23466852	28638594	29082554	62800626	9985483	22373754	15716775	19809950	20594738	High	Peak Found	Peak Found	High	Peak Found	High	High	Peak Found	High	Peak Found	Peak Found	Peak Found	High	Peak Found	High	High		Accession_127777	25.9965
FALSE	High	IsMasterProtein	5680	1	Accession_318744	FALSE	0.004	4	2	4	2	429	46.9	8.29	18007862	16679329	23407250	19067518	45056752	37247172	47210008	12957664	71671128	63620690	51470284	5518046	42352881		80775968	34375176	Peak Found	Peak Found	Peak Found	Peak Found	High	Peak Found	Peak Found	Peak Found	Peak Found	High	High	Peak Found	Peak Found	Not Found	Peak Found	Peak Found		Accession_318744	24.5648
FALSE	High	IsMasterProtein	4653	2	Accession_5582	FALSE	0.001	20	4	10	4	270	29.3	7.23	27606432	25698280	8773202		3910860	53631121	48385256	75950800	22860888	20383704	3.24854e+06	96744560	3.32749e+07	3.02679e+07	46671779	4.21579e+07	Peak Found	Peak Found	Peak Found	Not Found	Peak Found	High	High	High	High	Peak Found	Peak Found	Peak Found	High	High	Peak Found	Peak Found		Accession_5582	25.1721
FALSE	High	IsMasterProtein	21091	1	Accession_120253	FALSE	0	18	4	22	3	326	35.6	6.8	68807688	6.82994e+07	83298016	60667132	5.88775e+07	41697608	72742324	1.97735e+06	4.21822e+06	8.55054e+06	14713275	10125613	3.65553e+06	8629702	5.03621e+06	1.48702e+07	High	High	Peak Found	Peak Found	Peak Found	Peak Found	High	Peak Found	Peak Found	Peak Found	Peak Found	Peak Found	Peak Found	Peak Found	Peak Found	Peak Found		Accession_120253	26.4537
FALSE	High	IsMasterProtein	16262	1	Accession_49295	FALSE	0.003	16	3	6	3	250	27.4	5.4	42709460	36079064	53365060	1.12316e+08	77292589	2.87632e+06	3.52486e+06	5762215	4869386	18855765	6.67958e+06	10097790			1.43298e+06		Peak Found	High	High	High	High	Peak Found	Peak Found	Peak Found	Peak Found	Peak Found	Peak Found	Peak Found	Not Found	Not Found	Peak Found	Not Found		Accession_49295	25.77
FALSE	High	IsMasterProtein	2971	1	Accession_1440	FALSE	0.001	17	5	9	5	346	38.4	4.88	36882868	6.15332e+07	86338494	170774356	2.25099e+06	4.40338e+06		2909480		2.94602e+06	6786653	898709		3.95275e+06	4453488	10116514	High	Peak Found	High	High	Peak Found	Peak Found	Peak Found	Peak Found	Peak Found	Peak Found	Peak Found	Peak Found	Peak Found	Peak Found	Peak Found	Peak Found		Accession_1440	25.5628
FALSE	High	IsMasterProtein	22884	1	Accession_359739	FALSE	0.002	12	3	8	3	363	40.2	5.31								21454160	57502462	2.14818e+07	42127276	45532552	49994900	35986103	36387521	26174255	Not Found	Not Found	Not Found	Not Found	Not Found	Not Found	Not Found	High	High	High	High	Peak Found	High	High	Peak Found	Peak Found		Accession_359739
FALSE	High	IsMasterProtein	20214	1	Accession_217055	FALSE	0.001	5	1	12	1	535	58.9	4.22				3.98413e+06		38238956	24446734	44354660	31960866	45436312	1.96883e+07	4339925	28804374	19877948	4.94687e+06	10897866	Not Found	High	Not Found	High	High	Peak Found	High	High	High	High	High	Peak Found	Peak Found	High	Peak Found	High		Accession_217055
FALSE	High	IsMasterProtein	2203	1	Accession_343201	FALSE	0.002	3	1	8	1	562	62.8	4.48						23058118	19502096	9143989	20700830	16037851	16635129	16918214	28371768	30973382	16176844	18634312	Not Found	Not Found	Not Found	Not Found	Not Found	Peak Found	Peak Found	Peak Found	High	High	Peak Found	High	High	High	High	High		Accession_343201
FALSE	High	IsMasterProtein	9073	1	Accession_309309	FALSE	0.005	7	2	3	2	553	62.1	4.59						1.52185e+07	24922238	9823336		13776566	6585049	3.95347e+06		1.64945e+07	6.51473e+06	17566138	Not Found	Not Found	Not Found	Not Found	Not Found	High	Peak Found	Peak Found	Not Found	Peak Found	Peak Found	Peak Found	Not Found	Peak Found	High	High		Accession_309309
FALSE	High	IsMasterProtein	25517	1	Accession_71397	FALSE	0.001	23	5	10	4	328	36.2	7.24	11511102	24048394	47528188	3.77503e+07													Peak Found	High	High	High	Peak Found	Not Found	Peak Found	Not Found	Peak Found	Peak Found	Peak Found	Not Found	Peak Found	Peak Found	Peak Found	Not Found		Accession_71397	23.9216
FALSE	High	IsMasterProtein	7445	1	Accession_263323	FALSE	0.005	3	1	3	1	379	41.4	7.27									4.0364e+06	17826386	7291532	18525274	39984512	19217054			Not Found	Not Found	Not Found	Not Found	Not Found	Not Found	Not Found	Not Found	Peak Found	High	High	High	Peak Found	Peak Found	Not Found	Not Found		Accession_263323
FALSE	High	IsMasterProtein	19600	1	Accession_426531	FALSE	0.005	3	1	3	1	409	44.7	5.25					11026413			2820501	6911996	12799544	9345980						Not Found	Not Found	Not Found	Not Found	High	Not Found	Not Found	Peak Found	High	Peak Found	High	Not Found	Not Found	Not Found	Not Found	Not Found		Accession_426531
FALSE	High	IsMasterProtein	14621	1	Accession_103326	FALSE	0	11	4	32	4	366	40.7	4.86	1.25627e+09	1628691611	4.688e+08	1.26325e+09	120330610	7.22495e+08	334006049	590855866	2270976557	323016424	2.17538e+08	529816372	457465336	3538498524	3.30999e+08	2.42616e+08	High	High	High	High	High	High	High	High	High	High	High	High	High	High	Peak Found	High		Accession_103326	30.6334
FALSE	High	IsMasterProtein	149	1	Accession_23494	FALSE	0	26	9	88	5	337	36.8	6.6	1.20285e+09	4.50372e+08	897595440	385331446	1040458504	615964748	1157621848	340397694	5.19496e+08	320250712	377937800	5.86889e+08	573020504	432935732	447461388	567230084	High	High	High	High	High	High	High	High	High	High	Peak Found	High	High	High	High	High		Accession_23494	30.5653
FALSE	High	IsMasterProtein	22053	4	Accession_465356	FALSE	0.001	26	7	20	6	313	35.6	6.04	1.48323e+09	336434540	524836544	15936939		631077460	884368680	696596344	241276400	147609852	297151920	244161816	9.60702e+07	471611968	353953760	280719992	Peak Found	Peak Found	Peak Found	Peak Found	Not Found	High	High	High	High	High	High	Peak Found	Peak Found	Peak Found	Peak Found	Peak Found		Accession_465356	30.8789
FALSE	High	IsMasterProtein	5710	1	Accession_206570	FALSE	0	14	7	28	7	594	68.3	8.09	223032538	249135157	169859347	122841044	1.938e+08	163665752	2.39043e+08	2.04163e+08	158941343	119301355	199599197	88800151	1.15574e+08	259471896	214184630	2.70108e+08	High	High	High	High	High	High	High	High	High	High	High	Peak Found	High	High	High	High		Accession_206570	28.1652
FALSE	High	IsMasterProtein	10208	2	Accession_306948	FALSE	0	9	2	27	1	309	33.7	6.73	154898848	205540256	29578018	160767552	130485432		145646848	126406000	129628696	98911488	207250656	103529976			100073952	121147720	Peak Found	High	Peak Found	High	Peak Found	Not Found	High	Peak Found	Peak Found	Peak Found	Peak Found	Peak Found	Not Found	Not Found	Peak Found	Peak Found		Accession_306948	27.6429
FALSE	High	IsMasterProtein	20286	1	Accession_320881	FALSE	0	20	5	25	4	323	34.6	6.96	64828803	69864050	43076352	4.94143e+07	49685374	53455447	246429256	16859216	73858141		94152843		16661651	59340922	172547396	6.00125e+07	Peak Found	Peak Found	Peak Found	High	Peak Found	High	High	Peak Found	Peak Found	Not Found	Peak Found	Not Found	Peak Found	High	High	High		Accession_320881	26.3691
FALSE	High	IsMasterProtein	2362	1	Accession_194240	FALSE	0.001	7	2	9	2	367	40.6	6.89	160277111		25429922		2.68066e+06			1.36533e+07	3.71072e+08		40759808	74962052	70820682	96121790	73297420	4.99981e+07	Peak Found	Not Found	Peak Found	Not Found	Peak Found	Not Found	Not Found	Peak Found	High	Not Found	High	High	High	High	High	Peak Found		Accession_194240	27.6886
FALSE	High	IsMasterProtein	530	1	Accession_177800	FALSE	0.005	3	2	3	2	958	106.8	5.55	29519457	7.31092e+06	14680579	38668904	38468296	148061744			37587628	167259556	38393060	85808536		114674056	19313466	44223876	High	Peak Found	High	High	Peak Found	Peak Found	Not Found	Not Found	Peak Found	Peak Found	Peak Found	Peak Found	Not Found	Peak Found	Peak Found	Peak Found		Accession_177800	25.2613
FALSE	High	IsMasterProtein	24918	1	Accession_55471	FALSE	0.001	5	2	9	2	440	47.4	5.5	37285312	19374184	23888360	38882152	35352940	32064534	26516762	12149708	14423181		17412754	25309148	29127420	27931238	36625120	45575440	High	Peak Found	High	High	High	High	High	Peak Found	High	Peak Found	Peak Found	Peak Found	Peak Found	Peak Found	High	Peak Found		Accession_55471	25.5923
FALSE	High	IsMasterProtein	25968	1	Accession_341507	FALSE	0.004	5	2	4	2	419	45.7	4.39	24377120			3335570	8.41699e+06	48028868	2.92928e+07	8051483	223001488	8.11228e+06			25354838	11574032		3.9046e+06	Peak Found	Peak Found	Peak Found	Peak Found	Peak Found	High	Peak Found	Peak Found	High	High	Peak Found	Peak Found	Peak Found	Peak Found	Peak Found	Peak Found		Accession_341507	24.9903
FALSE	High	IsMasterProtein	1290	1	Accession_151899	FALSE	0	14	5	56	1	336	36.7	6.02	66346884	900798	5848627	64004360		38100144	48959684	34399576	10922534		2.22971e+06					73838944	Peak Found	High	Peak Found	Peak Found	Peak Found	Peak Found	High	High	Peak Found	Peak Found	Peak Found	Peak Found	Peak Found	Peak Found	Not Found	Peak Found		Accession_151899	26.4006
FALSE	High	IsMasterProtein	22943	1	Accession_234261	FALSE	0.001	6	1	13	1	125	13.7	4.09		11222745			13993460	119904084	232366000	390126148	375955168	5.82322e+07	546605385	686539591	795723920	770220328	638510636	465277104	Not Found	Peak Found	Not Found	Not Found	High	Peak Found	High	High	High	Peak Found	High	Peak Found	High	High	High	High		Accession_234261
FALSE	High	IsMasterProtein	8826	2	Accession_153563	FALSE	0.001	15	6	27	3	329	35.7	6.86	315043328	395951344	540979424	521037760	101245572	89395376	31355346						52125827				High	Peak Found	High	High	Peak Found	Peak Found	Peak Found	Not Found	Peak Found	Not Found	Not Found	Not Found	Peak Found	Not Found	Not Found	Not Found		Accession_153563	28.6489
FALSE	High	IsMasterProtein	12230	17	Accession_218179	FALSE	0.001	11	3	17	2	292	33.3	5		2.83651e+06	3.47668e+06		83496116	66665298	34549961	94193410	132330908	117384422	130792426	116850565	32117262	146426730	100918664	70900322	Not Found	Peak Found	Peak Found	Not Found	High	High	High	High	High	High	High	Peak Found	High	High	High	High		Accession_218179
FALSE	High	IsMasterProtein	14029	1	Accession_60088	FALSE	0.001	14	2	9	2	179	19.6	10.1	1.61566e+08	133168051	114112040	1.09267e+08	107087091	94995280	73859792	5.7793e+07		14628717	8828557	12158507	12062186	63280460	79415021	7.21075e+07	High	High	Peak Found	Peak Found	Peak Found	Peak Found	Peak Found	High	Not Found	High	Peak Found	High	High	Peak Found	High	Peak Found		Accession_60088	27.7026
FALSE	High	IsMasterProtein	27399	1	Accession_145764	FALSE	0.003	12	4	6	4	450	51.2	8.78	9231897	2.19761e+08	252795562	13660613		1.24927e+07			4.42741e+06	1.41008e+07	6.35731e+06	5264121	6.38722e+06	8145136		5426497	High	High	High	High	Not Found	Peak Found	Not Found	Not Found	Peak Found	Peak Found	Peak Found	Peak Found	Peak Found	Peak Found	Not Found	Peak Found		Accession_145764	23.5999
FALSE	High	IsMasterProtein	24646	1	Accession_96082	FALSE	0.002	5	2	7	2	577	63.2	5.44	6.6189e+06	15936296	16391171	28362750		17387978	17781086			5111737		1.8962e+07	33120800	15811873	8473997	8395972	Peak Found	High	High	High	Not Found	Peak Found	Peak Found	Not Found	Not Found	Peak Found	Not Found	Peak Found	High	Peak Found	High	Peak Found		Accession_96082	23.1268
FALSE	High	IsMasterProtein	26537	3	Accession_411507	FALSE	0.001	9	1	24	1	97	10.4	7.25	1531722752	1766102400	1538471680	960869632	3156628992	3643845376	3707940352	3419680256	2990763776	3714665728	2366493696	4059805696		3371949312	4271817728	3564450304	High	High	High	High	High	High	High	High	High	High	High	High	High	High	High	High		Accession_411507	30.9124
FALSE	High	IsMasterProtein	26513	1	Accession_395027	FALSE	0	30	13	146	13	475	51.6	4.88	5.34108e+06	1.11108e+08	4.49181e+07	3.64243e+06	9.17338e+08	1.21635e+09	1.13023e+09	2.39651e+09	1.89325e+09	1.81786e+09	2.02203e+09	2.26423e+09	2.95641e+09	2.73082e+09	1.7315e+09	2.29673e+09	Peak Found	Peak Found	Peak Found	Peak Found	High	High	High	High	High	High	High	High	High	High	High	High		Accession_395027	22.7866
FALSE	High	IsMasterProtein	3097	1	Accession_310183	FALSE	0	43	3	44	3	69	8.3	4.34	426228154	523237217	298539140	257454398	1116832970	1778726760	1706624408	1546451076	1202690440	1559477453	8.01881e+08	1.43599e+09	5.58358e+07	1133111440	1625251516	1621790040	High	Peak Found	High	High	High	High	High	High	High	High	High	High	High	High	High	High		Accession_310183	29.0889
FALSE	High	IsMasterProtein	7606	1	Accession_13079	FALSE	0	18	11	46	11	700	76.4	8.73	3.30198e+08	4.8811e+08	9.26726e+07	2.07424e+08	7.08317e+08	7.67292e+08	1.29381e+09	6.41539e+08	3.42582e+08	4.17908e+08	4.26539e+08	874704825	713777281	1670323547	2.85417e+09	3607110143	Peak Found	Peak Found	Peak Found	Peak Found	High	High	High	High	High	Peak Found	High	High	High	High	High	High		Accession_13079	28.7268
FALSE	High	IsMasterProtein	27879	1	Accession_66413	FALSE	0	21	4	63	4	235	26.1	4.7	101687273	155891937	4.46237e+06	3.84749e+06	3.11107e+08	360942046	813642760	1.34543e+09	1324973523	1.01985e+09	1.21122e+09	1.54893e+09	271961951	2456754855	1949793437	2151119816	Peak Found	Peak Found	Peak Found	Peak Found	High	Peak Found	High	High	High	High	High	High	High	High	High	High		Accession_66413	27.0527
FALSE	High	IsMasterProtein	22039	1	Accession_370003	FALSE	0	29	3	42	3	65	7.5	9.82	281708408	287290120	267225100	252278480	722154452	800928576	801824864	1474941630	1722879208	1506784358	1533528352	285288312	796557856	3.24792e+08	83221544	85619582	High	High	Peak Found	Peak Found	High	High	High	High	High	High	High	High	High	High	High	Peak Found		Accession_370003	28.5012
FALSE	High	IsMasterProtein	7026	1	Accession_50674	FALSE	0.001	33	3	11	3	89	9.9	4.93	1.25546e+08	2.89365e+08	1.16801e+08	1.27562e+08	311966032	475395388	647210869	596078864	574468998	352227264	382603968	312520596	240709678	638750172	439628570	649784252	Peak Found	Peak Found	Peak Found	Peak Found	Peak Found	High	High	High	High	Peak Found	High	Peak Found	High	High	High	High		Accession_50674	27.3409
FALSE	High	IsMasterProtein	14978	1	Accession_423249	FALSE	0	8	3	46	3	412	43.2	7.37	7580291		1.98795e+06	5.80536e+06	258295651	206319230	1.59211e+08	484226640	551083376	815628460	867442276	417513000	502750520	527185192	588401456	513887324	Peak Found	Not Found	Peak Found	Peak Found	High	High	High	High	High	High	High	High	High	High	High	High		Accession_423249	23.3053
FALSE	High	IsMasterProtein	8014	1	Accession_195373	FALSE	0.001	20	3	17	3	145	16.2	6.15	887416768	283704128	440030457	4.99253e+08	268395048	289259672	289026208	47957416	16617853	235527486	307377720	285319417	1.90581e+08	106157032	1.27153e+08	87948616	High	High	High	High	High	High	High	High	Peak Found	High	High	Peak Found	High	Peak Found	Peak Found	Peak Found		Accession_195373	30.1317
FALSE	High	IsMasterProtein	22721	1	Accession_167100	FALSE	0.007	4	1	3	1	202	22.2	4.83	90781696	124805000	91797904	55205924	13706748	287293728	301064480	254230464	262401408	118227512	81755520	517073408	407643392	288412864	210620448	210085232	High	Peak Found	High	Peak Found	Peak Found	Peak Found	Peak Found	Peak Found	Peak Found	Peak Found	Peak Found	High	Peak Found	Peak Found	Peak Found	Peak Found		Accession_167100	26.8525
FALSE	High	IsMasterProtein	26327	1	Accession_113871	FALSE	0	14	1	21	1	101	10.5	3.75	286545440	327576474	2.70866e+08	234631808	205185337	402783712	258019574	182978499	169943393	165746606	116061042	7.77813e+07	1.34844e+08	59010640	8.95908e+07	9.57661e+07	Peak Found	High	High	High	High	High	High	High	High	High	High	Peak Found	High	Peak Found	High	Peak Found		Accession_113871	28.5266
FALSE	High	IsMasterProtein	2076	1	Accession_450230	FALSE	0.003	6	1	5	1	194	22.1	5.05	82230368	39595340	41190164		122265784	95712896	123230728	184180208	144763488	197837952	253975568	379513664		350802080	181883584	344984032	Peak Found	Peak Found	Peak Found	Peak Found	Peak Found	Peak Found	High	Peak Found	High	High	High	Peak Found	High	Peak Found	Peak Found	Peak Found		Accession_450230	26.7127
FALSE	High	IsMasterProtein	12362	1	Accession_174710	FALSE	0.002	12	2	8	2	207	22.1	5.08	32006096	45382952	8455008	20192748	2.01794e+08	35761808	198567440	370575110	164880846	6.31939e+06	1.30277e+08		22190090	48014204	560652882	6.522e+08	Peak Found	Peak Found	Peak Found	Peak Found	Peak Found	Peak Found	Peak Found	High	Peak Found	Peak Found	High	Peak Found	High	High	High	High		Accession_174710	25.3862
FALSE	High	IsMasterProtein	9008	1	Accession_44558	FALSE	0.001	28	2	10	2	69	7.5	11.05	965442128	730208384	502818976	486503728	9845278	7.80569e+06	3.14074e+06	2.82261e+06		901251	6403449	17111086	7.07704e+06	8.3052e+06	28826536	31702811	High	High	High	High	Peak Found	Peak Found	Peak Found	Peak Found	Not Found	Peak Found	Peak Found	Peak Found	Peak Found	Peak Found	Peak Found	Peak Found		Accession_44558	30.2527
FALSE	High	IsMasterProtein	6384	1	Accession_90147	FALSE	0.003	18	4	6	4	256	29.8	5.22	95307493	9.43665e+07	47446830	9.875e+07	146234951	120039836	116667390	179918346	166784140	8.82542e+07	1.95941e+08	205162496	1.74766e+06	200894624	242337856	253998504	Peak Found	Peak Found	Peak Found	Peak Found	Peak Found	Peak Found	Peak Found	High	Peak Found	Peak Found	Peak Found	Peak Found	Peak Found	Peak Found	High	High		Accession_90147	26.9326
FALSE	High	IsMasterProtein	23312	1	Accession_9813	FALSE	0.007	7	1	3	1	111	12.2	7.49	474001056	429582528	285156832	340960576	90671688	92165488	87695488	27329622	38014628	43933844	59656052	40739708	23554202	27232200	163889808	141655968	High	High	Peak Found	High	Peak Found	Peak Found	Peak Found	Peak Found	Peak Found	Peak Found	Peak Found	Peak Found	Peak Found	Peak Found	Peak Found	Peak Found		Accession_9813	29.2352
FALSE	High	IsMasterProtein	11916	1	Accession_58812	FALSE	0.001	17	2	14	2	120	13.3	5.26	1.46175e+08	30033525	24832988	7.58001e+07	193347554	210628356	125280994	309774208	145597047	149801313	111448032	7.65102e+07	69523978	6.68786e+07	5.10442e+07	9.78095e+06	High	High	Peak Found	High	High	High	High	High	High	High	High	Peak Found	Peak Found	Peak Found	Peak Found	Peak Found		Accession_58812	27.547
FALSE	High	IsMasterProtein	23483	1	Accession_229864	FALSE	0.005	3	2	4	2	497	55.2	4.54	183332132	185068000	3.82604e+08	347697132		102677728	96673960	42016300			29077456	23911556		35964056	109279392	166899610	High	Peak Found	High	High	Not Found	Peak Found	Peak Found	High	Not Found	Not Found	Peak Found	Peak Found	Not Found	Peak Found	Peak Found	Peak Found		Accession_229864	27.8814
FALSE	High	IsMasterProtein	12354	1	Accession_333249	FALSE	0.001	8	1	9	1	143	14.8	5.2					3148644		4041263	105803072	142241136	18799248	230680662	123300104	40609604	161122672	268925440	249583232	Not Found	Not Found	Not Found	Not Found	Peak Found	Not Found	Peak Found	High	Peak Found	Peak Found	High	High	Peak Found	High	High	High		Accession_333249
FALSE	High	IsMasterProtein	27532	1	Accession_90142	FALSE	0.003	6	2	5	2	403	46	6.4	64396948	45929936	29126948	19502612	98534048	184520942	93787384	132148736	121362096	110584576	42779060	42719516		55317114	104916820	117427192	Peak Found	Peak Found	Peak Found	Peak Found	High	High	High	Peak Found	Peak Found	Peak Found	Peak Found	Peak Found	Not Found	Peak Found	High	High		Accession_90142	26.379
FALSE	High	IsMasterProtein	8585	1	Accession_26934	FALSE	0.001	15	3	11	3	247	26.3	6.96	27606402	23796545	23841948	39190552	6856611	63230754	4.24831e+07	79475332	98394196	22372744	9.05468e+07	46004369		138315152	3.9228e+07	80006353	Peak Found	Peak Found	Peak Found	Peak Found	Peak Found	Peak Found	High	High	High	High	High	High	Not Found	High	Peak Found	Peak Found		Accession_26934	25.1669
FALSE	High	IsMasterProtein	15318	1	Accession_216171	FALSE	0.001	17	4	15	4	256	27.6	9.44					61239880			95166328	61499428	75809384	116315176			187306208		88789056	Peak Found	Peak Found	Not Found	Peak Found	High	High	High	Peak Found	High	High	High	High	High	High	Peak Found	High		Accession_216171
FALSE	High	IsMasterProtein	9667	1	Accession_477741	FALSE	0.001	7	2	13	2	254	28.6	9.01	101765204	81966852	16987586	55771630	19622506	8614061	7749655	55342402	38949626	22555688	39893696	52181210	40676681	55160756	1.6355e+06	1.53052e+06	Peak Found	High	High	Peak Found	High	Peak Found	Peak Found	High	High	High	High	High	High	High	Peak Found	Peak Found		Accession_477741	27.0203
FALSE	High	IsMasterProtein	27385	1	Accession_290424	FALSE	0.002	13	2	7	2	208	23.1	5.31	5.17907e+06	6.78638e+06		3466814	67049481	5.19544e+06	1.66628e+07	26785583	2.02651e+07	20539088	23966142	47832637	8.06041e+07	69136800	57984262	6.24132e+07	Peak Found	Peak Found	Not Found	Peak Found	Peak Found	High	Peak Found	Peak Found	Peak Found	Peak Found	Peak Found	High	High	High	High	High		Accession_290424	22.7411
FALSE	High	IsMasterProtein	25775	2	Accession_369816	FALSE	0.003	9	1	4	1	118	13.6	9	97409360	42623316	12676866	32651957						21719996	10404679	10570689		26027906	24462682	42439726	High	High	High	High	Not Found	Not Found	Not Found	Not Found	Not Found	Peak Found	Peak Found	Peak Found	Not Found	Peak Found	Peak Found	Peak Found		Accession_369816	26.9537
FALSE	High	IsMasterProtein	10081	1	Accession_3119	FALSE	0.001	7	3	9	3	551	61.7	6.14					11241000	19356510	20384600	15354664		17483382	15850443	23049684	29838692	19666108	7.5713e+06	15569068	Not Found	Not Found	Not Found	Not Found	Peak Found	High	High	Peak Found	Not Found	High	Peak Found	High	High	High	Peak Found	Peak Found		Accession_3119
FALSE	High	IsMasterProtein	17258	1	Accession_90141	FALSE	0	15	6	25	6	480	55.4	5.01	562933479	1010398168	768567796	6.17755e+08	1010224448	415675178	227626203	5.97963e+08	653826648	612473036	1.68799e+09	6.8305e+08	1.19726e+08	1050192919	1.31575e+09	1.07543e+09	Peak Found	Peak Found	Peak Found	Peak Found	High	High	Peak Found	Peak Found	High	High	High	High	High	High	High	High		Accession_90141	29.48
FALSE	High	IsMasterProtein	17531	1	Accession_474869	FALSE	0	8	2	56	2	152	16.6	7.33	87662744	8.60042e+07	2.11886e+08	145420123	117558184	2.11589e+08	3.44636e+08	1.56616e+08	6.94787e+07	1.31041e+08	1.59347e+08	1.45183e+08	1.34405e+08	2.95311e+08	1.93685e+08	1.83511e+08	Peak Found	Peak Found	Peak Found	Peak Found	High	High	High	High	High	High	High	High	High	High	High	High		Accession_474869	26.8178
FALSE	High	IsMasterProtein	18776	1	Accession_406055	FALSE	0.003	3	2	5	2	649	67.5	4.73	1.20815e+08	171518408	216204236	135801536	114352817	213670772	245145564	129231379	125022230	79741190	1.02007e+08	142827570	9154707	130772924	97249914	104908508	Peak Found	Peak Found	Peak Found	Peak Found	Peak Found	Peak Found	Peak Found	High	High	Peak Found	Peak Found	Peak Found	High	Peak Found	Peak Found	High		Accession_406055	27.2831
FALSE	High	IsMasterProtein	27138	1	Accession_154836	FALSE	0.003	13	2	5	2	149	17.2	9.04	1.14744e+08	50277170	6.01315e+06	1.29167e+08	4.21766e+07	113199896	7.05384e+07	165642482	88639556	87328852	193532240	1.50167e+08	185583504	294002680	143868503	103341484	Peak Found	Peak Found	Peak Found	Peak Found	High	Peak Found	Peak Found	High	Peak Found	Peak Found	High	Peak Found	High	Peak Found	Peak Found	Peak Found		Accession_154836	27.2087
FALSE	High	IsMasterProtein	13254	1	Accession_388322	FALSE	0.003	3	1	6	1	242	27.4	6.38		50955487	1.03751e+07	18602060	7595067	48364398	30079682	60688640	160344736		86533236	95593196	2.03474e+06	81914156	52870629	100764812	Not Found	Peak Found	Peak Found	Peak Found	Peak Found	Peak Found	Peak Found	High	Peak Found	Not Found	High	High	Peak Found	High	High	Peak Found		Accession_388322
FALSE	High	IsMasterProtein	9222	1	Accession_140928	FALSE	0.001	8	2	13	2	416	43.7	8.18	56474296	36555708	33577820	48854276	42035904	55547664	120654988	30019700	24826998	38656320	54538892	41151720	32393638	41722444	22013106	19144738	High	High	High	High	High	High	High	High	High	Peak Found	High	Peak Found	High	High	Peak Found	High		Accession_140928	26.175
FALSE	High	IsMasterProtein	2430	1	Accession_392534	FALSE	0.005	3	1	3	1	375	42.2	4.6	50666816					8145269					1.97574e+06	14646942	26172098	21889784	12127117	12960839	Peak Found	Not Found	Not Found	Not Found	Not Found	Peak Found	Not Found	Not Found	Not Found	Not Found	Peak Found	High	High	High	Peak Found	Peak Found		Accession_392534	26.0212
FALSE	High	IsMasterProtein	18762	1	Accession_161281	FALSE	0	51	31	436	31	766	83.8	5.62	4.04588e+09	3.21699e+09	4.24144e+09	2883909026	2.70375e+09	5549284022	3.94316e+09	5.511e+09	5.30251e+09	4.75701e+09	4.77203e+09	1.16564e+10	1.28204e+10	1.49809e+10	1.06823e+10	1.18434e+10	High	High	High	High	High	High	High	High	High	High	High	High	High	High	High	High		Accession_161281	32.2951
FALSE	High	IsMasterProtein	20634	1	Accession_361796	FALSE	0.001	7	3	16	3	505	53.2	9.82	433356647	16152677	1.00755e+08	606047350	2.12879e+08	2.46636e+09	3716025597	4.53655e+09	1.9641e+07	2.75261e+08	277746844	1909378916	3.32133e+08	2833187058	1329413312	7816029614	Peak Found	High	Peak Found	High	High	Peak Found	Peak Found	High	High	Peak Found	High	High	High	High	High	High		Accession_361796	29.1038
FALSE	High	IsMasterProtein	27063	1	Accession_17849	FALSE	0	24	4	25	4	181	19.9	4.96	4.14637e+08	545761927	393745470	376796853	467103714	660122320	491203160	284607420	152725454	236914494	297020780	5.70744e+08	5.6958e+08	5.7661e+08	413698833	4.0306e+08	High	High	High	Peak Found	Peak Found	High	Peak Found	High	High	High	Peak Found	High	High	High	High	High		Accession_17849	29.045
FALSE	High	IsMasterProtein	12144	3	Accession_131458	FALSE	0	31	10	81	5	394	42.2	5.8	257217484	2.20324e+08	195310921	360146446	305701989	4.14726e+08	3.73787e+08	3.29912e+08	4.28882e+08	382116109	4.78079e+08	3.27146e+08	3.29651e+08	439872616	3.28007e+08	4.24032e+08	High	High	Peak Found	High	High	High	High	High	High	High	High	High	High	High	High	High		Accession_131458	28.3661
FALSE	High	IsMasterProtein	8341	1	Accession_87042	FALSE	0.001	11	4	33	4	349	37.3	6.95	144946066	240454296	319920424	198613678	6.3123e+07	449349320	389062148	329615464	308445444	183972392	209884090	4.92751e+08	2.80158e+08	511963840	575539456	528725365	Peak Found	High	High	High	High	High	High	High	High	High	Peak Found	High	High	High	High	High		Accession_87042	27.548
FALSE	High	IsMasterProtein	15119	1	Accession_360952	FALSE	0.001	15	12	37	12	860	91.5	5.71	6.35869e+07	1.06833e+08	1.2969e+08	1.28298e+08	2.0262e+08	245858441	2.20866e+08	219379618	3.13543e+08	2.71349e+08	4.23795e+08	6.12452e+08	709850724	3.69011e+08	419600592	377075985	High	Peak Found	High	High	High	High	High	High	High	High	High	High	High	High	High	High		Accession_360952	26.3491
FALSE	High	IsMasterProtein	21001	1	Accession_342046	FALSE	0	27	7	24	6	316	35.2	5.54	133984069	163477990	188104865	135086197	257873022	151140662	1.54804e+08	3.05557e+07	8.91709e+06	1.76767e+08	234634648	562055890	571344421	889495067	258093353	697873237	Peak Found	Peak Found	Peak Found	Peak Found	Peak Found	High	High	High	High	Peak Found	High	Peak Found	High	High	High	High		Accession_342046	27.4307
FALSE	High	IsMasterProtein	5889	2	Accession_386900	FALSE	0.001	40	3	19	3	94	10.4	5.11	6.52663e+07	169340508	29865162	147268541	578710322	62065842	6.74107e+07	64886238	223246886	161566190	1.40539e+08	3.22436e+08	2.93647e+08	8.85218e+08	583508420	688271699	Peak Found	Peak Found	Peak Found	High	Peak Found	High	Peak Found	High	High	High	Peak Found	High	High	High	High	High		Accession_386900	26.3908
FALSE	High	IsMasterProtein	6360	1	Accession_119180	FALSE	0.001	16	7	41	7	500	57.1	5.15	163178796	117039762	75448471	2.20576e+08	1.71323e+08	3.67112e+08	134867154	4.99084e+08	426737386	2.96781e+08	3.40846e+08	154965589	2.61881e+08	1.56966e+08	26193661	3.88904e+07	High	High	High	High	High	High	High	High	High	High	High	High	High	High	Peak Found	Peak Found		Accession_119180	27.7162
FALSE	High	IsMasterProtein	27456	3	Accession_463213	FALSE	0.001	31	8	46	5	301	32.4	5.96	7.99952e+07	55020332	75720090	43883296	123895168	79079514	50628828	1.38697e+08	107048748	2.03264e+08	205873996	296205224	493514496	453602752	228142254	254085966	Peak Found	Peak Found	Peak Found	Peak Found	Peak Found	High	Peak Found	High	High	High	High	High	High	High	High	Peak Found		Accession_463213	26.6705
FALSE	High	IsMasterProtein	341	1	Accession_245006	FALSE	0	39	5	25	5	160	17.2	10.92	3.51958e+07	31040088	1.22544e+07	18078465	2.12597e+07	57581371	25005074	7.519e+07	8.15183e+07	83253653	127702563	351207038	514836582	3.46332e+08	137956210	1.70346e+08	Peak Found	Peak Found	Peak Found	Peak Found	Peak Found	Peak Found	Peak Found	Peak Found	High	High	High	High	High	High	High	High		Accession_245006	25.5231
FALSE	High	IsMasterProtein	11845	1	Accession_244986	FALSE	0.001	36	3	17	3	106	12.3	9.89	27861658	28434843	29669197	26572740	75396794	69411904	57870184	74426511	84932556	80584917	108506762	278032776	267251306	3.07347e+08	200836004	1.76639e+08	Peak Found	Peak Found	Peak Found	Peak Found	High	High	Peak Found	High	High	High	High	High	High	High	High	High		Accession_244986	25.188
FALSE	High	IsMasterProtein	10967	1	Accession_245017	FALSE	0.001	33	3	12	3	131	14.6	11.5	12244666		5113882	10222158	62776406	61932668	47867692	81649626		107489812	102313204	259197464	371543552	292292296	191530664	183673952	Peak Found	Not Found	Peak Found	Peak Found	Peak Found	Peak Found	Peak Found	Peak Found	Not Found	Peak Found	High	High	High	High	High	High		Accession_245017	23.9999
FALSE	High	IsMasterProtein	12627	1	Accession_367332	FALSE	0.001	4	3	10	3	886	96.4	5.68	155211728	268271440	292659424	237200720	4.8673e+06	46301524	54684864	9.90914e+07	9.28371e+06	7.03097e+06	11040602	1.89625e+07	43765286	143550054	180453204	120401240	Peak Found	Peak Found	Peak Found	Peak Found	High	High	Peak Found	Peak Found	High	High	High	High	Peak Found	High	High	High		Accession_367332	27.6441
FALSE	High	IsMasterProtein	7172	1	Accession_245001	FALSE	0.002	16	2	8	2	133	15	9.99	34855479	56090520	17243578	14308216	58335338	62749736	83811020	60889944	58383128	69219528	73985368	157044720	129578176	183161200	135954044	124820304	Peak Found	Peak Found	Peak Found	Peak Found	High	High	High	Peak Found	Peak Found	High	High	High	High	High	Peak Found	Peak Found		Accession_245001	25.5131
FALSE	High	IsMasterProtein	15966	31	Accession_163790	FALSE	0	10	6	55	3	594	64.5	6.02	91216215	125064874	81171591	106207871	99236859	6.37765e+06	137059631	7680709	3.6214e+07	5.58432e+07	1.11414e+07	5.36302e+07	8.07051e+06	71421152	13330600	23498562	Peak Found	Peak Found	Peak Found	Peak Found	High	Peak Found	Peak Found	Peak Found	Peak Found	Peak Found	Peak Found	High	High	High	Peak Found	High		Accession_163790	26.8701
FALSE	High	IsMasterProtein	3359	1	Accession_367330	FALSE	0.002	8	4	7	4	598	64.4	6.37	6456256	5.84657e+07	2.63604e+07	1.74596e+07	49832154	12586399	6.31655e+07	4.94014e+07	4.34869e+07	59742586	74216638	78316391	1.04689e+08	96525577	18513700	114166516	Peak Found	Peak Found	Peak Found	Peak Found	High	Peak Found	Peak Found	Peak Found	High	High	High	High	High	Peak Found	Peak Found	Peak Found		Accession_367330	23.0871
FALSE	High	IsMasterProtein	26651	1	Accession_176742	FALSE	0.001	13	5	12	5	403	45.3	5.82	1.76335e+07	14618188	6024159	15802494	6.11457e+07	10958855	1.30401e+07	18028905	10549502	1.96337e+07	7.91791e+07	2.97347e+07	109403440	4.03787e+07	36083357	19805484	Peak Found	Peak Found	Peak Found	Peak Found	Peak Found	Peak Found	Peak Found	High	Peak Found	High	High	High	High	High	High	High		Accession_176742	24.532
FALSE	High	IsMasterProtein	18113	1	Accession_154653	FALSE	0.003	16	1	5	1	86	9.5	9.98				1.93535e+06	1.97494e+07	3.19817e+06		2188440	14981104	2.47498e+07	13269643	66135649	125306820	70459213	37459141	11810202	Not Found	Not Found	Not Found	Peak Found	High	Peak Found	Not Found	High	High	Peak Found	Peak Found	High	High	Peak Found	Peak Found	Peak Found		Accession_154653
FALSE	High	IsMasterProtein	7766	1	Accession_475820	FALSE	0.002	6	3	8	3	533	59.9	5.76	6.37957e+06	20020540	1.36037e+07	7.845e+06	9.35813e+06	6840697	1.604e+06	1.07471e+07	3.00283e+06	5.97115e+06	9469505	23619264	5.78612e+07	37312220	21784434	1.77216e+07	Peak Found	Peak Found	Peak Found	Peak Found	Peak Found	High	Peak Found	Peak Found	High	Peak Found	Peak Found	High	High	High	High	High		Accession_475820	23.0601
FALSE	High	IsMasterProtein	1631	4	Accession_163791	FALSE	0	14	4	31	3	384	42.8	6.62					2.47428e+06	4.12475e+06	3.12371e+06	6635142	8.22764e+06	8149951		23281904	20421368	47469300	1.91357e+07	2.47231e+07	Not Found	Not Found	Not Found	Not Found	Peak Found	Peak Found	Peak Found	Peak Found	Peak Found	High	Not Found	Peak Found	High	High	Peak Found	Peak Found		Accession_163791
FALSE	High	IsMasterProtein	12168	1	Accession_58969	FALSE	0.003	19	3	6	3	182	20.7	5	7.29384e+06	8.07954e+06	3.02889e+06	6.68053e+06	1.54741e+07	1.4615e+07	13620323	28201257	48376356								High	High	Peak Found	High	Peak Found	Peak Found	Peak Found	High	High	Peak Found	Peak Found	Peak Found	Not Found	Peak Found	Peak Found	Peak Found		Accession_58969	23.2509
FALSE	High	IsMasterProtein	4561	4	Accession_319456	FALSE	0	13	4	37	3	383	42.6	6.42	2.18453e+06		3.42619e+06			6546688	6.5207e+06						22924328	3.41203e+06	22517287	19705080	Peak Found	Peak Found	Peak Found	Peak Found	Peak Found	Peak Found	Peak Found	Peak Found	Peak Found	Peak Found	Peak Found	High	High	High	High	High		Accession_319456	21.4585
FALSE	High	IsMasterProtein	2256	4	Accession_8952	FALSE	0	39	22	192	14	542	57.8	5.02	4.2224e+09	3475026386	3.50602e+09	3.20454e+09	3.44158e+09	1.87179e+09	1429527125	2.67272e+09	2.65581e+09	2.75097e+09	3310711484	2393492834	4458725625	3.08686e+09	3582734729	3165028986	High	High	High	High	High	High	High	High	High	High	High	High	High	High	High	High		Accession_8952	32.3531
FALSE	High	IsMasterProtein	24450	1	Accession_219236	FALSE	0.001	14	3	13	3	268	28.2	5.25	4.4652e+07	420212682	940725066	75594312	39132612	86710976	76755308	1.67094e+08	793455562	91147488	67256134	1.22921e+08	8.61391e+07	1.18535e+08	9.80147e+07	126502633	Peak Found	High	Peak Found	Peak Found	Peak Found	High	Peak Found	Peak Found	High	Peak Found	Peak Found	High	Peak Found	High	High	High		Accession_219236	25.8359
FALSE	High	IsMasterProtein	14437	1	Accession_59606	FALSE	0.001	9	13	35	13	1771	196.5	6.57	3.13749e+08	2.38513e+08	86459853	153711997	1.54591e+08	160294868	142468972	105793205	108573679	146575208	111272325	283016049	375886812	203013854	153683367	197862756	High	Peak Found	Peak Found	High	High	High	Peak Found	High	High	High	High	High	High	High	High	High		Accession_59606	28.6565
FALSE	High	IsMasterProtein	18148	1	Accession_59611	FALSE	0.003	8	2	6	2	248	27.3	5.72	4.29585e+06	8.42085e+07	48626156	79756926	8.00682e+07	71053560	1.23474e+08	9.01119e+06	76686534	26224150	70509214	1.13291e+08	90445940	158304340	103760104	153074770	Peak Found	High	High	Peak Found	Peak Found	High	Peak Found	Peak Found	Peak Found	High	Peak Found	Peak Found	High	Peak Found	High	Peak Found		Accession_59611	22.5111
FALSE	High	IsMasterProtein	21654	1	Accession_241751	FALSE	0.003	7	3	6	3	528	56.3	6.32	1.23141e+07		78963112	65514742	156608336	152957776	192054896	3.29916e+07	1.48855e+07	1.31314e+07	20277074	86703973	53050428	110363356	2.93552e+07	3.37029e+07	Peak Found	Not Found	Peak Found	Peak Found	Peak Found	Peak Found	High	Peak Found	High	Peak Found	Peak Found	High	High	High	High	Peak Found		Accession_241751	24.0122
FALSE	High	IsMasterProtein	12727	1	Accession_342048	FALSE	0.003	8	3	6	3	422	49	6.73		68827502	1.6701e+07	2606353		30602745	2.65988e+07	14449900	45370190	18624198	3.43089e+06	96485565	5.83094e+06	150038068	3.79077e+07	72227740	Not Found	Peak Found	Peak Found	Peak Found	Not Found	Peak Found	Peak Found	Peak Found	Peak Found	High	Peak Found	High	High	High	High	Peak Found		Accession_342048
FALSE	High	IsMasterProtein	3368	1	Accession_475814	FALSE	0.001	15	4	11	4	315	34.1	5.72	42184372	28734522			26461104			8770129	36576496	34936080				69322896	30435798	44182312	Peak Found	Peak Found	Peak Found	Peak Found	Peak Found	Peak Found	Peak Found	Peak Found	High	Peak Found	Peak Found	Peak Found	High	High	High	High		Accession_475814	25.7654
FALSE	High	IsMasterProtein	18671	1	Accession_254117	FALSE	0.005	8	2	3	2	345	37.3	6.37	35248788	26899930	19097770	10952164	19217694	24182512	56917648	10777589		16098057	14334039	8781798	22799634	22496152			Peak Found	Peak Found	Peak Found	Peak Found	Peak Found	High	Peak Found	Peak Found	Not Found	Peak Found	High	Peak Found	High	Peak Found	Not Found	Not Found		Accession_254117	25.5267
FALSE	High	IsMasterProtein	27326	4	Accession_317350	FALSE	0.001	8	2	33	1	358	39.9	7.23					2.19856e+06			61051904					2.6243e+06		8819219	1.62726e+06	Not Found	Not Found	Not Found	Not Found	Peak Found	Not Found	Not Found	Peak Found	Not Found	High	Not Found	High	Peak Found	High	High	Peak Found		Accession_317350
FALSE	High	IsMasterProtein	3761	1	Accession_367339	FALSE	0.007	3	2	3	2	527	56.1	7.27	4223585	3.52413e+06								1.05295e+06	1.93211e+06	6.00177e+06	41903484		7.00635e+06		Peak Found	Peak Found	Peak Found	Peak Found	Peak Found	Peak Found	Peak Found	Peak Found	Peak Found	Peak Found	Peak Found	Peak Found	High	High	Peak Found	High		Accession_367339	22.4469
FALSE	High	IsMasterProtein	17093	1	Accession_105639	FALSE	0.003	7	2	5	2	385	42	4.93	5051819			2950368		9220070	8566856			1.48307e+06				4075512	3261967		Peak Found	Peak Found	Peak Found	Peak Found	Peak Found	High	High	Peak Found	Peak Found	Peak Found	Peak Found	Peak Found	Peak Found	High	High	Peak Found		Accession_105639	22.6999
FALSE	High	IsMasterProtein	7200	1	Accession_172847	FALSE	0	62	30	1687	30	450	47.9	8.35	2.52323e+09	2.26031e+09	1.60212e+09	1.2685e+09	9.51081e+10	1.10662e+11	1.00511e+11	2.27389e+11	1.55405e+11	2.33476e+11	2.54645e+11	3.29994e+11	3.0612e+11	4.00258e+11	2.07065e+11	2.05313e+11	High	High	High	Peak Found	High	High	High	High	High	High	High	High	High	High	High	High		Accession_172847	31.6229
FALSE	High	IsMasterProtein	26989	2	Accession_172910	FALSE	0	79	58	2986	57	734	79.2	4.98	2.68755e+10	2.86616e+10	1.90403e+10	1.97048e+10	9.90413e+10	1.40129e+11	1.11489e+11	2.27074e+11	1.4198e+11	2.14499e+11	1.92849e+11	2.35212e+11	2.39898e+11	2.93709e+11	1.38463e+11	1.48355e+11	High	Peak Found	High	Peak Found	High	High	High	High	High	High	High	High	High	High	High	High		Accession_172910	34.9786
FALSE	High	IsMasterProtein	20835	1	Accession_285450	FALSE	0	47	21	752	21	538	60.7	5.17	4.35976e+10	3.48111e+10	2.6722e+10	2.8162e+10	3.23677e+10	2.62166e+10	2.89057e+10	2.64121e+10	1.79891e+10	2.69724e+10	2.63661e+10	1.96044e+10	1.45948e+10	2.63513e+10	6.86543e+09	7.56284e+09	High	High	High	High	High	High	High	High	High	High	High	High	High	High	High	High		Accession_285450	35.6622
FALSE	High	IsMasterProtein	6301	2	Accession_267086	FALSE	0	36	11	227	11	335	36.5	4.58	3.6804e+09	2.79005e+09	3.32424e+09	4.27061e+09	7.49136e+09	1.55165e+10	1.53752e+10	2.98058e+10	2.61111e+10	2.25096e+10	2.44012e+10	1.16638e+10	8.61229e+08	1.6377e+10	1.72471e+10	1.44355e+10	High	Peak Found	High	High	High	High	High	High	High	High	High	Peak Found	Peak Found	Peak Found	Peak Found	Peak Found		Accession_267086	32.1556
FALSE	High	IsMasterProtein	26729	1	Accession_118275	FALSE	0.006	5	2	3	2	399	45.5	9.03	22455387740	22351822348	21198529176	16243086432	244412458	21865246720	18275355471	5334847895	4687532297	4.00304e+08	160932368	2.5836e+09	1.67405e+08	2284782504	1125027666	1212466915	Peak Found	Peak Found	Peak Found	High	Peak Found	Peak Found	Peak Found	Peak Found	High	Peak Found	Peak Found	Peak Found	Peak Found	High	Peak Found	Peak Found		Accession_118275	34.7263
FALSE	High	IsMasterProtein	20829	1	Accession_172897	FALSE	0	31	9	164	9	244	27.8	8.53	118824044	23596072	5.07543e+07	302200656	4.79933e+09	3432491815	2.71382e+09	8.05741e+09	5.57986e+09	1.02295e+10	1.18929e+10	1.17301e+10	16313652403	1.21689e+10	7.87066e+09	7549224047	Peak Found	Peak Found	Peak Found	Peak Found	High	High	High	High	High	High	High	High	High	High	High	High		Accession_172897	27.265
FALSE	High	IsMasterProtein	24827	1	Accession_172853	FALSE	0	47	7	187	7	204	21.4	8.05	1.10948e+09	5.7767e+07	57126678	7.49433e+08	3.1404e+09	3.05236e+09	1.71589e+09	6.60787e+09	1.62617e+09	6.78676e+09	8713302436	7.64223e+09	1.15771e+10	1.29406e+10	5.77389e+09	5.90957e+09	Peak Found	Peak Found	Peak Found	Peak Found	High	High	High	High	High	High	High	High	High	High	High	High		Accession_172853	30.4546
FALSE	High	IsMasterProtein	19857	1	Accession_284690	FALSE	0	45	16	245	16	340	37.9	4.75	5.24213e+09	5.57367e+09	6.02466e+09	5073302112	7.72104e+09	8.01338e+09	8.73189e+09	4.24434e+09	2.31373e+09	2.15618e+09	2.11306e+09	2.02736e+09	4.42007e+09	3.31615e+09	2.58056e+09	3.21212e+09	High	High	High	High	High	High	High	High	High	High	High	High	High	High	High	High		Accession_284690	32.6588
FALSE	High	IsMasterProtein	5422	3	Accession_60971	FALSE	0	37	6	103	4	114	12.8	5.72	8834968032	7.9667e+09	7.40975e+09	1.03183e+10	3.95524e+09	3.61289e+09	4.93909e+09	2.18139e+09	2.83965e+09	2.05884e+09	4.65959e+09	3089015978	1.34283e+09	3900984919	1.72976e+09	1541794988	High	High	High	High	High	High	High	High	High	High	High	High	High	High	High	High		Accession_60971	33.3974
FALSE	High	IsMasterProtein	25239	1	Accession_395028	FALSE	0	40	19	267	19	597	64.9	9.11	1.23789e+08	1.02737e+08	6.14244e+07	1.12036e+08	2764591376	3.19336e+09	2.86833e+09	6.06438e+09	3.44012e+09	5.72676e+09	6.48639e+09	4.10064e+09	4.54306e+09	7.67226e+09	5.69293e+09	5.29925e+09	Peak Found	Peak Found	Peak Found	Peak Found	High	High	High	High	High	High	High	High	High	High	High	High		Accession_395028	27.3158
FALSE	High	IsMasterProtein	12030	1	Accession_153917	FALSE	0.002	8	1	11	1	96	10.8	5.5	5341167104	3542648064	2459566080	3176341248	4095210624	4444007936	2756143360	4674917632	4533146496	5269022208	4748670464	2388015360	3.59626e+09	2780105216	2202821568	3397135360	High	Peak Found	High	Peak Found	Peak Found	Peak Found	Peak Found	High	High	Peak Found	Peak Found	High	High	High	High	High		Accession_153917	32.6891
FALSE	High	IsMasterProtein	415	1	Accession_100134	FALSE	0	57	8	119	8	200	22.9	5.3	3986054283	3149959721	3.47408e+09	3288403687	2.67425e+09	3901593983	3.75611e+09	3.35829e+09	2632554970	1.89918e+09	2.75798e+09	5.1578e+09	4.36514e+09	5295996241	4423282460	3.99373e+09	High	High	High	High	High	High	High	High	High	High	High	High	High	High	High	High		Accession_100134	32.2729
FALSE	High	IsMasterProtein	20789	1	Accession_301255	FALSE	0	45	12	234	12	318	35.2	4.92	3.9435e+07	6.22263e+06	3.00119e+07	1.35595e+07	1.65009e+09	2.08414e+09	1.86986e+09	3835373403	2093987700	3.28812e+09	4.18288e+09	3572855427	5.25237e+09	5.37593e+09	2.92562e+09	4.40046e+09	Peak Found	Peak Found	Peak Found	Peak Found	High	High	High	High	High	High	High	High	High	High	High	High		Accession_301255	25.6865
FALSE	High	IsMasterProtein	28103	1	Accession_37347	FALSE	0	25	9	210	9	337	38.7	4.81	1.91045e+09	1.83193e+09	1.33143e+09	1.35743e+09	4174619532	2.97721e+09	3425976664	3.45821e+09	2.1437e+09	2.98577e+09	3.65848e+09	3.42707e+09	1.63945e+09	4018814842	1182485670	1.44278e+09	High	High	High	High	High	High	High	High	High	High	High	High	High	High	High	High		Accession_37347	31.2267
FALSE	High	IsMasterProtein	494	1	Accession_172854	FALSE	0	30	6	191	6	251	27.1	9.28	5.47228e+08	5.14818e+07	3.18036e+07	2.68601e+07	1.40323e+09	1.71604e+09	1.83015e+09	2.478e+09	1.73429e+09	2.59128e+09	3.31413e+09	5.01139e+09	4.81591e+09	6.02823e+09	4.01931e+09	3.74618e+09	High	Peak Found	Peak Found	Peak Found	High	High	High	High	High	High	High	High	High	High	High	High		Accession_172854	29.4455
FALSE	High	IsMasterProtein	15080	1	Accession_402860	FALSE	0	71	13	108	13	174	20.1	5.01	70101248			2.06958e+07	1.09223e+09	9.70059e+08	1.65431e+09	3108165744	2166124277	3.09273e+09	3.07319e+09	3.45328e+09	3.89891e+09	4678815463	2816819748	3.12752e+09	Peak Found	Peak Found	Peak Found	Peak Found	High	High	High	High	High	High	High	High	High	High	High	High		Accession_402860	26.4973
FALSE	High	IsMasterProtein	10286	1	Accession_100129	FALSE	0	14	2	34	2	129	14	5.22	1.49535e+09	1.51794e+09	854550180	2.23949e+09	2161326288	1.10191e+09	7.01398e+08	1.97525e+09	1.68208e+09	1688418733	2.46475e+09	2.55434e+09	1936185356	3.7451e+09	1.73817e+09	2.34426e+09	High	High	High	High	High	High	Peak Found	High	High	High	High	High	High	High	High	High		Accession_100129	30.8784
FALSE	High	IsMasterProtein	22314	2	Accession_105499	FALSE	0	24	9	73	9	533	55.8	5.17	272691532	3.69165e+08	6.62141e+07	2.9517e+08	4.78224e+09	3.6847e+09	4804070796	3.51074e+09	2040951357	2.03459e+09	2.45538e+09	16541356	2.27085e+07	2.37476e+07	741088256	1.75697e+09	Peak Found	Peak Found	High	Peak Found	High	High	High	High	High	High	High	Peak Found	Peak Found	Peak Found	High	High		Accession_105499	28.4538
FALSE	High	IsMasterProtein	11618	1	Accession_239669	FALSE	0	12	6	136	6	608	64.5	4.34	2140363246	1.55858e+09	1.54827e+09	1.52726e+09	1.53652e+09	2.29763e+09	2.08785e+09	1511924722	1264768040	1.37277e+09	1642951816	1.25321e+09	1.21182e+09	1556539127	1414451835	1.85497e+09	High	High	High	High	High	High	High	High	High	High	High	High	High	High	High	High		Accession_239669	31.3883
FALSE	High	IsMasterProtein	27986	1	Accession_402912	FALSE	0.001	28	3	21	3	175	18.7	4.82	98217808	145821568	188721440	125464320	874329441	9.46587e+08	288584569	2080967376	1460566544	1816748536	2236212736	2366948512	2902404864	3391203552	2106215936	1987702788	High	Peak Found	Peak Found	Peak Found	High	High	High	High	High	High	High	High	High	High	High	High		Accession_402912	26.9795
FALSE	High	IsMasterProtein	25105	2	Accession_333330	FALSE	0	17	3	68	3	201	20.8	6.76	1115551824	222328020	575149322	851099368	343118185	933508686	672085968	907269892	678795728	1503485988	1859414256	2232951264	2784814388	2258533808	2921907044	2762550952	High	High	High	High	High	High	High	High	High	High	High	High	High	High	High	High		Accession_333330	30.4672
FALSE	High	IsMasterProtein	27255	1	Accession_134127	FALSE	0.004	10	1	6	1	89	9.7	9.04	1595607552	2113490688	2087948928	1928043392	2315715328	2224168704	2299687936	705764160	964463168	1397524608	1667063680	803514432	800300672	750943104	479399168	553592960	Peak Found	High	High	High	Peak Found	High	High	Peak Found	Peak Found	Peak Found	Peak Found	Peak Found	Peak Found	Peak Found	Peak Found	Peak Found		Accession_134127	30.9715
FALSE	High	IsMasterProtein	27603	1	Accession_203855	FALSE	0.003	5	1	7	1	146	15.9	8.37	1164041728	2120387712	3754213888	1605697536	1320728704	2734760816	2640592224	499278496	610500040	594894680	863091496	1053794336	423557984	498712832	1174014560	735769432	Peak Found	Peak Found	Peak Found	Peak Found	Peak Found	High	Peak Found	Peak Found	Peak Found	Peak Found	High	High	High	High	High	High		Accession_203855	30.5137
FALSE	High	IsMasterProtein	17606	1	Accession_1093	FALSE	0	30	8	60	8	313	34.2	4.93	3.37299e+08	391481115	4.72264e+08	4.12543e+08	350981489	2645232770	3561997613	2.09003e+09	1.33587e+09	1.60301e+09	1.83e+09	1.0532e+09	8.24021e+08	1233921500	1026385428	1.50379e+09	Peak Found	Peak Found	Peak Found	Peak Found	Peak Found	High	High	High	High	High	High	High	High	High	High	High		Accession_1093	28.7483
FALSE	High	IsMasterProtein	2863	1	Accession_305727	FALSE	0.006	11	1	3	1	83	9.1	5.35				10126128	1356379136	511255744	410332704	588777024		2745914368	3425294080	2820408064	3.71465e+09	1847416064	2308589312	1072321400	Not Found	Not Found	Not Found	High	Peak Found	Peak Found	Peak Found	Peak Found	Not Found	High	High	Peak Found	Peak Found	Peak Found	Peak Found	Peak Found		Accession_305727
FALSE	High	IsMasterProtein	21628	1	Accession_402863	FALSE	0.001	22	4	37	4	160	18.1	5.19		59855676	91419704		1.21218e+09	1.10436e+09	1.24277e+09	1246886744	1.60522e+09	2.07298e+09	1.70567e+09	1.76582e+09	2095236208	2.29128e+09	1.55911e+09	1659279690	Not Found	Peak Found	Peak Found	Not Found	High	High	High	High	High	High	High	High	High	High	High	High		Accession_402863
FALSE	High	IsMasterProtein	2523	4	Accession_218207	FALSE	0	43	4	34	4	65	7.5	11.62	607036096	501433048	139208556	5.55e+08	741980348	1.18e+09	1045041280	1.34214e+09	1009516672	941520888	1.71442e+09	2312238051	2.27363e+09	2.62742e+09	1.31414e+09	1399137830	Peak Found	Peak Found	Peak Found	Peak Found	High	High	High	High	High	High	High	High	High	High	High	Peak Found		Accession_218207	29.588
FALSE	High	IsMasterProtein	4424	2	Accession_51530	FALSE	0	77	7	77	7	61	6.6	8.47			18376168	26848082	991121837	732689082	882316454	1.02509e+09	975386760	1226496983	1534690433	1866862640	3529634952	2.41715e+09	1917125760	1728479260	Not Found	Not Found	Peak Found	Peak Found	High	High	High	High	High	High	High	High	High	High	High	High		Accession_51530
FALSE	High	IsMasterProtein	22339	2	Accession_29465	FALSE	0	38	5	55	5	121	13.8	4.55	1795497156	1735685236	1718379596	1.82501e+09	6.75239e+08	974742703	6.78533e+08	1016633623	857081734	1.08215e+09	826511725	8.37447e+08	7.80034e+08	1.40677e+09	774297100	853096460	High	High	High	High	High	High	High	High	High	High	High	High	High	High	High	High		Accession_29465	31.14
FALSE	High	IsMasterProtein	11056	1	Accession_356395	FALSE	0	33	10	58	10	367	40.4	5.17	1668547112	2.18846e+09	4222039033	5026532180	2.14213e+08	292346854	4.38035e+08	326539003	433885096	3.84666e+08	485595784	5.10721e+08	3.74819e+07	7.21219e+08	6.32334e+08	580841828	High	High	High	High	Peak Found	Peak Found	Peak Found	Peak Found	Peak Found	Peak Found	Peak Found	Peak Found	Peak Found	Peak Found	Peak Found	Peak Found		Accession_356395	31.0266
FALSE	High	IsMasterProtein	5256	1	Accession_474912	FALSE	0	20	7	76	7	347	39.1	5.9		409476919	5.78103e+07	56010158	9.92818e+08	826358796	9.13209e+08	1480395330	1.06063e+09	1.12602e+09	1629164416	1967342511	997368336	2256113660	1284512666	1.1481e+09	Peak Found	Peak Found	Peak Found	Peak Found	High	High	High	High	High	High	High	High	High	High	High	High		Accession_474912
FALSE	High	IsMasterProtein	9180	1	Accession_66420	FALSE	0	14	5	33	5	372	41.4	6.43	149130712	133140376	172304980	216925376	1153364172	801997480	603060180	1340506166	864484960	1487722224	1327420968	1866821712	1658292688	1.85314e+09	1202878848	1064488336	Peak Found	Peak Found	Peak Found	Peak Found	High	High	Peak Found	High	High	High	High	High	High	High	High	High		Accession_66420	27.5873
FALSE	High	IsMasterProtein	27591	1	Accession_1341	FALSE	0	6	2	25	2	343	37.7	4.28	1984425474	1753396528	1.57009e+09	2089212416	5.22004e+08	1325503104	7.89478e+08	1223647168	1141282496	752201280	579406818	461212265	3.83304e+08	974579757	412358488	558934672	High	High	High	High	High	High	High	High	High	High	High	High	High	High	High	High		Accession_1341	31.2753
FALSE	High	IsMasterProtein	13754	1	Accession_301258	FALSE	0	20	6	25	6	342	37.3	5.77	3.11984e+08	17222278	4343132	6.55366e+07	631153200	143481330	8.38561e+07	1.08208e+09	860844992	1258788352	1329634258	1953101126	910224275	2143703455	1372266907	2.17306e+09	Peak Found	Peak Found	Peak Found	Peak Found	High	Peak Found	Peak Found	High	Peak Found	High	High	High	High	High	High	Peak Found		Accession_301258	28.6445
FALSE	High	IsMasterProtein	11912	1	Accession_137884	FALSE	0	20	16	63	16	893	96.6	8.24	218166719	1.3683e+08	160850712	1.42778e+08	7.78183e+08	1.1557e+09	5.52949e+08	2.96528e+08	551802862	3.95181e+08	1.04202e+09	1.2804e+09	1.91203e+09	2.0257e+09	1.6573e+09	1501044404	Peak Found	Peak Found	Peak Found	Peak Found	Peak Found	High	High	High	High	High	High	High	High	High	High	High		Accession_137884	28.1331
FALSE	High	IsMasterProtein	13204	1	Accession_435982	FALSE	0	25	4	48	4	242	26.5	5.49	62935634	46848315	3.74957e+07	32878255	220166238	522332048	408836624	1210776555	1022570452	1184601933	1.46493e+09	2041631594	695471105	2.23916e+09	1334486086	898185939	Peak Found	Peak Found	Peak Found	Peak Found	Peak Found	High	High	High	High	High	High	High	High	High	High	High		Accession_435982	26.3352
FALSE	High	IsMasterProtein	3665	1	Accession_82294	FALSE	0	22	6	50	6	340	38.1	4.79	7.45524e+08	4.23787e+08	421153801	6.4309e+08	476923406	1639201594	1.44711e+09	1813550099	1265333628	1173760600	1.14482e+09	487758528	461406130	6.24975e+08	9.27502e+07	1.21344e+08	High	High	Peak Found	Peak Found	High	High	High	High	High	High	High	High	High	High	Peak Found	Peak Found		Accession_82294	29.8835
FALSE	High	IsMasterProtein	22408	1	Accession_301371	FALSE	0	33	2	67	2	80	9.1	6.61	884224	3.61646e+06			1307430222	1290768396	1312060755	6.92603e+08	600885608	9.16386e+08	1.05578e+09	9.58802e+08	1182449527	1048069715	6.27461e+08	758693243	Peak Found	Peak Found	Not Found	Not Found	High	High	High	High	High	High	High	High	High	High	High	High		Accession_301371	20.079
FALSE	High	IsMasterProtein	12816	1	Accession_474961	FALSE	0	22	3	33	3	137	15.1	9.67	56350096	515900	148031112	96393432	737381039	5.97997e+08	3.9405e+08	986030175	8.98775e+08	861588022	9.85214e+08	1176798495	1.47943e+09	1391374426	1048472151	839544363	Peak Found	Peak Found	Peak Found	Peak Found	High	High	High	High	High	High	High	High	High	High	High	High		Accession_474961	26.17
FALSE	High	IsMasterProtein	11152	1	Accession_184921	FALSE	0	41	5	52	5	134	15.1	9.52	275829088	277950680	369173792	229306776	386635374	574854799	581188108	7.92246e+08	5.69197e+08	1197401324	1056756474	1264164153	860782364	1431348800	878139711	797771019	Peak Found	Peak Found	Peak Found	Peak Found	High	High	High	High	High	High	High	High	High	High	High	High		Accession_184921	28.4709
FALSE	High	IsMasterProtein	24272	1	Accession_40966	FALSE	0	25	7	76	7	366	39.5	4.89	701968167	8.09396e+08	781749205	9.72383e+08	4.87958e+08	6.50528e+08	583279595	4.38404e+08	4.12507e+08	3.89535e+08	468574520	6.42307e+08	1.37749e+09	719832094	7.06938e+08	924737419	High	High	High	High	High	High	High	High	High	High	High	High	High	High	High	High		Accession_40966	29.7972
FALSE	High	IsMasterProtein	13480	1	Accession_76898	FALSE	0.001	21	10	38	10	499	55.5	4.63	190307213	3.29478e+08	3.10762e+08	2.24816e+08	738666912	606888397	667878899	944556458	1.00745e+09	7.41535e+08	1069035554	741236506	240600254	6.2381e+08	934055025	848264750	Peak Found	High	Peak Found	High	High	High	High	High	High	High	High	High	High	High	High	High		Accession_76898	27.9361
FALSE	High	IsMasterProtein	26863	1	Accession_458673	FALSE	0.001	14	3	11	3	170	18	9.33	1595284160	1230949200	1365049104	2213598976	65628048	281390040	265373872	317737210	610507320	681611656	955701632	20084148	70288476	41766832	833438368	301348456	High	High	High	High	Peak Found	Peak Found	Peak Found	High	Peak Found	Peak Found	Peak Found	Peak Found	Peak Found	Peak Found	Peak Found	High		Accession_458673	30.9706
FALSE	High	IsMasterProtein	17272	1	Accession_258043	FALSE	0.002	19	3	12	3	141	16.4	8.44	28646638	22305453	1.88385e+08	195493223	219062272	360465909	2.13851e+08	684908148	6.6961e+08	639699686	4.02214e+08	843898462	3658744574	667743060	6.60182e+08	300781712	Peak Found	Peak Found	Peak Found	Peak Found	High	High	High	High	High	High	High	Peak Found	High	Peak Found	High	Peak Found		Accession_258043	25.1962
FALSE	High	IsMasterProtein	26835	1	Accession_378731	FALSE	0	41	5	27	5	131	14	4.91	447200796	374458288	478263360	380890224	3.82539e+08	631531743	8.32425e+08	5.44627e+08	4.54351e+08	350025749	299700225	870699461	887225168	9.40264e+08	1.10155e+09	879987958	High	Peak Found	Peak Found	Peak Found	Peak Found	High	High	High	High	High	High	High	High	High	High	High		Accession_378731	29.1506
FALSE	High	IsMasterProtein	5414	2	Accession_315987	FALSE	0	23	2	28	2	92	10.8	5.02	407681532	592838548	4.19026e+08	383600460	7.39679e+08	7.37012e+08	827434854	834624332	8.01943e+08	7.74604e+08	8.7003e+08	340491204	4.04201e+08	4.57522e+08	3.13537e+08	4.24994e+08	High	High	High	High	Peak Found	High	High	High	High	High	High	Peak Found	High	High	High	High		Accession_315987	29.0206
FALSE	High	IsMasterProtein	23556	1	Accession_282526	FALSE	0.004	6	1	6	1	109	12.3	4.28	950109120	898567632	232808128	885115712	2008558656	1660843456	1648616384	350834568	119193912	351528760	385870736		1.65189e+06		20560236	27186374	High	Peak Found	Peak Found	Peak Found	High	High	High	High	High	Peak Found	Peak Found	Not Found	Peak Found	Not Found	Peak Found	Peak Found		Accession_282526	30.2314
FALSE	High	IsMasterProtein	20664	1	Accession_101188	FALSE	0.003	8	1	7	1	113	12.5	6.55	102857152	101648096	79883152	120765480	90572327	101989096	122396846	81055640	78038002	89146240	96089072	1445456692	920480360	1434534228	1967488256	2392489720	Peak Found	Peak Found	Peak Found	Peak Found	Peak Found	Peak Found	Peak Found	High	Peak Found	High	High	High	High	High	High	Peak Found		Accession_101188	27.0481
FALSE	High	IsMasterProtein	22570	3	Accession_161307	FALSE	0	52	3	30	3	58	7	11.05	6.49698e+08	650410656	224725536	561229840	252443704	237388674	4.12925e+08	7.68473e+08	437094258	421886614	621131762	9.61791e+08	907709532	894872820	659067168	544413746	Peak Found	Peak Found	Peak Found	Peak Found	Peak Found	High	High	High	High	High	High	High	High	High	High	High		Accession_161307	29.6861
FALSE	High	IsMasterProtein	12405	2	Accession_427846	FALSE	0.001	16	2	16	1	113	12.5	6.62	1.21026e+08	146990755	2.84924e+08	72396280	186928949	702931648	345359570	539638776	4.42769e+08	3.2414e+08	6.06485e+08	792451704	497692972	1413192680	1.46304e+09	780939968	High	High	High	Peak Found	Peak Found	Peak Found	High	Peak Found	High	High	Peak Found	High	High	Peak Found	High	High		Accession_427846	27.2735
FALSE	High	IsMasterProtein	1942	1	Accession_401978	FALSE	0.002	18	3	8	3	147	17.3	5.29	1142465264	1410043760	1234758948	648684244	448003008	806629106	1.37627e+09	126480212	2.25371e+08	212553904	259407440	358648560	44847963	338470706	237148148	281379844	High	High	High	Peak Found	Peak Found	Peak Found	Peak Found	Peak Found	Peak Found	Peak Found	Peak Found	Peak Found	Peak Found	Peak Found	Peak Found	Peak Found		Accession_401978	30.4928
FALSE	High	IsMasterProtein	23702	1	Accession_105246	FALSE	0.003	7	3	6	3	415	46.5	6.48	933937591	878436992	888198208	693813260	737425740	875363769	893117794	384484608	402117024	491284256	501608192	327494711	14146761	348764743	235138230	2.15935e+08	High	High	Peak Found	High	Peak Found	High	High	Peak Found	Peak Found	Peak Found	Peak Found	Peak Found	Peak Found	Peak Found	Peak Found	Peak Found		Accession_105246	30.2067
FALSE	High	IsMasterProtein	3056	1	Accession_6865	FALSE	0.001	15	6	44	6	406	46.7	5.85	1.225e+09	1074649120	5.05442e+08	950709390	566874788	4.64991e+08	5.67066e+08	5.6118e+08	446473783	5.68954e+08	552535473	1.077e+08	166058675	147527854	247379687	323198601	High	High	High	High	High	High	High	High	High	High	High	High	Peak Found	Peak Found	High	High		Accession_6865	30.589
FALSE	High	IsMasterProtein	14065	1	Accession_85982	FALSE	0.001	16	3	40	3	254	27.6	4.12	790950192	4.04417e+08	2.85251e+08	386790020	2.54087e+08	2.33695e+08	6.72256e+07	8.43844e+08	7.26529e+08	7.00268e+08	6.99373e+08	3.6505e+08	7.52327e+08	775071598	3.1879e+08	304140416	High	High	High	High	High	Peak Found	High	High	High	High	High	High	High	High	High	High		Accession_85982	29.9679
FALSE	High	IsMasterProtein	10262	1	Accession_71932	FALSE	0.003	15	3	6	3	216	23.9	4.61		13134636	8.35872e+07	64791276	57974752	710804248	361468688	918006792	113906154	920861352	24084226	490605214	1222311392	999416640	668388416	1007019242	Not Found	Peak Found	Peak Found	Peak Found	High	High	Peak Found	High	Peak Found	High	High	Peak Found	Peak Found	Peak Found	Peak Found	Peak Found		Accession_71932
FALSE	High	IsMasterProtein	14099	1	Accession_342008	FALSE	0.003	9	1	10	1	75	9	5.88	1124548608	849779427	621477312	1221644928	458670976	752151048	800363816	3.11544e+08	279450579	287187520	262886832	140788512	171635760	214746304	244752736	269541536	High	High	Peak Found	Peak Found	Peak Found	High	High	Peak Found	Peak Found	High	High	High	High	Peak Found	High	High		Accession_342008	30.4654
FALSE	High	IsMasterProtein	26116	1	Accession_438545	FALSE	0	22	2	32	2	85	9.9	7.18	601761224	680117451	772234328	882851121	780696806	514489296	434843056	226263460	413818294	302836499	509726483	290172608	497236784	3.41534e+08	2.12606e+08	201684432	High	High	High	High	High	High	High	High	High	High	High	High	High	High	High	High		Accession_438545	29.5761
FALSE	High	IsMasterProtein	23730	1	Accession_218364	FALSE	0.001	5	1	25	1	169	20.2	5.39	918873440	733477152	762378416	780154496	2.58583e+08	673417024	832286296	292128672	110916496	14980903	195294762	311182768	244622992	592276880	509947624	613586480	High	High	High	High	High	High	High	High	High	Peak Found	High	High	Peak Found	High	High	High		Accession_218364	30.1837
FALSE	High	IsMasterProtein	17931	1	Accession_409442	FALSE	0	19	2	28	2	157	18.1	3.81	2577957	2.01975e+06	1100548		282298720	39160044	56100644	808026591	6.28995e+08	569393296	8.22381e+08	7.33502e+08	859383936	1.15964e+09	3.97822e+07	921222004	Peak Found	Peak Found	Peak Found	Not Found	High	High	High	High	High	High	High	High	High	High	High	High		Accession_409442	21.7122
FALSE	High	IsMasterProtein	26273	1	Accession_37348	FALSE	0	23	5	42	5	260	28.9	4.63	272413877	134001963	205584387	111280230	399642434	440100982	367983196	3.6763e+08	297445453	3.23016e+08	2.89138e+08	877055404	950375713	971209556	5.81961e+08	5.28046e+08	High	High	High	Peak Found	High	High	High	High	High	High	High	High	High	High	High	High		Accession_37348	28.4505
FALSE	High	IsMasterProtein	21891	1	Accession_131503	FALSE	0	35	6	44	6	184	21.1	5.12	103615352	187588503	1.78539e+08	1.69425e+08	8.56497e+07	3.31731e+08	5.98858e+07	5.86461e+08	445341997	423250632	2.66633e+08	5.08445e+08	4.18504e+08	1336672696	803675766	1210558654	Peak Found	Peak Found	Peak Found	High	High	High	Peak Found	High	High	High	High	High	High	High	High	High		Accession_131503	27.0668
FALSE	High	IsMasterProtein	1260	1	Accession_474867	FALSE	0.001	19	2	18	2	126	14	5.87					60856924	264781552	282545120	470942688	773745344	620062656	498308000	955079808	916207104	801785472	558384320	504862080	Not Found	Not Found	Not Found	Not Found	High	High	High	High	High	High	High	High	High	High	High	High		Accession_474867
FALSE	High	IsMasterProtein	4845	1	Accession_455924	FALSE	0.001	11	2	20	2	196	22.3	4.67	545017280	535615792	609650180	517853718	505377597	550841248	713995012	310264570	394084398	352776104	503442384	4.04486e+08	179783840	289586368	277919893	3.48641e+08	Peak Found	Peak Found	Peak Found	Peak Found	High	High	High	High	High	High	High	Peak Found	High	High	High	High		Accession_455924	29.4337
FALSE	High	IsMasterProtein	26486	1	Accession_402911	FALSE	0.002	28	2	13	2	69	7.3	9.83	15657528				321343576	371274104	376625088	4.57986e+08	412041800	523298816	462598784	849842624	685985600	943104068	575212464	582765832	Peak Found	Not Found	Not Found	Not Found	High	High	High	Peak Found	High	High	High	High	High	Peak Found	Peak Found	High		Accession_402911	24.3675
FALSE	High	IsMasterProtein	14712	1	Accession_218155	FALSE	0.001	27	3	40	3	131	15	9.85	313725568	154416288	336625728	136227440	1.27751e+08	497946444	536928758	536418717	376309104	4.0106e+08	410078805	773030680	147482446	843024581	561642778	5.79669e+08	Peak Found	Peak Found	Peak Found	Peak Found	High	High	High	High	High	High	High	High	High	High	High	High		Accession_218155	28.6567
FALSE	High	IsMasterProtein	25155	1	Accession_256963	FALSE	0	16	5	49	5	281	33	5.21	568337596	513606493	705861662	5.71287e+08	327786822	364489028	4.34319e+08	259716408	3.24345e+08	335834989	3.81278e+08	3.76898e+08	200209042	610032811	4.00536e+08	368898216	High	High	High	High	High	High	High	High	High	High	High	High	High	High	High	High		Accession_256963	29.4928
FALSE	High	IsMasterProtein	13495	1	Accession_57590	FALSE	0.001	32	7	41	7	317	35.3	4.55	4.83904e+08	21595237	108926374	5.26152e+07	1.49594e+08	159828368	1.94874e+08	5.86912e+08	312544319	4.52702e+08	491609902	5.34316e+08	5.26822e+08	8.09065e+08	7.5119e+08	773468459	Peak Found	Peak Found	Peak Found	Peak Found	High	High	High	High	High	High	High	High	High	High	High	High		Accession_57590	29.2763
FALSE	High	IsMasterProtein	8119	1	Accession_234311	FALSE	0	27	6	60	6	292	31.1	5.78	74375008		7124410	5.29004e+06	228684181	300909428	275795229	491461748	2.36857e+08	280887047	634878910	8.02937e+08	944220408	809332288	584528584	5.14543e+08	Peak Found	Not Found	Peak Found	Peak Found	High	High	High	High	High	High	High	High	High	High	High	High		Accession_234311	26.6001
FALSE	High	IsMasterProtein	7741	1	Accession_229856	FALSE	0.002	22	2	6	2	65	7.3	11.78	878088072	779702432	943816280	867383044	254955737	427391013	544680156	343456896	3.15743e+08	260917986	299064294	86834497	46797716	66572232	154006903	185424715	High	High	High	Peak Found	Peak Found	Peak Found	High	High	High	Peak Found	Peak Found	Peak Found	Peak Found	Peak Found	Peak Found	Peak Found		Accession_229856	30.1183
FALSE	High	IsMasterProtein	14286	1	Accession_223637	FALSE	0.001	32	3	44	3	109	11.7	4.6	367940258	304227794	2.50962e+08	258860392	470583852	534683136	588155716	670484088	7.32916e+08	693793540	712136952	49506092	9.25812e+07	184596110	6.86327e+07	3.4306e+07	High	High	High	High	High	High	High	High	High	High	High	Peak Found	High	High	Peak Found	Peak Found		Accession_223637	28.8808
FALSE	High	IsMasterProtein	19004	1	Accession_218202	FALSE	0.001	34	3	19	3	86	9.8	5.82	18067416			19581528	289865229	52210412	348989060	548357482	5.05984e+08	505769176	596356328	5.10577e+08	683096926	692414318	461149844	561538588	Peak Found	Not Found	Not Found	Peak Found	High	High	High	High	Peak Found	Peak Found	High	High	High	High	High	High		Accession_218202	24.5727
FALSE	High	IsMasterProtein	13229	1	Accession_64054	FALSE	0.001	20	12	35	12	707	80.1	4.88	49001908		3.80349e+07	31252581	2.72681e+08	190127416	2.53684e+08	358382095	2.40426e+08	332918752	2.41755e+08	588504639	682570950	697041714	943087924	919696914	Peak Found	Peak Found	Peak Found	Peak Found	High	Peak Found	High	High	High	High	Peak Found	High	High	High	High	High		Accession_64054	25.9824
FALSE	High	IsMasterProtein	1415	1	Accession_147615	FALSE	0	24	5	24	5	185	20.6	9.28	233712492	145220016	145307920	302311200	413779584	99278480	150216080	571976704	585030640	505470736	461645408	169348734	468727568	724871872	138354112	374152072	Peak Found	High	High	High	High	High	High	High	High	High	High	Peak Found	High	High	High	High		Accession_147615	28.2336
FALSE	High	IsMasterProtein	17284	1	Accession_95926	FALSE	0	17	5	25	5	325	35.3	4.77	1097925598	828018008	685958512	837547368	9.3207e+07	472096477	422701757	348442570	148168965	1.49614e+08	149720835	2.06501e+08	50689267	334166723	110238204	6.11862e+07	High	High	High	High	High	High	Peak Found	High	High	Peak Found	Peak Found	High	High	High	Peak Found	Peak Found		Accession_95926	30.4415
FALSE	High	IsMasterProtein	11252	1	Accession_301247	FALSE	0.001	15	3	12	3	194	20.3	5.16	168393824	164078512	287532192	150979376	71199310	86843040	178578326	381174352	183360168	183809120	257533440	834141360	3.4038e+08	949155680	908730640	366698972	Peak Found	Peak Found	Peak Found	Peak Found	Peak Found	Peak Found	Peak Found	Peak Found	Peak Found	High	High	High	High	High	Peak Found	High		Accession_301247	27.7585
FALSE	High	IsMasterProtein	10353	13	Accession_35477	FALSE	0.002	33	2	8	2	78	8.4	9.88	467314800	317127060	277899424	401868960	383141012	645528912	511056608	269142784	139994016	135393328	179014448	264396576		642027092	462162380	413547560	High	Peak Found	Peak Found	High	Peak Found	Peak Found	High	Peak Found	Peak Found	Peak Found	Peak Found	Peak Found	Not Found	High	High	High		Accession_35477	29.2128
FALSE	High	IsMasterProtein	12423	1	Accession_221468	FALSE	0	37	6	48	6	178	19.9	5.36	73558821	62302384	4.15287e+08	1.84972e+08	3.90898e+08	9.45459e+07	1.17958e+08	8.48033e+08	2.96385e+08	1.33629e+08	59882079	5.93138e+08	6.69627e+08	180923791	439725951	574004118	Peak Found	Peak Found	Peak Found	Peak Found	High	Peak Found	Peak Found	High	High	High	High	High	High	High	High	High		Accession_221468	26.5673
FALSE	High	IsMasterProtein	3518	1	Accession_61839	FALSE	0.001	21	3	41	3	169	18.7	4.3	201527557	254391966	286112896	196636376	316547852	3.28605e+08	433814302	399667488	3.60762e+08	367077765	519989590	257760175	356898497	397919870	312020136	271636068	High	High	Peak Found	High	High	High	High	High	High	High	High	High	High	High	High	High		Accession_61839	28.024
FALSE	High	IsMasterProtein	3605	1	Accession_72006	FALSE	0	24	4	23	4	147	16.1	4.59				6.3473e+06	112619768	256004672	258680416	712124594	640118344	450744046	505204984	465778936	99952447	723054888	177737902	439747854	Peak Found	Peak Found	Peak Found	Peak Found	High	High	Peak Found	High	High	High	High	High	High	High	High	High		Accession_72006
FALSE	High	IsMasterProtein	11699	1	Accession_76585	FALSE	0.003	10	4	5	4	516	57	4.61	231149031	270802624	230449312	253666464	396040564	261718153	2.33057e+08	255504760	284437338	361029568	362227424	248038973	342630724	490598080	373739570	422873584	Peak Found	Peak Found	Peak Found	Peak Found	High	Peak Found	Peak Found	Peak Found	Peak Found	Peak Found	Peak Found	Peak Found	High	High	Peak Found	Peak Found		Accession_76585	28.2158
FALSE	High	IsMasterProtein	16274	1	Accession_388379	FALSE	0	20	4	67	3	204	22.3	4.92	5.72351e+07	10754200	37397455	3.08895e+07	8.50844e+07	1.69303e+08	162397413	3.09031e+08	262331284	2.97477e+08	3.04926e+08	5.34265e+08	3.22082e+08	6.33802e+08	7.02279e+08	8.57324e+08	High	Peak Found	Peak Found	High	High	High	High	High	High	High	High	High	High	High	High	High		Accession_388379	26.2018
FALSE	High	IsMasterProtein	26572	1	Accession_249052	FALSE	0.001	8	2	13	2	208	23.4	5.25	79918912	65825674	7.65479e+07	54676168	1.15919e+08	92351264	141532528	412023632	376612928	184081088	281009248	726283840	71071416	934731392	705350016	421208896	Peak Found	Peak Found	Peak Found	Peak Found	Peak Found	Peak Found	Peak Found	Peak Found	High	High	Peak Found	High	High	High	High	High		Accession_249052	26.6683
FALSE	High	IsMasterProtein	15870	1	Accession_302325	FALSE	0.001	17	6	21	6	384	42.5	5.78	413607056	818619334	749710670	925837262	71834207	238064336	2.445e+08	195624963	162852152	178680062	191324004	2.48575e+08	106425572	177520694	170665185	1.02047e+08	High	High	High	High	Peak Found	High	High	Peak Found	Peak Found	Peak Found	Peak Found	Peak Found	Peak Found	Peak Found	High	Peak Found		Accession_302325	29.0389
FALSE	High	IsMasterProtein	13768	1	Accession_137891	FALSE	0.001	10	4	24	4	360	35.9	4.68	36684487	47299276	1.09845e+07	40070381	207884500	98548004	48403125	295109852	210516036	239770548	294853024	408088680	719156800	828504896	540843832	469018104	Peak Found	Peak Found	Peak Found	Peak Found	High	Peak Found	Peak Found	High	High	Peak Found	High	High	High	High	High	High		Accession_137891	25.5687
FALSE	High	IsMasterProtein	22347	1	Accession_91356	FALSE	0.001	34	4	41	4	175	19.6	4.67	90372680	9.61057e+07	158609954	114608992	180537608	3.2875e+08	2.37449e+08	1.90352e+08	170295861	218585710	245150427	4.26703e+08	524252654	544668051	5.36852e+08	463885677	Peak Found	Peak Found	Peak Found	Peak Found	High	High	Peak Found	High	High	High	High	High	High	High	High	High		Accession_91356	26.8586
FALSE	High	IsMasterProtein	6100	1	Accession_54441	FALSE	0.001	19	4	15	4	167	18.6	5.59	546392928	522905560	585724716	729607764	1099958628	674321604	455199948		2.86085e+07	63403380	1.31047e+07		3469834	2.35849e+06	56576140		High	High	High	High	High	High	High	Not Found	Peak Found	Peak Found	Peak Found	Peak Found	Peak Found	Peak Found	Peak Found	Not Found		Accession_54441	29.4358
FALSE	High	IsMasterProtein	13933	1	Accession_32729	FALSE	0.001	32	7	38	7	273	29.9	4.78	8.38312e+06	1.75442e+08		3.39098e+06	166546695	229703022	342436494	3.54668e+08	191613602	4.5422e+08	2.31435e+08	382754486	382058887	8.2248e+08	326809136	392861605	Peak Found	Peak Found	Peak Found	Peak Found	High	High	High	High	High	High	High	High	High	High	High	High		Accession_32729	23.4413
FALSE	High	IsMasterProtein	21201	1	Accession_242291	FALSE	0.003	14	1	5	1	74	8	4.5	790298496	1201273600	1494823680	1487365120	5416663	53579248	44369836		5096457	18532000					4.58931e+06		High	Peak Found	High	High	Peak Found	Peak Found	Peak Found	Not Found	Peak Found	Peak Found	Not Found	Not Found	Not Found	Not Found	Peak Found	Not Found		Accession_242291	29.9656
FALSE	High	IsMasterProtein	5276	1	Accession_280292	FALSE	0.001	10	2	19	2	123	13.7	4.77	225378877	180586532	127221569	153877931	3.58236e+08	436482320	515702441	461822484	5.1027e+08	488664412	5.01305e+08	80637890	123419945	65998022	4.45388e+07	3.99318e+07	Peak Found	Peak Found	Peak Found	Peak Found	High	High	Peak Found	High	High	High	High	Peak Found	High	Peak Found	High	High		Accession_280292	28.1786
FALSE	High	IsMasterProtein	6472	2	Accession_10676	FALSE	0.001	24	6	15	6	241	26	5.2	1292507652	937220752	405613532	705358428	151363151	125823098	57453904	80543406	22221208	100475744	132508252	136038988	8.7656e+07	215103232	118733854	253971914	High	High	High	High	Peak Found	Peak Found	Peak Found	Peak Found	Peak Found	Peak Found	Peak Found	Peak Found	Peak Found	Peak Found	Peak Found	Peak Found		Accession_10676	30.6701
FALSE	High	IsMasterProtein	9751	1	Accession_83138	FALSE	0.004	3	1	4	1	471	54.9	7.91	534285280	519032544	485667872	458886976	314674208	287228416	379997184	171618432	195268816	147243520	275306880	121846952	91193248	87592048	198844704	184659616	Peak Found	Peak Found	Peak Found	Peak Found	Peak Found	Peak Found	Peak Found	Peak Found	Peak Found	High	Peak Found	Peak Found	High	High	High	Peak Found		Accession_83138	29.4046
FALSE	High	IsMasterProtein	20756	1	Accession_44173	FALSE	0	14	4	52	4	258	28.2	5.05	281339700	268432978	233206964	149519168	214316026	127041868	131382717	4.92182e+08	3.52721e+08	390388548	3.73875e+08	259517090	2.74622e+08	3.93786e+08	243713327	26006286	High	High	High	High	High	High	High	High	High	High	High	High	Peak Found	High	High	High		Accession_44173	28.4974
FALSE	High	IsMasterProtein	10359	2	Accession_397007	FALSE	0	15	9	53	9	616	68.3	4.74	7.69444e+08	661337768	555460896	1.03371e+09	57179886	30962426	2.73673e+07	181173943	111569297	139820340	2.55351e+08	156451812	8.06735e+07	1.61059e+08	195195066	1.20785e+08	High	High	High	High	High	Peak Found	High	High	High	High	High	High	High	High	High	Peak Found		Accession_397007	29.9282
FALSE	High	IsMasterProtein	24557	2	Accession_9624	FALSE	0.001	10	2	15	2	220	24.5	4.49	56417188	140197600	119502718	35328696	5.24346e+07	156830828	84608274	237434072	218636934	250839404	2.96187e+08	4.33771e+08	4.93725e+08	520338801	394286914	490458060	Peak Found	Peak Found	Peak Found	Peak Found	High	High	High	High	High	High	High	High	High	High	Peak Found	High		Accession_9624	26.1796
FALSE	High	IsMasterProtein	7037	1	Accession_161292	FALSE	0.001	30	3	40	3	86	9.4	11.75		14059639			308373040	161774996	191132130	293922222	307451232	216645540	2.72878e+08	3.72143e+08	604090269	625746134	234883433	284193206	Not Found	Peak Found	Not Found	Not Found	High	High	High	High	High	High	High	High	High	High	High	High		Accession_161292
FALSE	High	IsMasterProtein	14583	1	Accession_161310	FALSE	0.004	13	1	4	1	129	14.7	4.7	150231095	97502752	88137376	69374160	92514624	1.78949e+08	156057244	313662163	165102064	184877816	229431984	339761312	499769702	472776320	394612224	401438770	Peak Found	Peak Found	Peak Found	Peak Found	Peak Found	Peak Found	Peak Found	Peak Found	Peak Found	Peak Found	Peak Found	High	High	High	Peak Found	Peak Found		Accession_161310	27.5849
FALSE	High	IsMasterProtein	13218	1	Accession_435967	FALSE	0.001	10	2	13	2	229	24.2	4.91	30479130	78502536	55972884			75137928		171818655	173567282	226360463	155806844	573855848	460763840	807556400	517782840	499544180	Peak Found	Peak Found	Peak Found	Not Found	Not Found	Peak Found	Not Found	High	High	High	Peak Found	High	High	High	High	High		Accession_435967	25.313
FALSE	High	IsMasterProtein	2264	1	Accession_116256	FALSE	0.001	14	6	17	6	440	50.9	5.03	769035310	657736703	6.21683e+08	521059852	140366008	298327556	255920898	150182671	125476877		128630733	81852616	1.55959e+07	101809104	153178222	176088736	High	High	High	High	High	Peak Found	High	High	High	Not Found	Peak Found	Peak Found	Peak Found	Peak Found	High	Peak Found		Accession_116256	29.927
FALSE	High	IsMasterProtein	7484	1	Accession_372430	FALSE	0	22	6	46	6	314	34.2	5.22	44624178	99735608	27570118	167044308	103852380	346539822	304719857	306448764	243261650	2.84035e+08	345898140	303342668	3.67057e+08	263266220	303419350	235084672	High	High	High	High	High	High	High	High	High	High	High	High	High	High	High	High		Accession_372430	25.8378
FALSE	High	IsMasterProtein	17252	1	Accession_11238	FALSE	0.001	30	5	16	5	145	15.5	4.77	202767026	242232140	288384816	2.49061e+08	116357044	2.17351e+08	1.42983e+08	3.27599e+08	3.06049e+08	322743673	2.38019e+08	9.63622e+07	195684880	3.17207e+08	318715527	2.47734e+08	Peak Found	Peak Found	High	High	High	High	Peak Found	High	High	High	High	High	High	High	High	Peak Found		Accession_11238	28.0308
FALSE	High	IsMasterProtein	5914	1	Accession_313576	FALSE	0	27	3	46	3	145	16.6	4.64	7.30794e+08	534999750	2.20078e+08	4.25351e+08	63858571	2.73571e+07	68754864	273762446	2.72922e+08	2.00195e+08	362784412	1.67632e+08	102929097	202164501	1.68076e+08	133230390	High	High	High	High	Peak Found	High	Peak Found	High	High	High	High	High	High	High	High	Peak Found		Accession_313576	29.8547
FALSE	High	IsMasterProtein	15796	1	Accession_20353	FALSE	0.003	20	4	7	4	181	20.2	4.73	37265787	33541333	51157009	3.3509e+07	99532581	282090802	189939653	413444650	299311357	1.93362e+08	256356066	383614102	328107920	5.87689e+08	3.10678e+08	121522934	Peak Found	Peak Found	Peak Found	Peak Found	Peak Found	Peak Found	Peak Found	High	Peak Found	Peak Found	High	Peak Found	High	High	High	Peak Found		Accession_20353	25.5957
FALSE	High	IsMasterProtein	735	1	Accession_225084	FALSE	0.002	13	1	9	1	60	6.9	9.7	3.31925e+07	4.36963e+08	529878944	89177649	1032683300	1.10158e+07	502503742	136995096	416961176	211838168	37643385	3.85253e+06		1.21455e+06	5.53239e+06	1.30944e+08	Peak Found	Peak Found	High	High	High	Peak Found	High	Peak Found	High	High	High	Peak Found	Not Found	Peak Found	Peak Found	Peak Found		Accession_225084	25.4111
FALSE	High	IsMasterProtein	26843	1	Accession_252306	FALSE	0.001	16	1	19	1	75	8	10.74	235219696	166830208	87150936	109612008	299679424	369093984	236399456	360573152	371019552	466569280	361805824	88594720	155749328	124930248	41887192	38281108	High	Peak Found	Peak Found	High	High	High	High	High	High	High	High	Peak Found	High	Peak Found	Peak Found	High		Accession_252306	28.24
FALSE	High	IsMasterProtein	19214	1	Accession_3253	FALSE	0.001	11	2	23	2	165	18.3	5.76	252404913	2.24758e+08	1.58169e+08	2.1674e+08	480781811	2.42516e+08	330300182	1.12182e+08	253713542	373432030	2.1694e+08	2.41173e+08		2.54247e+08	3.08146e+07	199003117	High	High	High	High	High	High	High	High	High	High	High	High	Not Found	High	High	Peak Found		Accession_3253	28.3408
FALSE	High	IsMasterProtein	8045	1	Accession_478037	FALSE	0.001	14	1	15	1	63	7.6	7.17	143561728	174323188	176994976	197335384	234956660	269836078	186094708	262232436	196425916	2.26781e+08	251541692	292981578	19869652	341830508	266882468	318509052	High	High	High	Peak Found	High	High	High	High	High	High	High	High	High	Peak Found	Peak Found	Peak Found		Accession_478037	27.538
FALSE	High	IsMasterProtein	21442	1	Accession_173719	FALSE	0.005	5	1	3	1	233	25.8	5.06	572800448	701907456	810199744	422255680		509287808	779063808										High	High	Peak Found	High	Not Found	Peak Found	Peak Found	Not Found	Not Found	Not Found	Not Found	Not Found	Not Found	Not Found	Not Found	Not Found		Accession_173719	29.5057
FALSE	High	IsMasterProtein	16703	1	Accession_108107	FALSE	0.002	44	4	8	4	64	7.3	9.99	191146414	138742438	114428520	3.23553e+08	770990600	4.94344e+08	505828634	235546862	1.76538e+08	127159254	141744266	1.11172e+07	84836904	3.09265e+07	19116536	1.58024e+07	Peak Found	High	Peak Found	Peak Found	High	High	High	Peak Found	Peak Found	Peak Found	Peak Found	Peak Found	Peak Found	Peak Found	Peak Found	Peak Found		Accession_108107	27.9429
FALSE	High	IsMasterProtein	24747	2	Accession_297915	FALSE	0.001	20	1	18	1	59	6.8	10.43	237149760	281692248	231076552	374922440	120796176	157198400	89139528	335660000	259748312	193983720	385297088	109495832	136332720	23855082	137127388	149107420	High	High	High	High	High	High	Peak Found	High	Peak Found	High	High	Peak Found	High	Peak Found	High	High		Accession_297915	28.2503
FALSE	High	IsMasterProtein	6618	1	Accession_261325	FALSE	0.004	13	2	4	2	128	13.5	7.34	832950928	607760520	813673744	551474440	51846816	7.00862e+07	84210160	33708852	47207416	117688284	121501210				108292880	114763496	Peak Found	High	High	High	Peak Found	Peak Found	Peak Found	Peak Found	Peak Found	Peak Found	Peak Found	Not Found	Not Found	Not Found	Peak Found	Peak Found		Accession_261325	30.0417
FALSE	High	IsMasterProtein	25944	1	Accession_458063	FALSE	0.001	9	1	14	1	127	14.1	8.68	105986688	20802222	224755872	111066928	26588582	308604038	323910489	152811818	212522180	45565489	238953000	278131856	235465992	325062332	355203388	197987405	Peak Found	Peak Found	Peak Found	Peak Found	Peak Found	Peak Found	Peak Found	High	High	Peak Found	High	High	High	High	High	High		Accession_458063	27.0885
FALSE	High	IsMasterProtein	19008	2	Accession_358729	FALSE	0.006	2	1	4	1	379	43	5.06	1.06867e+07		12438164	11911874	89953728	1.04796e+08	139352304	200022706	132511216	193474247	239938987	461872992	401714244	433318976	313108320	300159626	Peak Found	Not Found	Peak Found	Peak Found	Peak Found	Peak Found	Peak Found	Peak Found	High	Peak Found	High	Peak Found	High	Peak Found	Peak Found	High		Accession_358729	23.8119
FALSE	High	IsMasterProtein	5727	1	Accession_66418	FALSE	0	17	3	27	3	266	29.9	5.15	76145136	6.10463e+07	50427528	47741044	8717979	63340997	7.86569e+07	310570428	2.78236e+08	59047240	172189436	516801654	2.95584e+08	452267531	215229048	278584296	Peak Found	Peak Found	Peak Found	Peak Found	Peak Found	Peak Found	Peak Found	High	High	High	High	High	High	High	High	High		Accession_66418	26.5986
FALSE	High	IsMasterProtein	11145	1	Accession_40664	FALSE	0.001	9	4	18	4	639	70.4	4.77	82991654	111148542	2.37899e+08	6.01741e+06	127390786	195159172	3.02524e+08	117011066	117470212	9.03388e+07	9.83656e+07	242238563	383271271	234807000	290513956	3.60312e+08	Peak Found	High	Peak Found	Peak Found	High	High	Peak Found	Peak Found	High	High	High	High	High	High	High	High		Accession_40664	26.7558
FALSE	High	IsMasterProtein	7004	1	Accession_410885	FALSE	0.003	19	3	6	3	189	22.2	5.49	706834640	871419616	225693168	593758896	10574326			25007028	1.51841e+08	179226136	1.7084e+07	275129032	10060627	213943306	23633944	23629570	High	High	High	High	Peak Found	Not Found	Not Found	Peak Found	Peak Found	Peak Found	Peak Found	Peak Found	Peak Found	Peak Found	Peak Found	Peak Found		Accession_410885	29.8064
FALSE	High	IsMasterProtein	26921	37	Accession_239383	FALSE	0	36	3	28	2	69	8.2	10.24	2.16324e+08	1.16088e+08	2.0015e+08	156297378	8.40452e+07	1.25496e+08	1.74115e+08	1.24781e+08	123290048	191414488	1.43988e+08	198098933	2.82609e+08	2.40051e+08	257787614	280505694	High	High	High	High	Peak Found	High	High	Peak Found	High	Peak Found	Peak Found	Peak Found	High	High	High	High		Accession_239383	28.12
FALSE	High	IsMasterProtein	8135	1	Accession_100132	FALSE	0.002	10	2	9	2	195	21.9	4.69	70446150	103047582	70477345	144735332	168848960	150974524	190438430	94426370	81679085	108364747	155003606	268068212	434311000	279328524	222470086	315089740	High	Peak Found	Peak Found	Peak Found	High	High	Peak Found	High	Peak Found	Peak Found	High	Peak Found	High	High	Peak Found	Peak Found		Accession_100132	26.4997
FALSE	High	IsMasterProtein	7246	1	Accession_240031	FALSE	0.002	9	2	8	2	264	29.3	5.06	476018144	424851890	313949664	395254202	179224515	181300816	141635552	179109088	1.12568e+08	130169529	129203480	65832172		17709800	122765688	124316488	High	Peak Found	Peak Found	High	Peak Found	Peak Found	Peak Found	Peak Found	High	High	High	Peak Found	Peak Found	Peak Found	Peak Found	Peak Found		Accession_240031	29.2402
FALSE	High	IsMasterProtein	10609	1	Accession_180847	FALSE	0.001	8	4	17	4	496	56	5.43	322067020	256631332	183597189	207948496	305598768	231644984	302593084	210731020	175739920	127131174	108348756	91698164	4.07499e+07	136109650	75153196	88776402	High	High	Peak Found	High	High	High	High	High	High	High	High	High	High	High	Peak Found	Peak Found		Accession_180847	28.6917
FALSE	High	IsMasterProtein	10898	1	Accession_100012	FALSE	0.001	17	2	16	2	150	16.5	4.65	14131266	15658189	39632922	13132213	116092800	8.71959e+07	1.03744e+08	1.35812e+08	121132552	200519297	1.98881e+08	331347574	391131950	333564259	2.31643e+08	2.07902e+08	Peak Found	Peak Found	Peak Found	Peak Found	High	Peak Found	High	Peak Found	High	High	High	High	High	High	High	High		Accession_100012	24.2111
FALSE	High	IsMasterProtein	13633	1	Accession_301314	FALSE	0.001	11	1	9	1	89	9.8	6.57					144994912			281549728	153818880	181313760	241635968	291064064	325194528	352657792	266706944	265964352	Not Found	Not Found	Not Found	Not Found	High	Not Found	Not Found	High	High	High	Peak Found	High	High	High	High	High		Accession_301314
FALSE	High	IsMasterProtein	15221	2	Accession_93003	FALSE	0.002	12	2	13	2	133	15	5.39	175611744	198587968	110398576	129139084	235494648	99265648	1.58483e+08	203099684	1.46163e+08	249130408	185235952	93228050	394080577	1.12879e+08	72672736	1.86108e+06	High	Peak Found	High	Peak Found	High	High	High	High	Peak Found	High	High	Peak Found	High	High	Peak Found	Peak Found		Accession_93003	27.8243
FALSE	High	IsMasterProtein	4951	1	Accession_301253	FALSE	0.001	23	2	14	2	118	13.5	7.24					19410472	3.83842e+07	29292342	124459375	52605158	193223624	197069356	407081068	396583984	449246542	290063412	260969044	Not Found	Not Found	Not Found	Not Found	Peak Found	Peak Found	Peak Found	Peak Found	High	High	Peak Found	High	High	High	High	High		Accession_301253
FALSE	High	IsMasterProtein	17044	1	Accession_474937	FALSE	0.002	16	1	8	1	74	7.9	8.18					114283824	198141248	194501392				233800272	525125536	14148413	473380352	291723104	330290208	Not Found	Peak Found	Not Found	Not Found	Peak Found	High	High	High	Peak Found	Peak Found	Peak Found	High	High	High	High	High		Accession_474937
FALSE	High	IsMasterProtein	18324	1	Accession_423117	FALSE	0	31	3	28	3	126	14.1	4.91	66811721	4.76381e+07	71298378	4.68476e+07	108946078	215538648	213864470	9.77344e+07	48043772	3.31341e+07	1.01353e+08	2.08095e+08	2.2677e+08	244725597	4.60696e+08	178959773	High	Peak Found	High	High	Peak Found	High	High	Peak Found	High	High	High	High	High	High	High	High		Accession_423117	26.4131
FALSE	High	IsMasterProtein	25035	1	Accession_123203	FALSE	0	11	1	25	1	85	9.9	4.37	160024736	111299688	81099488	91332056	174831216	1.60892e+08	85431192	196383296	158836403	211577428	1.8915e+08	87412392	124393352	1.74476e+08	1.42222e+08	1.77336e+08	High	High	High	High	High	High	High	High	High	High	High	High	High	High	High	High		Accession_123203	27.6822
FALSE	High	IsMasterProtein	17897	1	Accession_100175	FALSE	0	27	2	23	2	104	11.8	4.86	2.9587e+07	5.36007e+07	49719268	7.86829e+07	281278555	138992328	101825128	168432379	1.06742e+08	1.63242e+08	174453938	2.24457e+08	153606780	197230110	168815034	182957576	Peak Found	Peak Found	Peak Found	High	High	High	High	High	High	High	High	High	High	High	Peak Found	High		Accession_100175	25.2515
FALSE	High	IsMasterProtein	8960	1	Accession_117234	FALSE	0.001	7	3	13	3	465	48.3	4.46	1.51747e+06				1.65932e+07	5.89958e+07	2.92017e+07	290710896	281260824	328247392	323781244	167701268	215830208	251615240	81240130	70948044	Peak Found	Not Found	Not Found	Not Found	Peak Found	Peak Found	Peak Found	High	High	High	High	Peak Found	High	High	Peak Found	High		Accession_117234	20.9114
FALSE	High	IsMasterProtein	23520	1	Accession_479652	FALSE	0.005	6	1	3	1	249	26.9	4.63								149098400	107032624	102291872	25198796	307697728	249647936	378408808	410320096	458013120	Not Found	Not Found	Not Found	Not Found	Not Found	Not Found	Not Found	Peak Found	High	High	Peak Found	High	Peak Found	Peak Found	Peak Found	Peak Found		Accession_479652
FALSE	High	IsMasterProtein	17343	1	Accession_50690	FALSE	0.001	41	4	20	4	128	14.3	9.2	2.41342e+08	1.29243e+07	1.43522e+07	8.88036e+06	4.56748e+07	5.88603e+07	7.29034e+07	1.30867e+08	1.80786e+08	3.63718e+08	325610523	1.40818e+08	1.36337e+08	3.59694e+08	3.92925e+07	3.64216e+07	High	Peak Found	Peak Found	Peak Found	Peak Found	Peak Found	Peak Found	High	High	High	High	High	High	High	High	High		Accession_50690	28.2612
FALSE	High	IsMasterProtein	11263	1	Accession_242290	FALSE	0.001	61	3	12	3	71	7.7	5.31	510799720	3.09353e+08	426861398	380390168	41896708	98230323	7.8966e+07	8.43472e+06	7.50369e+06	9.99747e+06	8.97724e+07	6654651	23850442	211494592	8385848	144027002	High	High	High	High	Peak Found	Peak Found	Peak Found	Peak Found	Peak Found	Peak Found	Peak Found	Peak Found	Peak Found	Peak Found	Peak Found	Peak Found		Accession_242290	29.3419
FALSE	High	IsMasterProtein	12303	1	Accession_392533	FALSE	0.004	7	2	5	2	230	25.7	5.02		5325079			5115479	8959063	4906732		2.31946e+06	1522179	15129827	6.40124e+06	893680	643440656	647616000	806184544	Not Found	Peak Found	Not Found	Not Found	Peak Found	Peak Found	Peak Found	Not Found	Peak Found	Peak Found	Peak Found	Peak Found	Peak Found	High	High	High		Accession_392533
FALSE	High	IsMasterProtein	24510	1	Accession_264514	FALSE	0.001	10	1	10	1	88	9.9	10.96	331412128	337555008	367920672	370809216	3.07522e+06	205087552	302154720	59800564		1.71247e+06	1.84062e+06	1.25949e+06		181778832	60890592	64903388	High	High	High	High	High	Peak Found	High	Peak Found	High	High	Peak Found	Peak Found	Peak Found	Peak Found	Peak Found	Peak Found		Accession_264514	28.7249
FALSE	High	IsMasterProtein	15049	1	Accession_106521	FALSE	0.004	10	2	4	2	226	25.2	5.17	6650499		34254420	28014774	28142892	1340711952	388871008	45990686	11210101	64420848	50803896	2.70797e+06	60978402	30221808		7.71823e+06	Peak Found	Not Found	Peak Found	Peak Found	Peak Found	Peak Found	Peak Found	High	Peak Found	High	High	Peak Found	Peak Found	High	Not Found	Peak Found		Accession_106521	23.1332
FALSE	High	IsMasterProtein	311	1	Accession_172916	FALSE	0	14	2	22	2	188	20.7	4.22					10947219	45241292	68183960	160622080	145196048	75737286	91511973	282431456	187891096	336751648	205262656	266983104	Peak Found	Peak Found	Peak Found	Peak Found	Peak Found	High	High	High	High	Peak Found	High	High	High	High	High	High		Accession_172916
FALSE	High	IsMasterProtein	24477	1	Accession_169096	FALSE	0.001	7	4	17	4	742	78.5	4.36	54016356	40218096	37276092		180041555	1.34976e+08	96542371	337386044	1.40642e+08	2.73893e+08	251757176	73442252	93323844	61866480		55485680	High	Peak Found	Peak Found	Not Found	High	High	High	High	High	High	High	Peak Found	High	Peak Found	Not Found	Peak Found		Accession_169096	26.1091
FALSE	High	IsMasterProtein	2573	1	Accession_161287	FALSE	0.004	5	1	4	1	195	19.9	8.79		4.64622e+06			196948560	4806630		67566144	200774032	361713600	356809280	490305888	61109384	2.1605e+06	2.82878e+06		Not Found	Peak Found	Not Found	Not Found	Peak Found	Peak Found	Not Found	High	Peak Found	High	Peak Found	High	Peak Found	Peak Found	Peak Found	Not Found		Accession_161287
FALSE	High	IsMasterProtein	24009	1	Accession_241289	FALSE	0.005	10	1	4	1	93	11	9.39		3.6174e+06		3358325	111562536	23400468	15637218	247293600	326798369	308495232	338678624	144651088	113505576	52406400			Not Found	Peak Found	Not Found	Peak Found	High	Peak Found	Peak Found	Peak Found	High	High	High	Peak Found	Peak Found	Peak Found	Not Found	Not Found		Accession_241289
FALSE	High	IsMasterProtein	5185	1	Accession_264969	FALSE	0	14	3	24	3	298	34.4	5.54	155148252	109221828	73109528	149193780	2.1571e+08	319336408	353524856	71006028	30801002	21469442	25920998	54861762	185070944	44783168	20391348	31450558	High	High	High	High	High	High	High	High	High	High	Peak Found	High	High	High	High	Peak Found		Accession_264969	27.6422
FALSE	High	IsMasterProtein	28430	1	Accession_474992	FALSE	0.003	12	4	5	4	355	40.1	5.12				6.27127e+06		70043952	3905779	154617420	107172452	102512640	156311076	245228222	59168178	288800920	294946198	285466948	Peak Found	Peak Found	Peak Found	Peak Found	Peak Found	Peak Found	Peak Found	Peak Found	Peak Found	Peak Found	Peak Found	High	High	High	Peak Found	High		Accession_474992
FALSE	High	IsMasterProtein	1613	1	Accession_332527	FALSE	0.001	19	3	10	3	190	21.1	4.82	335093920	347801020	315751728	296073768	145226004	160846108	156192272	36862392	26536054	27774422	4.65141e+07	18804044		30046978	1.97209e+07	1.19473e+07	High	High	High	Peak Found	Peak Found	High	Peak Found	High	High	Peak Found	Peak Found	Peak Found	Not Found	Peak Found	Peak Found	Peak Found		Accession_332527	28.7456
FALSE	High	IsMasterProtein	14640	1	Accession_234310	FALSE	0.002	8	1	8	1	168	18.4	4.59						4.47821e+06	22217140	186972256	135330912		8877410	520045664		414462520	322958456	132342316	Not Found	Not Found	Not Found	Not Found	Not Found	Peak Found	High	High	High	Not Found	Peak Found	High	Not Found	High	High	High		Accession_234310
FALSE	High	IsMasterProtein	17698	1	Accession_219039	FALSE	0.005	4	1	4	1	283	31	8.19	367589952	493636704	495163232	509985792	36773124	9084165	11294388		1.78707e+06		5205053				51163952	48466640	High	High	High	High	Peak Found	Peak Found	Peak Found	Not Found	Peak Found	Not Found	Peak Found	Not Found	Not Found	Not Found	Peak Found	Peak Found		Accession_219039	28.8711
FALSE	High	IsMasterProtein	3026	1	Accession_100131	FALSE	0.001	21	4	19	4	183	20.7	6.19	66951547	7.76413e+07	73934767	95941188	9.75534e+07	46763234	31341814	6.61579e+07	94717530	99523936	1.11881e+08	1.8738e+08	196791661	2.41446e+08	8.7255e+07	176289547	Peak Found	High	High	High	High	High	High	Peak Found	High	High	Peak Found	High	High	High	Peak Found	High		Accession_100131	26.4187
FALSE	High	IsMasterProtein	3509	1	Accession_40790	FALSE	0.001	12	3	12	3	232	26.4	4.5		2606599	4.54537e+07	43752884	154317960	400114660	251358244	162029858	196398692	162154906	140554016	2.97176e+07	33656933	2.83648e+07	5.3241e+06	1.64302e+07	Not Found	Peak Found	Peak Found	Peak Found	High	High	High	High	High	High	High	High	High	Peak Found	High	Peak Found		Accession_40790
FALSE	High	IsMasterProtein	27338	1	Accession_88501	FALSE	0.001	9	3	13	3	327	35	4.93	3.14741e+07	42851529	72012259	35194163	66505990	107768876	126122672	145790636	142808408	106808405	124763456	164646258	7.25357e+07	183637738	122208062	160460404	Peak Found	Peak Found	Peak Found	Peak Found	Peak Found	Peak Found	High	High	High	Peak Found	High	High	High	High	High	High		Accession_88501	25.356
FALSE	High	IsMasterProtein	21163	1	Accession_218145	FALSE	0.003	20	3	4	3	166	18.8	6.35					82099640	171854896	210304896	147906500	1.19588e+08	114136400	143007712	164158496		227275226	1.31176e+08	1.53978e+08	Not Found	Not Found	Not Found	Not Found	Peak Found	Peak Found	High	High	Peak Found	Peak Found	Peak Found	Peak Found	Not Found	High	Peak Found	High		Accession_218145
FALSE	High	IsMasterProtein	16452	1	Accession_293190	FALSE	0.003	7	3	7	3	425	47.4	4.74	280531404	171968638	176412160	178964436	4.05845e+07	55067151	41678853	139489684	89624280	7.77827e+07	73188096	74050824	59682746	153165392	80933267	7.92329e+07	High	High	High	High	Peak Found	Peak Found	Peak Found	High	Peak Found	Peak Found	Peak Found	Peak Found	Peak Found	High	Peak Found	Peak Found		Accession_293190	28.4972
FALSE	High	IsMasterProtein	3728	1	Accession_416678	FALSE	0.005	10	1	3	1	145	15.9	8.25	110835800	152105520	212209904	148233776	89735808	122269912	156237968	55139640	49509320	58294468	82383752	157412256		92850408	110537280	104811504	Peak Found	High	High	High	Peak Found	Peak Found	Peak Found	Peak Found	Peak Found	Peak Found	Peak Found	Peak Found	Not Found	Peak Found	Peak Found	Peak Found		Accession_416678	27.1593
FALSE	High	IsMasterProtein	26621	1	Accession_63972	FALSE	0.003	13	3	7	3	232	25	4.92	214006765	177918840	163438463	167214215		267053223	330180616	231818002	31161434	12140174	2.81418e+06	4.91989e+06		114234745	11770225	1.08965e+07	High	Peak Found	High	High	Not Found	High	Peak Found	High	Peak Found	Peak Found	Peak Found	Peak Found	Not Found	Peak Found	Peak Found	Peak Found		Accession_63972	28.1067
FALSE	High	IsMasterProtein	25606	1	Accession_331903	FALSE	0.002	11	2	9	2	183	19.8	9.1	53091768	2.59704e+06	48866660	36884320	99996648	7.08617e+06	3.7709e+07	143353816	33349804	97217688	202108776	178752096	85656933	157672080	202640656	185053714	Peak Found	Peak Found	Peak Found	Peak Found	Peak Found	Peak Found	Peak Found	Peak Found	High	High	High	High	High	High	High	Peak Found		Accession_331903	26.0934
FALSE	High	IsMasterProtein	6654	1	Accession_267308	FALSE	0	14	3	35	3	208	23.3	4.22	162813520	174434906	276913008	200393504	35043296	89171982	57541340	86810816	71350904	19081652	5494608	166516656	45729500	105188809	77655712	109591176	High	High	High	High	High	High	High	High	High	High	High	High	High	High	High	High		Accession_267308	27.7161
FALSE	High	IsMasterProtein	22393	1	Accession_133026	FALSE	0.003	19	4	5	4	167	18.9	5.99	291578476	88462760	172701636	165409502	8.39121e+07	207410136	180961740	121227763	132631560	76754718	46544384	14924262		9124223	3.67402e+07	26868953	Peak Found	Peak Found	High	Peak Found	Peak Found	High	High	Peak Found	Peak Found	Peak Found	Peak Found	Peak Found	Peak Found	Peak Found	Peak Found	Peak Found		Accession_133026	28.5523
FALSE	High	IsMasterProtein	324	1	Accession_11420	FALSE	0.004	10	1	4	1	81	9.3	10.48	50336756	64084980	48042108	82562704	17526380	46534316	46737884	63639280	31311104	9497056	21329784	110887792	116231740	260679256	279413408	365905184	Peak Found	Peak Found	Peak Found	High	Peak Found	Peak Found	Peak Found	Peak Found	Peak Found	Peak Found	Peak Found	High	Peak Found	Peak Found	High	High		Accession_11420	26.0044
FALSE	High	IsMasterProtein	6332	1	Accession_239652	FALSE	0.001	13	2	12	2	224	23.8	4.75	22223566	84314276	38933008	4487351	117960960	58678896	52484100	141965166	93555740	163845456	165969008	151891968	150357536	103735680	116765152	44791520	Peak Found	Peak Found	Peak Found	Peak Found	High	High	High	High	High	High	High	High	High	Peak Found	High	High		Accession_239652	24.8567
FALSE	High	IsMasterProtein	21744	1	Accession_296891	FALSE	0.002	33	2	8	2	70	8.2	7.43	7.40648e+06	19339858	8710192	1.66753e+07	285750752	31953723	25280618	23434992	345211456	261725216	344615520	17443698			29350294	16309033	Peak Found	Peak Found	Peak Found	Peak Found	High	High	High	Peak Found	High	High	High	Peak Found	Not Found	Peak Found	Peak Found	High		Accession_296891	23.2846
FALSE	High	IsMasterProtein	3754	1	Accession_326899	FALSE	0.004	3	1	4	1	410	46	5.86	31107394	4.80295e+07	72380888	55929820	104349824	128216832	145835632	90698632	112797968	118500480	139028000	114392776		102906992	92497416	86916312	High	High	Peak Found	Peak Found	High	Peak Found	Peak Found	High	Peak Found	Peak Found	Peak Found	Peak Found	Not Found	Peak Found	Peak Found	Peak Found		Accession_326899	25.328
FALSE	High	IsMasterProtein	14126	1	Accession_51525	FALSE	0.001	12	1	14	1	94	10.7	9.86				4735804	60606452	46999760	50128332	113308928		109883144	149543312	164581808	223295552	217401168	121861280	122547592	Peak Found	Peak Found	Peak Found	Peak Found	High	Peak Found	Peak Found	High	High	High	High	High	High	High	High	High		Accession_51525
FALSE	High	IsMasterProtein	2732	1	Accession_372097	FALSE	0.001	3	1	16	1	417	45.8	4.3	96598568	82842088	78023288	60095804	89773712	84888260	45013460	99942496	104782832	1.20476e+08	137392998	97558960		106722874	128552964	105273816	High	High	High	Peak Found	Peak Found	Peak Found	Peak Found	High	High	High	High	High	Not Found	High	High	High		Accession_372097	26.9425
FALSE	High	IsMasterProtein	22996	1	Accession_184831	FALSE	0.002	30	2	10	2	79	8.7	6.54			7999881	4423774	17851752	138341596	1.36452e+08	160367808	74262816	7.62226e+06	3.34514e+06	157528560		337062908	193761990	1.80973e+08	Not Found	Not Found	Peak Found	Peak Found	Peak Found	High	High	Peak Found	High	Peak Found	Peak Found	High	Not Found	High	High	High		Accession_184831
FALSE	High	IsMasterProtein	25384	1	Accession_223911	FALSE	0.001	15	6	15	6	469	50.7	7.05	10984769	5088193	3.88074e+06	1.2743e+07	6.88548e+06	2.07177e+07	2.84121e+06	55133440	5.58821e+07	8.81037e+07	118615717	1.6963e+08	309177016	209517751	1.56654e+08	9.30093e+07	Peak Found	Peak Found	Peak Found	Peak Found	Peak Found	Peak Found	Peak Found	Peak Found	Peak Found	Peak Found	High	High	High	High	High	High		Accession_223911	23.8524
FALSE	High	IsMasterProtein	23147	1	Accession_170438	FALSE	0.002	11	4	8	4	421	46.8	4.5	102424824	61508584	53255676	56807764	1.06732e+08	96085524	143271401	139912534	131273021	61426176	35966336	10517564	149048456	59943114	27548226	1.10051e+08	High	Peak Found	Peak Found	Peak Found	Peak Found	High	Peak Found	High	High	High	High	Peak Found	Peak Found	Peak Found	Peak Found	Peak Found		Accession_170438	27.0205
FALSE	High	IsMasterProtein	26645	1	Accession_81765	FALSE	0.001	6	1	10	1	199	22.5	5.95	237263432	1.40227e+08	206760856	113436556	977405	54686754	41352411	74597744			1.28219e+06	30931278	2.5743e+06	288423448	119577592	119098940	High	Peak Found	High	High	Peak Found	Peak Found	Peak Found	High	Not Found	Not Found	Peak Found	Peak Found	Peak Found	High	High	High		Accession_81765	28.2524
FALSE	High	IsMasterProtein	1827	1	Accession_218476	FALSE	0	9	4	25	4	497	56.5	4.56	2.67881e+07	5.68429e+07	51726712	5.25513e+07	149403634	145194977	101817690	7.10923e+07	1.04685e+08	1.00088e+08	1.19045e+08	5.68582e+07	2.56138e+07	9.8299e+07	7.44128e+07	31597461	High	High	High	High	High	High	High	High	High	High	High	High	High	Peak Found	High	High		Accession_218476	25.1188
FALSE	High	IsMasterProtein	24390	1	Accession_90202	FALSE	0.002	10	2	8	2	209	22	8.02	21261222	11917098	37030877		28828220	49420686	62209078	119074284	70470832	118322258	89236292	76668490	105649516	68763614	83073825	269066661	Peak Found	Peak Found	Peak Found	Not Found	Peak Found	High	High	High	High	High	High	Peak Found	High	High	Peak Found	Peak Found		Accession_90202	24.8055
FALSE	High	IsMasterProtein	16097	1	Accession_354500	FALSE	0.001	17	3	17	3	192	21	5.64	103585904	6.31608e+07	4.31092e+07	1.2049e+08	150253541	82635984	61701390	78408495	8.09117e+07	236510897	8.07127e+07	29882580	36666814	14073118	1.80659e+07	20387782	High	Peak Found	Peak Found	High	High	High	High	High	High	High	High	Peak Found	Peak Found	Peak Found	Peak Found	Peak Found		Accession_354500	27.062
FALSE	High	IsMasterProtein	28419	1	Accession_161245	FALSE	0.001	8	1	11	1	133	14.2	5.5	69683136	53605248	32197198	52058016	51425060	47819276	28321048	97859032	79078024	99226408	89532760	112634224	146257904	104152224	69851352	80486344	High	High	High	High	Peak Found	High	Peak Found	High	High	High	High	High	Peak Found	High	Peak Found	Peak Found		Accession_161245	26.4726
FALSE	High	IsMasterProtein	6951	1	Accession_223924	FALSE	0.001	8	6	13	6	844	93.6	8.91	46032121	9.05265e+06		7.24088e+06	31612441	80799642	49568406	5.88886e+07	3.72103e+07	41636398	4.43074e+07	192190192	216400119	1.11887e+08	143746608	124603380	Peak Found	Peak Found	Peak Found	Peak Found	Peak Found	High	High	Peak Found	High	Peak Found	Peak Found	High	High	High	High	Peak Found		Accession_223924	25.9106
FALSE	High	IsMasterProtein	3977	1	Accession_187559	FALSE	0.004	5	1	6	1	164	18.1	4.89					52115784	39625324	91673864	94249928	9315797	18272428	158257760	119141896	209601808	175146112	120578576	85563656	Not Found	Not Found	Not Found	Not Found	High	High	High	Peak Found	Peak Found	Peak Found	Peak Found	High	High	Peak Found	Peak Found	High		Accession_187559
FALSE	High	IsMasterProtein	23119	1	Accession_207201	FALSE	0.003	5	1	5	1	154	18.4	9.7			610993		46944132	27538300	42714512	39660160		47630084	191056608	118265144	237254784	135615760	158430896	86750384	Not Found	Not Found	Peak Found	Not Found	Peak Found	Peak Found	Peak Found	Peak Found	Not Found	Peak Found	Peak Found	High	High	High	High	High		Accession_207201
FALSE	High	IsMasterProtein	1267	1	Accession_474965	FALSE	0.003	7	3	6	3	403	46.4	4.91		25677508		57677268	57276804	5.71676e+06	19413492	3.14117e+07	25825862	119029500	143641388	108018060	233654400	89142227	145256280	64347644	Peak Found	Peak Found	Not Found	Peak Found	High	Peak Found	Peak Found	Peak Found	Peak Found	High	High	High	High	High	Peak Found	Peak Found		Accession_474965
FALSE	High	IsMasterProtein	26873	1	Accession_301326	FALSE	0.001	8	2	10	2	264	29.5	4.51	9397085	8423997			14956775		24270252	42471180	64485705	72405360	85038621	170060472	150416202	209091996	137181544	142499940	Peak Found	Peak Found	Not Found	Not Found	Peak Found	Not Found	High	Peak Found	High	High	Peak Found	High	High	High	High	High		Accession_301326	23.6229
FALSE	High	IsMasterProtein	16935	1	Accession_407654	FALSE	0.001	11	3	15	3	340	39.3	7.42	40907339	5.42173e+06	26197163	5.02205e+07	5.01891e+07	79846200	7.64438e+07	6.14376e+07	59962581	8.1972e+07	70078807	113701481	95170766	1.18718e+08	73885697	104139627	Peak Found	Peak Found	Peak Found	Peak Found	High	High	High	Peak Found	Peak Found	High	High	High	High	High	High	Peak Found		Accession_407654	25.718
FALSE	High	IsMasterProtein	20832	1	Accession_298223	FALSE	0.007	4	1	3	1	271	28.4	5.2	57657292	205124288	140563280	91560200		58952080	71427776	109031472	126811928	96775752	56911916	56058296	11017247	39472868	4.04569e+06	35304848	Peak Found	Peak Found	Peak Found	Peak Found	Not Found	High	Peak Found	Peak Found	High	Peak Found	High	Peak Found	Peak Found	Peak Found	Peak Found	Peak Found		Accession_298223	26.2025
FALSE	High	IsMasterProtein	9468	1	Accession_66485	FALSE	0.002	8	2	8	2	336	37	4.54	25126494			15631057	78980496	83196344	241392448	4.59421e+07	71240690	27455814	77519992	81498424	64164329	1.19856e+08	73810142	93587645	Peak Found	Not Found	Not Found	Peak Found	Peak Found	Peak Found	Peak Found	High	Peak Found	Peak Found	High	High	High	High	Peak Found	High		Accession_66485	25.0416
FALSE	High	IsMasterProtein	25305	1	Accession_222997	FALSE	0.001	27	5	16	5	206	23.9	9.13	1.02341e+08	8.96835e+07	87691586	8.19806e+07	3.43484e+07	4.31997e+07	2.72628e+07	3.58426e+07	3.54987e+07	166367928	4.42379e+07	3.09326e+07	174949188	83344756	3.49264e+07	4.71019e+07	High	High	High	High	High	Peak Found	High	Peak Found	Peak Found	Peak Found	High	Peak Found	High	High	Peak Found	High		Accession_222997	27.0273
FALSE	High	IsMasterProtein	7211	1	Accession_4854	FALSE	0.001	14	3	15	3	286	33	8.34	6.77083e+07	6.15104e+07	39468548	3.53435e+07	11703066	65149911	77815396	6.55054e+07	61084451	3.97861e+07	13846948	89166890	137079939	110289312	8.43899e+07	8.44775e+07	High	Peak Found	Peak Found	Peak Found	Peak Found	High	High	High	High	High	High	High	High	High	High	Peak Found		Accession_4854	26.4376
FALSE	High	IsMasterProtein	22247	1	Accession_6239	FALSE	0	15	4	21	4	243	27.7	6.8	111322584	101067448	110253658	8.22487e+07		63934883	8.83366e+07	40911157	4.56391e+07	2.93767e+07	56725666	74823444	101858576	60897686	5.54648e+07	57231797	Peak Found	High	Peak Found	High	High	High	Peak Found	Peak Found	Peak Found	High	High	High	High	Peak Found	High	High		Accession_6239	27.1507
FALSE	High	IsMasterProtein	9343	1	Accession_342219	FALSE	0.003	7	1	7	1	164	18.2	4.6		16831682	42485472		55411284	64621120	8.60909e+07	75682832	5.95853e+07	80776929	90555536	99855116	1.49299e+08	130591332		39412476	Not Found	Peak Found	Peak Found	Not Found	High	Peak Found	Peak Found	High	Peak Found	High	High	Peak Found	High	High	Not Found	High		Accession_342219
FALSE	High	IsMasterProtein	16187	1	Accession_127042	FALSE	0.003	16	1	7	1	58	6.2	4.82	68661008	48468408	46652730	55891144	63363968	144262048	131772072	6.03694e+07	49484196	63346948	31332074	69270232	69704864	50444492	2.80923e+07	52949464	High	Peak Found	Peak Found	High	Peak Found	High	High	Peak Found	Peak Found	High	Peak Found	High	High	Peak Found	Peak Found	Peak Found		Accession_127042	26.4516
FALSE	High	IsMasterProtein	18594	1	Accession_164389	FALSE	0.001	10	3	14	3	411	43.6	8.21	5.85072e+07	4.47372e+07	33929774	3.79028e+07	6.66672e+07	3.53341e+07	5.08069e+07	7.24067e+07	75963570	1.34721e+08	1.03884e+08	4.09269e+07	77467356	5.70153e+07	6.76941e+07	4.82027e+07	High	Peak Found	Peak Found	High	High	Peak Found	High	Peak Found	Peak Found	High	High	Peak Found	High	High	Peak Found	Peak Found		Accession_164389	26.2297
FALSE	High	IsMasterProtein	653	1	Accession_434558	FALSE	0	23	1	32	1	62	7.1	5.26	81190003	54439192	29571021	5.94741e+07	39111494	3.274e+07	10801074	48847255	62747960	2.85851e+07	63919200	7.90366e+07	61451776	106295730	134103609	125312082	High	High	High	High	High	High	High	High	High	High	High	High	High	High	High	High		Accession_434558	26.6919
FALSE	High	IsMasterProtein	13707	1	Accession_293702	FALSE	0.002	42	2	7	2	64	7.1	4.59	143159568	162394592	148474685	148464960	10590956	140470048	94516052	8.52008e+07	63045776	4.27172e+06		15890933	1.98383e+07	43072416	1.66261e+06	2944140	High	Peak Found	Peak Found	High	Peak Found	High	Peak Found	High	High	Peak Found	Not Found	Peak Found	Peak Found	Peak Found	Peak Found	Peak Found		Accession_293702	27.5258
FALSE	High	IsMasterProtein	25692	1	Accession_321011	FALSE	0.001	2	1	15	1	495	55.4	4.64	10134895	13722601	15920076	16379464	66012972	49860144	50553156	69753960	88660776	128911752	104792440	64138448	75614720	62045596	82944872	59778852	Peak Found	Peak Found	Peak Found	Peak Found	High	High	Peak Found	High	High	High	High	High	High	High	High	High		Accession_321011	23.7316
FALSE	High	IsMasterProtein	22219	1	Accession_435513	FALSE	0.002	7	3	8	3	392	45.3	5.53	10583093		3.75747e+06	6.89249e+07	174275562	6.56236e+06	33808360	73809381	6.28588e+07	22199777	113787664	64521670	91574638	48739992	129816983	23258200	Peak Found	Not Found	Peak Found	Peak Found	High	Peak Found	Peak Found	High	High	Peak Found	High	Peak Found	High	High	High	Peak Found		Accession_435513	23.8
FALSE	High	IsMasterProtein	21446	1	Accession_476687	FALSE	0.003	31	1	4	1	42	4.6	4.55	181237008	207937040	278426560	250139840	20057444	49584648	72348744					2.14294e+06	2.87306e+06				High	High	High	High	Peak Found	Peak Found	Peak Found	Not Found	Not Found	Not Found	Not Found	Peak Found	Peak Found	Not Found	Not Found	Not Found		Accession_476687	27.8664
FALSE	High	IsMasterProtein	17613	3	Accession_416382	FALSE	0.001	13	5	11	5	423	47.6	5.03	20399902			1.77974e+06	64232575	24135110	63087977	31970914	69372351	7.03816e+06	56262936	66689187	114081040	96158358	206904352	8.64473e+07	Peak Found	Peak Found	Peak Found	Peak Found	Peak Found	Peak Found	High	Peak Found	High	Peak Found	Peak Found	High	High	High	High	Peak Found		Accession_416382	24.7221
FALSE	High	IsMasterProtein	19733	1	Accession_356382	FALSE	0.002	39	3	6	3	90	10	6.54	115484284	117412986	287128096	272599856			1.60258e+07	3.89027e+06	7697099	12078086		25828164	4.68765e+07	4.14942e+07	39168756	3.90324e+07	High	High	High	High	Not Found	Not Found	Peak Found	Peak Found	Peak Found	Peak Found	Not Found	Peak Found	Peak Found	Peak Found	Peak Found	Peak Found		Accession_356382	27.2157
FALSE	High	IsMasterProtein	19588	1	Accession_470905	FALSE	0.001	23	1	9	1	80	8.6	9.19	72698840	55953872	82051000	63228612	43645608	76775736	60924808	38081974	32086796	27407954	31681956	48098648	4274604	128526464	91876760	85729120	High	High	Peak Found	High	Peak Found	High	High	High	Peak Found	Peak Found	Peak Found	High	Peak Found	Peak Found	High	Peak Found		Accession_470905	26.5331
FALSE	High	IsMasterProtein	17244	1	Accession_70332	FALSE	0.001	12	3	12	3	252	28.8	8.46	74081872	73612208	128943456	232862336	91737688	40330092	13929668			4926031		39669864	63370060	189258288			High	High	High	High	High	High	Peak Found	Peak Found	Not Found	Peak Found	Not Found	Peak Found	Peak Found	High	Peak Found	High		Accession_70332	26.5804
FALSE	High	IsMasterProtein	763	1	Accession_125582	FALSE	0.002	8	1	6	1	144	15.6	5.66	74592300	68313088	74631464	45275426	58292144	50202533	70635290	91738656	83515184	85589104	88157115	16461145	3.84406e+07	20664886	32215050		High	Peak Found	High	Peak Found	High	High	Peak Found	Peak Found	High	Peak Found	Peak Found	Peak Found	High	Peak Found	Peak Found	Not Found		Accession_125582	26.5705
FALSE	High	IsMasterProtein	3793	1	Accession_97515	FALSE	0	26	3	25	3	173	19.7	7.59	155005676	7.41391e+07	71141023	120426314	2.95957e+07	92886817	78810474	41364145	44360013	3.79757e+07	60631722	17221387	1.99146e+07	4.76055e+07	2.70515e+07	1.73403e+07	High	High	High	High	High	High	Peak Found	Peak Found	High	High	High	High	Peak Found	High	Peak Found	High		Accession_97515	27.6399
FALSE	High	IsMasterProtein	26178	1	Accession_116640	FALSE	0.001	8	2	17	2	318	35.2	5.9	94969824	101373864	112078632	90040628	1.4661e+07	41572892	48139370	2.02814e+07	20185364	22095110	1.5012e+07	79159044	5.84525e+06	120517016	71862112	83109438	High	High	High	High	Peak Found	Peak Found	Peak Found	Peak Found	High	Peak Found	Peak Found	High	Peak Found	High	High	High		Accession_116640	26.9259
FALSE	High	IsMasterProtein	1203	1	Accession_240032	FALSE	0	10	2	22	2	278	31.2	4.59	1.68196e+06	16333527	5.39632e+06			123718888	99383041	147036856	105170720	69663851	115484024	57168902	40439206	46227638	4.57831e+06	2.26795e+06	Peak Found	Peak Found	Peak Found	Not Found	Not Found	High	High	High	High	High	High	High	High	High	Peak Found	Peak Found		Accession_240032	21.0638
FALSE	High	IsMasterProtein	25226	1	Accession_351800	FALSE	0.003	37	2	5	2	76	9.1	5.22	154996848	202930266	241606602	1.7358e+08		2.50643e+06	4306536	24619124	28309244	17670244	40994232	21240378			29257442	27918218	Peak Found	High	Peak Found	Peak Found	Not Found	High	High	Peak Found	Peak Found	High	High	Peak Found	Not Found	Not Found	Peak Found	Peak Found		Accession_351800	27.6434
FALSE	High	IsMasterProtein	17631	1	Accession_337210	FALSE	0.004	6	2	4	2	434	46.6	7.05			13220594	3269603	45971971	3.72715e+06	1.36996e+08	2.22513e+07	7763341	35404968	68724104	117196516	38496836	50326936	153882736	141348256	Peak Found	Peak Found	Peak Found	Peak Found	Peak Found	Peak Found	Peak Found	Peak Found	Peak Found	Peak Found	Peak Found	Peak Found	Peak Found	High	High	High		Accession_337210
FALSE	High	IsMasterProtein	4545	1	Accession_91355	FALSE	0.001	9	2	10	2	193	20.6	4.65					36144748	2.42124e+06	7819599		19374220	34670732		143822608	135251408	164733616	160111584	126806464	Not Found	Not Found	Not Found	Not Found	High	Peak Found	Peak Found	Peak Found	Peak Found	High	Peak Found	Peak Found	High	High	High	High		Accession_91355
FALSE	High	IsMasterProtein	9990	1	Accession_207846	FALSE	0.002	26	2	6	2	112	11.4	8.47	136218555	82989949	102162415	77712797	104806189	1.60402e+08	125690062			7998541	1.68588e+07		46444816		22817378		High	High	Peak Found	High	High	High	Peak Found	Not Found	Not Found	Peak Found	Peak Found	Not Found	Peak Found	Not Found	Peak Found	Not Found		Accession_207846	27.4446
FALSE	High	IsMasterProtein	8397	1	Accession_119112	FALSE	0.002	12	3	6	3	372	40.4	4.7		7124519	15028059		7437746	49763664	1.30679e+08	6.71229e+07	48263659	5.08466e+07	8.9268e+07	49337744	91875150	85687024	55014968	75796964	Not Found	Peak Found	Peak Found	Not Found	Peak Found	Peak Found	High	High	Peak Found	Peak Found	Peak Found	Peak Found	High	High	High	High		Accession_119112
FALSE	High	IsMasterProtein	16001	1	Accession_350568	FALSE	0.007	23	2	3	2	82	9.5	6.71	136451584	143318256	87953072	122568392	76195000	28135088	19039062	32702048		58918976	56154268	16528975	32232132	27072016	26030580	26561752	Peak Found	Peak Found	High	Peak Found	High	Peak Found	High	Peak Found	Peak Found	Peak Found	Peak Found	Peak Found	Peak Found	Peak Found	Peak Found	Peak Found		Accession_350568	27.451
FALSE	High	IsMasterProtein	9293	2	Accession_385816	FALSE	0.001	25	1	10	1	60	6.5	10.37	154272088	136323356	101146540	106438330	31887403	18874548	23354164	19472460	2.85775e+07	26146046	28444960	33368306	42557940	66332557	52291123	27065512	High	High	High	High	Peak Found	Peak Found	Peak Found	Peak Found	Peak Found	Peak Found	Peak Found	Peak Found	Peak Found	Peak Found	High	Peak Found		Accession_385816	27.6289
FALSE	High	IsMasterProtein	28611	1	Accession_374712	FALSE	0.001	9	2	12	2	238	26.2	8.54	7004644	2.31026e+06	6.38114e+06	6272692	19328802	39107858	13613194	3.85511e+07	45031729	56853708	53777904	100084356	116145648	120088232	84558316	90557356	Peak Found	Peak Found	Peak Found	High	High	High	Peak Found	High	High	High	High	High	High	Peak Found	High	High		Accession_374712	23.1911
FALSE	High	IsMasterProtein	22014	1	Accession_161294	FALSE	0.001	7	1	10	1	182	19.5	5.47						40674120	25082634		53994704		145017632	238867008	109733382	89773752	76940472		Peak Found	Not Found	Peak Found	Peak Found	High	Peak Found	Peak Found	Peak Found	High	High	High	High	High	High	High	High		Accession_161294
FALSE	High	IsMasterProtein	17369	1	Accession_151329	FALSE	0.002	9	1	7	1	97	11.5	5.01	90565624	52805776	63048196	55959312	3.7425e+07	136355168	96599232	87140654	7.07362e+07	62929308	60521332		2340558			6.61881e+06	High	High	High	High	Peak Found	High	Peak Found	High	Peak Found	Peak Found	Peak Found	Not Found	Peak Found	Not Found	Not Found	Peak Found		Accession_151329	26.8494
FALSE	High	IsMasterProtein	8940	1	Accession_66473	FALSE	0.005	7	1	3	1	136	14.2	8.72			36191480		3.43784e+08		27938148	67532559	16915768		53282636	30959514	20805770	56928388	57347676	59452948	Not Found	Not Found	Peak Found	Not Found	Peak Found	Not Found	Peak Found	Peak Found	High	Not Found	High	Peak Found	Peak Found	High	Peak Found	Peak Found		Accession_66473
FALSE	High	IsMasterProtein	25192	1	Accession_481215	FALSE	0.002	11	2	6	2	216	24.1	8.72	137486300	114449444	55472862	137725856	31867810	146096851	20346808	68280224						36745868	36425148	70586040	High	High	High	High	Peak Found	Peak Found	Peak Found	Peak Found	Not Found	Not Found	Not Found	Not Found	Not Found	Peak Found	Peak Found	Peak Found		Accession_481215	27.463
FALSE	High	IsMasterProtein	1932	1	Accession_50642	FALSE	0.003	10	2	4	2	144	15.6	9.52			16059215		1.2811e+07	68341960	128525354	112368020	37360054	34176404	73855736	88966280	38840340	2.05272e+07	16804864	118535127	Not Found	Not Found	Peak Found	Not Found	Peak Found	Peak Found	High	High	Peak Found	Peak Found	High	Peak Found	Peak Found	Peak Found	Peak Found	High		Accession_50642
FALSE	High	IsMasterProtein	28275	1	Accession_131526	FALSE	0.004	8	3	4	3	419	47.2	5.19	128421256	197745324	152492176	266736784		16428946	33786688	8520919				6085767	12389828	21214147	22420230	10275638	Peak Found	High	High	High	Not Found	Peak Found	Peak Found	Peak Found	Not Found	Not Found	Not Found	Peak Found	Peak Found	Peak Found	Peak Found	Peak Found		Accession_131526	27.3695
FALSE	High	IsMasterProtein	9590	1	Accession_475212	FALSE	0.004	15	1	4	1	59	6.6	9.99			5.55149e+06	653824	24120902	27274712	20555400	32460116	17819282	47978652	78378040	74383272	96476912	113615440	93763792	126709136	Not Found	Not Found	Peak Found	Peak Found	Peak Found	Peak Found	Peak Found	Peak Found	Peak Found	Peak Found	High	High	Peak Found	High	High	Peak Found		Accession_475212
FALSE	High	IsMasterProtein	6340	1	Accession_234305	FALSE	0.001	36	3	14	3	101	11.8	7.96				8472575	2.28263e+07	44431198	63327742	72514376	14462569	106046824	76080790	88571021	92073174	90117298	20893699	35200476	Peak Found	Peak Found	Peak Found	Peak Found	Peak Found	High	High	High	Peak Found	High	High	High	High	High	Peak Found	High		Accession_234305
FALSE	High	IsMasterProtein	5897	17	Accession_78657	FALSE	0.001	37	3	18	2	67	7.9	9.86	118860600	1.04739e+08	69677235	68733782	4.64156e+07	2.35238e+07	2.28552e+07	1.38845e+07	4.05315e+07	4.07395e+07	34749057	34650016	32782268	3.82184e+07	5.155e+07	5.089e+07	High	High	High	Peak Found	High	High	High	High	Peak Found	High	High	High	High	High	High	Peak Found		Accession_78657	27.2478
FALSE	High	IsMasterProtein	7610	1	Accession_223912	FALSE	0.001	13	5	15	5	504	54.1	8.82	19260354	1.13144e+07	8736951	2.27343e+07	31830564	5.14706e+07	3.13429e+07	60971029	36504996	35279630	67430570	6.99042e+07	99190897	8.2938e+07	49502099	5.09325e+07	Peak Found	Peak Found	High	Peak Found	Peak Found	Peak Found	High	High	High	Peak Found	High	High	High	High	High	High		Accession_223912	24.6642
FALSE	High	IsMasterProtein	3315	1	Accession_68429	FALSE	0.003	4	2	6	2	433	48	9.17	5.06467e+06				66634690	39278360	14995902	100567172	80267242	65560036	79610084	23739498	87657664	59248726	42510768	44017200	Peak Found	Not Found	Not Found	Not Found	Peak Found	Peak Found	Peak Found	High	High	High	High	High	Peak Found	High	Peak Found	Peak Found		Accession_68429	22.7155
FALSE	High	IsMasterProtein	4832	7	Accession_146049	FALSE	0.001	23	3	10	2	127	13.9	4.7	184912967	138500642	134224378	126315795	9.51246e+07	9681004	17343954		18318428		55055292	1.37097e+06	12986614	1.75461e+06		9.79533e+06	Peak Found	High	High	High	Peak Found	Peak Found	Peak Found	Not Found	Peak Found	Not Found	Peak Found	Peak Found	Peak Found	Peak Found	Not Found	Peak Found		Accession_146049	27.8961
FALSE	High	IsMasterProtein	15754	1	Accession_268691	FALSE	0.004	3	1	5	1	272	30.4	9.09					79583656	84597856	84554112	49948940	41635416	82230472	96005104		737186		92766328	84958184	Not Found	Not Found	Not Found	Not Found	High	High	High	Peak Found	Peak Found	High	High	Not Found	Peak Found	Not Found	Peak Found	Peak Found		Accession_268691
FALSE	High	IsMasterProtein	25510	1	Accession_100057	FALSE	0.005	8	2	4	2	278	31.4	4.82	6429558	6.05994e+06	16085163	10622796	31724074	77159768	75662448	68033400	51785080	53860252	66700548	77356424			62307600	84881752	Peak Found	Peak Found	Peak Found	Peak Found	Peak Found	High	High	Peak Found	Peak Found	High	Peak Found	Peak Found	High	Not Found	Peak Found	Peak Found		Accession_100057	23.0754
FALSE	High	IsMasterProtein	24905	1	Accession_391005	FALSE	0.005	15	1	3	1	60	7.2	11.58	102384240	102885152	101404040	111079824		40780948	58351272	33732324						80035528	56940392	90996400	Peak Found	Peak Found	High	Peak Found	Not Found	High	High	Peak Found	Not Found	Not Found	Not Found	Not Found	Not Found	Peak Found	Peak Found	Peak Found		Accession_391005	27.0328
FALSE	High	IsMasterProtein	12037	1	Accession_122286	FALSE	0.005	18	1	3	1	61	6.9	8.84		30237636		17374882	80585576	31551790	28105054	46266973	71433840	39953976	87495872	106704848		40459488	54515816	39357720	Not Found	Peak Found	Not Found	Peak Found	Peak Found	Peak Found	Peak Found	Peak Found	Peak Found	Peak Found	Peak Found	High	Not Found	High	Peak Found	High		Accession_122286
FALSE	High	IsMasterProtein	25793	1	Accession_117089	FALSE	0.001	21	3	20	2	162	18.2	6.79	17668388	7378182	4.18615e+06	11461693	13928441	46369896	40519961	3.13926e+07	37165492	43378732	21688988	82170336	71552656	108889356	70191392	80523862	High	Peak Found	Peak Found	Peak Found	High	High	High	Peak Found	High	High	High	High	High	High	High	High		Accession_117089	24.5381
FALSE	High	IsMasterProtein	20141	1	Accession_383326	FALSE	0.002	20	1	8	1	54	6.2	5.17	8180475	1429330	3124347	3.35397e+07	81181296	220227408	83499688	94822808	13277602	38975372	31890319			15048152		47391540	Peak Found	Peak Found	Peak Found	High	High	High	High	Peak Found	Peak Found	Peak Found	High	Not Found	Not Found	Peak Found	Not Found	Peak Found		Accession_383326	23.4329
FALSE	High	IsMasterProtein	10	1	Accession_104684	FALSE	0.005	16	2	3	2	163	19.7	5.47		6446050	7.92239e+06		60042380	2.00726e+07	11359355	151765176	120459444	83805444	99658048	26315702		11727856	3611461		Not Found	Peak Found	Peak Found	Not Found	Peak Found	Peak Found	High	High	Peak Found	High	Peak Found	Peak Found	Not Found	Peak Found	Peak Found	Not Found		Accession_104684
FALSE	High	IsMasterProtein	23023	1	Accession_271114	FALSE	0.003	25	2	6	2	80	9.1	5.48	182903366	202683866	140670647	206129592	6.2872e+06			5451305			9373379			2.64434e+06	1497701	4.11474e+06	High	High	High	High	Peak Found	Not Found	Not Found	Peak Found	Not Found	Not Found	Peak Found	Not Found	Not Found	Peak Found	Peak Found	Peak Found		Accession_271114	27.8823
FALSE	High	IsMasterProtein	11924	1	Accession_66484	FALSE	0.003	8	1	5	1	154	16.6	4.82								21070254		19047534	50343412	157352264	141978160	142762576	29931814	82909674	Not Found	Not Found	Not Found	Not Found	Not Found	Not Found	Not Found	Peak Found	Not Found	Peak Found	Peak Found	High	Peak Found	High	High	High		Accession_66484
FALSE	High	IsMasterProtein	21254	1	Accession_273760	FALSE	0.002	24	1	8	1	66	8	12.07					1.01874e+07	34536062	2.50127e+07	61961892	55418918	83369096	73973774	53661734	83667988	78891964	24166946	36038576	Not Found	Not Found	Not Found	Not Found	Peak Found	High	Peak Found	High	High	High	High	High	High	Peak Found	Peak Found	Peak Found		Accession_273760
FALSE	High	IsMasterProtein	24160	2	Accession_318172	FALSE	0.002	23	1	7	1	81	8.9	9.31	55551044	51657692	70963320	53761200	23726901	57199508	54209800				16056909	46201760		76291280	79387320	86454920	High	Peak Found	High	Peak Found	Peak Found	High	Peak Found	Not Found	Not Found	High	Peak Found	High	Not Found	Peak Found	High	High		Accession_318172	26.1505
FALSE	High	IsMasterProtein	16401	1	Accession_69906	FALSE	0.002	7	2	11	2	249	27.7	6.34	137966932	108883640	164733328	8.45194e+07	4.6257e+06	2.32172e+07				5233884	32213838	17663180	91953888	1.27501e+07	1.23651e+06		High	High	Peak Found	High	Peak Found	High	Peak Found	Peak Found	Peak Found	Peak Found	High	Peak Found	Peak Found	Peak Found	Peak Found	Peak Found		Accession_69906	27.4668
FALSE	High	IsMasterProtein	6294	1	Accession_301325	FALSE	0.002	4	1	7	1	234	25.6	5.72					1.06718e+06	2.82355e+06		5034308		9698006	9642041	118015440	163061168	145461456	66171932	82479240	Not Found	Not Found	Not Found	Not Found	Peak Found	Peak Found	Not Found	High	Not Found	Peak Found	Peak Found	High	High	High	High	High		Accession_301325
FALSE	High	IsMasterProtein	10675	1	Accession_271573	FALSE	0.001	17	6	14	6	415	46.2	5.07	32180429	3.08408e+07	14849680	2340025	4.08647e+07	73599581	5.90868e+07	6.64276e+07	81534140	74781542	63939394	11152055	27603039	7.17888e+06		4559179	High	Peak Found	Peak Found	Peak Found	High	High	High	High	High	High	High	Peak Found	Peak Found	Peak Found	Not Found	Peak Found		Accession_271573	25.3873
FALSE	High	IsMasterProtein	532	1	Accession_474934	FALSE	0.003	8	1	4	1	177	18.7	5.66						15875545	10325007	65760856	18966300	13001683	22201238	189609056	3.89763e+06	122940236	66946062	59110416	Not Found	Not Found	Not Found	Not Found	Not Found	Peak Found	Peak Found	Peak Found	Peak Found	Peak Found	Peak Found	High	Peak Found	High	High	High		Accession_474934
FALSE	High	IsMasterProtein	19714	5	Accession_192308	FALSE	0.003	48	3	5	2	66	7	9.88	83167356	56496004	53728142	46193848	6965743	7102286	1.652e+07	41910992	35756192	5.68639e+07	41375396	30161528	86874500	35563660	13685915	4693020	High	Peak Found	High	High	Peak Found	Peak Found	Peak Found	Peak Found	High	Peak Found	Peak Found	Peak Found	Peak Found	Peak Found	Peak Found	Peak Found		Accession_192308	26.7263
FALSE	High	IsMasterProtein	22825	1	Accession_76932	FALSE	0.001	8	3	10	3	487	54.7	4.69	17254395	21907133	7.07962e+06	26322313	32582025	50697384	40368234	2.75712e+07	51781744	4.0028e+07	5.4681e+07	3.20031e+07	5.5557e+07	32268918	36551515	6.30323e+07	Peak Found	Peak Found	Peak Found	Peak Found	Peak Found	High	Peak Found	High	High	High	High	High	High	Peak Found	High	High		Accession_76932	24.5071
FALSE	High	IsMasterProtein	1210	1	Accession_288486	FALSE	0.002	14	2	6	2	154	17.8	4.58	173686328	151487043	141950488	133531266	39405564	7.27282e+06	7403038		4760314					9465704		7154301	High	High	High	High	High	Peak Found	Peak Found	Peak Found	Peak Found	Not Found	Peak Found	Not Found	Not Found	Peak Found	Peak Found	Peak Found		Accession_288486	27.8082
FALSE	High	IsMasterProtein	5459	2	Accession_231443	FALSE	0.001	13	2	11	1	162	18.1	6.77	89085648	81003576	60525428	61997636	42927388	15652527	13600575	30860530	27714906	44896500	43574920		26056296	22363304	25404622	13898607	High	High	High	High	High	Peak Found	High	Peak Found	Peak Found	High	Peak Found	Not Found	High	Peak Found	Peak Found	Peak Found		Accession_231443	26.8261
FALSE	High	IsMasterProtein	28039	1	Accession_100018	FALSE	0.003	5	2	8	2	486	52.5	9.22	23027174	77535520	46442292	50279040	1.47636e+06			51606944	14818819	22515710	26003906	140810352	80675032		2.34064e+06	3.01914e+06	Peak Found	Peak Found	Peak Found	Peak Found	Peak Found	Peak Found	Peak Found	High	Peak Found	High	High	High	High	High	Peak Found	Peak Found		Accession_100018	24.904
FALSE	High	IsMasterProtein	27803	1	Accession_436784	FALSE	0.007	5	2	3	2	392	44.9	6.57	27218605	4.18441e+06	7.79028e+06	9.18995e+06	35161792	6.15836e+07	63996451	42431487	2.60287e+07	40258363	58044050	3.08404e+07	24612888	35181429	26432398	51242790	Peak Found	Peak Found	Peak Found	Peak Found	Peak Found	Peak Found	High	High	High	Peak Found	Peak Found	Peak Found	Peak Found	Peak Found	Peak Found	Peak Found		Accession_436784	25.1558
FALSE	High	IsMasterProtein	28555	1	Accession_435983	FALSE	0.002	29	2	8	2	79	8.8	9.38	36242028		1673712		40027255		6.16971e+07	57006372	5.68534e+07		1.94041e+06	22844770	26429469	75263360	95364375	66265438	Peak Found	Not Found	Peak Found	Not Found	High	Not Found	High	High	High	Not Found	Peak Found	Peak Found	Peak Found	High	High	High		Accession_435983	25.5517
FALSE	High	IsMasterProtein	1283	1	Accession_166733	FALSE	0.006	2	1	4	1	401	46.3	6.92			1735174		25995342	23415246	38756164	22356298	25677212	40237158	42544600	65176872	61384776	54097988	71876496	44803556	Not Found	Not Found	Peak Found	Not Found	Peak Found	Peak Found	Peak Found	Peak Found	Peak Found	Peak Found	Peak Found	Peak Found	High	High	High	High		Accession_166733
FALSE	High	IsMasterProtein	20358	1	Accession_245247	FALSE	0.003	6	2	6	2	301	32.7	8.4	16641146	20463814	24339732		20198708	25586458	27678002	2.41457e+07	26888394	2.27247e+07	1.93821e+07	6.28988e+07	70483696	82785735	30035008	60836052	Peak Found	Peak Found	Peak Found	Peak Found	High	Peak Found	Peak Found	Peak Found	Peak Found	Peak Found	High	High	High	High	Peak Found	High		Accession_245247	24.448
FALSE	High	IsMasterProtein	2564	1	Accession_149382	FALSE	0.002	14	1	7	1	96	10.7	9.7	3.03126e+06			2.86786e+06	4.11906e+06	4452716	5.63506e+06	43651220	52980220	66730916	55317448	31187402	42729940	67932208	67946128	64295192	Peak Found	Not Found	Not Found	Peak Found	Peak Found	Peak Found	Peak Found	High	Peak Found	Peak Found	High	High	High	High	High	High		Accession_149382	21.9516
FALSE	High	IsMasterProtein	26472	1	Accession_7281	FALSE	0.004	7	1	4	1	151	16.6	5.33	59165148	55338728	47593808	67182120	28439964	29787564	32230814	24492008	24966894	44270960	43058704	4613599	5262837		37821468	33012544	Peak Found	Peak Found	High	High	High	High	Peak Found	Peak Found	Peak Found	Peak Found	Peak Found	Peak Found	Peak Found	Not Found	Peak Found	Peak Found		Accession_7281	26.2381
FALSE	High	IsMasterProtein	7393	1	Accession_337123	FALSE	0.003	6	1	6	1	163	17.9	4.61	10658269		28929224	35117856	1.32241e+06	100078744	89975024							63296280	111055616	92121612	Peak Found	Not Found	High	High	Peak Found	Peak Found	High	Not Found	Not Found	Not Found	Not Found	Not Found	Not Found	High	High	High		Accession_337123	23.8187
FALSE	High	IsMasterProtein	12510	1	Accession_199233	FALSE	0.004	4	1	4	1	250	27.9	5.52		8468352	634997				2.12058e+06	6434142			1.18391e+06	81178566	9.71259e+07	130900474	78130247	108124384	Not Found	Peak Found	Peak Found	Not Found	Not Found	Not Found	Peak Found	Peak Found	Not Found	Not Found	Peak Found	High	High	High	Peak Found	High		Accession_199233
FALSE	High	IsMasterProtein	2301	1	Accession_222648	FALSE	0.003	6	2	6	2	294	34.2	5.17	10411569	10414598	21686811	10149368	11562218	22167836	19994838	25461831	3.68828e+07	55697393	14596176	66883611	32064540	77518800	43300933	50829549	Peak Found	Peak Found	Peak Found	Peak Found	Peak Found	Peak Found	Peak Found	Peak Found	Peak Found	High	Peak Found	High	High	Peak Found	High	High		Accession_222648	23.7695
FALSE	High	IsMasterProtein	17766	1	Accession_192492	FALSE	0.004	15	2	5	2	59	6.5	9.91	24674166	63245010	70762504	49778236	22096396	14440293	13744623	62354576	4.24593e+07	17507028	65669214	10477137	26904272	21271708	7000373	6074960	High	High	Peak Found	Peak Found	Peak Found	Peak Found	Peak Found	High	Peak Found	Peak Found	Peak Found	Peak Found	Peak Found	High	Peak Found	Peak Found		Accession_192492	25.0049
FALSE	High	IsMasterProtein	8233	1	Accession_209966	FALSE	0.002	7	1	8	1	147	16.1	5.12					16558610	39202020	38826396	53499760	2.69407e+06	55517732	48441988	56432444	38397100	80987496	28698478	36746452	Not Found	Not Found	Not Found	Not Found	High	High	High	High	Peak Found	High	High	Peak Found	Peak Found	High	High	Peak Found		Accession_209966
FALSE	High	IsMasterProtein	18812	1	Accession_66461	FALSE	0.001	22	3	12	3	168	19.1	8.32	5867814	4.8764e+06	12047314	6.66952e+06	3800776		12183080	25300732		28137844	35646988	56958914	61575436	103786760	54856344	94525424	Peak Found	Peak Found	Peak Found	Peak Found	Peak Found	Peak Found	Peak Found	High	Peak Found	High	High	High	Peak Found	High	High	High		Accession_66461	22.9366
FALSE	High	IsMasterProtein	2217	1	Accession_23556	FALSE	0.005	7	2	4	2	285	30.9	5.03			2.38099e+06					35758632	35575360			87333084	5066119	107320892	111189520	112912960	Not Found	Not Found	Peak Found	Not Found	Not Found	Not Found	Not Found	Peak Found	Peak Found	Not Found	Not Found	Peak Found	Peak Found	High	High	High		Accession_23556
FALSE	High	IsMasterProtein	21039	1	Accession_279129	FALSE	0.003	14	3	5	3	156	17.3	4.6	1.24421e+07	1.43516e+07	74264064	8666825	4.84449e+07	1.39729e+08	7.73976e+07	56672574	7.85802e+06	417461	4.01881e+07	2.09945e+06				2.37594e+06	Peak Found	Peak Found	Peak Found	Peak Found	High	High	Peak Found	High	Peak Found	Peak Found	High	Peak Found	Not Found	Not Found	Not Found	Peak Found		Accession_279129	24.022
FALSE	High	IsMasterProtein	18569	1	Accession_249005	FALSE	0.005	4	1	3	1	266	29	6.81	34178500	40325804	33613116	50376936			13107391	49510008	42814640	52463220	45672804	47708940		53985008	31551526		Peak Found	Peak Found	Peak Found	Peak Found	Not Found	Not Found	Peak Found	Peak Found	Peak Found	High	Peak Found	High	Not Found	Peak Found	Peak Found	High		Accession_249005	25.4644
FALSE	High	IsMasterProtein	10822	1	Accession_168203	FALSE	0.004	7	1	4	1	159	17.8	7.83	17802876	6484850	21353728	26015458	7975125	36950596	43666636	82745424	70865676	25561018	35310740	9097815		3.50547e+07	28859562	35794544	Peak Found	Peak Found	Peak Found	Peak Found	Peak Found	Peak Found	Peak Found	Peak Found	Peak Found	High	High	High	Not Found	Peak Found	High	Peak Found		Accession_168203	24.5479
FALSE	High	IsMasterProtein	23275	1	Accession_305423	FALSE	0.001	12	2	10	2	197	21.3	8.85	7.22387e+07	28781860	70931415	44149942	2.03413e+07	86854708	51541068	4.0709e+06	2.70712e+06	2.66248e+06	3.23789e+06	12042816	2.97752e+07	51460200	1.31778e+07	1.20684e+07	High	High	High	High	High	High	Peak Found	Peak Found	Peak Found	Peak Found	Peak Found	Peak Found	Peak Found	Peak Found	Peak Found	Peak Found		Accession_305423	26.5243
FALSE	High	IsMasterProtein	23003	1	Accession_318812	FALSE	0.003	9	2	6	2	221	23.4	9.64	4677779	3.01343e+06			15321057	7550942		9039405	5.41903e+06		9665375	74461056	105245688	97126712	65065744	73873384	Peak Found	Peak Found	Peak Found	Not Found	Peak Found	Peak Found	Not Found	Peak Found	Peak Found	Not Found	Peak Found	High	High	Peak Found	High	High		Accession_318812	22.6001
FALSE	High	IsMasterProtein	303	1	Accession_205581	FALSE	0.004	27	1	3	1	105	11	7.18	197651232	99774264	51121060	103917008	6760428			9823771	14298172	7.20218e+06		33409186	8.15145e+06	7031748			High	High	Peak Found	Peak Found	Peak Found	Not Found	Not Found	Peak Found	High	Peak Found	Not Found	Peak Found	Peak Found	Peak Found	Not Found	Not Found		Accession_205581	27.9923
FALSE	High	IsMasterProtein	15370	1	Accession_95925	FALSE	0.003	4	1	6	1	218	23.5	5.57	19148542	5.94598e+06	2.63081e+06	1.44485e+07	7086497		4.5196e+06	7258056	8661200		3008992	61979612	59535128	98242712	83177280	98247776	Peak Found	Peak Found	Peak Found	Peak Found	Peak Found	Not Found	Peak Found	Peak Found	Peak Found	Not Found	Peak Found	High	Peak Found	High	High	High		Accession_95925	24.6493
FALSE	High	IsMasterProtein	4267	1	Accession_7258	FALSE	0.006	5	2	3	2	426	48	5.05		17738882	14142540	18312626	32377376	8610542	21213364	13600546	7975039	25477276	25052226	57341396	59321336	56766696	41561180	64590096	Not Found	Peak Found	Peak Found	Peak Found	High	Peak Found	Peak Found	Peak Found	Peak Found	High	Peak Found	Peak Found	High	Peak Found	Peak Found	Peak Found		Accession_7258
FALSE	High	IsMasterProtein	1077	1	Accession_117519	FALSE	0.003	4	1	5	1	235	26.7	7.01					28796562	28459989	3352516	32021682	40090208	49044632	4.14867e+07	4.65739e+07	58363635	56962577	3.21933e+07	32672386	Not Found	Not Found	Not Found	Not Found	High	Peak Found	Peak Found	High	Peak Found	High	High	High	Peak Found	Peak Found	Peak Found	Peak Found		Accession_117519
FALSE	High	IsMasterProtein	24546	2	Accession_34400	FALSE	0.003	7	1	4	1	147	16.6	5.53	51145320	40075012	55723740	36488896	26949486	39376424	60182088		22455690	13149374		7084711		14045824	56364000	52856400	Peak Found	Peak Found	Peak Found	Peak Found	High	Peak Found	High	Not Found	Peak Found	Peak Found	Not Found	Peak Found	Not Found	Peak Found	High	High		Accession_34400	26.0392
FALSE	High	IsMasterProtein	17745	1	Accession_9931	FALSE	0.005	7	1	3	1	177	19.3	5.22	79747752	89677888	131153152	98928496	8.29489e+06	24996758	14683322				9313284				3.65753e+06	34258004	High	High	Peak Found	High	Peak Found	Peak Found	Peak Found	Not Found	Not Found	Not Found	Peak Found	Not Found	Not Found	Not Found	Peak Found	Peak Found		Accession_9931	26.6719
FALSE	High	IsMasterProtein	15117	2	Accession_374710	FALSE	0.003	20	3	5	3	165	18.8	7.94	136488140	106130768	98207936	81043886	2.49548e+06	3.22702e+06	6.737e+06			2468500	15203086		3.77346e+06		1.90704e+07	26207658	High	High	High	High	Peak Found	Peak Found	Peak Found	Not Found	Not Found	Peak Found	Peak Found	Not Found	Peak Found	Not Found	Peak Found	Peak Found		Accession_374710	27.4451
FALSE	High	IsMasterProtein	8367	4	Accession_230377	FALSE	0.001	19	1	10	1	70	8.3	9.82	14500221	22913004	9813781	8255693	7276490	5920631		7.91527e+06	23126468	12032532	13519051	44682924	39652616	61586100	112520563	54885384	Peak Found	High	High	Peak Found	Peak Found	Peak Found	Not Found	Peak Found	High	High	Peak Found	High	High	Peak Found	High	High		Accession_230377	24.2473
FALSE	High	IsMasterProtein	13520	1	Accession_422681	FALSE	0.002	14	2	8	2	179	20.7	5.05	100487100	91410820	56259346	100216588		21595333	15045675	42942294				2.65165e+06		25536661	13032523	11470851	High	High	Peak Found	High	Not Found	Peak Found	Peak Found	High	Not Found	High	High	Peak Found	Not Found	Peak Found	Peak Found	Peak Found		Accession_422681	27.0028
FALSE	High	IsMasterProtein	24916	2	Accession_460892	FALSE	0.002	22	1	6	1	81	8.5	10.17				1.85961e+06	4864909	3784192	2.94479e+07					7.92637e+07	60925588	36298600	77604574	131707556	Not Found	Not Found	Not Found	Peak Found	Peak Found	Peak Found	Peak Found	Not Found	Not Found	High	Not Found	High	Peak Found	High	High	High		Accession_460892
FALSE	High	IsMasterProtein	8628	1	Accession_71835	FALSE	0.002	16	1	6	1	114	12.5	6.06	66863199	78496604	6.12869e+07	80797058	14122777	16904186	24997451	23925263	10968458		5.82948e+06	32861500		21860286	5066555	18780403	High	High	High	Peak Found	Peak Found	Peak Found	Peak Found	Peak Found	Peak Found	Not Found	Peak Found	High	Not Found	High	Peak Found	Peak Found		Accession_71835	26.4149
FALSE	High	IsMasterProtein	8873	1	Accession_434996	FALSE	0.007	6	1	3	1	172	18.2	8.28					5792713					21905728	3.23762e+06	120268640	29884570	81786424	101723184	59408752	Not Found	Not Found	Not Found	Not Found	Peak Found	Not Found	Not Found	Not Found	Not Found	Peak Found	Peak Found	Peak Found	High	Peak Found	High	High		Accession_434996
FALSE	High	IsMasterProtein	13380	1	Accession_402433	FALSE	0.004	8	1	5	1	142	15.7	9.89	9285611	7185774	3.5726e+06	10122011	25065354	42778960	32913166	41851788	35885345	41062586	49619985	18848422	37884616	33634740	15440977	5508342	Peak Found	Peak Found	Peak Found	High	Peak Found	High	Peak Found	High	High	High	Peak Found	Peak Found	Peak Found	Peak Found	Peak Found	Peak Found		Accession_402433	23.6066
FALSE	High	IsMasterProtein	28598	1	Accession_321068	FALSE	0.003	9	2	5	2	286	32.6	4.42	3.42091e+06			1.94657e+06			1260770				1.73888e+06	9901663	47432740	81672114	115540848	160560748	Peak Found	Peak Found	Peak Found	Peak Found	Peak Found	Peak Found	Peak Found	Peak Found	Peak Found	Peak Found	Peak Found	Peak Found	High	Peak Found	High	High		Accession_321068	22.1165
FALSE	High	IsMasterProtein	9223	1	Accession_333828	FALSE	0.005	9	1	3	1	99	10.7	5.38								3037577				2468309	69770408	240213984	72701408	31811026	Not Found	Not Found	Not Found	Not Found	Not Found	Not Found	Not Found	Peak Found	Not Found	Not Found	Not Found	Peak Found	High	High	High	Peak Found		Accession_333828
FALSE	High	IsMasterProtein	18785	1	Accession_436758	FALSE	0.001	17	1	13	1	102	11.5	4.94					8996795	11015805	9994785	22563604	21365136	30712099	39105616	53805672	44352420	62371816	36613500	50647572	Not Found	Not Found	Not Found	Not Found	High	Peak Found	Peak Found	High	High	Peak Found	High	High	High	High	High	High		Accession_436758
FALSE	High	IsMasterProtein	27772	1	Accession_161320	FALSE	0.003	7	2	6	2	292	31.6	9.52			2.88149e+06	8.55714e+06	1.84714e+07	13361727		14297376	12538657	8.4618e+07	41981160	38323619	7.98254e+07	34454025	11486800	1.3129e+07	Not Found	Not Found	Peak Found	Peak Found	Peak Found	Peak Found	Not Found	Peak Found	Peak Found	High	High	High	High	High	Peak Found	Peak Found		Accession_161320
FALSE	High	IsMasterProtein	17182	1	Accession_75904	FALSE	0.004	20	2	4	2	117	13.1	6.57	31925479			2.03004e+06	52181156	35670068	1.0743e+08	3.04619e+07	19031734	4.8282e+07	16711216	22129834			1.3528e+06	980276	High	Not Found	Not Found	Peak Found	High	High	High	Peak Found	Peak Found	Peak Found	Peak Found	Peak Found	Not Found	Not Found	Peak Found	Peak Found		Accession_75904	25.3721
FALSE	High	IsMasterProtein	749	1	Accession_273685	FALSE	0.002	6	1	7	1	225	23.3	4.92	4.4852e+06	4981485				37896044	48442968	13092267	14431673	7.36512e+06		61892168	43117980	72288183	36909865	35799287	Peak Found	Peak Found	High	Not Found	Not Found	Peak Found	Peak Found	Peak Found	Peak Found	High	Not Found	High	High	High	High	High		Accession_273685	22.5388
FALSE	High	IsMasterProtein	23286	1	Accession_143817	FALSE	0.003	11	1	4	1	111	12.7	5.5	61211132	35173932	56054984	33610956	11055072	68255160	64167280	14816125	5.5591e+06	10803923	10036313			15953244		3.40307e+06	High	Peak Found	High	High	Peak Found	Peak Found	High	Peak Found	Peak Found	Peak Found	Peak Found	Not Found	Not Found	Peak Found	Not Found	Peak Found		Accession_143817	26.2961
FALSE	High	IsMasterProtein	15876	2	Accession_205147	FALSE	0.005	11	1	3	1	102	11.6	4.97					1.74162e+07	6648073	7739464	5.55291e+06		23980994	4.8092e+07	59664200	61481496	57827080	22184790	42866328	Not Found	Not Found	Not Found	Not Found	Peak Found	Peak Found	Peak Found	Peak Found	Not Found	Peak Found	Peak Found	Peak Found	High	Peak Found	High	High		Accession_205147
FALSE	High	IsMasterProtein	13255	1	Accession_421333	FALSE	0.005	10	1	3	1	109	11.3	9.06	99617632	39203688	98347480	91487624					1.79786e+06	2435957					14926805	44399728	High	Peak Found	High	High	Not Found	Not Found	Not Found	Not Found	Peak Found	Peak Found	Not Found	Not Found	Not Found	Not Found	Peak Found	Peak Found		Accession_421333	26.9952
FALSE	High	IsMasterProtein	18983	1	Accession_280443	FALSE	0.006	5	1	3	1	162	17.9	8.69	22103461	2.09046e+07	21491534	4.657e+07	58129763	8.40871e+07	68355602	6.86259e+06	1.28392e+06			5.88308e+06			8.01555e+06		Peak Found	Peak Found	Peak Found	High	High	High	Peak Found	Peak Found	Peak Found	Not Found	Not Found	Peak Found	Not Found	Not Found	Peak Found	Not Found		Accession_280443	24.8492
FALSE	High	IsMasterProtein	19959	1	Accession_468897	FALSE	0.007	13	1	3	1	63	7	10.27		2.55681e+06	975824		69773544	42514136	70477240	44797440	42273256	24266906	995050	776514	6.12831e+06		6.01283e+06	6.27683e+06	Not Found	Peak Found	Peak Found	Not Found	Peak Found	Peak Found	High	High	High	Peak Found	Peak Found	Peak Found	Peak Found	Not Found	Peak Found	Peak Found		Accession_468897
FALSE	High	IsMasterProtein	599	2	Accession_202033	FALSE	0.004	11	1	4	1	90	10.6	11.71	13247201	11406956	8849863		13645973	20543776	21379064	16395054		32155684	17792768	40845680	19277458	43036152	34969368	45789696	Peak Found	High	Peak Found	Peak Found	Peak Found	Peak Found	High	Peak Found	Peak Found	Peak Found	Peak Found	Peak Found	Peak Found	Peak Found	High	High		Accession_202033	24.116
FALSE	High	IsMasterProtein	19115	1	Accession_351801	FALSE	0.001	20	1	12	1	87	10	10.39		14343740	13919300		8397989	59006321	4.15166e+07	43856507	59952824	21027924	36397528	2.67159e+06	5.16545e+06	8891164		4428123	Not Found	Peak Found	Peak Found	Not Found	High	High	High	High	High	High	High	Peak Found	High	Peak Found	Not Found	Peak Found		Accession_351801
FALSE	High	IsMasterProtein	19134	1	Accession_114750	FALSE	0.001	25	2	9	2	59	6.5	10.1	2.19722e+07	24742684	33393782	3.64664e+07	2.19226e+07	24077388	20290594	3.15576e+07	23404216	15513675	2.55288e+07			7.58289e+06	22258987	19601463	Peak Found	Peak Found	Peak Found	Peak Found	Peak Found	High	High	High	High	Peak Found	High	Not Found	Not Found	Peak Found	High	High		Accession_114750	24.8462
FALSE	High	IsMasterProtein	25347	1	Accession_3120	FALSE	0.003	7	1	6	1	242	27	5.08	5.97709e+06				2.89776e+06	21819568	34568044	31167238	21290092		47553764	45645380			45386852	58185600	Peak Found	Peak Found	Not Found	Not Found	Peak Found	Peak Found	Peak Found	High	High	Peak Found	Peak Found	Peak Found	Peak Found	Peak Found	High	Peak Found		Accession_3120	22.9617
FALSE	High	IsMasterProtein	7903	1	Accession_317641	FALSE	0.005	4	1	3	1	268	29.8	9.61		15372046	13923356	19945596	3.44042e+06	18969996	21878926	8145585	14101361	11863579	7.49383e+06	50002152	23250356	55316176	30826512	26923832	Not Found	Peak Found	Peak Found	Peak Found	Peak Found	Peak Found	Peak Found	Peak Found	Peak Found	Peak Found	Peak Found	Peak Found	High	Peak Found	High	High		Accession_317641
FALSE	High	IsMasterProtein	22387	1	Accession_56810	FALSE	0.002	3	1	7	1	433	48.2	6.74	59267464	51943972	46132688	56253380		62518548	68869904					1.67678e+06					Peak Found	Peak Found	High	High	High	High	High	Peak Found	Peak Found	High	Peak Found	Peak Found	Not Found	Not Found	Not Found	Not Found		Accession_56810	26.2414
FALSE	High	IsMasterProtein	3396	1	Accession_128132	FALSE	0.002	5	1	9	1	256	29	6.13					22619228	34537976	29778960		26103240	36740968	29272220	34701204	27789654	29087482	34092224		Not Found	Not Found	Not Found	Not Found	High	High	High	Not Found	High	Peak Found	High	High	High	High	High	Not Found		Accession_128132
FALSE	High	IsMasterProtein	28620	1	Accession_337838	FALSE	0.004	5	2	4	2	496	54.4	6.19					97913304	24161102			20724860		33173936	26677468	60786908	7936456	11022169	6220611	Not Found	Not Found	Peak Found	Peak Found	High	High	Not Found	Not Found	Peak Found	High	High	Peak Found	Peak Found	Peak Found	Peak Found	Peak Found		Accession_337838
FALSE	High	IsMasterProtein	2781	1	Accession_32476	FALSE	0.003	14	1	6	1	80	9.4	8.35	17172562	11379198	11296706	20689780	15160007	14104504	11708677	14095139	21516872	20195234	21252352	18556118	27651852	31299146	21129416	21000430	Peak Found	High	Peak Found	Peak Found	High	Peak Found	Peak Found	Peak Found	High	High	High	Peak Found	High	Peak Found	Peak Found	Peak Found		Accession_32476	24.4996
FALSE	High	IsMasterProtein	5452	1	Accession_422297	FALSE	0.002	13	1	8	1	84	8.9	6.52						14832245		20621182	27261210	24320544	39606468	2.60143e+07	59533312	37427144	3.43521e+07		Not Found	Not Found	Not Found	Not Found	Not Found	High	Not Found	Peak Found	High	High	High	High	High	High	High	Not Found		Accession_422297
FALSE	High	IsMasterProtein	19082	1	Accession_232793	FALSE	0.005	4	1	3	1	250	27.3	6.25	21316958	44580024	14394615	22123548		26663206		34526084	36918012	43459256	27103690			13185462			Peak Found	Peak Found	Peak Found	Peak Found	Not Found	High	Not Found	Peak Found	High	High	Peak Found	Not Found	Not Found	Peak Found	Not Found	Not Found		Accession_232793	24.8053
FALSE	High	IsMasterProtein	25835	1	Accession_273256	FALSE	0.002	15	2	8	2	195	21.6	5.22	31682625	10749290	2.62901e+06	6.09466e+06			699269	33522780	1.74945e+07	47897410	38524244	4625272	26853781	37885490	14961488	3940532	High	High	Peak Found	Peak Found	Not Found	Not Found	Peak Found	High	Peak Found	High	High	Peak Found	Peak Found	High	High	Peak Found		Accession_273256	25.3735
FALSE	High	IsMasterProtein	3852	1	Accession_456763	FALSE	0.005	8	1	3	1	145	14.8	9.25	24617388	28309598	26458710	38432704	60556324	40345560	48068676	4632615			2.41272e+06		1.52514e+06				Peak Found	Peak Found	Peak Found	High	High	Peak Found	High	Peak Found	Not Found	Not Found	Peak Found	Not Found	Peak Found	Not Found	Not Found	Not Found		Accession_456763	25.0044
FALSE	High	IsMasterProtein	14763	1	Accession_218146	FALSE	0.005	8	1	3	1	177	19.8	8.15	13668177				10672455	15337245	19582358	6.0451e+06	19577926	32191094	15695469	28936582	31174430	31541742	21833044	28842482	Peak Found	Not Found	Not Found	Not Found	Peak Found	High	Peak Found	Peak Found	Peak Found	Peak Found	Peak Found	High	Peak Found	Peak Found	High	Peak Found		Accession_218146	24.17
FALSE	High	IsMasterProtein	21225	1	Accession_59219	FALSE	0.001	5	2	13	2	546	58.2	5.57	29769486	3.15586e+07	4.86825e+07	94785712	5047779		6.14118e+06	2121810		1.91474e+06		1.24069e+07	1.72514e+06	9578272	30567328	2.14606e+07	High	High	High	High	Peak Found	Not Found	Peak Found	Peak Found	Peak Found	Peak Found	Peak Found	High	High	High	High	High		Accession_59219	25.257
FALSE	High	IsMasterProtein	21710	1	Accession_230349	FALSE	0.002	5	3	8	3	709	79.2	4.81			8.05125e+06	4.03732e+06			4223223	39009122	35856024	21465310	18571510	16332065	1.46898e+06	42583096	32776725	44347101	Not Found	Not Found	Peak Found	Peak Found	Not Found	Not Found	Peak Found	High	Peak Found	High	High	High	Peak Found	High	Peak Found	Peak Found		Accession_230349
FALSE	High	IsMasterProtein	14143	1	Accession_308145	FALSE	0.005	6	1	3	1	215	22.5	10.15	93162216	13409574	53463584			55335388	57539288						3.51841e+06		8.02385e+06	10691717	Peak Found	Peak Found	High	Not Found	Not Found	High	High	Not Found	Not Found	Not Found	Not Found	Not Found	Peak Found	Not Found	Peak Found	Peak Found		Accession_308145	26.8988
FALSE	High	IsMasterProtein	12680	1	Accession_395901	FALSE	0.002	4	1	6	1	311	35	6.86	30686392	42797168	37403368	25964912		19009442	15374351			4.1333e+06				12996806	47944760	46048544	High	High	High	High	Not Found	Peak Found	Peak Found	Not Found	Not Found	Peak Found	Not Found	Not Found	Not Found	Peak Found	High	High		Accession_395901	25.3243
FALSE	High	IsMasterProtein	692	1	Accession_115235	FALSE	0.002	3	1	7	1	555	60.4	9.51	3.00237e+06	3.24346e+06	1.15343e+06	1.43239e+06	21462572	13442391	3.52474e+06	17504342	7217625	9641780	585141	31934387	54393676	3.37472e+07	25727747	2.89519e+07	Peak Found	Peak Found	Peak Found	Peak Found	Peak Found	Peak Found	Peak Found	Peak Found	High	Peak Found	Peak Found	High	High	High	Peak Found	High		Accession_115235	21.9125
FALSE	High	IsMasterProtein	5763	1	Accession_300819	FALSE	0.003	34	2	4	2	96	10.2	9.45	53068766	15527724	2.64369e+07	42018844	6153579	24335518	41036216	4.67891e+06			8410512	34056444	2.06126e+06	11118502			High	Peak Found	High	High	Peak Found	High	Peak Found	Peak Found	Not Found	Not Found	Peak Found	Peak Found	Peak Found	Peak Found	Not Found	Not Found		Accession_300819	26.0907
FALSE	High	IsMasterProtein	872	1	Accession_301230	FALSE	0.003	30	1	5	1	43	4.8	6.57						5303293	5069574	17175622	5278804	41496468	48582116	32693836	8560431	50296960	22094006	16615579	Not Found	Peak Found	Peak Found	Peak Found	Not Found	Peak Found	Peak Found	Peak Found	High	Peak Found	Peak Found	High	High	High	High	Peak Found		Accession_301230
FALSE	High	IsMasterProtein	18489	2	Accession_247681	FALSE	0.003	12	1	4	1	144	17	6.21	66852012	76342808	27600690	39535036	19527438	3.45861e+06		1.70734e+06	1.29004e+06						18560326	28128650	High	Peak Found	Peak Found	High	Peak Found	Peak Found	Not Found	Peak Found	Peak Found	Not Found	Not Found	Not Found	Not Found	High	High	Peak Found		Accession_247681	26.4183
FALSE	High	IsMasterProtein	6249	1	Accession_435984	FALSE	0.004	29	1	3	1	70	7.7	9.04								17497668	20466274	53921372	13779536	7.3088e+06	76086912	53005088	3.58817e+06		Not Found	Not Found	Not Found	Not Found	Not Found	Not Found	Not Found	Peak Found	Peak Found	High	Peak Found	Peak Found	High	High	Peak Found	Not Found		Accession_435984
FALSE	High	IsMasterProtein	14602	1	Accession_452040	FALSE	0.003	2	1	5	1	828	89	4.59		16810468			40747912			23813086	10997937	18161100		40499856	17560188		27410294	39207560	High	Peak Found	Peak Found	Peak Found	Peak Found	Not Found	Not Found	High	Peak Found	Peak Found	High	High	High	Not Found	Peak Found	Peak Found		Accession_452040
FALSE	High	IsMasterProtein	5846	1	Accession_159621	FALSE	0.003	6	1	5	1	155	17.8	7.17					19370354	12299961	26450616	44654284	20445040	14008314	35857832				40758804	9207774	Not Found	Not Found	Not Found	Not Found	Peak Found	Peak Found	Peak Found	High	High	High	High	Not Found	Not Found	Not Found	High	Peak Found		Accession_159621
FALSE	High	IsMasterProtein	16852	1	Accession_40811	FALSE	0.007	8	2	3	2	304	34.8	6.05	54971583	4.86065e+07	6.5131e+07	2.94454e+07					14708458	11793781		11213192			3060315		High	High	Peak Found	High	Not Found	Not Found	Not Found	Not Found	Peak Found	Peak Found	Not Found	Peak Found	Not Found	Not Found	Peak Found	Not Found		Accession_40811	26.1471
FALSE	High	IsMasterProtein	7351	1	Accession_403494	FALSE	0.003	5	1	5	1	280	30.4	6.52						11795267		50870692	31526224	48838972	35228284	3.91954e+06	14794655	2.04501e+06			Not Found	Not Found	Not Found	Not Found	High	Peak Found	Not Found	High	High	High	High	Peak Found	Peak Found	Peak Found	Not Found	Not Found		Accession_403494
FALSE	High	IsMasterProtein	21345	2	Accession_8711	FALSE	0.003	16	3	5	3	218	24.2	5.54						1.80725e+07	1.57873e+07	18607844	27589578			4.0894e+07		8.31365e+06	32188891	50801472	Peak Found	Peak Found	Peak Found	Peak Found	Not Found	Peak Found	Peak Found	High	High	Not Found	Peak Found	Peak Found	Not Found	Peak Found	High	High		Accession_8711
FALSE	High	IsMasterProtein	19369	1	Accession_273025	FALSE	0.003	17	1	6	1	60	6.9	9.82				4.86744e+06	40302364	5.56528e+06		3.41305e+06	5.97828e+06	20066910	2.50324e+07	2.61477e+07	1.19469e+07	38625946	27916064		Not Found	Not Found	Not Found	Peak Found	High	Peak Found	Not Found	Peak Found	Peak Found	High	High	Peak Found	Peak Found	Peak Found	Peak Found	Not Found		Accession_273025
FALSE	High	IsMasterProtein	26632	1	Accession_15708	FALSE	0.005	17	1	3	1	70	8.3	10.42	18027184	29659792	34270004	49552620					13153055				65940132		3239283	3.75446e+06	Peak Found	Peak Found	High	High	High	Not Found	Not Found	Not Found	Peak Found	Not Found	Not Found	Not Found	Peak Found	Not Found	Peak Found	Peak Found		Accession_15708	24.5571
FALSE	High	IsMasterProtein	15742	1	Accession_343233	FALSE	0.003	20	1	6	1	74	8.1	5.95	16183598				6.54514e+06		5.59341e+06	5.21736e+06	33408995	7.20145e+06	18644820	3.29295e+07	35195088	20576398	13033820	8910452	Peak Found	Not Found	Not Found	Not Found	Peak Found	Not Found	Peak Found	Peak Found	Peak Found	High	Peak Found	High	High	Peak Found	High	High		Accession_343233	24.4128
FALSE	High	IsMasterProtein	12044	1	Accession_474958	FALSE	0.003	11	2	4	2	227	24.7	4.56						4.21962e+06	22721014	11527937	11963320	15986741	13477480	47398272		34479172	22614882	16601858	Not Found	Not Found	Not Found	Not Found	Not Found	Peak Found	High	Peak Found	Peak Found	Peak Found	High	High	Not Found	Peak Found	High	Peak Found		Accession_474958
FALSE	High	IsMasterProtein	26765	2	Accession_399330	FALSE	0.003	11	1	6	1	73	7.9	8.72	12548947	16148161	21911746	41872496	49700608	26155176	26855902						803585				High	Peak Found	High	High	High	High	Peak Found	Not Found	Not Found	Not Found	Not Found	Not Found	Peak Found	Not Found	Not Found	Not Found		Accession_399330	24.04
FALSE	High	IsMasterProtein	16437	1	Accession_34609	FALSE	0.003	12	2	5	2	186	20.7	5.2	18756330	3.29489e+06			9708983	3.80118e+06		17529668		18325692	23621482	25602410	26676082	22389048	15453013	11603680	Peak Found	Peak Found	Not Found	Not Found	Peak Found	Peak Found	Not Found	Peak Found	Not Found	Peak Found	High	Peak Found	High	High	Peak Found	High		Accession_34609	24.6272
FALSE	High	IsMasterProtein	14937	1	Accession_434093	FALSE	0.003	4	1	6	1	346	40	4.88					7296846			22959680	23421664	24342270	20717706	10813601	16566623	15361909	27614020	20283084	Not Found	Not Found	Not Found	Not Found	High	Not Found	Not Found	High	Peak Found	Peak Found	Peak Found	Peak Found	High	High	High	Peak Found		Accession_434093
FALSE	High	IsMasterProtein	27445	1	Accession_359738	FALSE	0.005	7	1	3	1	174	19.6	8.12	4942925		1.02206e+06		9419444	15479231	9794976	10506840	11353266	13489233	15727526	11987509	20655572	22228796	12660993	15664461	Peak Found	Not Found	Peak Found	Not Found	Peak Found	Peak Found	Peak Found	High	High	Peak Found	Peak Found	Peak Found	Peak Found	Peak Found	Peak Found	High		Accession_359738	22.6801
FALSE	High	IsMasterProtein	25343	1	Accession_184876	FALSE	0.004	4	1	5	1	216	24.3	7.36		2.5973e+06			4864055			6744308	6.23093e+06	9394840	13575303	22404790	29005294	33294040	24730718	1.97081e+07	Not Found	Peak Found	Not Found	Not Found	Peak Found	Not Found	Not Found	Peak Found	Peak Found	Peak Found	High	Peak Found	High	High	High	High		Accession_184876
FALSE	High	IsMasterProtein	23766	1	Accession_328599	FALSE	0.002	8	1	7	1	184	21.3	5.1	11953949	19881098	10546177	10763753	2337989	6564256	7179767	16048781	7041590	5.83492e+06	6.19829e+06	10315326	27012010	15592850	7.44128e+06	5.48687e+06	Peak Found	Peak Found	High	Peak Found	Peak Found	Peak Found	Peak Found	Peak Found	Peak Found	Peak Found	Peak Found	High	High	High	High	Peak Found		Accession_328599	23.9765
FALSE	High	IsMasterProtein	20544	1	Accession_221845	FALSE	0.003	9	2	5	2	319	34	4.93					36820798	5.63707e+06	7767440	31466095	36009901	18948828	14675085						Not Found	Not Found	Not Found	Not Found	High	High	Peak Found	High	High	High	Peak Found	Not Found	Not Found	Not Found	Not Found	Not Found		Accession_221845
FALSE	High	IsMasterProtein	1273	1	Accession_420507	FALSE	0.005	5	1	3	1	434	48.4	4.77												25488088		44315216	44941864	59364580	Not Found	Not Found	Not Found	Not Found	Not Found	Not Found	Not Found	Not Found	Not Found	Not Found	Not Found	Peak Found	Not Found	High	High	High		Accession_420507
FALSE	High	IsMasterProtein	6817	1	Accession_324056	FALSE	0.003	10	1	6	1	163	18.7	9.58	60408806	51948500	43066794	34910243													High	High	High	High	Not Found	Not Found	Not Found	Not Found	Not Found	Not Found	Not Found	Not Found	Not Found	Not Found	Not Found	Not Found		Accession_324056	26.2767
FALSE	High	IsMasterProtein	5182	1	Accession_397009	FALSE	0.002	4	1	8	1	403	43.3	8.12	34351704	26301416	19524354	22556212	9650194			3.89167e+06	13990632	11364319	11962125	1.7492e+06	8287039	6.07313e+06	2.93412e+06		Peak Found	High	High	High	Peak Found	Not Found	Not Found	Peak Found	High	Peak Found	High	Peak Found	High	High	High	Not Found		Accession_397009	25.4878
FALSE	High	IsMasterProtein	19162	1	Accession_11938	FALSE	0.006	13	1	3	1	82	9.3	5.36				3.61598e+06	13213964	24130478		2.48053e+06	3478673	33237944	11670770	20606041	17046098				Not Found	Not Found	Not Found	Peak Found	Peak Found	Peak Found	Not Found	Peak Found	Peak Found	High	Peak Found	High	High	Not Found	Not Found	Not Found		Accession_11938
FALSE	High	IsMasterProtein	3199	1	Accession_373601	FALSE	0.006	25	2	3	2	89	10	11.15	2.0193e+06			1.2761e+06	5.42356e+06	1.08011e+07	3.15986e+07	1.82283e+07	9.36255e+06	25599676	5.5567e+06			4644705		2.73323e+06	Peak Found	Not Found	Not Found	Peak Found	Peak Found	Peak Found	High	High	Peak Found	High	Peak Found	Not Found	Not Found	Peak Found	Not Found	Peak Found		Accession_373601	21.3243
FALSE	High	IsMasterProtein	17181	2	Accession_285165	FALSE	0.003	15	2	5	2	143	15.9	5.4			5983105		5.9442e+06	44749244	6423278	3.5985e+06	27576942		10061138		9552620				Not Found	Not Found	Peak Found	Not Found	High	High	High	Peak Found	High	Not Found	Peak Found	Not Found	High	Not Found	Not Found	Not Found		Accession_285165
FALSE	High	IsMasterProtein	28191	1	Accession_162701	FALSE	0.003	9	1	4	1	129	15	5.43					3.09238e+06	1.25914e+06			3.20221e+06	968652	2.95637e+06	5.05111e+06	1.12243e+07	22868700	36738128	30830924	Not Found	Not Found	Not Found	Not Found	Peak Found	Peak Found	Not Found	Not Found	Peak Found	Peak Found	Peak Found	Peak Found	Peak Found	High	High	High		Accession_162701
FALSE	High	IsMasterProtein	15312	1	Accession_175479	FALSE	0.003	4	2	5	2	505	56.1	4.63			1.55923e+06		5179849		4739473	2.9485e+06			26573484		41385888	3.25443e+06	27776168		Peak Found	Not Found	Peak Found	Peak Found	Peak Found	Not Found	Peak Found	Peak Found	Not Found	Peak Found	High	Peak Found	High	High	Peak Found	Peak Found		Accession_175479
FALSE	High	IsMasterProtein	22740	1	Accession_429993	FALSE	0.005	14	1	3	1	91	10.5	9.86	26450938	12533896	8857243	16513350	18793084	23358184	10070625										High	Peak Found	Peak Found	High	Peak Found	High	Peak Found	Not Found	Not Found	Not Found	Not Found	Not Found	Not Found	Not Found	Not Found	Not Found		Accession_429993	25.119
FALSE	High	IsMasterProtein	19865	1	Accession_247484	FALSE	0.005	15	1	3	1	61	7	8.88	5.408e+06	17027964	10829553					4964537	21098526		5.93275e+06	10730492	15753326	11437315	9361238		Peak Found	High	High	Not Found	Not Found	Not Found	Not Found	Peak Found	Peak Found	Not Found	Peak Found	Peak Found	Peak Found	High	Peak Found	Not Found		Accession_247484	22.8142
FALSE	High	IsMasterProtein	8897	1	Accession_427910	FALSE	0.003	30	2	6	2	63	7.5	9.33					3.0085e+06	2971786			11271799	20763642	10112478	9678985	15338452	13298577	10468956	5254348	Peak Found	Not Found	Peak Found	High	Peak Found	Peak Found	Peak Found	High	Peak Found	High	High	Peak Found	Peak Found	Peak Found	Peak Found	Peak Found		Accession_427910
FALSE	High	IsMasterProtein	10375	1	Accession_102873	FALSE	0.002	6	2	7	2	445	50.4	5.63	18566942	33485186	13220326	23796633						3.87809e+06		3.61619e+06	9766045	2.86897e+06	1.8028e+06		High	High	High	High	Peak Found	Peak Found	Not Found	Peak Found	Peak Found	Peak Found	Peak Found	Peak Found	Peak Found	Peak Found	Peak Found	Peak Found		Accession_102873	24.6112
FALSE	High	IsMasterProtein	23491	1	Accession_87565	FALSE	0.005	5	1	3	1	239	27.1	6.16					19029804	19502760	19671600	8606673		10748277	15063870			2.96479e+06			Not Found	Not Found	Not Found	Not Found	High	High	High	Peak Found	Not Found	Peak Found	Peak Found	Not Found	Not Found	Peak Found	Not Found	Not Found		Accession_87565
FALSE	High	IsMasterProtein	4685	1	Accession_281724	FALSE	0.004	10	1	4	1	135	15.6	10.74			3.48258e+06		12569233	27928116	17851158	10312238	10168779	1.11825e+06	2.95278e+06						Not Found	Not Found	Peak Found	Not Found	High	High	High	Peak Found	High	Peak Found	Peak Found	Not Found	Not Found	Not Found	Not Found	Not Found		Accession_281724
FALSE	High	IsMasterProtein	24027	1	Accession_45317	FALSE	0.004	1	1	5	1	750	86.8	6.39					8208558			4851008	5361986	11347129	11201850	5.51439e+06	7653240	3.25462e+06	2.19663e+07	5.43411e+06	Not Found	Not Found	Not Found	Not Found	High	Not Found	Not Found	High	Peak Found	High	High	Peak Found	Peak Found	Peak Found	High	Peak Found		Accession_45317
FALSE	High	IsMasterProtein	8634	1	Accession_72060	FALSE	0.003	26	1	4	1	73	7.6	8.66						4565695		10184495	8811885	17324836	5.50055e+06	10664254	15261173	9810751	1848253		Not Found	Not Found	Not Found	Not Found	Not Found	Peak Found	Not Found	High	High	Peak Found	High	Peak Found	High	Peak Found	Peak Found	Not Found		Accession_72060
FALSE	High	IsMasterProtein	17943	1	Accession_225280	FALSE	0.005	6	2	3	2	342	37	4.51	2.32536e+06				2961725	11491970	9058870	7706428		12401813	24537318		6448673	2213757			Peak Found	Not Found	Not Found	Not Found	Peak Found	Peak Found	High	High	Not Found	Peak Found	High	Not Found	Peak Found	Peak Found	Not Found	Not Found		Accession_225280	21.5588
FALSE	High	IsMasterProtein	23345	1	Accession_163794	FALSE	0.002	14	2	8	2	267	29.5	7.83					770566		2.15312e+06						10648080	22466998	20255252	24537820	Peak Found	Peak Found	Peak Found	Peak Found	High	Peak Found	High	Peak Found	Peak Found	High	High	High	High	Peak Found	High	High		Accession_163794
FALSE	High	IsMasterProtein	25797	1	Accession_170193	FALSE	0.005	1	1	3	1	986	111.1	7.4		3770887	1.0649e+06	8.94838e+06	1.62079e+06	4964175		2973368	2.3831e+06	490534		8356771	9714159	6068212	9.01606e+06	14129495	Not Found	Peak Found	Peak Found	Peak Found	Peak Found	Peak Found	Not Found	Peak Found	Peak Found	Peak Found	Not Found	Peak Found	High	High	High	Peak Found		Accession_170193
FALSE	High	IsMasterProtein	6392	1	Accession_301251	FALSE	0.006	2	1	3	1	324	35	5.95	1.80131e+06				4.21646e+06			2.36993e+06		1.02449e+06	2.73906e+06	7.72539e+06	13908303	8777265	6.93161e+06	16026163	Peak Found	Not Found	Not Found	Not Found	Peak Found	Not Found	Not Found	Peak Found	Not Found	Peak Found	Peak Found	High	High	High	Peak Found	Peak Found		Accession_301251	21.1686
FALSE	High	IsMasterProtein	20368	1	Accession_34607	FALSE	0.003	2	1	4	1	601	65.3	4.63					13895728	2.54203e+06	8060043				22179652					9934649	Not Found	Not Found	Not Found	Not Found	High	Peak Found	Peak Found	High	Not Found	Not Found	High	Not Found	High	Not Found	Not Found	Peak Found		Accession_34607
FALSE	High	IsMasterProtein	16743	1	Accession_243568	FALSE	0.004	4	3	4	3	1021	112.5	6.81	15935870	5593198	4757339				1.1384e+06		17750856			5.85308e+06		5.07031e+06	1.815e+06		Peak Found	Peak Found	Peak Found	Peak Found	Not Found	Not Found	Peak Found	Peak Found	High	Peak Found	Peak Found	Peak Found	High	Peak Found	Peak Found	High		Accession_243568	24.3858
FALSE	High	IsMasterProtein	5674	1	Accession_395023	FALSE	0.003	10	2	6	2	251	28.5	8.56						4251292	6305810							12026869	11756506	24684960	Peak Found	Peak Found	Peak Found	Peak Found	Peak Found	Peak Found	High	Peak Found	Peak Found	High	Peak Found	Peak Found	Peak Found	High	High	High		Accession_395023
FALSE	High	IsMasterProtein	7938	1	Accession_485689	FALSE	0.003	10	1	4	1	240	26.3	6.09					7524485			10213541		7.68057e+06		5.61592e+06		7.81404e+06		11162772	Not Found	Not Found	Not Found	Not Found	Peak Found	Not Found	Not Found	High	High	High	Not Found	Peak Found	Not Found	Peak Found	Not Found	High		Accession_485689
FALSE	High	IsMasterProtein	19726	1	Accession_398425	FALSE	0.003	10	2	4	2	368	40.1	4.2					7.88625e+06	6414130		6.53156e+06	10061383	7476901	5.80025e+06						Not Found	Not Found	Not Found	Not Found	High	High	Not Found	Peak Found	Peak Found	High	High	Not Found	Not Found	Not Found	Not Found	Not Found		Accession_398425
FALSE	High	IsMasterProtein	6253	1	Accession_39266	FALSE	0.003	7	2	4	2	585	64.1	4.55	6.66009e+06			9522335	13368870					5.84385e+06	4.79257e+06						Peak Found	Not Found	Not Found	Peak Found	High	Not Found	Not Found	Not Found	Not Found	High	High	Not Found	High	Not Found	Not Found	Not Found		Accession_39266	23.1249
FALSE	High	IsMasterProtein	3429	1	Accession_451313	FALSE	0.005	15	1	3	1	130	14.1	8.16		2.03369e+06		659907		12402041				10768863	4.95011e+06		5031313				Not Found	Peak Found	Not Found	Peak Found	Not Found	High	Not Found	Not Found	Not Found	High	High	Not Found	Peak Found	Not Found	Not Found	Not Found		Accession_451313
FALSE	High	IsMasterProtein	14075	1	Accession_417942	FALSE	0	11	2	25	2	167	18.1	5.25	105244665	427285490	1.19114e+08	188679500	327551749	238973098	315155024	2.94354e+08	813293391	1.94959e+08	320019814	514913678	484187438	503897641	531987628	727066094	High	Peak Found	High	High	Peak Found	High	High	High	High	High	High	High	High	High	High	High		Accession_417942	27.082
FALSE	High	IsMasterProtein	25762	2	Accession_71922	FALSE	0.002	12	3	9	3	265	31.1	5.44	473419492	366191140	344429321	156234792	128750123	370112774	220215660	85717304	20526506	70975816	164837264	510451168	5649246	763907263	721743577	791702976	High	High	High	High	Peak Found	High	High	Peak Found	Peak Found	High	High	Peak Found	Peak Found	Peak Found	Peak Found	Peak Found		Accession_71922	29.2428
FALSE	High	IsMasterProtein	25674	1	Accession_137890	FALSE	0	17	11	100	7	809	83.7	5.76	7.07553e+07	3.9726e+07	89618624	6.11078e+07	1.57248e+08	1.13491e+08	62051111	165581013	150617969	2.10863e+08	1.70547e+08	2.89401e+08	718028770	377859974	430425204	254305249	High	High	High	High	High	High	High	High	High	High	High	High	High	High	High	High		Accession_137890	26.4949
FALSE	High	IsMasterProtein	1565	2	Accession_368231	FALSE	0.002	19	4	9	4	272	29.7	5	2.23367e+08	197074928	219488144	328050048	13425004			79607787	4.31501e+07	125988518	436898196	120906080	5.84968e+07	257308943	519778761	456027036	Peak Found	Peak Found	Peak Found	Peak Found	Peak Found	Not Found	Not Found	High	High	High	High	Peak Found	Peak Found	Peak Found	High	High		Accession_368231	28.1643
FALSE	High	IsMasterProtein	25321	3	Accession_175298	FALSE	0.006	3	1	3	1	312	35.1	7.9	67639248	75287576	138559868	26975016	2.37549e+07	1.59959e+07	14508435	2.60371e+07	18924692	15128599			62437900				Peak Found	High	Peak Found	Peak Found	High	Peak Found	Peak Found	Peak Found	Peak Found	Peak Found	Not Found	Not Found	High	Not Found	Not Found	Not Found		Accession_175298	26.4409
FALSE	High	IsMasterProtein	22090	1	Accession_72094	FALSE	0.005	5	1	3	1	220	24.2	5.12					9113281	23176870	20093214	22057776	25786674	30805036	33179772	28022516	34658816	37504304	15968600	12973048	Not Found	Not Found	Not Found	Not Found	High	High	High	Peak Found	Peak Found	Peak Found	Peak Found	Peak Found	Peak Found	Peak Found	Peak Found	Peak Found		Accession_72094
FALSE	High	IsMasterProtein	617	1	Accession_176743	FALSE	0.007	2	1	3	1	342	36.8	5.63										47304396		38985564	62930348	46910332	77991184		Not Found	Not Found	Not Found	Not Found	Not Found	Not Found	Not Found	Not Found	Not Found	Peak Found	Not Found	High	High	High	Peak Found	Not Found		Accession_176743
FALSE	High	IsMasterProtein	19151	1	Accession_138185	FALSE	0.002	11	1	12	1	66	7.5	9.7	2.50173e+09	4901380672	189811803	2067827952	4069267187	1130792364	8.07555e+09	6473869056	4.66861e+09	5451463200	3680201728	7.37753e+09	119033030	6873382376	10940321808	3075194259	High	High	High	Peak Found	High	High	Peak Found	High	High	Peak Found	Peak Found	High	High	High	Peak Found	High		Accession_138185	31.6084
FALSE	High	IsMasterProtein	8672	1	Accession_110354	FALSE	0	29	30	247	30	1087	120.2	4.98	4.01057e+09	4.63085e+09	4902337721	5.51741e+09	2577418820	3.05559e+09	3.0634e+09	3.0279e+09	3.01188e+09	2241071128	2.42097e+09	3.94557e+09	3.57606e+09	4.54642e+09	3.5994e+09	4.12206e+09	High	High	High	High	High	High	High	High	High	High	High	High	High	High	High	High		Accession_110354	32.2764
FALSE	High	IsMasterProtein	21920	1	Accession_394251	FALSE	0	21	11	302	11	448	49.4	4.32	2.25284e+09	2.03015e+09	1.01989e+09	7.06194e+09	4.02683e+09	4.46495e+09	3.19805e+09	5.66447e+09	3.72438e+09	4.99209e+09	4.26046e+09	1.12935e+09	3875467877	1.80464e+09	2.29262e+09	2.34158e+09	High	High	High	High	High	High	High	High	High	High	High	High	High	High	High	High		Accession_394251	31.4499
FALSE	High	IsMasterProtein	10586	1	Accession_100135	FALSE	0	38	15	148	15	438	50.3	4.98	1.97744e+09	1.76208e+09	2.04368e+09	2.4396e+09	1.84022e+09	1.80668e+09	1.80708e+09	1810970937	1.44798e+09	1.42735e+09	1.2435e+09	1509110002	1.22223e+09	1.72654e+09	1.65927e+09	2047378511	High	High	High	High	High	High	High	High	High	High	High	High	High	High	High	High		Accession_100135	31.2743
FALSE	High	IsMasterProtein	28627	1	Accession_30487	FALSE	0.001	14	2	15	2	183	20.8	4.75	1129885776	1653879784	1430142076	1131459088	2437590016	1003143296	8.35311e+08	1112067072	2152223544	2292896840	606807296	808759920	602022992	1.19361e+09	790452032	1178595840	High	High	High	High	High	Peak Found	High	High	High	High	High	High	High	Peak Found	Peak Found	High		Accession_30487	30.4785
FALSE	High	IsMasterProtein	21928	1	Accession_438240	FALSE	0	38	2	81	2	78	8	9.31	3.51663e+08	1.62923e+09	2835113620	4.24314e+08	3.32572e+08	2.74514e+09	3.71823e+08	8.76427e+08	5.50452e+08	91089016	2.24054e+09	482842641	2.16142e+08	430030956	1.67018e+09	6.02941e+08	Peak Found	High	High	Peak Found	High	High	High	High	High	Peak Found	High	High	Peak Found	Peak Found	High	High		Accession_438240	28.8095
FALSE	High	IsMasterProtein	17388	1	Accession_100138	FALSE	0	24	10	92	10	449	52.5	4.68	9.29972e+08	1048026282	813966092	7.09989e+08	9.87067e+08	9.40338e+08	5.92702e+08	1057644572	6.79522e+08	8.71005e+08	9.50345e+08	7.7725e+08	750574708	1491324847	7.87558e+08	7.90724e+08	High	High	High	High	High	High	High	High	High	High	High	High	High	High	High	High		Accession_100138	30.2005
FALSE	High	IsMasterProtein	8457	1	Accession_4881	FALSE	0	18	8	60	8	493	55.6	4.72	6.11214e+08	7.56403e+08	781502502	788900728	758285122	7.24639e+08	8.56482e+08	9.34024e+08	733633494	3.58042e+08	4.67291e+08	1.62089e+09	705665212	1.11394e+09	8.01671e+08	8.1595e+08	High	High	High	High	High	High	High	High	High	High	High	High	High	High	High	High		Accession_4881	29.5972
FALSE	High	IsMasterProtein	25087	2	Accession_148227	FALSE	0	28	4	29	4	74	8.3	10.01	1.72184e+09	3.56208e+08	1387949580	671381600	745140242	1084836798	8.96035e+08	4.09103e+08	3.38511e+08	523954366	612241848	7.19598e+07	1.91269e+08	66694359	592044026	7.50347e+08	High	High	High	High	High	High	Peak Found	High	High	High	High	Peak Found	High	Peak Found	Peak Found	High		Accession_148227	31.0817
FALSE	High	IsMasterProtein	10776	1	Accession_426760	FALSE	0.001	7	1	26	1	126	13.5	7.5	611594407	9.32952e+08	7.81088e+08	704495840	788375424	846360512	843733523	596903792	712325440	425293632	647544240	553517764	144650112	405605266	150780896	623361799	High	High	High	High	High	High	High	High	High	High	High	High	Peak Found	High	Peak Found	High		Accession_426760	29.5994
FALSE	High	IsMasterProtein	21328	1	Accession_474810	FALSE	0.001	14	4	17	4	376	42.5	5.62	4.74968e+08	7.02824e+08	9.78959e+08	467679645	3.28634e+08	462418400	807255856	3.42264e+08	311671202	2.26205e+08	429152091	5.54391e+08	1.81456e+09	467879066	4.04157e+08	488630968	Peak Found	Peak Found	Peak Found	Peak Found	Peak Found	High	High	High	Peak Found	High	High	High	High	High	Peak Found	High		Accession_474810	29.2368
FALSE	High	IsMasterProtein	20232	2	Accession_25984	FALSE	0.003	6	1	8	1	143	16.5	9.39	1229590656	1253484288	1267707136		72517848	371007264	380949184	515048384	572848384	552497088	723136128	564425536	530835616	440386464	473759040	507619232	High	Peak Found	Peak Found	High	High	High	Peak Found	Peak Found	Peak Found	Peak Found	Peak Found	Peak Found	Peak Found	Peak Found	High	High		Accession_25984	30.5991
FALSE	High	IsMasterProtein	19522	1	Accession_27457	FALSE	0.002	17	2	6	2	126	13.7	8.31	148831326		1.12703e+06	16392437	1.82803e+06	2378398866	260421536	2389653776	4.24081e+08	25255094	120397652	726939486	25400974	8.39496e+08	6485352	6.81278e+08	High	Not Found	High	High	Peak Found	Peak Found	Peak Found	Peak Found	Peak Found	Peak Found	High	Peak Found	High	Peak Found	Peak Found	Peak Found		Accession_27457	27.5686
FALSE	High	IsMasterProtein	22351	2	Accession_3722	FALSE	0	26	12	64	12	663	69.2	5.57	203372914	4.93394e+07	810643896	194252987	1.34095e+08	3.68845e+08	5.85808e+08	1.02672e+08	2.9275e+08	179336241	2.70066e+08	381067964	315364838	958398084	1553673656	1620881610	High	Peak Found	High	High	Peak Found	Peak Found	High	High	High	High	High	High	High	High	High	High		Accession_3722	28.031
FALSE	High	IsMasterProtein	14349	2	Accession_316104	FALSE	0.001	13	4	15	4	369	42	5.36	1.28857e+09	784944288	726935904	804408448	5.47936e+08	669013680	359383260	357572973	2.66998e+06	502588480	543962624	627132554	844764928		37292464		High	High	High	High	Peak Found	High	High	Peak Found	Peak Found	Peak Found	High	Peak Found	Peak Found	Peak Found	Peak Found	Peak Found		Accession_316104	30.6695
FALSE	High	IsMasterProtein	2049	2	Accession_184808	FALSE	0.003	39	3	9	3	62	7.1	11.46	365239168			430859840	357127360	289975615	298016384	766169560	713631176	22913676	628162052	20890416	1314459516	1057611400	612670682	18825632	Peak Found	Not Found	Not Found	Peak Found	High	High	Peak Found	Peak Found	High	High	High	Peak Found	High	Peak Found	Peak Found	High		Accession_184808	28.8608
FALSE	High	IsMasterProtein	10477	1	Accession_315988	FALSE	0.006	7	1	4	1	118	12.5	5.34	433203264	1703504768	526871520	383674400	425491712	427502560	341956352	316871744	234803024	407189184	401838688	326817580	431880352	318559616	237939804	296713424	Peak Found	Peak Found	Peak Found	Peak Found	High	Peak Found	Peak Found	Peak Found	Peak Found	High	Peak Found	Peak Found	High	High	Peak Found	Peak Found		Accession_315988	29.1052
FALSE	High	IsMasterProtein	16052	1	Accession_247285	FALSE	0.005	18	2	3	2	103	11.9	6.95	280702432	156527008	179802112	280642528		809893440	518872000	545771904						2462380544	920227008	869532672	Peak Found	Peak Found	High	High	Peak Found	High	Peak Found	Peak Found	Peak Found	Peak Found	Peak Found	Peak Found	Not Found	Peak Found	Peak Found	Peak Found		Accession_247285	28.4954
FALSE	High	IsMasterProtein	12705	1	Accession_246848	FALSE	0.001	30	3	39	3	122	13.3	8.63	285541787	1.00727e+08	213344342	705382320	1.44663e+09	763314292	6.51841e+08	2.17386e+08	1.34197e+08	292682305	4.49337e+08	6.28084e+07	3.75501e+07	133744985	1.69759e+06		High	High	High	High	High	High	High	High	High	High	High	Peak Found	Peak Found	Peak Found	Peak Found	Not Found		Accession_246848	28.5093
FALSE	High	IsMasterProtein	9365	1	Accession_379566	FALSE	0.005	8	1	4	1	109	11.6	5.24	76757384	251351824	414963488	93647400	149675184	472880992	522616736	326114816	337028256	228244432	461949440	315201376		980438336	459415776	253055552	Peak Found	Peak Found	Peak Found	Peak Found	Peak Found	Peak Found	Peak Found	Peak Found	Peak Found	High	High	Peak Found	Not Found	High	High	Peak Found		Accession_379566	26.6165
FALSE	High	IsMasterProtein	4613	1	Accession_229384	FALSE	0	5	2	24	2	484	53	4.35	403976744	353398896	426407320	401767864	272580328	394471280	390472080	260773696	230839592	231054332	291619648	293667928	635981952	74041336	335796336	308362544	High	High	High	High	High	High	High	High	High	High	High	High	High	High	High	High		Accession_229384	29.006
FALSE	High	IsMasterProtein	4374	1	Accession_293705	FALSE	0	37	3	61	3	79	9.2	9.28	3.99167e+08	215910087	4.14956e+08	5.02503e+08	6.43768e+08	3.22172e+08	1.15993e+08	1.15885e+08	3.71423e+08	3.48806e+08	3.78557e+08	1.52524e+08	369578804	145074317	1.77355e+08	7.86421e+07	High	High	High	High	High	High	High	High	High	High	High	High	High	High	High	High		Accession_293705	28.9869
FALSE	High	IsMasterProtein	1056	1	Accession_208881	FALSE	0	14	3	31	3	178	20.1	5.14	345537196	625348418	229340820	287435488	1.32879e+08	9.98402e+07	210536711	267804180	519525472	2.09213e+08	3.70695e+08	343249555	211653776	393943884	195240707	376683057	High	High	High	High	High	High	High	High	High	High	High	High	High	High	Peak Found	High		Accession_208881	28.7919
FALSE	High	IsMasterProtein	6152	1	Accession_380232	FALSE	0	12	6	30	6	600	68.3	4.65	196876738	446033073	170688277	301989352	187458294	190130990	114022052	364956228	364258406	2.18516e+08	251627592	177625517	347317356	267254405	3.472e+08	3.19303e+08	High	High	Peak Found	High	High	High	Peak Found	High	High	High	High	High	High	High	High	High		Accession_380232	27.9874
FALSE	High	IsMasterProtein	14441	1	Accession_114553	FALSE	0.001	46	4	45	4	118	13.5	5.17	3.57273e+08	369433856	4.28148e+08	3.60523e+08	3.25159e+08	2.36071e+08	211279360	2.57918e+08	3.15169e+08	1.90245e+08	3.82908e+07	1.04567e+08	1.60126e+08	355148428	2.60341e+08	244869357	High	High	High	High	High	High	High	High	High	Peak Found	High	High	High	High	High	High		Accession_114553	28.8324
FALSE	High	IsMasterProtein	10113	1	Accession_475005	FALSE	0.006	7	2	3	2	374	42.5	6.7	302107680	314914016	289064056	240697728	162455624	195029952	241140117	227723401	238905432	241328824	281568320	248572369	355395546	259887214	260492078	263513308	Peak Found	Peak Found	Peak Found	Peak Found	Peak Found	Peak Found	High	Peak Found	Peak Found	Peak Found	High	High	Peak Found	Peak Found	Peak Found	Peak Found		Accession_475005	28.5993
FALSE	High	IsMasterProtein	10448	1	Accession_478010	FALSE	0.003	14	1	8	1	58	6.5	10.01		226130336	219637936	326087680	206148088	194733232		224061568	263137376	273539968	219883184	380557472	450033360	387907744	226369536	215626128	Not Found	Peak Found	Peak Found	Peak Found	Peak Found	High	Not Found	High	High	High	High	High	High	High	Peak Found	Peak Found		Accession_478010
FALSE	High	IsMasterProtein	18779	1	Accession_406469	FALSE	0	11	6	29	6	673	76.1	5.35	329884978	432752853	2.068e+08	1.74676e+08	234816503	337071231	4.94995e+08	254989411	146114214	288997297	207450705	1.82293e+08	1.34784e+08	239703822	1.18615e+08	7.86933e+07	Peak Found	High	High	High	High	High	High	High	Peak Found	High	High	High	High	High	Peak Found	Peak Found		Accession_406469	28.7275
FALSE	High	IsMasterProtein	8658	1	Accession_279697	FALSE	0.001	10	2	13	2	174	19.5	4.88	95003312	262913256	99657784	171611352	2.98805e+08	111299064	88582008	233539368	148456048	206764284	283391876	194050208	145305264	187068016	158429616	164781280	High	High	High	High	High	High	High	Peak Found	Peak Found	Peak Found	High	Peak Found	High	High	High	High		Accession_279697	26.936
FALSE	High	IsMasterProtein	22121	5	Accession_192502	FALSE	0.001	35	2	36	2	74	8.7	9.54	453636941	2.65564e+08	202033667	125187886	184255396	65102056	1.0218e+08	2.61217e+08	255847273	1.16624e+08	1.46019e+08	8.38881e+07	212283960	108525746	120795918	84944899	High	High	High	High	High	High	High	High	High	High	High	High	High	High	High	High		Accession_192502	29.1851
FALSE	High	IsMasterProtein	22204	1	Accession_453306	FALSE	0.001	12	3	14	3	382	40.5	4.5	144743681	210814296	1.16345e+08	234901594	109877616	1.1386e+08	155382892	176536212	110903108	159571454	67353912	642255788		402259288	52605432	5.98456e+06	High	Peak Found	Peak Found	High	High	Peak Found	Peak Found	High	High	High	High	High	Not Found	High	Peak Found	Peak Found		Accession_453306	27.5484
FALSE	High	IsMasterProtein	18629	1	Accession_36564	FALSE	0.001	5	2	11	2	401	42.6	4.46	259522816	181010256	146723518	102253600	113373688	174191521	77524736	267633132	161031466	162126592	154002702	1.93827e+08	124653056	154234834	214628728	89561417	Peak Found	High	High	High	High	High	Peak Found	High	High	High	Peak Found	Peak Found	High	Peak Found	High	Peak Found		Accession_36564	28.3852
FALSE	High	IsMasterProtein	23225	1	Accession_15231	FALSE	0.003	12	3	5	3	209	23.6	4.88	301295475	55055992	202790216	218923528	156088688	174909692	230980512	195966936		163221056	183750832		30022274	154731808	283959064	233724916	Peak Found	Peak Found	Peak Found	Peak Found	Peak Found	Peak Found	Peak Found	Peak Found	Peak Found	Peak Found	High	Peak Found	Peak Found	High	High	High		Accession_15231	28.5951
FALSE	High	IsMasterProtein	28626	1	Accession_431367	FALSE	0.002	8	2	7	2	251	28.9	4.75	88497248	273643024	126815232	119579672	349564512	168579520	202066492	5.28879e+07	119064340	237022304		183341908	3.50047e+07	380132392	99428688	92013280	Peak Found	High	High	Peak Found	Peak Found	High	High	Peak Found	High	Peak Found	Not Found	High	Peak Found	Peak Found	High	Peak Found		Accession_431367	26.8284
FALSE	High	IsMasterProtein	22023	1	Accession_419630	FALSE	0.001	10	4	14	4	494	55.4	4.68	101777324	1.14544e+08	7.42824e+07	103955346	58941761	194975204	206948971	144988698	184014256	44148576	9.14805e+07	199247239	3.26132e+07	248845438	239432744	284971548	High	Peak Found	High	High	Peak Found	High	High	High	High	Peak Found	High	Peak Found	Peak Found	Peak Found	Peak Found	High		Accession_419630	27.032
FALSE	High	IsMasterProtein	18119	41	Accession_234947	FALSE	0.001	34	2	14	2	61	7.4	10.93	223058520	9.73177e+07	4.89554e+07	201363338	78281127	1.1433e+08	116711653	27247801	283871451	68749096	111523368	128942443	2.68923e+08	189613522	8.41811e+07	162498486	High	High	High	Peak Found	Peak Found	High	High	Peak Found	Peak Found	High	Peak Found	High	High	High	High	High		Accession_234947	28.1657
FALSE	High	IsMasterProtein	26850	1	Accession_91868	FALSE	0.002	4	3	8	3	771	90.6	4.74	159061202	156311804	415327888	144949470	146972976	287109424	339653340	36612188		13352264	84679072	64819837	44816565		232657570	97655720	High	Peak Found	High	High	Peak Found	High	Peak Found	High	Not Found	Peak Found	High	Peak Found	Peak Found	Not Found	Peak Found	Peak Found		Accession_91868	27.6788
FALSE	High	IsMasterProtein	19384	2	Accession_406059	FALSE	0.001	13	3	15	3	260	30.6	9.13	94277668	250281224	21408760	42614108	130548630	7.99072e+07	4.56862e+07	155000304	98454872	1.47268e+08	203097784	8.93492e+07	327035032	1.19937e+08	152407756	1.55564e+08	Peak Found	High	Peak Found	Peak Found	High	High	Peak Found	High	High	High	High	High	High	High	Peak Found	Peak Found		Accession_406059	26.9059
FALSE	High	IsMasterProtein	7728	1	Accession_276523	FALSE	0.002	14	2	7	2	173	19.6	4.98	149428156	43939540	134846224	128611348	131354312	210216932	205182912	64009276	170466728	191003896	160533816	178666976		208254264		88122800	High	Peak Found	High	High	Peak Found	High	High	High	Peak Found	Peak Found	Peak Found	High	Not Found	Peak Found	Not Found	Peak Found		Accession_276523	27.5837
FALSE	High	IsMasterProtein	4286	2	Accession_272993	FALSE	0.002	13	1	9	1	60	6.7	9.99	29536860	277842856	92520560	159698392	152709360	157867060	207925600	1.15616e+08	63518606	34544004	175881048	1.10532e+08	27558682	104486072	76069584	227523344	High	Peak Found	Peak Found	High	High	Peak Found	Peak Found	Peak Found	High	High	Peak Found	High	High	High	Peak Found	High		Accession_272993	25.2395
FALSE	High	IsMasterProtein	23164	2	Accession_65488	FALSE	0.001	37	2	13	2	70	8.3	9.63	201157942	166057592	138934966	152676770	28243286	1.38737e+08	9.48267e+07	7.75732e+07	146188716	86198877	9.49764e+07	116363870	1.5067e+08	9.14432e+07	44458044	1.786e+08	High	High	Peak Found	Peak Found	Peak Found	High	Peak Found	High	High	High	High	High	High	Peak Found	High	Peak Found		Accession_65488	28.0166
FALSE	High	IsMasterProtein	8381	1	Accession_306510	FALSE	0.005	12	2	3	2	217	23.9	5.43	63585020	121529580	101050968	55902184	93458282	126008497	121718360	146257102	39058192	86702612	117561506		172437428	109544634	193310320	244209376	Peak Found	High	Peak Found	Peak Found	Peak Found	Peak Found	Peak Found	Peak Found	Peak Found	Peak Found	Peak Found	Not Found	Peak Found	Peak Found	High	High		Accession_306510	26.3413
FALSE	High	IsMasterProtein	27960	1	Accession_399846	FALSE	0.001	5	2	15	2	337	34.7	8.29	655453736	199125087	74690961	73734880	28653410	3.25736e+06	87767624	93469704	107583584	79743155	158656404	80323058	27933254	46853239	74752440	64107272	High	High	Peak Found	High	Peak Found	Peak Found	Peak Found	High	High	High	High	Peak Found	Peak Found	High	Peak Found	High		Accession_399846	29.7111
FALSE	High	IsMasterProtein	15563	1	Accession_194055	FALSE	0.007	12	2	3	2	177	19.2	3.99	179622928	106532808	82643688	67879144	26281770	227900859	182406560	244512912	188318256	2.3416e+07	93651156	80646732	15343270	107113728	34441839	59514136	High	Peak Found	Peak Found	Peak Found	Peak Found	Peak Found	High	High	Peak Found	Peak Found	Peak Found	Peak Found	Peak Found	Peak Found	Peak Found	Peak Found		Accession_194055	27.8486
FALSE	High	IsMasterProtein	26324	1	Accession_262143	FALSE	0.003	16	2	5	2	118	13.1	9.52	203746272	235735648		230914896	82206744		236884464	118243536	103680224	80381304	97522856	37984676		109133972	84933000	132305016	Peak Found	Peak Found	High	High	Peak Found	Peak Found	High	High	Peak Found	Peak Found	Peak Found	Peak Found	Peak Found	Peak Found	Peak Found	Peak Found		Accession_262143	28.038
FALSE	High	IsMasterProtein	20880	1	Accession_209999	FALSE	0.003	12	2	5	2	149	17.2	4.92	52738156		19066738	28512142	30559834	197618860	201256928	185513865	206446886	150278592		113706030		97512432	134667365	190213096	Peak Found	Not Found	Peak Found	Peak Found	Peak Found	High	Peak Found	Peak Found	High	Peak Found	Not Found	Peak Found	Not Found	Peak Found	High	High		Accession_209999	26.0873
FALSE	High	IsMasterProtein	12305	1	Accession_103981	FALSE	0.006	3	2	3	2	549	62.1	5.47	9334776	95179274	2.31266e+06	205818848	287436620	40906204	62135040	15716907	166693117	166219290	238148635	1.02113e+07	74459140	25121909	96283141	64401748	Peak Found	Peak Found	Peak Found	Peak Found	Peak Found	Peak Found	High	Peak Found	High	High	Peak Found	Peak Found	Peak Found	Peak Found	Peak Found	Peak Found		Accession_103981	23.5995
FALSE	High	IsMasterProtein	4473	1	Accession_333312	FALSE	0.002	21	5	8	5	283	32.6	6	4273565	9.40024e+06	3.88207e+07	1.25244e+08	5.02293e+08	3.58039e+08	8.20059e+07	1.7955e+07	1.01747e+08	1.09699e+08		23645859	79636179	2.79764e+07	2.41631e+07	39096059	Peak Found	Peak Found	Peak Found	High	High	Peak Found	High	Peak Found	Peak Found	Peak Found	Not Found	Peak Found	Peak Found	Peak Found	Peak Found	Peak Found		Accession_333312	22.4991
FALSE	High	IsMasterProtein	18520	1	Accession_439069	FALSE	0.006	7	1	4	1	123	13.3	8.05	162415262	9454405	63546099	1.47978e+08	2.46062e+08	205178320	257785738	34939635	1.77079e+07	96315218	97466552	56439232		29039646	17330688	35679105	Peak Found	Peak Found	High	Peak Found	High	High	High	Peak Found	Peak Found	Peak Found	Peak Found	Peak Found	Not Found	Peak Found	Peak Found	Peak Found		Accession_439069	27.7059
FALSE	High	IsMasterProtein	18611	1	Accession_269955	FALSE	0.002	4	2	10	2	646	68.8	3.81	132505096	52938084	195054240	115315730	40383552	213020332	241945648	60881068	68925336		49297472		219892920		54800519	26896312	High	High	Peak Found	Peak Found	High	High	High	High	High	High	High	Not Found	Peak Found	Not Found	Peak Found	Peak Found		Accession_269955	27.4177
FALSE	High	IsMasterProtein	4208	3	Accession_104686	FALSE	0.002	19	2	9	2	88	10.3	8.44	109559828	2.3908e+08	1.77231e+07	1.8634e+08	142479762	2.72409e+07	7.29257e+07	102771640	153229035	5.15722e+07	6.51544e+07	74682808	65050137	102035976	30607388	28199178	Peak Found	High	Peak Found	Peak Found	Peak Found	High	Peak Found	High	High	High	High	Peak Found	High	Peak Found	Peak Found	Peak Found		Accession_104686	27.1491
FALSE	High	IsMasterProtein	5289	1	Accession_385452	FALSE	0.003	7	1	4	1	163	18.3	9.47	44738112	35985788	158414704	185749240		161831056	200037144	37365788	91180496	161053588		98836512	40027016	20523118	63251360	120105368	Peak Found	Peak Found	Peak Found	High	Peak Found	Peak Found	Peak Found	Peak Found	High	Peak Found	Peak Found	High	Peak Found	High	Peak Found	Peak Found		Accession_385452	25.8438
FALSE	High	IsMasterProtein	18848	1	Accession_176706	FALSE	0.009	11	1	3	1	73	8.4	9.92					245735600				331281856	348293024		289125792					Not Found	Not Found	Not Found	Not Found	Peak Found	Not Found	Not Found	Not Found	High	High	Not Found	High	Not Found	Not Found	Not Found	Not Found		Accession_176706
FALSE	High	IsMasterProtein	25751	1	Accession_373333	FALSE	0.001	19	2	13	2	133	14.8	7.72	1.29046e+08	124773854	51002020	138381610	75835200	77620456	53882189	63637336	76265294	7.21996e+07	1.1808e+08	1.02172e+08	60330248	13267245	125315180	74267251	High	Peak Found	High	High	Peak Found	High	Peak Found	Peak Found	High	High	High	Peak Found	High	Peak Found	High	High		Accession_373333	27.376
FALSE	High	IsMasterProtein	997	12	Accession_87253	FALSE	0.005	30	2	3	2	71	8.2	9.41	50051908	61931444	52164674	80676738	63202718	54219652	55882242	75786388	28860110	163448764	130166180	94762984	76292766	58539932	54313396	86035360	Peak Found	Peak Found	Peak Found	Peak Found	High	Peak Found	Peak Found	Peak Found	Peak Found	Peak Found	High	Peak Found	High	Peak Found	Peak Found	Peak Found		Accession_87253	25.9987
FALSE	High	IsMasterProtein	11268	1	Accession_218144	FALSE	0.005	10	1	4	1	91	9.3	4.55	86261368			115514136	221446454		7377105		95946656	235852912	167640384	133871320	58856203				Peak Found	Not Found	Not Found	Peak Found	Peak Found	Not Found	Peak Found	Not Found	High	High	Peak Found	Peak Found	High	Not Found	Not Found	Not Found		Accession_218144	26.7915
FALSE	High	IsMasterProtein	21259	1	Accession_34379	FALSE	0.002	12	2	7	2	95	11.1	4.48	36974017	101782218	273210984	11497000	363233105	17063806	21965520	11651068		20654359	1.51882e+07	6.00846e+07	71199268	70482238	46233696	31312740	Peak Found	Peak Found	High	Peak Found	Peak Found	Peak Found	Peak Found	Peak Found	Peak Found	High	Peak Found	High	High	High	High	Peak Found		Accession_34379	25.5979
FALSE	High	IsMasterProtein	26412	1	Accession_103253	FALSE	0.001	14	1	17	1	85	9.7	6.55	54464202	112761484	76707696	70307929	101783016	70689512	105883352	106419194	8.61181e+07	72716386	82550676	6.23398e+07	52782438	49484025	20133600	29943244	High	High	High	High	High	High	High	Peak Found	High	High	High	High	High	High	High	High		Accession_103253	26.1195
FALSE	High	IsMasterProtein	26164	10	Accession_253300	FALSE	0.001	41	3	11	2	59	6.7	9.51	8.1083e+07	185090998	1.27999e+08	9.1226e+07	6810180	3.19871e+07	79430481	75343831	57105884	70565960	8.38327e+07	43643014	20418298	20825782	70593976	9.91891e+07	Peak Found	Peak Found	High	High	Peak Found	Peak Found	High	High	Peak Found	Peak Found	Peak Found	High	Peak Found	Peak Found	High	High		Accession_253300	26.6953
FALSE	High	IsMasterProtein	4484	1	Accession_372429	FALSE	0.002	11	3	8	3	293	30.9	4.91		5.50585e+07	8.74076e+07		1.63573e+06	190728568	58202660	140929056	143680680	1.64514e+08	8024554	64047536	61949400	27773742	34408961	18597108	Peak Found	Peak Found	Peak Found	Peak Found	High	Peak Found	Peak Found	High	High	High	High	Peak Found	High	Peak Found	Peak Found	Peak Found		Accession_372429
FALSE	High	IsMasterProtein	12361	1	Accession_14423	FALSE	0.002	47	2	7	2	59	6.3	5.95	67297028	6.09257e+07	39002292			70635736	72163384	302136770	152141240	2.41331e+07	61589200	31742234		185568459	3.70964e+06		High	Peak Found	Peak Found	Not Found	Not Found	High	Peak Found	High	High	Peak Found	Peak Found	Peak Found	Not Found	High	Peak Found	Not Found		Accession_14423	26.4223
FALSE	High	IsMasterProtein	25197	1	Accession_124772	FALSE	0.003	19	3	6	3	156	16.8	7.36	2.92291e+06		35506508	73545964		87417166	2.63339e+07	6.14874e+07	1.50338e+06	136194891	82750584	187429926	178187528	104486064	1.60156e+07	62693485	Peak Found	Peak Found	Peak Found	Peak Found	Peak Found	Peak Found	Peak Found	Peak Found	Peak Found	High	Peak Found	High	High	High	Peak Found	Peak Found		Accession_124772	21.9538
FALSE	High	IsMasterProtein	19107	1	Accession_111271	FALSE	0.003	17	3	6	3	239	26.6	5.66	57501468	82046576	110974744	75215760	116794360				42115492	58295260	68805088	96497219	111616520	111727749	7.99875e+07	65393778	Peak Found	Peak Found	Peak Found	Peak Found	Peak Found	Peak Found	Peak Found	Peak Found	Peak Found	Peak Found	Peak Found	High	High	High	Peak Found	Peak Found		Accession_111271	26.1964
FALSE	High	IsMasterProtein	16370	1	Accession_194624	FALSE	0.003	21	2	5	2	120	13.6	4.84	10795378	2.233e+06		452096898	21224376	33509004	3462181	265142324	48057132	166765400	17685370	3.76514e+06			17417662		Peak Found	Peak Found	Not Found	Peak Found	High	Peak Found	Peak Found	High	High	High	Peak Found	Peak Found	Not Found	Not Found	Peak Found	Not Found		Accession_194624	23.7984
FALSE	High	IsMasterProtein	2069	1	Accession_161271	FALSE	0.001	15	3	10	3	282	30.8	8.75	4.92728e+07	6.99399e+07	4.78279e+07	1.8573e+07	5.47734e+07	3.38159e+07	1.40286e+07	4.50821e+07	2.39169e+07	126840795	84556134	116735460	89046192	130012236	9.85718e+06	50188050	Peak Found	Peak Found	Peak Found	Peak Found	Peak Found	Peak Found	Peak Found	Peak Found	High	High	Peak Found	High	Peak Found	High	High	High		Accession_161271	26.002
FALSE	High	IsMasterProtein	18965	1	Accession_131482	FALSE	0.007	6	2	3	2	139	15.5	10.1	16331579	3194091		308642	49514188		96109752	1.12785e+06	4.42206e+07	86799184	65708424	9.98547e+07	182110160	1.56201e+08	1.26912e+08	423455	High	Peak Found	Not Found	Peak Found	Peak Found	Not Found	Peak Found	Peak Found	High	Peak Found	High	Peak Found	Peak Found	Peak Found	Peak Found	Peak Found		Accession_131482	24.3463
FALSE	High	IsMasterProtein	9525	1	Accession_474991	FALSE	0.001	9	3	10	3	436	48.4	5.22	81693684	67404354	4850945		3.85361e+07	68631950	53479411	99610222	90797040	78480860	46239138	58202349	1.08765e+07	58189992	111694963	72208320	Peak Found	Peak Found	Peak Found	Peak Found	Peak Found	High	Peak Found	High	Peak Found	High	High	High	High	High	High	High		Accession_474991	26.7038
FALSE	High	IsMasterProtein	27755	1	Accession_269952	FALSE	0.003	13	1	5	1	78	8.4	6.65	62360396	52728700		42849932	32723052	88576232	65086484	150846976		156549456	81179544	38450088	30393278	39004584		21566380	Peak Found	Peak Found	Not Found	Peak Found	High	Peak Found	Peak Found	High	Not Found	High	High	Peak Found	Peak Found	Peak Found	Not Found	Peak Found		Accession_269952	26.3182
FALSE	High	IsMasterProtein	6863	1	Accession_281727	FALSE	0.002	23	3	8	3	153	16.8	4.65	5.91769e+07	82509273	4.0761e+07		82422736	85768124	7.32652e+07	76631476	113062940	75801300	43912476	1.93311e+07	12673386	16913708	54423108	32168116	Peak Found	Peak Found	Peak Found	Peak Found	High	High	High	High	High	High	Peak Found	Peak Found	Peak Found	Peak Found	Peak Found	Peak Found		Accession_281727	26.2386
FALSE	High	IsMasterProtein	23052	1	Accession_427013	FALSE	0.003	4	2	5	2	715	75.5	4.6	43699758	51437651	30382896	31600392	77162408	3.04197e+07	26191644	57696552	26431000	7.13496e+07	86442971	86765072	75277404	118953092	3.08891e+07		Peak Found	Peak Found	Peak Found	Peak Found	Peak Found	Peak Found	Peak Found	Peak Found	High	High	High	Peak Found	Peak Found	High	High	Not Found		Accession_427013	25.8206
FALSE	High	IsMasterProtein	17773	1	Accession_69631	FALSE	0.004	4	3	4	3	765	82.2	4.26	2.19982e+07	39707824	2.46864e+07		4.17632e+06	159062420	1.41825e+08	2.01089e+08	158871982	9194057	9399006	30086190		17261854			Peak Found	Peak Found	Peak Found	Not Found	Peak Found	Peak Found	High	High	High	High	Peak Found	Peak Found	Not Found	Peak Found	Not Found	Not Found		Accession_69631	24.8515
FALSE	High	IsMasterProtein	7833	1	Accession_273780	FALSE	0.005	14	1	3	1	70	7.4	5.01		4.06619e+06		79341360	2.67303e+07	51954720		1.18638e+08	1.12655e+08	91230216		23216282	1.34892e+08	69870080	4594304	5.21629e+07	Not Found	Peak Found	Not Found	Peak Found	Peak Found	Peak Found	Not Found	Peak Found	Peak Found	High	Not Found	Peak Found	High	Peak Found	Peak Found	High		Accession_273780
FALSE	High	IsMasterProtein	16046	1	Accession_251203	FALSE	0.002	6	1	9	1	145	16.5	5.48		39899448	2.44968e+06	5.77535e+06	18336262	3.60689e+07	76717032	46620780	21664066	24927804	27920128	64924609	128830208	125989008	98523672		Peak Found	High	Peak Found	Peak Found	High	Peak Found	Peak Found	High	High	High	High	Peak Found	High	Peak Found	Peak Found	Peak Found		Accession_251203
FALSE	High	IsMasterProtein	11302	1	Accession_95544	FALSE	0.004	11	2	4	2	171	19.2	9.28	49855710	1.60123e+07	3.69159e+06	24497277	2.24172e+07	20213290	5188676	11019683	39871747	107377842	58861010	46675746	109082480	81649246	8.53781e+07	18704398	Peak Found	Peak Found	Peak Found	Peak Found	Peak Found	Peak Found	Peak Found	Peak Found	High	High	High	Peak Found	Peak Found	Peak Found	High	Peak Found		Accession_95544	26.0137
FALSE	High	IsMasterProtein	9337	1	Accession_328548	FALSE	0.002	2	1	7	1	379	43.1	3.92	56170552	39952184	45851920	90962304	48190640	43994808	34449220	40588844	46021316	2.44074e+07	28458024	38241540		38602744	36680924	33964820	Peak Found	High	Peak Found	High	High	High	Peak Found	High	Peak Found	Peak Found	Peak Found	High	Not Found	High	Peak Found	Peak Found		Accession_328548	26.1645
FALSE	High	IsMasterProtein	9753	1	Accession_60095	FALSE	0.005	29	2	4	2	62	7.3	7.52		63017222	61285294	44201328	70212320	31722124	19248978	42853188	46817079	36344172	50946620	22865700	2.3444e+07	28327242	45529224	3.47092e+07	High	High	Peak Found	Peak Found	Peak Found	Peak Found	Peak Found	Peak Found	High	Peak Found	Peak Found	Peak Found	Peak Found	Peak Found	Peak Found	Peak Found		Accession_60095
FALSE	High	IsMasterProtein	18956	1	Accession_416371	FALSE	0.005	10	1	3	1	92	10.3	5.48		1.99132e+07	2.94003e+06			2.88251e+06	24666634	5585340	37091744		67603752		193739952	12250815	140079011	68737424	Not Found	Peak Found	Peak Found	Not Found	Not Found	Peak Found	High	Peak Found	Peak Found	Not Found	Peak Found	Not Found	High	Peak Found	Peak Found	High		Accession_416371
FALSE	High	IsMasterProtein	11973	1	Accession_430826	FALSE	0.002	14	1	6	1	93	10.6	9.92	35875256			40531036	3.73693e+06	88316384						213864944			149814160	22850604	High	High	High	High	High	High	Peak Found	Not Found	Not Found	Peak Found	Peak Found	Peak Found	Peak Found	Peak Found	Peak Found	Peak Found		Accession_430826	25.5374
FALSE	High	IsMasterProtein	10332	3	Accession_140076	FALSE	0.001	23	1	9	1	56	6.4	10.11		29229074	37642532	19027776	131869952		29783344	47179228			155622976		30694170		45122032	7.56883e+06	Not Found	Peak Found	Peak Found	Peak Found	High	Not Found	High	High	Not Found	Not Found	High	Not Found	High	Not Found	High	Peak Found		Accession_140076
FALSE	High	IsMasterProtein	4000	1	Accession_448411	FALSE	0.006	6	1	3	1	140	15.3	5.16					54299013					34493148	230461040	116345320	79942624				Not Found	Peak Found	Peak Found	Peak Found	Peak Found	Not Found	Peak Found	Not Found	Not Found	Peak Found	High	High	Peak Found	High	Peak Found	Peak Found		Accession_448411
FALSE	High	IsMasterProtein	9393	1	Accession_26861	FALSE	0.002	7	5	7	5	869	94.4	4.67	9135098	39550320	41268452	30208836	1.95502e+07	6.34592e+07	4.65932e+07	71023667	61321794	1.33242e+07	4.73438e+07	22691460	6485777	53743979	17453866		Peak Found	Peak Found	Peak Found	Peak Found	Peak Found	High	High	High	High	High	Peak Found	Peak Found	Peak Found	Peak Found	Peak Found	Not Found		Accession_26861	23.5921
FALSE	High	IsMasterProtein	22448	1	Accession_254128	FALSE	0.003	2	2	6	2	893	98.7	8.31	61070432		122793992			210448352	40896536					8470772	40353221	4.38168e+07	37220236		Peak Found	Peak Found	Peak Found	Peak Found	High	Peak Found	Peak Found	High	Peak Found	Peak Found	High	Peak Found	High	High	Peak Found	Peak Found		Accession_254128	26.2835
FALSE	High	IsMasterProtein	5785	1	Accession_402441	FALSE	0.003	33	3	5	3	96	11	9.8			48348832	29568378		132933821	117506992	4.39459e+06	5852111	5992633				50492348	57616180	73672168	Peak Found	Not Found	Peak Found	Peak Found	Peak Found	High	High	Peak Found	High	Peak Found	Peak Found	Not Found	Not Found	Peak Found	Peak Found	Peak Found		Accession_402441
FALSE	High	IsMasterProtein	10994	1	Accession_210500	FALSE	0.003	5	2	6	2	432	45.3	8.57	11514547	20912195		5.86473e+06	20721918				45472600	44461412	43105228	79528943	164580804	4.03581e+06		33915812	Peak Found	Peak Found	Not Found	Peak Found	Peak Found	Peak Found	Not Found	Peak Found	High	High	Peak Found	High	High	High	Peak Found	Peak Found		Accession_210500	23.9092
FALSE	High	IsMasterProtein	6499	1	Accession_72929	FALSE	0.006	6	2	3	2	346	38.7	6.54	4636794	3.40808e+07	5462396	13589336	93521748	5787770	6.53447e+06	35097690	9714495	38400910	45647127	18923778	10394368	37429180	31635167	81975266	Peak Found	Peak Found	Peak Found	Peak Found	Peak Found	Peak Found	Peak Found	Peak Found	Peak Found	High	Peak Found	Peak Found	Peak Found	Peak Found	High	High		Accession_72929	22.6065
FALSE	High	IsMasterProtein	16718	1	Accession_383143	FALSE	0.004	18	3	5	3	98	11.4	6.67	3.06639e+07	15375708	9643125	44871067	3.48655e+06	8.95668e+07	5.13625e+07	22127452	52207980	5515956	1.13512e+07	44415224	3.04797e+06	51487552		8833008	Peak Found	Peak Found	Peak Found	Peak Found	Peak Found	High	High	High	Peak Found	High	Peak Found	Peak Found	Peak Found	Peak Found	Not Found	Peak Found		Accession_383143	25.3141
FALSE	High	IsMasterProtein	10536	1	Accession_126910	FALSE	0.002	9	1	7	1	121	13.6	5.24	37986452		19586030	37042232	18095463	31306378	27565854	39144640		12978732	38648708	40947884	17786910	41026980	36838148	42146404	High	Not Found	Peak Found	Peak Found	Peak Found	High	Peak Found	High	Not Found	Peak Found	High	Peak Found	Peak Found	High	Peak Found	Peak Found		Accession_126910	25.6197
FALSE	High	IsMasterProtein	23923	1	Accession_46942	FALSE	0.004	4	1	4	1	237	27.7	8.05		31290914	26262590	20129156	44326896	4.05945e+07	36145866	11536822	19239058	25128970	31429372	20573556	38177616	15616975	20441646	2.38801e+07	Not Found	High	Peak Found	Peak Found	High	Peak Found	Peak Found	Peak Found	High	Peak Found	High	Peak Found	Peak Found	Peak Found	Peak Found	Peak Found		Accession_46942
FALSE	High	IsMasterProtein	8019	1	Accession_61920	FALSE	0.001	17	3	9	3	218	23.5	6.24	4.6964e+06	77380665	5.31047e+06	3.77363e+06	13559035	4.62764e+07	3.62547e+06	36001735	2.18423e+07	2.5902e+07	2.80267e+07	3.41901e+07	5.49121e+06	44150587	5.62444e+07	5.47789e+06	Peak Found	High	Peak Found	Peak Found	Peak Found	Peak Found	Peak Found	Peak Found	High	High	Peak Found	Peak Found	Peak Found	High	High	High		Accession_61920	22.6013
FALSE	High	IsMasterProtein	9010	1	Accession_280928	FALSE	0.005	2	2	3	2	937	101.6	4.72	15934165	7625367	3.65239e+06	133662544	3.14592e+06	3.02392e+07	6.33236e+06	32675464	6.41567e+06	2.27844e+07	38188558	35151694	11236403	35245968	26944024		Peak Found	Peak Found	Peak Found	Peak Found	Peak Found	Peak Found	Peak Found	High	Peak Found	Peak Found	High	High	Peak Found	Peak Found	Peak Found	Not Found		Accession_280928	24.362
FALSE	High	IsMasterProtein	18337	2	Accession_249436	FALSE	0.001	12	3	11	3	316	35.2	4.65	65171480			54725136			32634614					7.68804e+06		35042688	117335982	9.43474e+07	Peak Found	Peak Found	Peak Found	Peak Found	Peak Found	Peak Found	Peak Found	Peak Found	Not Found	Not Found	Not Found	High	Peak Found	High	High	High		Accession_249436	26.3769
FALSE	High	IsMasterProtein	1201	1	Accession_157	FALSE	0.002	14	2	8	2	194	22.4	6.96	5.01943e+07	3.90959e+06	6.52151e+06	39643480	25758588	32037330	38609354	32971032	24385966	46757773	48810670	7240263	14702182	1.76531e+06			Peak Found	Peak Found	Peak Found	Peak Found	Peak Found	High	High	High	Peak Found	High	High	Peak Found	High	High	Not Found	Not Found		Accession_157	26.0125
FALSE	High	IsMasterProtein	9764	1	Accession_150930	FALSE	0.005	2	1	3	1	417	45.1	4.12	38861020	1.89794e+07	5.29039e+06	50361196	26980694	23466586	21307558	17791142	21515556	35344700	4.10457e+07	18591081	20907468	20131506	1.12594e+07	3762679	Peak Found	Peak Found	High	Peak Found	Peak Found	Peak Found	Peak Found	Peak Found	High	High	Peak Found	Peak Found	Peak Found	Peak Found	Peak Found	Peak Found		Accession_150930	25.647
FALSE	High	IsMasterProtein	1347	1	Accession_380427	FALSE	0.008	10	1	3	1	111	12.8	9.2		212516288		93370496						5.95424e+06			90656040				Peak Found	High	High	High	Not Found	Peak Found	Not Found	Peak Found	Peak Found	Peak Found	Peak Found	Peak Found	Peak Found	Peak Found	Peak Found	Peak Found		Accession_380427
FALSE	High	IsMasterProtein	16124	1	Accession_84107	FALSE	0.003	12	2	5	2	159	18	9.01		5646531			1.79314e+07					19763226	2.31279e+07	4.85984e+07			120323169	117542504	Peak Found	Peak Found	Peak Found	Peak Found	Peak Found	High	Peak Found	Peak Found	Not Found	Peak Found	High	High	Not Found	Peak Found	High	Peak Found		Accession_84107
FALSE	High	IsMasterProtein	26391	1	Accession_184828	FALSE	0.003	8	1	6	1	115	13.2	5.01	5068258			27545772	29372344		12567035			34261552	63101076		1.75551e+06	11912635	71750040	88915064	Peak Found	Peak Found	Peak Found	Peak Found	High	Peak Found	Peak Found	High	High	Peak Found	High	High	High	Peak Found	Peak Found	Peak Found		Accession_184828	22.7414
FALSE	High	IsMasterProtein	24921	1	Accession_27292	FALSE	0.002	8	1	6	1	160	16.8	4.96	26850162	27220266	20639948	24486450	16324753	22352362	14456785	23360464		49975628	26609294	31172060		24840310	15776466	13051034	High	High	Peak Found	Peak Found	Peak Found	Peak Found	Peak Found	Peak Found	Not Found	High	Peak Found	High	Not Found	High	Peak Found	Peak Found		Accession_27292	25.137
FALSE	High	IsMasterProtein	6865	1	Accession_30930	FALSE	0.001	11	3	12	3	256	29.7	4.67		51324320	28812894	42671772		15532835	8843464	5.7715e+06	41012862	15057956	13411531	15731800	55433836		32170106		Not Found	Peak Found	Peak Found	Peak Found	High	High	Peak Found	High	High	High	High	High	High	High	Peak Found	Peak Found		Accession_30930
FALSE	High	IsMasterProtein	3498	1	Accession_328071	FALSE	0.002	18	2	7	2	195	21	5	12961186							21012780	14825099	8360056			160547248	56741968		23657292	Peak Found	High	Not Found	Not Found	Not Found	Not Found	Not Found	High	High	High	Not Found	Not Found	High	High	Not Found	Peak Found		Accession_328071	24.0938
FALSE	High	IsMasterProtein	23015	1	Accession_395461	FALSE	0.005	23	2	4	2	112	12.3	6.79	19388432	29642942		21249888		22740706	32982826	19313210	16278843			10133516	33203110	24841986	39020628	50644440	Peak Found	Peak Found	Not Found	Peak Found	Not Found	High	Peak Found	Peak Found	Peak Found	Not Found	Not Found	Peak Found	High	Peak Found	High	High		Accession_395461	24.6719
FALSE	High	IsMasterProtein	22229	1	Accession_291187	FALSE	0.004	17	1	5	1	60	6.4	4.83		61551856		30212510	101790624	6.29669e+06	2892566	4330486		5918966		6612454	48457732	6.66077e+06	2.94338e+06		Peak Found	Peak Found	Peak Found	Peak Found	High	Peak Found	Peak Found	Peak Found	Peak Found	Peak Found	Not Found	High	Peak Found	Peak Found	High	Peak Found		Accession_291187
FALSE	High	IsMasterProtein	28195	1	Accession_301366	FALSE	0.003	5	1	4	1	170	18.9	4.56						1112318	8654786	18754214						108166424	76819984	72767056	Not Found	Not Found	Not Found	Not Found	Not Found	Peak Found	Peak Found	High	Not Found	Not Found	Not Found	Not Found	Not Found	High	High	High		Accession_301366
FALSE	High	IsMasterProtein	19895	1	Accession_216579	FALSE	0.005	9	1	3	1	104	11.6	6.3	36420012			25516166				14021187			23054386	19158824	23493236	33953356	48270728	59365044	Peak Found	Not Found	Not Found	Peak Found	Not Found	Not Found	Not Found	Peak Found	Not Found	Not Found	Peak Found	Peak Found	Peak Found	High	High	High		Accession_216579	25.5667
FALSE	High	IsMasterProtein	9112	1	Accession_185543	FALSE	0.001	26	1	9	1	74	7.7	8.73			3.68459e+06	4.93459e+07		22280220	3.57921e+07	17102174	24382176		9549229	34455333	8356172	7.89755e+06	2.41518e+07	19340592	Not Found	Not Found	Peak Found	Peak Found	High	Peak Found	Peak Found	High	High	High	High	High	High	Peak Found	Peak Found	High		Accession_185543
FALSE	High	IsMasterProtein	23383	1	Accession_288892	FALSE	0.005	2	1	3	1	433	49.4	4.48	21372910	9.48566e+06		19844964			4286215		2.66326e+06	40073968	7.65531e+06	9943721	69327296	613868	37356718		Peak Found	Peak Found	Not Found	Peak Found	Not Found	Not Found	Peak Found	Not Found	Peak Found	High	Peak Found	Peak Found	High	High	Peak Found	Not Found		Accession_288892	24.8126
FALSE	High	IsMasterProtein	21467	1	Accession_113039	FALSE	0.005	7	1	3	1	242	26.2	8.57	27434330		13023681							30367826		50456320		29663798	48262700	23261958	Peak Found	Not Found	Peak Found	Not Found	Not Found	Not Found	Not Found	Not Found	Not Found	High	Not Found	High	Not Found	Peak Found	High	Peak Found		Accession_113039	25.1619
FALSE	High	IsMasterProtein	9925	1	Accession_418796	FALSE	0.003	6	1	5	1	259	29.3	4.92					8104514			42281264	35795188						56217608	63221008	Not Found	Not Found	Not Found	Not Found	Peak Found	Not Found	Not Found	High	Peak Found	Not Found	Not Found	Not Found	Not Found	Not Found	High	High		Accession_418796
FALSE	High	IsMasterProtein	23258	1	Accession_371606	FALSE	0.001	12	3	9	3	304	33.9	5.33						6.78248e+06	29770136		23138696	65986706	2.78269e+07		3.40275e+07			4.85481e+06	Not Found	Not Found	Not Found	Not Found	Not Found	High	High	High	High	High	High	Not Found	Peak Found	Not Found	Not Found	Peak Found		Accession_371606
FALSE	High	IsMasterProtein	20767	1	Accession_328563	FALSE	0.003	8	1	6	1	118	13.9	6.79	1.68507e+07		12302812	27646618	4195346	22122420	17981056	7852714			4.48766e+06		18870278	23889820	29864848	23315086	Peak Found	Not Found	Peak Found	High	High	High	Peak Found	Peak Found	Not Found	Not Found	Peak Found	Not Found	Peak Found	High	High	High		Accession_328563	24.4734
FALSE	High	IsMasterProtein	28312	1	Accession_347654	FALSE	0.004	1	1	4	1	753	86.7	4.72	3.72446e+06	11064833	18282382	52660120				7.162e+06							27242466	93172040	Peak Found	Peak Found	Peak Found	Peak Found	Not Found	Peak Found	Not Found	High	Peak Found	Peak Found	Peak Found	High	Peak Found	Peak Found	High	High		Accession_347654	22.3004
FALSE	High	IsMasterProtein	13746	2	Accession_404827	FALSE	0.003	13	3	4	3	249	28.4	5.1		18335608	33562780	19364836		6562524	12835870		8627365	8900035	15914373			9193491	27867400		High	Peak Found	High	High	Not Found	Peak Found	Peak Found	Not Found	Peak Found	Peak Found	Peak Found	Not Found	Not Found	Peak Found	Peak Found	Not Found		Accession_404827
FALSE	High	IsMasterProtein	4257	1	Accession_185486	FALSE	0.003	10	1	6	1	155	17.4	8.68		4975994		7970980	9362480	14336240	13847989	8781922	11197794	5513498					22757682	17651716	Not Found	Peak Found	Not Found	Peak Found	Peak Found	High	High	High	High	Peak Found	Not Found	Not Found	Not Found	Not Found	Peak Found	High		Accession_185486
FALSE	High	IsMasterProtein	6708	1	Accession_39017	FALSE	0.006	5	1	3	1	277	30.3	4.42	57090548				11097994	4.88178e+06	5308604		4681011	7.10926e+06	3.73495e+06			14897136		6786921	Peak Found	Peak Found	Peak Found	Peak Found	High	Peak Found	Peak Found	Peak Found	High	Peak Found	High	Peak Found	Peak Found	Peak Found	Peak Found	Peak Found		Accession_39017	26.1875
FALSE	High	IsMasterProtein	15579	1	Accession_366853	FALSE	0.004	10	3	4	3	389	43.2	5.2			2.03429e+06	8488282	1.42891e+06	10090600	8934796	3.11058e+06	5.11744e+06		8836620	4.62853e+06		9.13268e+06	27828020	9398775	Not Found	Not Found	Peak Found	Peak Found	Peak Found	High	Peak Found	Peak Found	Peak Found	Not Found	High	Peak Found	Not Found	Peak Found	High	Peak Found		Accession_366853
FALSE	High	IsMasterProtein	6174	1	Accession_17540	FALSE	0.007	6	1	3	1	158	17.7	10.65	2.08624e+07			8.39193e+06	5.65766e+06	565065	4.04509e+06	705316	2.68111e+07	1.22589e+06	3.932e+06	9514361	378702	2.68229e+06	1.61851e+06	1.5571e+06	High	Not Found	Not Found	High	Peak Found	Peak Found	Peak Found	Peak Found	Peak Found	Peak Found	Peak Found	Peak Found	Peak Found	Peak Found	Peak Found	High		Accession_17540	24.7752
FALSE	High	IsMasterProtein	2658	1	Accession_337263	FALSE	0.002	13	3	9	3	348	37.9	9.52	5.40396e+06	5140658	5.57265e+06	3447758	503275		5.4261e+06	9.39872e+06	10509801		1.01472e+06	2.97429e+06	23828.8	6450411	17981871	9266571	Peak Found	Peak Found	Peak Found	Peak Found	Peak Found	Not Found	Peak Found	High	High	Not Found	Peak Found	High	High	High	Peak Found	High		Accession_337263	22.8016
FALSE	High	IsMasterProtein	23049	1	Accession_166369	FALSE	0.003	10	1	5	1	167	20.1	9.32			2848830	13272640			3369050		2779277					43713440		22393580	Peak Found	Peak Found	Peak Found	Peak Found	Peak Found	Peak Found	Peak Found	Peak Found	Peak Found	Peak Found	High	Peak Found	High	High	High	High		Accession_166369
FALSE	High	IsMasterProtein	20868	1	Accession_162098	FALSE	0.005	9	1	3	1	156	16.8	4.88						3.7669e+06		590370				1.08227e+06		10218519	28528494	28369142	Not Found	Not Found	Not Found	Not Found	Not Found	Peak Found	Not Found	Peak Found	Not Found	Not Found	Not Found	Peak Found	Not Found	High	High	High		Accession_162098
FALSE	High	IsMasterProtein	14820	1	Accession_416347	FALSE	0.003	29	2	5	2	126	12.8	5.55		40248660	29071726										1.31858e+06				High	High	Peak Found	High	High	Peak Found	Peak Found	Peak Found	Peak Found	Peak Found	Peak Found	Peak Found	Peak Found	Peak Found	Not Found	Peak Found		Accession_416347
FALSE	High	IsMasterProtein	14374	1	Accession_337222	FALSE	0.004	10	2	4	2	262	28.9	7.02	10304613	2388054	2.95232e+06	805738					1159815				13472980		11019390	15013534	Peak Found	Peak Found	Peak Found	Peak Found	Not Found	Peak Found	Peak Found	Peak Found	Peak Found	Not Found	Not Found	Peak Found	High	High	High	High		Accession_337222	23.7052
FALSE	High	IsMasterProtein	17516	1	Accession_304975	FALSE	0.003	9	1	4	1	197	22	6.81	2607710	9954028		14136727	2.62476e+06			6.0397e+06				2134464	11403097	1.90703e+06		4.10312e+06	High	Peak Found	High	High	Peak Found	Not Found	Not Found	Peak Found	Not Found	Not Found	Not Found	Peak Found	Peak Found	Peak Found	Not Found	Peak Found		Accession_304975	21.773
FALSE	High	IsMasterProtein	3573	1	Accession_127663	FALSE	0.003	12	1	5	1	145	15.4	4.12		2860430	1.10325e+06						1.44608e+06	10562859		7.3112e+06	13737736	10731435	1.52743e+06		Not Found	Peak Found	Peak Found	Not Found	Not Found	Not Found	Not Found	Not Found	Peak Found	High	Not Found	High	High	High	High	Not Found		Accession_127663
FALSE	High	IsMasterProtein	25953	1	Accession_165663	FALSE	0.003	3	2	4	2	704	78.7	4.92	4320888	5136986	510534	14091.5	9871030	3.34187e+06	4873528	14680243	2.78232e+06	921871	14332.8	17934.1		408633			Peak Found	Peak Found	Peak Found	Peak Found	High	Peak Found	High	High	High	Peak Found	Peak Found	Peak Found	Peak Found	Peak Found	Not Found	Not Found		Accession_165663	22.1739
FALSE	High	IsMasterProtein	2354	1	Accession_391002	FALSE	0.006	16	2	3	2	188	19.7	10.23	4.1149e+06	4.70084e+06					4868810	4.10316e+06			3.9066e+06	399130				14788667	High	Peak Found	Not Found	High	Not Found	High	Peak Found	Peak Found	Not Found	Not Found	Peak Found	Peak Found	Not Found	Not Found	Not Found	Peak Found		Accession_391002	22.4077
FALSE	High	IsMasterProtein	23176	1	Accession_104411	FALSE	0.005	10	2	3	2	273	30.2	6.86				3.03348e+06	1.31059e+06		8457115									6988278	Not Found	Not Found	Not Found	Peak Found	Peak Found	Not Found	Peak Found	Not Found	High	High	Not Found	Not Found	Not Found	Not Found	Not Found	High		Accession_104411
FALSE	High	IsMasterProtein	9449	3	Accession_206084	FALSE	0.003	19	1	4	1	68	8.1	9.7	10940523			3.87454e+06			1.97587e+06								3.06925e+06		High	Not Found	Not Found	Peak Found	High	Not Found	Peak Found	Not Found	High	Not Found	Not Found	Not Found	Not Found	Not Found	High	Not Found		Accession_206084	23.8256
FALSE	High	IsMasterProtein	27055	1	Accession_137394	FALSE	0.001	12	2	15	2	148	16.6	5.21	91975418	193897568	229994096	115613352	137383474	33633372	196779144	164515740	114622536	118063348	182985304	170005056		222007840	199374800	182007836	High	High	High	High	Peak Found	High	High	Peak Found	High	Peak Found	High	High	High	High	High	High		Accession_137394	26.8841
FALSE	High	IsMasterProtein	17713	1	Accession_109711	FALSE	0.001	10	5	11	5	666	72.5	5.31	67888366	165710604	113498773		90482792	108949310	100115868	1.89135e+08	124964044	9.55302e+07	121588924	17245210	16211642		2.4445e+06	3.78973e+06	Peak Found	Peak Found	Peak Found	Peak Found	Peak Found	High	Peak Found	High	High	High	High	Peak Found	Peak Found	Not Found	Peak Found	Peak Found		Accession_109711	26.4351
FALSE	High	IsMasterProtein	9860	1	Accession_238167	FALSE	0.002	5	2	7	2	445	49.5	6.11	23116780	148400960	193184208	103396320	52670028	63494608	51450412	81891552	165464885	78063912	2.80494e+07	52618976	51504020	38172224	2628192	6.15583e+06	High	Peak Found	High	High	Peak Found	Peak Found	High	High	High	Peak Found	Peak Found	High	Peak Found	Peak Found	Peak Found	Peak Found		Accession_238167	24.8954
FALSE	High	IsMasterProtein	25699	1	Accession_356898	FALSE	0.004	19	4	4	4	353	39.6	5.11	11858304	16865806	36160663	56780933	11463244	54160477	3.03533e+07	50061082			1.10538e+07	19439473		34094888	23746470	59518944	High	Peak Found	Peak Found	High	Peak Found	High	Peak Found	Peak Found	Not Found	Not Found	Peak Found	Peak Found	Not Found	Peak Found	Peak Found	Peak Found		Accession_356898	23.9668
FALSE	High	IsMasterProtein	14927	1	Accession_422594	FALSE	0	24	15	187	15	729	78.8	5.05	7.96764e+07	7.27698e+07	58436750	9.01687e+07	7.33256e+08	1282581243	8.28003e+08	2.98498e+09	2374341704	2.8999e+09	2.67997e+09	6.01861e+09	5493804946	5917245156	3927613283	3.16072e+09	Peak Found	Peak Found	Peak Found	Peak Found	High	High	High	High	High	High	High	High	High	High	High	High		Accession_422594	26.6697
FALSE	High	IsMasterProtein	6233	2	Accession_15342	FALSE	0	29	9	225	9	354	38.7	6.39	1.38665e+09	1573478905	1.10774e+09	7.87539e+08	1661793307	2.18549e+09	1969055812	2.99841e+09	2789306206	2.84404e+09	2.35929e+09	6.947e+08	1.18754e+09	8.51962e+08	378578257	3.70597e+08	High	High	High	High	High	High	High	High	High	High	High	High	High	High	High	High		Accession_15342	30.7764
FALSE	High	IsMasterProtein	8912	1	Accession_86818	FALSE	0	12	10	66	10	1006	111.6	4.72	698596424	750623298	4.70499e+08	4.72171e+08	406996425	1044341873	1.04692e+09	1663726727	1.30241e+09	7.09359e+08	1.25195e+09	2.47874e+09	8.47286e+08	4000612386	3409680690	3285225316	Peak Found	High	High	High	High	High	High	High	High	High	High	High	High	High	High	High		Accession_86818	29.7905
FALSE	High	IsMasterProtein	6069	2	Accession_50663	FALSE	0	38	14	130	14	447	49.7	6.48	19168731	14655998	16467803	2.41118e+07	5.86022e+08	7.66681e+08	8.97381e+08	1.54311e+09	1175447606	1.31649e+09	1.86043e+09	1.73153e+09	2.45891e+09	2.13488e+09	1.85268e+09	1.78254e+09	Peak Found	Peak Found	Peak Found	Peak Found	High	High	High	High	High	High	High	High	High	High	High	High		Accession_50663	24.6565
FALSE	High	IsMasterProtein	3385	1	Accession_121257	FALSE	0	23	10	92	10	516	54.8	4.94	972868316	1085499773	1028986978	8.57096e+08	1.02984e+09	785157491	6.23101e+08	1.2454e+09	1120640310	1.06761e+09	1020086312	9.67909e+08	1098164195	867976109	4.59278e+08	1.12285e+09	High	High	High	High	High	High	High	High	High	High	High	High	High	High	High	High		Accession_121257	30.2657
FALSE	High	IsMasterProtein	3686	1	Accession_474844	FALSE	0	42	12	109	12	268	30.3	5.11	8.91146e+06	1.29379e+07	170415		698343721	1.0202e+09	1360654329	1254009465	8.29406e+08	8.91745e+08	9.64838e+08	1162008066	1.1778e+09	2.16572e+09	1.44153e+09	1.55858e+09	Peak Found	Peak Found	Peak Found	Peak Found	High	High	High	High	High	High	High	High	High	High	High	High		Accession_474844	23.545
FALSE	High	IsMasterProtein	27651	1	Accession_50707	FALSE	0	20	8	63	8	348	38.1	6.38	120090250	95389517	5.42055e+07	3.64654e+07	2.5329e+08	1.54465e+08	3.77124e+08	9.71037e+08	865282050	682494974	852370280	1528590964	1537307090	1874065494	1015113221	1.65424e+09	Peak Found	Peak Found	Peak Found	Peak Found	High	Peak Found	High	High	High	High	High	High	High	High	High	High		Accession_50707	27.2517
FALSE	High	IsMasterProtein	10844	1	Accession_342177	FALSE	0	39	7	90	7	200	23.6	6.93		26629980	37753874	14879890	857470304	1188439676	1122719690	1104457162	9.56133e+08	7.48527e+08	1014583034	9.76476e+08	8.16354e+08	886933135	310724574	820239392	Peak Found	Peak Found	Peak Found	Peak Found	High	High	High	High	High	High	High	High	High	High	High	High		Accession_342177
FALSE	High	IsMasterProtein	16865	3	Accession_295034	FALSE	0	10	5	29	5	505	58.4	8.73	29005743	3.41758e+07	6395787	2.45624e+06	4.79057e+08	335567226	202659848	1027543021	1473828104	1990707104	2118311462	6.19324e+08	4.62526e+08	8.84465e+08	177771022	3.07357e+08	Peak Found	Peak Found	Peak Found	Peak Found	High	High	High	High	High	High	High	High	High	High	High	High		Accession_295034	25.2366
FALSE	High	IsMasterProtein	3229	1	Accession_234260	FALSE	0	28	8	48	8	357	39.4	5.72	747614616	1.71942e+07	318706368	9.33e+07	1.55258e+08	2.76445e+08	327808917	444745773	273656828	338649915	5.39889e+08	7.84268e+08	6.064e+08	1.35383e+09	650239866	8.06217e+08	Peak Found	Peak Found	Peak Found	Peak Found	High	High	High	High	High	High	High	High	High	High	High	High		Accession_234260	29.9005
FALSE	High	IsMasterProtein	18892	2	Accession_163181	FALSE	0.001	15	8	45	8	622	68.9	5.26	5.96093e+08	2.307e+08	369192094	344750004	440762773	4.94832e+08	5.19155e+08	5.51108e+08	7.04328e+08	543054027	7.83865e+08	339769622	1.77174e+08	2.08296e+08	754974041	394765854	High	High	High	High	High	High	High	High	High	High	High	High	High	High	High	High		Accession_163181	29.5624
FALSE	High	IsMasterProtein	12644	1	Accession_400644	FALSE	0	12	17	51	17	1836	193.7	4.59	1303999904	1039902201	1171398889	6.6479e+08	1.58998e+08	331439544	355319380	64889468	92023714	51040176	72775052	43141956	1.06302e+08	17729148	1.9751e+07	40228382	High	High	High	High	High	High	High	Peak Found	Peak Found	Peak Found	Peak Found	Peak Found	Peak Found	Peak Found	Peak Found	Peak Found		Accession_400644	30.6812
FALSE	High	IsMasterProtein	13765	1	Accession_148615	FALSE	0.003	3	4	6	4	1470	159.4	4.97	785109056	778140352	7.65766e+08	675787328	271475200	199045825	267320322	245882643	207988317	2.13828e+08	339546976	92890994	73789569	98680822	41641746	60157112	Peak Found	Peak Found	Peak Found	Peak Found	Peak Found	Peak Found	Peak Found	Peak Found	Peak Found	Peak Found	High	High	High	High	Peak Found	Peak Found		Accession_148615	29.9568
FALSE	High	IsMasterProtein	26121	1	Accession_248974	FALSE	0.001	17	5	18	5	345	38.6	5.49	143612600	88892985	12253081	57334394	157873957	213084123	209757991	303758650	4.83143e+08	510606770	524656186	474244154	3.3177e+08	484958808	153078984	204652552	Peak Found	Peak Found	Peak Found	Peak Found	Peak Found	High	High	High	High	High	High	High	High	High	High	High		Accession_248974	27.5216
FALSE	High	IsMasterProtein	27254	1	Accession_210496	FALSE	0	18	7	27	7	550	59.7	5.91	192748880	197916281	215941164	1.67856e+08	1.3858e+08	242606120	148067024	136490718	138066168	1.25592e+08	1.01241e+08	298439049	216917225	3.07937e+08	273757464	328635008	High	High	Peak Found	High	High	High	High	High	High	High	High	High	High	High	High	High		Accession_210496	27.9585
FALSE	High	IsMasterProtein	1432	1	Accession_1668	FALSE	0	41	7	25	7	215	24.1	6.01	1.04825e+08	52853110	80471956	80540303	2.88484e+08	203309396	298313486	1.44041e+08	2.20183e+08	338645009	2.66165e+08	1.43256e+08	1.84395e+08	149184031	8.95796e+07	243029747	High	High	Peak Found	Peak Found	High	High	High	High	High	High	High	Peak Found	High	High	Peak Found	High		Accession_1668	27.0692
FALSE	High	IsMasterProtein	25102	1	Accession_366972	FALSE	0.001	21	5	20	5	250	26.1	5.06	49668248	95706182	29759640	29214395	239112480	223178338	184782264	345965178	385337384	2.88637e+08	373777348	43529920	146988484	176135808	1.41286e+07	3.19352e+07	Peak Found	High	Peak Found	Peak Found	High	High	High	High	High	High	High	High	High	High	Peak Found	Peak Found		Accession_366972	26.004
FALSE	High	IsMasterProtein	23392	2	Accession_213322	FALSE	0.008	2	1	3	1	306	35	5.16	298451064	295052272	359034496	408119632		192808928	403498480	67825536		13813380			13295654	79827816	307188712	365793376	Peak Found	Peak Found	High	High	Not Found	Peak Found	High	Peak Found	Not Found	Peak Found	Not Found	Not Found	Peak Found	Peak Found	Peak Found	Peak Found		Accession_213322	28.5744
FALSE	High	IsMasterProtein	19165	1	Accession_152908	FALSE	0	13	2	22	2	223	24.2	6.2	125727489	131033537	8.654e+07	78449360	141696344	270675448	194309012	209359092	182927096	142982616	9.93354e+07	223000416	111182066	180851220	115124826	121059450	High	High	High	High	High	High	High	High	High	High	High	Peak Found	Peak Found	Peak Found	Peak Found	Peak Found		Accession_152908	27.3341
FALSE	High	IsMasterProtein	113	1	Accession_43803	FALSE	0.005	3	1	4	1	290	33.2	5.62	132692848	123473344	140082960	97893608	26602990	182828216	127087832	30805102	109025520	81732912		336273076	178517264	237750572	204347088	174658784	Peak Found	Peak Found	Peak Found	Peak Found	Peak Found	Peak Found	Peak Found	Peak Found	High	High	Not Found	High	Peak Found	High	Peak Found	Peak Found		Accession_43803	27.4154
FALSE	High	IsMasterProtein	5595	1	Accession_194005	FALSE	0.001	5	2	16	2	474	51.6	5.63	128385984	126557848	5.22361e+07	95689712	96264784	122428968	1.03564e+08	216304152	199795456	182714280	162382498	45280432	89394300	41832160		24184641	High	High	Peak Found	Peak Found	Peak Found	High	Peak Found	High	High	High	High	High	High	High	Not Found	Peak Found		Accession_194005	27.3596
FALSE	High	IsMasterProtein	12805	1	Accession_207615	FALSE	0.001	17	5	10	5	347	37.5	6.4	77229856	86090312	8.45062e+07	157909887	88685722	189959156	295651478	1.46416e+08	123417564	84759905	1.44625e+08	7511088	2.94561e+07	6900541	7836301	67574864	Peak Found	Peak Found	Peak Found	Peak Found	Peak Found	Peak Found	High	High	Peak Found	High	High	Peak Found	Peak Found	Peak Found	Peak Found	Peak Found		Accession_207615	26.6343
FALSE	High	IsMasterProtein	11640	4	Accession_298559	FALSE	0	20	4	25	3	205	23.5	5.38	109833906	1.36536e+08	1.91172e+08	104866945	26757484	113041832	142181072	57349865	4.42793e+07	37526815	81193021	7.66541e+07	69280362	137379436	168766325	88179912	High	High	High	High	High	High	High	Peak Found	High	Peak Found	Peak Found	Peak Found	High	High	High	High		Accession_298559	27.1414
FALSE	High	IsMasterProtein	4981	1	Accession_129271	FALSE	0.002	5	3	10	3	467	51.2	4.97	8588444	16569867	1.6229e+07	25684968	2.79542e+07	49894972	79488400	101204800	6.77229e+07	11933962	6.61135e+07	182503512	123947147	304153040	182063605	240078885	Peak Found	Peak Found	Peak Found	Peak Found	Peak Found	Peak Found	Peak Found	Peak Found	Peak Found	Peak Found	Peak Found	High	High	High	High	High		Accession_129271	23.5017
FALSE	High	IsMasterProtein	17216	1	Accession_330961	FALSE	0.001	14	3	11	3	240	26.5	9.32		4.46871e+06		5951296	24198756	22005396	14719313	38661940	72814526	82470577	90719938	151612936	161963324	189201190	153015936	140756628	Not Found	Peak Found	Not Found	Peak Found	Peak Found	Peak Found	Peak Found	Peak Found	Peak Found	High	Peak Found	High	High	High	High	High		Accession_330961
FALSE	High	IsMasterProtein	9884	1	Accession_240115	FALSE	0.003	10	2	5	2	297	33.6	5.3	144210488	176754769	236413768	138034268	105330826				7.96663e+07	4.63967e+07	7.3009e+07	23481566	1.47869e+07	1.51265e+07			Peak Found	Peak Found	Peak Found	Peak Found	Peak Found	Not Found	Not Found	High	High	High	High	Peak Found	Peak Found	Peak Found	Not Found	Not Found		Accession_240115	27.5351
FALSE	High	IsMasterProtein	22724	1	Accession_342190	FALSE	0.007	2	1	3	1	367	41.6	5.39	68714824	6.51327e+07	63367280	41580148	23603932	34745003	40534812	59007076	39454335	73439112	71052144	109620960		118471384	83633312	95052400	Peak Found	Peak Found	Peak Found	Peak Found	Peak Found	Peak Found	Peak Found	Peak Found	High	Peak Found	Peak Found	Peak Found	Not Found	High	High	Peak Found		Accession_342190	26.4548
FALSE	High	IsMasterProtein	26940	1	Accession_345032	FALSE	0.002	6	2	8	2	337	37.2	6.65	1.55182e+08	146753200	227177904	1.409e+08		125284384	2.3636e+06		5.67095e+07	7782312			21988.8	919977		3.01032e+06	High	Peak Found	High	Peak Found	Peak Found	High	High	Not Found	Peak Found	Peak Found	Not Found	Peak Found	Peak Found	Peak Found	Not Found	Peak Found		Accession_345032	27.6417
FALSE	High	IsMasterProtein	8775	2	Accession_57666	FALSE	0.001	3	2	9	2	651	74.4	6.15	33442500		5.79826e+06	793034	27540676	20634770	10679674	67736964	74296180	64524300	63465578	104152058	85003568	82632137	78077648	78810758	Peak Found	Not Found	Peak Found	Peak Found	Peak Found	Peak Found	Peak Found	High	High	High	High	High	High	High	Peak Found	High		Accession_57666	25.4232
FALSE	High	IsMasterProtein	14515	1	Accession_293543	FALSE	0.003	13	3	7	2	263	29.8	5.06	5.50521e+07	26148377	28165629	1.45795e+07	4.02301e+07	8.20647e+07	108172508	48625272	12994870	29907806	6.32752e+07	63245536	35797984	58979340	6.85181e+07	65709580	High	Peak Found	High	Peak Found	Peak Found	Peak Found	Peak Found	Peak Found	Peak Found	Peak Found	High	Peak Found	Peak Found	High	Peak Found	Peak Found		Accession_293543	26.1631
FALSE	High	IsMasterProtein	6519	1	Accession_298222	FALSE	0.003	6	4	5	4	946	104	5.15	5.19281e+06		16007450	3.35716e+07	22521022	1.21337e+07	81100096	65681512	5.08819e+07	5.21042e+07	114462956	4.92614e+07	1.73195e+07	6.4122e+07	7.14458e+07	86357104	Peak Found	Not Found	Peak Found	Peak Found	Peak Found	Peak Found	Peak Found	High	High	Peak Found	High	Peak Found	Peak Found	Peak Found	Peak Found	Peak Found		Accession_298222	22.777
FALSE	High	IsMasterProtein	4841	1	Accession_435451	FALSE	0.001	20	5	10	4	263	30	5.15	75946287	47343456	46756160	71484134	3.35056e+07	3.06323e+07	37212806	31495049	1.95424e+07	2.10015e+07	1.04199e+07	3.01974e+07		86762915	50639022	7.63056e+07	High	High	Peak Found	High	Peak Found	High	High	High	Peak Found	Peak Found	Peak Found	Peak Found	Not Found	High	Peak Found	High		Accession_435451	26.596
FALSE	High	IsMasterProtein	10034	3	Accession_196211	FALSE	0	18	5	23	5	361	40	5.4	33751432	25710386	1.85656e+07	12310901	25790538	44121587	26989768	1.26999e+08	1.03398e+08	5.96612e+07	3.96808e+07	13864814	1.13344e+07	42340838	6876688	9789284	Peak Found	Peak Found	Peak Found	Peak Found	High	Peak Found	Peak Found	High	High	High	High	Peak Found	Peak Found	Peak Found	Peak Found	Peak Found		Accession_196211	25.4682
FALSE	High	IsMasterProtein	25007	1	Accession_189448	FALSE	0.001	4	2	12	1	499	55.2	6.64						14889684		30139222	55099736	86126136		137641312	61922312	89892800		77867232	Peak Found	Peak Found	Peak Found	Peak Found	Peak Found	Peak Found	Peak Found	High	High	High	High	Peak Found	High	Peak Found	Peak Found	High		Accession_189448
FALSE	High	IsMasterProtein	10740	1	Accession_203572	FALSE	0.005	7	2	4	2	397	44.1	5.52					2.41169e+06	6.91803e+06			12986326	62949840	53900852	47701868	62974160	80170840	42917896	45575144	Not Found	Not Found	Not Found	Not Found	Peak Found	Peak Found	Not Found	Not Found	Peak Found	High	Peak Found	Peak Found	High	High	Peak Found	Peak Found		Accession_203572
FALSE	High	IsMasterProtein	15108	1	Accession_239127	FALSE	0.005	4	2	4	2	404	44.7	8.09	35707288	95607712	75424512	34719940	6568129	43595248	51315576	28094302	30915036	8.38663e+06	4170967	2.90295e+06	2.09838e+06	2354319	7.97877e+06	5862406	Peak Found	High	Peak Found	Peak Found	High	High	High	Peak Found	Peak Found	Peak Found	Peak Found	Peak Found	Peak Found	Peak Found	Peak Found	Peak Found		Accession_239127	25.5331
FALSE	High	IsMasterProtein	13697	1	Accession_104707	FALSE	0.003	7	2	5	2	369	39.3	4.75	126675152	69059640	55545596	67980080				47804156		71520472							High	High	Peak Found	High	Not Found	High	Not Found	Peak Found	Not Found	High	Not Found	Not Found	Not Found	Not Found	Not Found	Not Found		Accession_104707	27.3426
FALSE	High	IsMasterProtein	4922	3	Accession_123526	FALSE	0.002	9	2	7	2	286	33.3	5.88	18463974	24813550	16655504	13268974			17366388	1.13473e+07	18306296		9900225	16890476	33409256	77558534	71243083	83501004	Peak Found	Peak Found	Peak Found	Peak Found	Not Found	Peak Found	High	Peak Found	Peak Found	Not Found	High	Peak Found	High	High	High	High		Accession_123526	24.6029
FALSE	High	IsMasterProtein	26550	1	Accession_240114	FALSE	0.003	8	3	5	2	428	46.4	5.17	20357700	25459362	14554659	10391124	12664049	32697008	33631648	35422596	40841976	63437156	32581460	10841097	18074514	13591461		2.51354e+06	High	Peak Found	Peak Found	Peak Found	Peak Found	Peak Found	Peak Found	Peak Found	High	High	Peak Found	Peak Found	High	Peak Found	Not Found	Peak Found		Accession_240114	24.7421
FALSE	High	IsMasterProtein	21817	1	Accession_242501	FALSE	0.001	11	3	14	3	348	38.4	6.65					1.95395e+06	15987407	3502510	2.1176e+07	51706512	5.22453e+07	5.36896e+07	19613794	36956312	3.8085e+07	4.17352e+07	1.54575e+07	Not Found	Not Found	Not Found	Not Found	Peak Found	Peak Found	Peak Found	High	High	High	High	Peak Found	High	Peak Found	High	Peak Found		Accession_242501
FALSE	High	IsMasterProtein	11911	1	Accession_189659	FALSE	0.001	19	5	16	5	345	37.7	6.39	29141878	30861062	22630697	17006983	8474256	10475230	5266011	15258584	2.37796e+06	11635257	15510183	39194227	36258692	31431094	48930826	33576964	Peak Found	Peak Found	High	High	Peak Found	Peak Found	Peak Found	High	Peak Found	Peak Found	High	High	High	High	High	High		Accession_189659	25.2525
FALSE	High	IsMasterProtein	26725	1	Accession_258044	FALSE	0.001	6	2	9	2	475	52.6	5.2				1509258	16425632	7.81821e+06	38098340	32496794	19473650		11834239	22601118	1.6189e+07	32826226	65371264	62995106	Peak Found	Not Found	Peak Found	Peak Found	High	Peak Found	High	High	High	Not Found	Peak Found	High	High	Peak Found	High	High		Accession_258044
FALSE	High	IsMasterProtein	10483	1	Accession_137346	FALSE	0.003	11	3	5	3	323	37.3	5.31					19833310	31005342	51736796	47372352	48034652	40514312		32962884		29837874			Not Found	Not Found	Not Found	Not Found	Peak Found	Peak Found	High	High	Peak Found	Peak Found	Not Found	Peak Found	High	Peak Found	Not Found	Not Found		Accession_137346
FALSE	High	IsMasterProtein	3776	3	Accession_430969	FALSE	0.004	2	1	3	1	749	83.5	6.38	41250516	53499840	46222864	33607720		12566926	17652892	16172287	25988032		9040336	13051626		10597097	21946340	19686878	Peak Found	High	High	High	Not Found	Peak Found	Peak Found	Peak Found	Peak Found	Not Found	Peak Found	Peak Found	Not Found	Peak Found	Peak Found	Peak Found		Accession_430969	25.7394
FALSE	High	IsMasterProtein	15609	1	Accession_46176	FALSE	0.003	9	3	5	3	373	42.3	7.34		12022974						3.07305e+06	8.22058e+06	26671714		5.6779e+07	4.87956e+07	68278918	2.69262e+07	37889127	Not Found	Peak Found	Not Found	Peak Found	Not Found	Peak Found	Not Found	Peak Found	High	Peak Found	Peak Found	Peak Found	High	High	Peak Found	Peak Found		Accession_46176
FALSE	High	IsMasterProtein	17801	1	Accession_406467	FALSE	0.005	3	1	3	1	553	60	5.06	13696790	22722668	21730430	18884474			3.79437e+06	20085994	38800180			45649692	25733654	46385984	5679132	10720287	Peak Found	Peak Found	Peak Found	Peak Found	Not Found	Not Found	Peak Found	Peak Found	Peak Found	Not Found	Not Found	High	High	High	Peak Found	Peak Found		Accession_406467	24.1723
FALSE	High	IsMasterProtein	3455	2	Accession_195646	FALSE	0.005	9	2	3	2	272	30.2	5.6	49819884	59907132	18117242	55668357	7252924		7098664	16113326	2.18767e+07	11199609	8196093	1.82298e+06		4.8493e+06			High	High	Peak Found	High	Peak Found	Not Found	Peak Found	Peak Found	Peak Found	Peak Found	Peak Found	Peak Found	Not Found	Peak Found	Not Found	Not Found		Accession_195646	25.9939
FALSE	High	IsMasterProtein	1534	1	Accession_94873	FALSE	0.001	5	4	13	4	887	100	8.95	34539912	70014508	52722678	31974096	20505292	17279588	10191917		9023267	1.29397e+06	2.74693e+06						High	High	High	High	High	High	High	Peak Found	Peak Found	Peak Found	Peak Found	Peak Found	Not Found	Peak Found	Peak Found	Peak Found		Accession_94873	25.4866
FALSE	High	IsMasterProtein	9228	1	Accession_170163	FALSE	0.002	4	5	9	5	1534	167.1	6.49	1.57377e+06			2.79587e+06	7.16103e+06	12401841	9546498		10168081	5.28666e+06	9099906	31191638	39299172	26685370	20898200	18724332	Peak Found	Peak Found	Peak Found	Peak Found	High	Peak Found	Peak Found	Not Found	High	Peak Found	High	High	High	High	High	High		Accession_170163	20.9847
FALSE	High	IsMasterProtein	8159	2	Accession_206521	FALSE	0.003	3	1	5	1	427	47.3	5.55	5409070	3834457		4.13095e+06					2.16632e+06	4089654	3.7149e+06	21467660	30097972	28321572	37220244	42606184	Peak Found	Peak Found	Not Found	Peak Found	Not Found	Not Found	Not Found	Not Found	Peak Found	Peak Found	Peak Found	High	High	High	High	High		Accession_206521	22.8085
FALSE	High	IsMasterProtein	17972	1	Accession_148165	FALSE	0.003	2	1	6	1	832	93.8	5.78	29684550	16602660	14020071	24216330				16349899		10491197	1.85955e+06	12062120	8.05572e+06	19431252	15567884	20314496	Peak Found	Peak Found	High	High	Not Found	Peak Found	High	Peak Found	Not Found	Peak Found	Peak Found	Peak Found	High	Peak Found	High	High		Accession_148165	25.278
FALSE	High	IsMasterProtein	14262	1	Accession_147611	FALSE	0.005	2	2	3	2	930	104.3	5.58								4.67348e+06	7.73198e+06	16452204	6.99005e+06		6186729	21779227	60943884		Not Found	Not Found	Not Found	Not Found	Not Found	Not Found	Not Found	Peak Found	Peak Found	High	Peak Found	Not Found	High	Peak Found	High	Not Found		Accession_147611
FALSE	High	IsMasterProtein	13597	1	Accession_423169	FALSE	0.006	3	1	3	1	386	43.3	7.05		3.03547e+06			3.10061e+06				4.84817e+06	12120243	5.60357e+06	10544351	17999928	7.30427e+06	8500294	11590072	Not Found	Peak Found	Not Found	Not Found	Peak Found	Not Found	Not Found	Not Found	Peak Found	Peak Found	Peak Found	High	High	Peak Found	Peak Found	High		Accession_423169
FALSE	High	IsMasterProtein	9171	1	Accession_230322	FALSE	0.002	4	3	8	3	873	98.6	5.86	6117901	9523911	4726897	7.41163e+06	3.1245e+06			5667801	6184054	6854569	10086127	4.02535e+06		8.47265e+06	7.58496e+06	6.81266e+06	Peak Found	Peak Found	High	Peak Found	Peak Found	Not Found	Not Found	High	High	High	Peak Found	High	Peak Found	High	Peak Found	High		Accession_230322	22.9989
FALSE	High	IsMasterProtein	2798	2	Accession_67896	FALSE	0.003	11	3	5	3	386	41.9	6	23654482		20717766	17689876		2.13688e+06	4.17416e+06								3.06683e+06		High	High	Peak Found	High	Peak Found	Peak Found	High	Peak Found	Peak Found	Peak Found	Peak Found	Peak Found	Peak Found	Peak Found	Peak Found	Peak Found		Accession_67896	24.959
FALSE	High	IsMasterProtein	743	1	Accession_247722	FALSE	0.001	20	7	12	7	387	42.9	5.15	141786853	61712062	75416480	132544911	26969286	54162240	113251025	184725292	155923487	65386504	52720771	101947590	3718858600	264561688	139444012	308444880	Peak Found	High	Peak Found	Peak Found	High	Peak Found	Peak Found	Peak Found	Peak Found	Peak Found	High	Peak Found	High	High	High	High		Accession_247722	27.5144
FALSE	High	IsMasterProtein	28576	1	Accession_78606	FALSE	0.001	6	5	13	5	1050	114.5	6.67	341726646	371314872	3.76611e+08	2.86513e+08	137730881	341423987	314029449	392818936	212272588	59403597	7.39923e+07	59661708	82555376	521833994	3.33562e+08	316488298	High	Peak Found	High	High	High	Peak Found	High	Peak Found	High	Peak Found	High	Peak Found	Peak Found	Peak Found	Peak Found	High		Accession_78606	28.7754
FALSE	High	IsMasterProtein	19866	3	Accession_148285	FALSE	0.001	8	3	14	2	359	39.9	5.63		191718816	149503296	92088616	204862304	261047872	200178064	221192060	236876960	1.75152e+08	2.03837e+08	340817488	245886688	501446288	183951600	174953232	Peak Found	High	Peak Found	Peak Found	Peak Found	Peak Found	Peak Found	High	Peak Found	Peak Found	Peak Found	High	High	High	High	Peak Found		Accession_148285
FALSE	High	IsMasterProtein	17092	1	Accession_79849	FALSE	0.001	29	8	34	8	330	37.7	6.07	2.10116e+08	107937391	97593730	9.49046e+07	1.07889e+08	1.39796e+08	134732810	175797962	2.59861e+08	1.32742e+08	102256535	1.81391e+08	9.25574e+07	1.52953e+08	352341934	97156734	High	High	High	High	High	High	High	High	High	High	High	High	High	High	High	Peak Found		Accession_79849	28.0763
FALSE	High	IsMasterProtein	5479	1	Accession_289700	FALSE	0	8	7	28	7	865	100.1	6.62	53028632	215256414	143841519	207746844	161239818	87862417	9.33361e+07	129618596	107296416	132052484	173981340	150350547	93210364	116516082	198519404	97598152	High	High	High	High	High	Peak Found	Peak Found	Peak Found	High	High	High	High	High	High	Peak Found	High		Accession_289700	26.0934
FALSE	High	IsMasterProtein	24610	1	Accession_391971	FALSE	0.001	3	2	18	2	646	73.7	6.44	176749800	173017332	229905732	155932699	108983200	73455880	33969228	236922040	120606448	74074112	134745216	44863246	1.44807e+06	236223086	58099469	209540285	High	High	High	High	High	High	Peak Found	High	High	High	High	High	High	High	High	Peak Found		Accession_391971	27.8339
FALSE	High	IsMasterProtein	13108	1	Accession_177481	FALSE	0.003	25	3	5	3	144	16.2	5.2	2.27415e+07	230770517	2.37002e+06	1.96873e+08	217941996	599396944	2.68651e+08	260440740	1.96501e+06	1.97032e+06	7.94776e+07	8.36911e+06	2.3978e+07	7.11496e+06	65284582	44094122	Peak Found	Peak Found	Peak Found	Peak Found	High	High	High	Peak Found	Peak Found	Peak Found	Peak Found	Peak Found	Peak Found	Peak Found	Peak Found	Peak Found		Accession_177481	24.8634
FALSE	High	IsMasterProtein	3115	1	Accession_184885	FALSE	0.001	14	3	18	3	244	28.2	7.56	19952608	45861161			108940908		3.47776e+06	1.35675e+07		109519076	138472202	163062135	327679281	138930170	69544095		Peak Found	Peak Found	Not Found	Not Found	Peak Found	Not Found	High	High	Peak Found	Peak Found	High	High	High	High	High	High		Accession_184885	24.7157
FALSE	High	IsMasterProtein	7308	1	Accession_34286	FALSE	0.006	2	1	3	1	481	54.8	5.39	136157104				124083728	135640448	78872104	77126872		178337152	44548732	63559480		67437920	70771888	119146752	Peak Found	Not Found	Not Found	Not Found	Peak Found	Peak Found	Peak Found	Peak Found	Not Found	Peak Found	Peak Found	Peak Found	Not Found	High	High	High		Accession_34286	27.4523
FALSE	High	IsMasterProtein	4840	1	Accession_67605	FALSE	0.005	2	2	3	2	798	92.7	5.94	61233736	44408200	20001026	39079380	41495680	34894916	136682768	133382016	7.46891e+07	59967898	33541202		21025268		55465854		Peak Found	Peak Found	Peak Found	Peak Found	Peak Found	High	High	Peak Found	Peak Found	High	Peak Found	Not Found	Peak Found	Not Found	Peak Found	Not Found		Accession_67605	26.2928
FALSE	High	IsMasterProtein	14004	1	Accession_402894	FALSE	0.003	12	4	6	4	449	48.3	5.58	172544368	8.14493e+07	7516785	8806666	5476129	1.53033e+06	7543858	4.47975e+07	3.86302e+07	1.82898e+07	31273031	35049451	14302609	225611039	29582664	34676561	Peak Found	Peak Found	Peak Found	Peak Found	Peak Found	High	Peak Found	Peak Found	Peak Found	Peak Found	Peak Found	Peak Found	High	High	High	Peak Found		Accession_402894	27.792
FALSE	High	IsMasterProtein	25928	1	Accession_478048	FALSE	0.001	5	2	12	2	410	42.8	7.87	70391214	23213170	1.53465e+07	67856524	57406570	24616080	17092706	80681708	4.29333e+07	86735008	2.89045e+07	2.6697e+07	14258523	3.05849e+07	35710764	68462906	High	High	High	High	High	Peak Found	High	Peak Found	Peak Found	Peak Found	Peak Found	High	Peak Found	High	High	Peak Found		Accession_478048	26.4872
FALSE	High	IsMasterProtein	23866	3	Accession_13997	FALSE	0.001	15	3	20	1	230	24.8	5.82		58966037	42094520		11220882	15170558	10020128	34842484	4.41659e+06		12662995	6367417	142720864		10460352	2.01105e+08	Not Found	Peak Found	High	High	High	High	High	Peak Found	High	Not Found	Peak Found	Peak Found	Peak Found	Not Found	Peak Found	Peak Found		Accession_13997
FALSE	High	IsMasterProtein	7407	1	Accession_88452	FALSE	0.004	2	2	4	2	986	107.5	5.94	25647706	38286268	25592320	112309360	33796348			2.48825e+06	44668580	72425840	89866937	2.61807e+07	35089096				Peak Found	Peak Found	Peak Found	Peak Found	High	Not Found	Not Found	Peak Found	Peak Found	High	High	Peak Found	Peak Found	Not Found	Not Found	Not Found		Accession_88452	25.0388
FALSE	High	IsMasterProtein	10059	1	Accession_278540	FALSE	0.005	4	1	3	1	234	25.1	5.24	120470232	37012652	13877234			30473948		34103044	18349392	57147762	41803096	12833574	11107834	22162588		2551349	Peak Found	High	Peak Found	Not Found	Not Found	Peak Found	Not Found	High	Peak Found	High	Peak Found	Peak Found	Peak Found	Peak Found	Not Found	Peak Found		Accession_278540	27.2693
FALSE	High	IsMasterProtein	25651	1	Accession_53210	FALSE	0.005	6	2	3	2	553	60.2	5.29		16184102	14543686	1.64371e+07	28390406	29509476	51006596	39468856	1.45837e+06	8551961	27869360		32038008		15315273	57248811	Not Found	Peak Found	Peak Found	Peak Found	Peak Found	Peak Found	Peak Found	High	Peak Found	Peak Found	High	Not Found	Peak Found	Not Found	Peak Found	High		Accession_53210
FALSE	High	IsMasterProtein	6436	2	Accession_36890	FALSE	0.005	4	1	3	1	369	40.6	4.92		4.09562e+06	53028772	6855383		5.3903e+07	5.29844e+07	8.21422e+06	6.20863e+06	8941523	14207607	13655039	15484779	20565296	3.4276e+06	6.33955e+06	Not Found	Peak Found	Peak Found	Peak Found	Not Found	Peak Found	High	Peak Found	Peak Found	High	Peak Found	High	Peak Found	Peak Found	Peak Found	Peak Found		Accession_36890
FALSE	High	IsMasterProtein	22421	24	Accession_72023	FALSE	0.002	4	2	8	1	487	53.4	5.44				1.55978e+06	35085304			22142424	1.88598e+06		72362624		70413768				Not Found	Not Found	Not Found	Peak Found	Peak Found	Not Found	Not Found	Peak Found	Peak Found	Not Found	High	Not Found	High	High	Not Found	Not Found		Accession_72023
FALSE	High	IsMasterProtein	27078	1	Accession_474975	FALSE	0.003	11	3	6	3	306	31.8	5.05					1.12288e+06		269817	9741226	14192765			41425742			26448659		Peak Found	Peak Found	Peak Found	Peak Found	Peak Found	Peak Found	Peak Found	Peak Found	Peak Found	Peak Found	Peak Found	High	Peak Found	Peak Found	High	High		Accession_474975
FALSE	High	IsMasterProtein	18431	1	Accession_55328	FALSE	0.005	4	2	3	2	689	77.9	6.25	21273392	15342293						34628336				4853913			20246288		Peak Found	High	Peak Found	Not Found	Not Found	Not Found	Not Found	Peak Found	Peak Found	Peak Found	High	Peak Found	Peak Found	Peak Found	High	Peak Found		Accession_55328	24.8055
FALSE	High	IsMasterProtein	15757	1	Accession_237366	FALSE	0.002	22	4	7	4	261	27.6	5.74								4.68952e+06				7.53308e+06		12558327	3.44376e+06	10541415	Not Found	Not Found	Not Found	Not Found	Peak Found	Not Found	High	High	Peak Found	Peak Found	Peak Found	High	High	High	High	Peak Found		Accession_237366
FALSE	High	IsMasterProtein	14506	2	Accession_352265	FALSE	0.004	2	2	4	2	1459	159.3	4.6									2135433	2.55686e+06	3.89297e+06	10024475	6.52224e+06	9670226			Not Found	Not Found	Not Found	Not Found	Not Found	Not Found	Not Found	Not Found	Peak Found	Peak Found	High	High	High	High	Not Found	Not Found		Accession_352265
FALSE	High	IsMasterProtein	17187	1	Accession_109823	FALSE	0.001	12	6	23	6	597	67.6	4.94	759729224	781443020	946789438	673254567	3.4e+08	465932720	562819344	425836746	5.88023e+08	4.19249e+08	513431976	527898988		515845990	5.73599e+08	533078483	High	High	High	Peak Found	High	High	High	High	High	High	High	Peak Found	Not Found	High	Peak Found	Peak Found		Accession_109823	29.9103
FALSE	High	IsMasterProtein	7414	1	Accession_446973	FALSE	0.001	6	4	17	4	1033	114.8	5.34	204415310	1.20425e+08	9.68398e+07	127989206	54688916	57584857	6.19777e+07	4.62353e+07	32552862	9.10125e+07	79003084	2.41043e+06	2.25379e+08	2.95337e+06			High	High	Peak Found	High	High	High	High	High	High	High	High	Peak Found	Peak Found	Peak Found	Not Found	Not Found		Accession_446973	28.0372
FALSE	High	IsMasterProtein	5400	1	Accession_331057	FALSE	0	25	11	83	11	457	51	7.74	1026117938	7.76843e+08	847651278	655024359	9.32655e+08	1417890218	1.13356e+09	1.1063e+09	710669268	7.92987e+08	962868305	1.34689e+09	1.57456e+09	1494931249	1216368741	1.11577e+09	High	High	High	High	High	High	High	High	High	High	High	High	High	High	High	High		Accession_331057	30.3471
FALSE	High	IsMasterProtein	15403	1	Accession_289796	FALSE	0	3	2	25	1	666	68.3	5.17	23889166	5.14105e+07		44178944	6.10135e+07	4938779	88854504	56064319	47337088	3.21616e+07	7.66861e+07	816164418	7.76427e+08	827195008	897568368	858831504	Peak Found	Peak Found	Not Found	Peak Found	Peak Found	Peak Found	Peak Found	Peak Found	Peak Found	Peak Found	Peak Found	High	High	High	High	High		Accession_289796	24.961
FALSE	High	IsMasterProtein	15511	1	Accession_445403	FALSE	0	24	8	24	8	363	41.6	5.78	146500347	2.0073e+08	1.17365e+08	124791846	2.69632e+08	1.55893e+08	1.47837e+08	289278676	4.03132e+08	474300295	310209902	1.73719e+08	144090881	1.69945e+08	1.17092e+08	39484903	High	High	Peak Found	Peak Found	High	High	High	High	High	High	High	High	High	Peak Found	High	High		Accession_445403	27.5637
FALSE	High	IsMasterProtein	1222	1	Accession_400610	FALSE	0.003	8	2	8	2	217	24.3	9.83	77060096	367044008	1.48095e+08	93932480	516801344	317608736	906221776	105419072	5.49085e+07	42673995	10301124	2.58571e+07	5.83119e+06	22668412	2.10606e+07	97257896	Peak Found	High	Peak Found	Peak Found	Peak Found	High	High	Peak Found	Peak Found	High	Peak Found	Peak Found	Peak Found	Peak Found	Peak Found	High		Accession_400610	26.6223
FALSE	High	IsMasterProtein	24407	1	Accession_250885	FALSE	0.001	5	2	9	2	453	49.2	5.88					20660882		20922908	132873442	182285668	1.09684e+08	132514874	21452382	64035940	37283528	54910056	181833024	Not Found	Not Found	Not Found	Not Found	Peak Found	Not Found	Peak Found	High	High	Peak Found	Peak Found	High	High	Peak Found	High	Peak Found		Accession_250885
FALSE	High	IsMasterProtein	11885	1	Accession_368230	FALSE	0.003	7	1	4	1	207	22.5	9.29	3953557	10545179		7363464		3538589	13993205	51149227	49980776	69669104	77426678	75372520	54014304	103925432	186903300	98458984	Peak Found	Peak Found	Not Found	Peak Found	Not Found	Peak Found	Peak Found	High	Peak Found	Peak Found	Peak Found	Peak Found	Peak Found	Peak Found	High	High		Accession_368230	22.3629
FALSE	High	IsMasterProtein	10797	1	Accession_250887	FALSE	0.001	10	5	12	4	616	67	5.48				23467524			3156047	48344196	102718708	5344749	8.14769e+07	30383723	38953188	72339322	104889926	23361684	Peak Found	Not Found	Not Found	Peak Found	Peak Found	Peak Found	Peak Found	High	Peak Found	High	High	Peak Found	High	High	High	High		Accession_250887
FALSE	High	IsMasterProtein	26227	1	Accession_408018	FALSE	0.005	4	1	3	1	373	39.8	5.16	188262298	59423700	86116552	126318876	18824518	4.45352e+07	51895396									2.95526e+06	High	Peak Found	High	High	Peak Found	Peak Found	Peak Found	Not Found	Not Found	Not Found	Not Found	Not Found	Not Found	Not Found	Not Found	Peak Found		Accession_408018	27.9193
FALSE	High	IsMasterProtein	27412	2	Accession_408017	FALSE	0.001	11	5	10	4	618	67	6.39	5.19292e+07	2.6304e+07	37916529	62120938	57617514	78199910	72313782		4920040	18758881	1.42769e+07						High	Peak Found	Peak Found	Peak Found	Peak Found	High	High	Not Found	Peak Found	Peak Found	Peak Found	Not Found	Not Found	Not Found	Not Found	Not Found		Accession_408017	26.0506
FALSE	High	IsMasterProtein	12531	1	Accession_368900	FALSE	0.007	1	1	3	1	908	102.6	5.8	55994212	37324664	16263800	18586328	21048488	24059638	51778048	25457336	18733732	18342472	72741664	6.39336e+06	11899621	17573430		2.24573e+06	Peak Found	Peak Found	Peak Found	Peak Found	High	Peak Found	Peak Found	Peak Found	Peak Found	Peak Found	High	Peak Found	Peak Found	Peak Found	Not Found	High		Accession_368900	26.1826
FALSE	High	IsMasterProtein	18016	4	Accession_484627	FALSE	0	4	2	30	2	630	69.9	5.67	368524442	432729468	5.008e+08	575150509	5.26789e+08	421609207	299432369	329140495	337736900	2.36429e+08	3.94099e+08	2.28795e+08	411502388	2.63251e+08	123291671	114676723	High	High	High	High	High	High	High	High	High	High	High	High	High	High	High	High		Accession_484627	28.8746
FALSE	High	IsMasterProtein	24113	1	Accession_4058	FALSE	0.001	7	1	11	1	260	27.8	4.89		33846032	37599024	35686320	24446196	7193307	17762864	30717146	32318724	34012760	39970180	88918136		103665704	52806276	40105048	Not Found	High	High	High	High	Peak Found	High	High	Peak Found	High	High	Peak Found	Not Found	Peak Found	High	Peak Found		Accession_4058
FALSE	High	IsMasterProtein	15956	1	Accession_51181	FALSE	0.002	10	2	7	2	198	21.6	9.85	61026516		40102879		32602194	42296840		120172584	80828072				22781206	40773764	51485756	24771906	High	Peak Found	High	High	High	High	High	High	Peak Found	Peak Found	Peak Found	Not Found	Peak Found	Peak Found	Peak Found	Peak Found		Accession_51181	26.2812
FALSE	High	IsMasterProtein	5503	2	Accession_250884	FALSE	0.003	3	2	7	2	631	68.3	5.62			7038730						11561731	4.09136e+06				10534411			Peak Found	Not Found	Peak Found	Peak Found	Peak Found	Peak Found	Peak Found	High	High	High	High	Peak Found	Peak Found	Peak Found	High	High		Accession_250884
FALSE	High	IsMasterProtein	8030	1	Accession_36888	FALSE	0.001	5	3	12	3	861	95.2	5.27	8.1117e+08	693233527	608915776	536745586	63691945	1556019578	1355457639	2.91161e+09	376871981	2.19481e+08	2.84182e+08	2.59886e+09	335244162	5902391648	7.59879e+09	6675273310	Peak Found	Peak Found	Peak Found	Peak Found	High	Peak Found	Peak Found	High	Peak Found	High	High	High	High	High	Peak Found	Peak Found		Accession_36888	30.0032
FALSE	High	IsMasterProtein	12052	2	Accession_156803	FALSE	0	33	13	100	13	451	49.7	5.54	9.094e+08	1.17888e+09	1.15777e+09	9.23915e+08	1.59246e+09	1.82825e+09	1.74675e+09	1585622214	1716781362	1.58268e+09	2.04438e+09	1.52236e+09	8.8781e+08	1821586775	720806282	8.61546e+08	High	High	High	High	High	High	High	High	High	High	High	High	High	High	Peak Found	High		Accession_156803	30.1681
FALSE	High	IsMasterProtein	27486	1	Accession_301803	FALSE	0	11	6	55	6	723	79	6.35	174660436	2.47487e+08	3.59902e+07	268180809	6.67617e+08	916797060	1.2008e+09	203311262	189435348	2.98452e+08	4.42337e+08	218925576	3.64295e+08	1.82371e+08	1.29346e+08	32049730	Peak Found	Peak Found	Peak Found	High	High	High	High	High	High	High	High	High	High	High	High	High		Accession_301803	27.818
FALSE	High	IsMasterProtein	21448	1	Accession_163526	FALSE	0	18	5	79	5	283	32.6	5.1	452752940	562348126	473112332	415833031	312960525	352724168	468168474	1.41273e+08	2.3698e+08	1.64227e+08	144016268	274943304	350594862	342688448	314466755	388607598	High	High	High	High	High	High	High	High	High	High	High	High	High	High	High	High		Accession_163526	29.1692
FALSE	High	IsMasterProtein	21181	1	Accession_479209	FALSE	0.001	43	12	34	12	314	35.3	5.74	1.68587e+07	5.03905e+07	2.64962e+08	126737243	4.52141e+08	1.17486e+09	8.28576e+08	1.69194e+08	145497577	3.90676e+07	3.8867e+08	1.8045e+08	156741519	1.00234e+08	1.02445e+08	7.55402e+07	Peak Found	High	High	High	High	High	High	High	High	High	High	Peak Found	Peak Found	High	High	Peak Found		Accession_479209	24.4494
FALSE	High	IsMasterProtein	23127	1	Accession_479205	FALSE	0.003	10	2	5	2	307	32.9	6.43	130904896	64985976	70922304	103016152	270828552	262067052	153274774	500954137	535400064	389966720	476563352	185936872	17804056	314676357	289734016	281349952	Peak Found	Peak Found	Peak Found	Peak Found	High	Peak Found	High	High	Peak Found	High	Peak Found	Peak Found	Peak Found	Peak Found	Peak Found	Peak Found		Accession_479205	27.3942
FALSE	High	IsMasterProtein	9551	1	Accession_217749	FALSE	0.004	19	3	4	3	162	18.5	5.4	1.76236e+08	165894025	98870972	165450048	2.19145e+08	350399808	110817214	330072954		2.00262e+06	341248864	414977920	345482292	425756704	4.15536e+08	226394768	Peak Found	Peak Found	Peak Found	Peak Found	High	High	Peak Found	Peak Found	Not Found	Peak Found	High	Peak Found	Peak Found	Peak Found	Peak Found	Peak Found		Accession_217749	27.826
FALSE	High	IsMasterProtein	3646	1	Accession_479217	FALSE	0	26	8	23	8	331	37.2	5.45	2.8648e+07	3.55812e+07	20294383	5.11768e+07	459361283	6.08349e+08	3.81142e+08	7.45166e+07	2.42113e+08	8.10439e+07	156557312	3.13589e+07	5.80565e+07	3.90476e+07	17605944	1.92647e+07	High	Peak Found	Peak Found	High	High	High	High	High	Peak Found	Peak Found	High	High	Peak Found	Peak Found	Peak Found	Peak Found		Accession_479217	25.2112
FALSE	High	IsMasterProtein	27756	1	Accession_427241	FALSE	0.002	18	4	8	4	331	35.1	4.73	4.99421e+06	19138552	8266863	425997	168465359	175740688	1.93179e+08	2.21693e+08	233544128	2.72051e+08	1.76678e+08		1.6272e+06	2.12602e+08	2.20648e+08	2.04942e+08	Peak Found	Peak Found	Peak Found	Peak Found	Peak Found	Peak Found	Peak Found	High	High	High	High	Peak Found	Peak Found	Peak Found	Peak Found	Peak Found		Accession_427241	22.6127
FALSE	High	IsMasterProtein	3034	2	Accession_217623	FALSE	0	17	5	29	4	393	41.6	6.32			8.34876e+06	39966208	2.47094e+08	464732428	398283200	57086060	7.58964e+07	142631914	77855979	148898407	34373235	1.8456e+07	21933204	19993759	Peak Found	Peak Found	Peak Found	Peak Found	High	High	High	Peak Found	Peak Found	High	High	Peak Found	Peak Found	High	Peak Found	Peak Found		Accession_217623
FALSE	High	IsMasterProtein	20673	1	Accession_479215	FALSE	0.002	9	4	9	4	517	61.2	6.2	26784276	143946144	1.57717e+08	79314969	2.52768e+08	256217020	2.97219e+08	82969526	61331936	3.88505e+07	1.4074e+08	29092890		2.98856e+07	3.9034e+07	3.05454e+07	Peak Found	Peak Found	Peak Found	Peak Found	High	High	High	Peak Found	Peak Found	Peak Found	High	Peak Found	Not Found	Peak Found	Peak Found	Peak Found		Accession_479215	25.111
FALSE	High	IsMasterProtein	16786	1	Accession_332946	FALSE	0	22	2	21	2	143	15.8	9.23			21492442				4.12772e+06	1.66227e+07		1.59962e+07	8862204	346273432	227025792	197358776	250760320	307643088	Not Found	Not Found	High	Not Found	Not Found	Not Found	High	High	Not Found	High	High	High	High	High	High	High		Accession_332946
FALSE	High	IsMasterProtein	14009	1	Accession_301802	FALSE	0.001	6	4	12	4	774	86.8	6.68		11232334	4632127		162322416	285708608	232898280	68223982	90899190	28202474	148199892	93198060	80554454	46866292	4.68426e+07	1.23106e+07	Peak Found	Peak Found	Peak Found	Peak Found	High	High	High	High	Peak Found	High	High	High	High	Peak Found	Peak Found	Peak Found		Accession_301802
FALSE	High	IsMasterProtein	5184	1	Accession_252008	FALSE	0.001	13	4	16	3	338	36.9	6.62	85697556	64311764	89883727	94208252	152860808	214046770	234853018	6.17619e+07	48685816	5.07943e+07	51858234	1.88518e+07	2029606	8.87242e+06	61418380	58969696	Peak Found	Peak Found	Peak Found	Peak Found	High	High	High	Peak Found	Peak Found	Peak Found	High	Peak Found	Peak Found	Peak Found	Peak Found	Peak Found		Accession_252008	26.7767
FALSE	High	IsMasterProtein	23256	1	Accession_139051	FALSE	0.002	15	3	7	3	246	25.8	5.12		61817875			49191864			63911592	6.71025e+07	70963462	83735120	200030256	47794829	184979484	27180840	32748806	Not Found	Peak Found	Not Found	Not Found	Peak Found	Not Found	Not Found	High	Peak Found	High	Peak Found	Peak Found	High	High	Peak Found	Peak Found		Accession_139051
FALSE	High	IsMasterProtein	1098	1	Accession_137118	FALSE	0.003	2	2	5	2	1235	132.8	4.73		24275412		4.37577e+07	18176402	10725060	33087736	13034423	27550029	72219484	45966170	61278844	92827524	78606828	52039726	59054364	Not Found	Peak Found	Not Found	Peak Found	Peak Found	Peak Found	Peak Found	Peak Found	Peak Found	Peak Found	Peak Found	High	High	High	High	High		Accession_137118
FALSE	High	IsMasterProtein	2063	17	Accession_161236	FALSE	0	11	4	74	1	376	40.9	6.2	8800316	7.44991e+06	1.72726e+07	28830060	858642							101145496	9319185	8.90808e+07	134597984	186141842	Peak Found	Peak Found	Peak Found	Peak Found	Peak Found	Not Found	Not Found	Not Found	Not Found	Not Found	Not Found	High	Peak Found	High	High	High		Accession_161236	23.5373
FALSE	High	IsMasterProtein	4317	1	Accession_312976	FALSE	0.005	5	2	4	2	423	45.2	5.29	28880114	30193398	105285052	111506672	20215690	26637836	10084450		24015662	19614087		4.8892e+06	4999172				Peak Found	Peak Found	High	High	High	High	Peak Found	Not Found	Peak Found	Peak Found	Not Found	Peak Found	Peak Found	Not Found	Not Found	Not Found		Accession_312976	25.2108
FALSE	High	IsMasterProtein	23982	1	Accession_412191	FALSE	0.007	5	1	3	1	255	26.3	7.36	20302728	24417478	14132660	23997726	38663920	35352720	51017200	12745162	10619214	18790150	34756144	11702006	18276422	17291936	3.39526e+06	4.73479e+06	Peak Found	Peak Found	Peak Found	Peak Found	High	Peak Found	Peak Found	Peak Found	Peak Found	Peak Found	High	Peak Found	High	Peak Found	Peak Found	Peak Found		Accession_412191	24.7361
FALSE	High	IsMasterProtein	21838	1	Accession_373137	FALSE	0.003	8	2	5	2	296	31.7	6.19	23433696	19151782	70164760	27407254	9071523	49763550	53033618	1.03827e+06	3.54346e+06		42931464	20538956		2.67829e+06	6.55464e+06		High	Peak Found	High	Peak Found	High	Peak Found	High	Peak Found	Peak Found	Not Found	Peak Found	Peak Found	Not Found	Peak Found	Peak Found	Not Found		Accession_373137	24.9374
FALSE	High	IsMasterProtein	14307	1	Accession_301801	FALSE	0.003	12	2	7	2	170	20.1	5.07					7.40474e+07	5.45476e+07	2.61524e+07	1.30088e+06		24084013	61088685	5.23644e+07	11128318				Not Found	Not Found	Not Found	Not Found	High	High	High	Peak Found	Not Found	Peak Found	High	High	High	Not Found	Not Found	Not Found		Accession_301801
FALSE	High	IsMasterProtein	19674	1	Accession_279316	FALSE	0.004	17	3	4	3	203	21.5	7.25			12803813		42773204	92416360	90991928			11101923	5.42146e+06			12122942		11098634	Peak Found	Peak Found	Peak Found	Peak Found	High	High	High	Peak Found	Not Found	Peak Found	Peak Found	Peak Found	Not Found	Peak Found	Peak Found	Peak Found		Accession_279316
FALSE	High	IsMasterProtein	17594	1	Accession_433729	FALSE	0.003	8	5	6	5	905	98.8	6.44	6.41368e+06	14666308	3381710	6.73549e+06	50207512	56424400	57880918	5764165	1.96333e+07	1.59549e+07	1.95872e+07	144763	8.85885e+06	2.65659e+06	2.01804e+06		Peak Found	Peak Found	High	High	High	Peak Found	High	Peak Found	Peak Found	Peak Found	Peak Found	Peak Found	Peak Found	Peak Found	Peak Found	Not Found		Accession_433729	23.0645
FALSE	High	IsMasterProtein	25295	1	Accession_373146	FALSE	0.004	10	2	4	2	247	26.5	8.51	30366760	41410084		19903980		56180976	47673188					15542880			8827660		Peak Found	Peak Found	Peak Found	Peak Found	High	High	High	Not Found	Not Found	Peak Found	Peak Found	Peak Found	Peak Found	Peak Found	Peak Found	Peak Found		Accession_373146	25.3134
FALSE	High	IsMasterProtein	18011	1	Accession_412157	FALSE	0.003	20	2	5	2	100	11.3	10.07	1157850			5.14743e+06	4.52742e+07	18085392	13575968			10946990	10009108		1.25623e+07				Peak Found	Not Found	Not Found	High	High	High	High	Not Found	Not Found	Peak Found	Peak Found	Not Found	Peak Found	Not Found	Not Found	Not Found		Accession_412157	20.5618
FALSE	High	IsMasterProtein	906	1	Accession_412194	FALSE	0.003	7	2	5	2	480	53.5	9.17				7004779	11158459	15076236	11868239										Not Found	Not Found	Not Found	High	High	High	Peak Found	Not Found	Not Found	Not Found	High	Not Found	Not Found	Not Found	Not Found	Not Found		Accession_412194
FALSE	High	IsMasterProtein	16427	1	Accession_402326	FALSE	0	18	3	63	3	180	20.1	6.8	612515863	563745088	511229184	1316810096	9.85099e+08	7.63987e+08	549443702	7.77089e+08	5.17811e+08	569394166	1192803312	1.7441e+08	353673264	751310784	471703464	4.86261e+08	High	High	High	High	High	High	High	High	High	High	High	High	High	High	High	High		Accession_402326	29.603
FALSE	High	IsMasterProtein	12643	1	Accession_337704	FALSE	0.005	8	1	4	1	100	10.8	5.83	668761216	744402560	701169024	713881088	125769304	1518714112	1279691264	454014784	804307776	94357280	120018528	284805536		267687472	224460288	225274064	Peak Found	High	Peak Found	Peak Found	Peak Found	High	Peak Found	High	High	Peak Found	Peak Found	Peak Found	Not Found	Peak Found	Peak Found	Peak Found		Accession_337704	29.7272
FALSE	High	IsMasterProtein	7493	1	Accession_404043	FALSE	0.001	38	6	45	6	209	22.7	4.61	468095840	414056619	4.29961e+08	365486597	1.92022e+08	471996872	7.47192e+08	314665532	3.0139e+08	1.94272e+08	309327593	219423564	2.52023e+08	3.45378e+08	8.46755e+08	1135145064	Peak Found	Peak Found	Peak Found	Peak Found	Peak Found	High	High	High	High	High	High	High	High	High	High	High		Accession_404043	29.2164
FALSE	High	IsMasterProtein	24186	1	Accession_185906	FALSE	0.003	3	1	6	1	282	30	6.11	200026012	405338385	455996376	416769824	148422840	695487444	895598672	472851632	466599416	4.15889e+07	47980318	772747386		596698028	526173152	637343124	Peak Found	Peak Found	Peak Found	Peak Found	High	High	High	Peak Found	High	Peak Found	High	Peak Found	Not Found	Peak Found	Peak Found	Peak Found		Accession_185906	28.0073
FALSE	High	IsMasterProtein	12249	1	Accession_373316	FALSE	0.004	3	2	4	2	1070	115.1	6.32		3.85566e+08	309038080	211576560	1.25955e+07	336644560	302385833	166150256	62137024	45543868	7.53103e+07	125754596	107909873	243324040	211426920	86005184	Not Found	Peak Found	Peak Found	Peak Found	High	High	High	Peak Found	Peak Found	Peak Found	Peak Found	Peak Found	Peak Found	Peak Found	Peak Found	Peak Found		Accession_373316
FALSE	High	IsMasterProtein	17610	2	Accession_293677	FALSE	0	10	3	28	3	444	48.3	4.78	154990928	71366595	83039134	116832722	97336756	88222816	126227824	6.72166e+07	61122420	7.56195e+07	95696952	75764614	138034022	1.13731e+08	86832102	9.23344e+07	High	High	High	High	High	High	High	High	High	High	High	High	High	Peak Found	High	High		Accession_293677	27.6396
FALSE	High	IsMasterProtein	27464	1	Accession_373290	FALSE	0.001	25	3	14	3	142	14.9	9.23	1.247e+06	35175190	3.94842e+07		148563434	179570010	90784238	40721701	3.39977e+07	52185329	30895110		2634363	5527593	29993439	23623766	Peak Found	Peak Found	Peak Found	Not Found	High	High	High	High	High	High	High	Not Found	Peak Found	Peak Found	High	High		Accession_373290	20.6125
FALSE	High	IsMasterProtein	20933	2	Accession_412174	FALSE	0.003	26	3	5	3	145	15.1	11.18		5005956			48465130	12470134		7723538		52488563	22192570	22755813	61013592				Peak Found	Peak Found	Peak Found	Peak Found	High	Peak Found	Peak Found	Peak Found	Peak Found	High	Peak Found	High	Peak Found	Peak Found	Peak Found	Peak Found		Accession_412174
FALSE	High	IsMasterProtein	23181	1	Accession_200237	FALSE	0.006	8	1	3	1	111	12.3	8.9	13918589		2.37001e+06		18712868			26054014	26768421	28125990		58428912			13573415		Peak Found	Not Found	Peak Found	Not Found	Peak Found	Not Found	Not Found	High	High	Peak Found	Not Found	High	Not Found	Not Found	Peak Found	Not Found		Accession_200237	24.191
FALSE	High	IsMasterProtein	2184	33	Accession_206558	FALSE	0.003	15	3	6	2	215	23.3	5.14	34043080		9938559			6377318	5363374	4.18932e+07	8.03185e+06		16121361	12138009					Peak Found	Not Found	Peak Found	Not Found	Not Found	High	Peak Found	High	Peak Found	Not Found	Peak Found	High	Not Found	High	Not Found	Not Found		Accession_206558	25.4646
FALSE	High	IsMasterProtein	13048	1	Accession_131608	FALSE	0	36	7	180	6	167	18.8	5.4	5.61863e+08	26372991	2.61526e+08	314567948	5.68517e+09	5.14039e+09	7504943940	1.02114e+10	7467248620	8.10653e+09	10656972687	1.52037e+10	1.22515e+10	17799907530	11590735924	1.13077e+10	Peak Found	Peak Found	Peak Found	Peak Found	High	High	High	High	High	High	High	High	High	High	High	High		Accession_131608	29.4787
FALSE	High	IsMasterProtein	10896	1	Accession_349315	FALSE	0	12	8	86	8	590	65.5	4.32	1385550664	916232862	1.57386e+09	699433968	1.41211e+09	2910831886	2285407588	3238753392	3241145523	2.66354e+09	3139221871	1343567200	483507334	1907054508	606224699	638638014	High	High	High	High	High	High	High	High	High	High	High	High	High	High	High	High		Accession_349315	30.7769
FALSE	High	IsMasterProtein	26820	1	Accession_422561	FALSE	0	23	7	51	7	358	39.5	8.16	3.09091e+08	387713328	21407065	398355162	6.20519e+08	6.38545e+08	8.56682e+08	8.13502e+08	3.26532e+08	573457781	717849190	582406990	7.47062e+08	9.17067e+08	1.13349e+09	1.16891e+09	Peak Found	Peak Found	Peak Found	Peak Found	High	High	High	High	High	High	High	High	High	High	High	High		Accession_422561	28.6262
FALSE	High	IsMasterProtein	16617	1	Accession_435961	FALSE	0	14	4	24	4	330	36.4	7.39	238515792	2.97404e+08	263449967	2.22138e+08	216659531	305962646	2.71724e+08	229609688	290552914	3.20781e+08	3.46042e+08	308199032	161846068	370413788	1.90058e+08	2.42808e+08	Peak Found	Peak Found	Peak Found	Peak Found	High	High	High	High	High	High	High	High	High	High	High	Peak Found		Accession_435961	28.2649
FALSE	High	IsMasterProtein	5390	2	Accession_406851	FALSE	0	7	1	26	1	193	20.4	7.96	1.33349e+08	135030220	91501688	64467508	119362177	106517728	85085128	244107111	3.07521e+08	501765650	395116984	1.70848e+08	2.61299e+08	195299296	103831600	118534256	High	High	High	High	High	Peak Found	Peak Found	High	High	High	High	High	High	High	High	High		Accession_406851	27.4086
FALSE	High	IsMasterProtein	4195	1	Accession_435965	FALSE	0.003	7	3	6	3	439	48.2	4.58	113759324	4.32391e+07	21396890	26071484	29426021	6648582	155716728	247317872	3.42484e+07	2.61585e+07	114806349	128715796	86747280	219139816	154029216	170313976	Peak Found	Peak Found	Peak Found	Peak Found	Peak Found	Peak Found	High	High	Peak Found	Peak Found	Peak Found	Peak Found	High	Peak Found	High	High		Accession_435965	27.1805
FALSE	High	IsMasterProtein	9211	1	Accession_21977	FALSE	0.001	20	3	18	2	167	18.6	5.57												181048126	202416688	267947766	270635194	403331712	Not Found	Peak Found	Peak Found	Not Found	Peak Found	Not Found	Not Found	Peak Found	Peak Found	Not Found	Not Found	High	High	High	High	High		Accession_21977
FALSE	High	IsMasterProtein	6088	1	Accession_435966	FALSE	0.002	10	2	7	2	222	26	6.23		61698888	37855022	3.12825e+06	15303970	37446348	33801104	4.2193e+07	49517598	40957384	6.04547e+07	125095148	275627074	122303898	106675040	9.57358e+07	Not Found	Peak Found	Peak Found	Peak Found	Peak Found	Peak Found	Peak Found	Peak Found	High	High	Peak Found	High	High	Peak Found	High	High		Accession_435966
FALSE	High	IsMasterProtein	22030	1	Accession_255409	FALSE	0.002	7	2	8	2	328	37	7.69	45246686	35710076	34090260	28556004	7.27459e+06	10360355	16941302	15015687	7836252	33165678	17154010	27402838	21911450	22561558	1.96489e+06	4.71161e+06	High	High	High	Peak Found	Peak Found	Peak Found	Peak Found	High	Peak Found	High	High	High	High	Peak Found	Peak Found	Peak Found		Accession_255409	25.8705
FALSE	High	IsMasterProtein	28583	1	Accession_434218	FALSE	0.003	3	1	4	1	442	49.8	5.02	8.30381e+06	3.49384e+06			2.21206e+06		9535188		9515078			18108762	20971186	36293656	45089736	65415696	Peak Found	Peak Found	Not Found	Not Found	Peak Found	Not Found	Peak Found	Not Found	Peak Found	Not Found	Not Found	High	High	High	High	Peak Found		Accession_434218	23.4417
FALSE	High	IsMasterProtein	18993	1	Accession_80338	FALSE	0.003	4	1	5	1	327	37.4	6.8	45028397	30202094	3.08409e+07		9350698		38925890	8.37602e+06	1.80528e+07		4.38426e+06			6314305	2.49519e+06	2.26569e+06	High	Peak Found	High	Not Found	Peak Found	Not Found	High	Peak Found	High	Not Found	Peak Found	Not Found	Not Found	Peak Found	Peak Found	Peak Found		Accession_80338	25.8553
FALSE	High	IsMasterProtein	10537	1	Accession_64980	FALSE	0.001	14	4	12	4	332	37.4	5.64		5.89067e+06		21211460	7.32479e+06			1.89123e+06			12287481	15816657	33922740	2.87149e+07	2.41939e+07	12665924	High	High	High	High	High	Peak Found	Peak Found	Peak Found	Peak Found	High	High	Peak Found	High	High	High	Peak Found		Accession_64980
FALSE	High	IsMasterProtein	5977	34	Accession_422562	FALSE	0	17	4	28	3	333	37.4	7.12		103510760	104038856	69603456	100547953	114063764	129655298	83157204	128962222	93315836	1.21893e+08	1.43774e+08	4.69757e+07	1.52328e+08	1.35433e+08	1.20533e+08	Peak Found	Peak Found	Peak Found	Peak Found	Peak Found	High	High	High	Peak Found	High	Peak Found	High	High	High	High	High		Accession_422562
FALSE	High	IsMasterProtein	251	1	Accession_342158	FALSE	0.005	1	1	4	1	691	74.2	5.88	7.46372e+06	2.43049e+07	19330824	10716314	15491279	32887412	61990536	48784116	4.94297e+06	2.5311e+07	22607174	36480544	15844231	72941760	20975514	28572056	Peak Found	Peak Found	Peak Found	Peak Found	Peak Found	High	High	Peak Found	Peak Found	Peak Found	Peak Found	High	Peak Found	High	Peak Found	Peak Found		Accession_342158	23.2903
FALSE	High	IsMasterProtein	8191	1	Accession_125573	FALSE	0.005	2	1	5	1	414	44.7	6.3	970308672	1012286400	1133470264	934438016	726418624	884145504	975990472	252094896	307062176	276086688	359983904	211117792		2.66816e+08	1.52725e+08	192645744	Peak Found	Peak Found	High	High	High	High	High	Peak Found	Peak Found	Peak Found	Peak Found	Peak Found	Not Found	Peak Found	Peak Found	Peak Found		Accession_125573	30.2611
FALSE	High	IsMasterProtein	22477	1	Accession_289157	FALSE	0.002	11	1	7	1	90	10.1	9.7	197367264	228945668	139201814	213845072	68447096	100859456	94070676	1.50876e+07	14219934	33042082	40768816	30416602		76179640	69807480	68649124	High	High	High	High	Peak Found	Peak Found	High	Peak Found	Peak Found	High	Peak Found	Peak Found	Not Found	High	Peak Found	Peak Found		Accession_289157	27.988
FALSE	High	IsMasterProtein	4324	1	Accession_237089	FALSE	0.003	8	2	5	2	381	39.9	4.75									24727332	2.55994e+06		92229928	55661936	115973216	148282112	150122896	Not Found	Not Found	Not Found	Not Found	Not Found	Not Found	Not Found	Not Found	Peak Found	Peak Found	Not Found	Peak Found	High	High	Peak Found	High		Accession_237089
FALSE	High	IsMasterProtein	12307	40	Accession_213792	FALSE	0.003	6	4	6	3	787	86.8	5.02	1.53509e+07	13411346	16841697	22100154	3.95486e+07	59940297	47642541	14457978	13672857	2.2818e+06	1.83154e+06	7.683e+06	30026715	6.73812e+06	8.14857e+06	14419283	Peak Found	Peak Found	Peak Found	Peak Found	High	High	High	Peak Found	Peak Found	Peak Found	Peak Found	Peak Found	Peak Found	Peak Found	Peak Found	Peak Found		Accession_213792	24.341
FALSE	High	IsMasterProtein	11526	1	Accession_218177	FALSE	0	42	33	871	23	876	95.6	5.12	1.39008e+09	1.56374e+09	9.68207e+08	1.25258e+09	5.01452e+09	5.38099e+09	8.06732e+09	8.63158e+09	5.70497e+09	6.17076e+09	7.29439e+09	9.85647e+09	1.26559e+10	1.4039e+10	1.18636e+10	1.56462e+10	Peak Found	Peak Found	Peak Found	Peak Found	High	High	High	High	High	High	High	High	High	High	High	High		Accession_218177	30.7737
FALSE	High	IsMasterProtein	520	1	Accession_285445	FALSE	0	28	22	335	13	877	96.5	5.2	1.66239e+09	1.36042e+09	1.17809e+09	1.27919e+09	2.58232e+08	3.01824e+08	5.87548e+08	3.95933e+08	251388739	4.97199e+08	5.60804e+08	3.61438e+08	4.0901e+08	5.11087e+08	291291543	2.99925e+08	High	High	High	High	High	High	High	High	High	High	High	High	High	High	Peak Found	High		Accession_285445	31.0269
FALSE	High	IsMasterProtein	21983	1	Accession_100015	FALSE	0.001	17	3	17	3	207	23.5	5.29	92558840	7722507	17644948	15859681	14301102	12552959	29235192	152768592	2.82082e+07	4.67784e+07	137984028	175500244	64267808	186876799	90419672	195526784	Peak Found	Peak Found	Peak Found	Peak Found	Peak Found	Peak Found	High	High	Peak Found	High	High	High	High	High	High	High		Accession_100015	26.8962
FALSE	High	IsMasterProtein	12072	1	Accession_159028	FALSE	0.002	8	2	9	2	287	31.2	5.8			145119568		76464550	26574446		2.71672e+06	4.97318e+06	17455396	49232124	72782468	93014117	1.05616e+08	110879318	102664616	Peak Found	Peak Found	Peak Found	Peak Found	Peak Found	High	Not Found	Peak Found	Peak Found	Peak Found	Peak Found	High	High	High	High	High		Accession_159028
FALSE	High	IsMasterProtein	18650	1	Accession_391640	FALSE	0.001	5	2	13	2	443	49.6	5.47			21241623		2.11118e+07	37429856	77007528		8.21153e+06	15774480	20689002	474298	23454574	1.8049e+06		51566676	Peak Found	Peak Found	Peak Found	Peak Found	High	High	High	High	Peak Found	High	High	High	High	High	High	High		Accession_391640
FALSE	High	IsMasterProtein	11553	1	Accession_103216	FALSE	0.008	3	1	3	1	355	40.4	8.25	21106126	68459784	24197804	32010126	9767361	14367359	32744440	3759627	1.34618e+06	1098309	3616698		7089784	30651042	29949374	1.51887e+06	High	Peak Found	Peak Found	Peak Found	High	Peak Found	Peak Found	Peak Found	Peak Found	Peak Found	High	Peak Found	Peak Found	Peak Found	Peak Found	Peak Found		Accession_103216	24.7884
FALSE	High	IsMasterProtein	27429	2	Accession_394682	FALSE	0.001	2	1	15	1	597	68.4	6.37	58364952	67854552	43989976	37688548	42414368	29411732	30387600	48442148	8802304	24923932	46613888	33011454	68809616	57111028	52389992	41647308	High	High	High	High	High	High	Peak Found	High	High	High	High	Peak Found	High	High	High	High		Accession_394682	26.2274
FALSE	High	IsMasterProtein	23061	1	Accession_306276	FALSE	0.002	2	1	9	1	666	69.1	8.95	46351334	16345854	7.88758e+06	29489989	1.16108e+07	7983075	8.5171e+06	19314430	7.51392e+06	30376633	41246754	17916491	1.75729e+07	1.91025e+06	10759985	5694448	High	High	Peak Found	High	High	Peak Found	High	High	Peak Found	High	High	Peak Found	Peak Found	Peak Found	Peak Found	Peak Found		Accession_306276	25.9068
FALSE	High	IsMasterProtein	22475	1	Accession_188086	FALSE	0.005	4	1	3	1	393	44.3	6.07	5.11976e+06	25035928	21269690		1.71792e+06			7.57182e+06	10308617						17723664	24789208	High	Peak Found	Peak Found	Not Found	Peak Found	Not Found	Not Found	Peak Found	High	Not Found	Not Found	Not Found	Not Found	Not Found	High	Peak Found		Accession_188086	22.7329
FALSE	High	IsMasterProtein	15649	1	Accession_328578	FALSE	0	32	13	251	10	428	47.5	6.02	4874991648	4828716454	4566191578	5435719754	3.05e+09	3.55861e+09	2.85749e+09	1986706495	1.89027e+09	2.1491e+09	2.34991e+09	3.77121e+09	5.64829e+09	4.91827e+09	2656401963	2726926430	High	High	High	High	High	High	High	High	High	High	High	High	High	High	High	High		Accession_328578	32.5538
FALSE	High	IsMasterProtein	20072	4	Accession_194849	FALSE	0	41	16	235	11	428	47.4	6.57	6.62966e+08	5.28676e+08	776714272	6.98857e+08	857266206	1.30176e+09	1.05641e+09	1.4172e+09	1517305958	1.58811e+09	2163835601	2.56514e+09	2.07772e+09	2729111883	3.40303e+09	3.08585e+09	High	High	Peak Found	Peak Found	High	High	High	High	High	High	High	High	High	High	High	High		Accession_194849	29.7143
FALSE	High	IsMasterProtein	6139	3	Accession_100030	FALSE	0	23	6	64	6	300	33.4	6.29	68539996	7.49451e+07	67502450	2.51828e+07	746592039	893315360	1032908096	1.94805e+09	1.52794e+09	1307382496	2163894387	2.9559e+09	2.53295e+09	2878036633	2.03909e+09	1.6925e+09	Peak Found	Peak Found	Peak Found	Peak Found	High	High	High	High	High	High	High	High	High	High	High	High		Accession_100030	26.4607
FALSE	High	IsMasterProtein	1834	1	Accession_143811	FALSE	0.001	18	4	14	4	329	36.2	4.89	2.55087e+08	3.98121e+08	2.12972e+08	1.4776e+08	165971168	305572856	3.09335e+08	1.65085e+08	183384500	195929344	197507126	41476648	6.42815e+07	77796492	2.28739e+07	1.25495e+07	Peak Found	High	High	High	High	High	High	High	High	High	Peak Found	Peak Found	Peak Found	Peak Found	Peak Found	Peak Found		Accession_143811	28.3582
FALSE	High	IsMasterProtein	11443	1	Accession_276214	FALSE	0.001	17	6	11	6	425	46.1	5.5	2.54275e+08	1.79598e+08	64971854	113567800	370110194	1.61563e+08	118036074	163400386	245124436	240439148	2.03977e+08	8.21913e+07	118576156	100701234	44998774	39564172	Peak Found	Peak Found	Peak Found	High	High	High	Peak Found	High	High	High	High	High	High	Peak Found	Peak Found	Peak Found		Accession_276214	28.3521
FALSE	High	IsMasterProtein	22040	6	Accession_264811	FALSE	0	11	7	36	4	636	72.9	6.11	293426096	2.69588e+08	232264570	188494205	69198387	161043720	96652168	1.51373e+07	38877197	40241508	51192056	26470189	7.21577e+06	6.71899e+07	2.37519e+07	2.11017e+07	High	High	High	High	Peak Found	High	High	Peak Found	Peak Found	High	Peak Found	Peak Found	Peak Found	Peak Found	Peak Found	Peak Found		Accession_264811	28.557
FALSE	High	IsMasterProtein	20076	1	Accession_317940	FALSE	0.001	13	2	11	2	248	26	5.49		4.01246e+06	2.25825e+06		165459472	63600712	56272896	146527712	201764432	185102144	208181120	27397801	12625020	13734033		4997909	Not Found	Peak Found	Peak Found	Not Found	High	Peak Found	Peak Found	High	High	High	High	High	Peak Found	High	Not Found	Peak Found		Accession_317940
FALSE	High	IsMasterProtein	6310	1	Accession_46872	FALSE	0.001	9	2	18	2	407	44.6	5.39	62088162	95222634	48998382	39150780	68517865	1.22313e+08	124683262	9.65033e+07	89716288	119330746	8.32107e+07	36284632	3.47535e+07	5.17005e+07	2.23287e+07	2.07205e+07	High	High	High	High	High	High	Peak Found	High	High	High	High	High	Peak Found	Peak Found	Peak Found	Peak Found		Accession_46872	26.3133
FALSE	High	IsMasterProtein	11602	1	Accession_462144	FALSE	0.006	4	2	3	2	572	60.4	6.61	22919746	27792866	5.20242e+06	10047779	29124788	18417202	22602904				5820072						High	High	Peak Found	High	Peak Found	Peak Found	Peak Found	Not Found	Peak Found	Peak Found	Peak Found	Peak Found	Peak Found	Not Found	Peak Found	Not Found		Accession_462144	24.9084
FALSE	High	IsMasterProtein	775	2	Accession_433955	FALSE	0.003	5	1	4	1	305	34	7.96	2077716900	2358693452	2091458212	2841501738	1436850500	1637880352	1.27827e+09	1520132600	1850034944	2162451198	2238717632	2465598602	2788097540	3428237246	1.34149e+09	948593420	Peak Found	Peak Found	Peak Found	Peak Found	Peak Found	Peak Found	Peak Found	Peak Found	Peak Found	Peak Found	Peak Found	Peak Found	High	Peak Found	High	High		Accession_433955	31.3438
FALSE	High	IsMasterProtein	20685	1	Accession_291181	FALSE	0.002	8	3	6	3	546	61.1	6.34									21277826		15364545	21820456		12501803	14888558		Not Found	Not Found	Not Found	Not Found	Not Found	Not Found	Not Found	Not Found	Peak Found	High	High	Peak Found	Not Found	High	High	High		Accession_291181
FALSE	High	IsMasterProtein	8654	2	Accession_474802	FALSE	0	30	17	461	16	629	71	4.93	3.88104e+08	4.42284e+08	3.63612e+08	5.6812e+08	2.72769e+09	1.64612e+09	2.21148e+09	1.19027e+10	8.58412e+09	1.03127e+10	1.33173e+10	2.01192e+10	1.99109e+10	2.75718e+10	1.58074e+10	2.77126e+10	Peak Found	Peak Found	Peak Found	Peak Found	High	High	High	High	High	High	High	High	High	High	High	High		Accession_474802	28.9466
FALSE	High	IsMasterProtein	5983	4	Accession_401090	FALSE	0	49	28	578	16	543	58	5.11	1.01328e+09	1.04459e+09	8.89925e+08	1.20462e+09	3.6654e+09	6.30432e+09	5954119471	1.08453e+10	11678856289	1.04764e+10	1.19984e+10	8.9299e+09	11508209762	10579016988	4.99555e+09	5.24381e+09	High	High	High	High	High	High	High	High	High	High	High	High	High	High	High	High		Accession_401090	30.3178
FALSE	High	IsMasterProtein	27778	1	Accession_91346	FALSE	0	18	9	211	9	559	62.4	4.42	2.6896e+09	4309429247	1.95171e+09	1.97627e+09	6.34593e+09	11608055358	8.07692e+09	1.29973e+10	1.28849e+10	8.61014e+09	9.45872e+09	3.14637e+09	1.91548e+09	4.4158e+09	1979723693	1.75174e+09	High	High	High	High	High	High	High	High	High	High	High	High	High	High	High	High		Accession_91346	31.7133
FALSE	High	IsMasterProtein	14836	6	Accession_174002	FALSE	0	38	19	317	13	499	54.6	5.16	2.9794e+09	2980000194	1.87423e+09	3.51333e+09	2.88476e+09	3.30053e+09	5.50093e+09	6.37913e+09	6642700321	4.82089e+09	5.7201e+09	6.0451e+09	4479894821	1.08355e+10	1.3957e+10	1.01264e+10	High	High	High	High	High	High	High	High	High	High	High	High	High	High	High	High		Accession_174002	31.8558
FALSE	High	IsMasterProtein	15828	1	Accession_343247	FALSE	0.001	19	2	10	2	121	13.6	9.09	12511052800	13615432704	10568928256	10873938944	2.51642e+09	2959833600	2480456192	5593077099	3387017444	2602275792	2202826332	3546851592	7041089926	4697766912	3940236800	3478199296	Peak Found	Peak Found	Peak Found	Peak Found	Peak Found	Peak Found	Peak Found	Peak Found	High	High	High	High	High	High	High	High		Accession_343247	33.8925
FALSE	High	IsMasterProtein	20814	2	Accession_4692	FALSE	0	29	17	366	17	646	73.2	5.05	5.13624e+09	3.66885e+09	2.46863e+09	2.92637e+09	5.37457e+09	6.59019e+09	4.90498e+09	9.61177e+09	7.4443e+09	9.02184e+09	1.11817e+10	2164143981	2.01454e+09	2937025933	1.34573e+09	1.29336e+09	High	High	High	High	High	High	High	High	High	High	High	High	High	High	High	High		Accession_4692	32.6352
FALSE	High	IsMasterProtein	2531	1	Accession_154485	FALSE	0	18	13	33	13	924	101.7	5.31	7976455504	7.7039e+09	6064485662	4.99763e+09	2.91128e+09	2319826228	2141130388	4.2043e+09	3.34831e+09	3098436833	4177456992	2.00983e+09	2249248395	8.68994e+08	2793647461	3.84984e+09	Peak Found	Peak Found	Peak Found	Peak Found	Peak Found	Peak Found	High	High	High	High	High	High	High	High	High	High		Accession_154485	33.259
FALSE	High	IsMasterProtein	22488	3	Accession_236273	FALSE	0	12	6	251	6	622	69.2	4.2	1.89037e+09	1962144022	1.91291e+09	1.58259e+09	1.7181e+09	2.3981e+09	2.01837e+09	4.2138e+09	3.80581e+09	3.79932e+09	4.17351e+09	3.31185e+09	3765293590	5.18109e+09	5.98282e+09	4.67732e+09	High	High	High	High	High	High	High	High	High	High	High	High	High	High	High	High		Accession_236273	31.2107
FALSE	High	IsMasterProtein	3342	4	Accession_402430	FALSE	0	35	18	201	15	503	55.5	5.19	2841143236	2980457116	2.88084e+09	2851178011	4.31136e+09	6.49857e+09	5661983175	5529006730	5590987951	4.63376e+09	4.40073e+09	3.49793e+07	1.98135e+08	70221767	1.05362e+08	1.46431e+08	High	High	High	High	High	High	High	High	High	High	High	High	High	Peak Found	Peak Found	Peak Found		Accession_402430	31.7885
FALSE	High	IsMasterProtein	3587	1	Accession_170439	FALSE	0	36	30	349	26	901	99.2	5.12	2.78332e+09	2252578486	1.7865e+09	1.50402e+09	2.72811e+09	3.6202e+09	3.19269e+09	5.3308e+09	5.14323e+09	5.5801e+09	4.37305e+09	1.59879e+09	1.94078e+09	1.78402e+09	8.26233e+08	7.79361e+08	High	High	High	High	High	High	High	High	High	High	High	High	High	High	High	High		Accession_170439	31.762
FALSE	High	IsMasterProtein	15545	4	Accession_119181	FALSE	0	47	29	371	21	545	57.9	4.98	2.70571e+09	2.22329e+09	1.50428e+09	1.11639e+09	2.80401e+09	4532418978	3.87833e+09	5.56162e+09	5.51471e+09	3.65169e+09	5.15969e+09	8.76063e+08	1.25955e+09	1.17572e+09	3.44394e+08	3.47614e+08	High	High	High	High	High	High	High	High	High	High	High	High	High	High	High	High		Accession_119181	31.7275
FALSE	High	IsMasterProtein	26147	2	Accession_167925	FALSE	0	12	14	94	11	1199	131.8	5.95	4.2491e+09	4952374038	4.62922e+09	4316331789	4.15168e+08	5.88738e+09	5.27259e+09	3023362377	3.06369e+09	3.76917e+08	7.11668e+08	2170628710	296749724	1655991393	1713333178	1335384380	High	High	High	High	High	High	High	High	High	High	High	High	High	High	High	High		Accession_167925	32.3611
FALSE	High	IsMasterProtein	25349	1	Accession_238323	FALSE	0	30	9	145	8	355	38.7	4.56	102770515	66340962	781051981	6.5831e+07	2303164414	3221176146	2.61587e+09	4013423831	4220996744	3.76783e+09	3446374333	2676241409	2647593084	3557110511	4293308317	3839851920	High	Peak Found	Peak Found	High	High	High	High	High	High	High	High	High	High	High	High	High		Accession_238323	27.0363
FALSE	High	IsMasterProtein	7367	1	Accession_173999	FALSE	0	5	1	83	1	280	29.4	5.5	1190035584	1270801248	1338663040	1613224204	1379664766	2657537114	2.02831e+09	3.46396e+09	3.33068e+09	1768207776	2520787988	3300059660	1570243464	3.20401e+09	3607811803	2759996492	High	High	High	High	High	High	High	High	High	High	High	High	High	High	High	High		Accession_173999	30.5502
FALSE	High	IsMasterProtein	13701	1	Accession_395839	FALSE	0	18	10	124	10	608	67.4	4.49	352306290	2.18975e+08	1.22912e+08	3.44024e+08	9.31232e+08	1.50589e+09	1.51174e+09	3.91507e+09	3.89007e+09	3364384960	2806002570	2.58841e+09	3454074339	3.09395e+09	1909869937	2.21802e+09	Peak Found	Peak Found	Peak Found	Peak Found	High	High	High	High	High	High	High	High	High	High	High	High		Accession_395839	28.8134
FALSE	High	IsMasterProtein	4323	1	Accession_306260	FALSE	0	13	5	87	5	431	47	4.12	3.9508e+09	3.42523e+09	2.68142e+09	2.26741e+09	1793094984	3904195566	3738310292	1836282992	2115348269	1744881471	3.50455e+09	3.88644e+08	2.28035e+06	4.05807e+08	2.93831e+08	248580564	High	High	High	High	High	High	High	High	High	High	High	Peak Found	High	Peak Found	Peak Found	Peak Found		Accession_306260	32.261
FALSE	High	IsMasterProtein	1675	1	Accession_226298	FALSE	0	12	4	52	4	430	48.3	4.21	1544335531	1539356880	1167593032	1158648098	1505692384	1788800997	1.06859e+09	2.52646e+09	2.58176e+09	1864669600	1960275456	2732987120	660290572	2548720176	3257572832	2213325336	High	High	High	High	High	High	High	High	High	High	High	High	High	High	High	High		Accession_226298	30.9205
FALSE	High	IsMasterProtein	3828	1	Accession_159026	FALSE	0.004	13	2	4	2	193	21.5	5.99	4225281280	3022713600	3017714944	2563523584	1262628869	1.53735e+09	1197558869	2.06979e+09	2073216288	1.71745e+09	2.17135e+09	1162905768	42296268	1849940848	1478067786	1430076068	Peak Found	Peak Found	Peak Found	Peak Found	Peak Found	Peak Found	Peak Found	Peak Found	Peak Found	Peak Found	Peak Found	Peak Found	Peak Found	High	High	High		Accession_159026	32.358
FALSE	High	IsMasterProtein	15867	1	Accession_395848	FALSE	0	15	9	142	9	615	68.6	4.5	4.84203e+08	305172864	4.04336e+08	3.8e+08	7.04445e+08	2.06257e+09	2.14937e+09	2.93045e+09	2806234194	2132101732	2609928908	2305018780	2.43848e+09	3.54433e+09	1.69714e+09	2.1029e+09	High	Peak Found	Peak Found	High	High	High	High	High	High	High	High	High	High	High	High	High		Accession_395848	29.2642
FALSE	High	IsMasterProtein	4955	1	Accession_306252	FALSE	0	19	6	114	6	441	47.7	4.27	1.43598e+09	2.34657e+09	1850350820	9.01126e+08	1998132636	2.52664e+09	3.36025e+09	3.05613e+09	4.94043e+09	1.29492e+09	1.4694e+09	6.10345e+08	474897332	7.87945e+08	9.50487e+08	7.09822e+08	High	High	High	High	High	High	High	High	High	High	High	Peak Found	High	High	High	High		Accession_306252	30.8262
FALSE	High	IsMasterProtein	19997	3	Accession_72158	FALSE	0	42	15	200	9	345	37	6.55	3.77007e+08	3.23942e+08	3.18785e+08	3.59776e+08	5.83856e+08	1.30135e+09	1961164366	2.71171e+09	2.27501e+09	2.38416e+09	2543222900	2.46239e+09	2167994686	3756978684	2014824488	2.86132e+09	Peak Found	Peak Found	Peak Found	Peak Found	High	High	High	High	High	High	High	High	High	High	High	High		Accession_72158	28.9096
FALSE	High	IsMasterProtein	10601	4	Accession_342171	FALSE	0	40	12	148	11	342	38.6	9.03	3.30433e+08	198514013	2.40329e+08	2.69024e+08	1.69574e+09	1.23952e+09	1.68429e+09	1.91024e+09	8.30246e+08	1.75368e+09	2.39666e+09	2.85516e+09	2.66092e+09	3.53831e+09	3.15172e+09	3.15782e+09	Peak Found	Peak Found	Peak Found	Peak Found	High	High	High	High	High	High	High	High	High	High	High	High		Accession_342171	28.7251
FALSE	High	IsMasterProtein	1587	1	Accession_263903	FALSE	0	15	8	193	7	606	67.5	4.5	1.75038e+09	1.18933e+09	7.45472e+08	862975013	1522458234	2.28076e+09	1.6641e+09	3.50133e+09	3.41858e+09	2531081109	2.88014e+09	1.47016e+09	1133381674	1123023447	753528333	940122215	High	High	High	High	High	High	High	High	High	High	High	High	High	High	High	High		Accession_263903	31.1049
FALSE	High	IsMasterProtein	9571	1	Accession_267169	FALSE	0	26	4	170	4	166	19.4	5.01	1.91431e+08	1.77962e+08	3.17099e+08	1.28393e+08	4.48982e+08	2.24108e+09	2312634736	3.06258e+09	2798804862	3.96782e+09	3.61976e+09	1.94474e+09	1.80121e+09	2346268143	602312196	1.12729e+09	Peak Found	Peak Found	Peak Found	Peak Found	High	High	High	High	High	High	High	High	High	High	High	High		Accession_267169	27.9423
FALSE	High	IsMasterProtein	18689	1	Accession_175378	FALSE	0	31	9	116	9	367	41.1	6.04	867402028	547779156	4.1848e+08	6.53378e+08	1.63393e+09	1844549957	1.37432e+09	2.43689e+09	2.20187e+09	2.74587e+09	2.74161e+09	2.30018e+09	2901996181	1.51112e+09	2000569949	1017577363	High	High	High	High	High	High	High	High	High	High	High	High	High	High	High	High		Accession_175378	30.0995
FALSE	High	IsMasterProtein	13856	2	Accession_99100	FALSE	0	17	5	33	5	354	37.4	5.34	127123631	5.54393e+07	8.21881e+08	19315952	214698280	513690096	3.91897e+08	3250355490	3.3986e+09	3.38684e+09	1038619450	5076565507	729502480	6311376406	5.0891e+08	498865945	Peak Found	Peak Found	Peak Found	Peak Found	Peak Found	High	High	High	High	High	High	High	High	High	Peak Found	High		Accession_99100	27.3394
FALSE	High	IsMasterProtein	27431	1	Accession_248980	FALSE	0	32	15	167	15	528	58.3	5.36	86527398	128819317	68579888	1.57062e+08	5.95002e+08	1.52018e+09	1553428684	2.44746e+09	2.36232e+09	1.87452e+09	2739044599	2269883288	1.78452e+09	3533522704	1.83152e+09	2.3109e+09	Peak Found	Peak Found	Peak Found	Peak Found	High	High	High	High	High	High	High	High	High	High	High	High		Accession_248980	26.7989
FALSE	High	IsMasterProtein	19698	2	Accession_4687	FALSE	0	17	7	88	7	440	47.5	4.42	1375108620	1416743091	1.24519e+09	1.02014e+09	1663932890	2961423716	3126082231	2364910002	2416493688	2060723344	2353528886	856422084	266940196	1253721936	639678688	6.59414e+08	High	High	High	High	High	High	High	High	High	High	High	High	High	High	High	High		Accession_4687	30.7646
FALSE	High	IsMasterProtein	1740	1	Accession_131609	FALSE	0	27	9	117	9	576	61.9	5.27	1.93312e+08	179895816	87437156	164166862	640355495	8.12914e+08	1.3935e+09	2.2175e+09	2054912626	1.87533e+09	2.50938e+09	2.56073e+09	2.36946e+09	2.9349e+09	2.2206e+09	2.69184e+09	Peak Found	Peak Found	Peak Found	Peak Found	High	High	High	High	High	High	High	High	High	High	High	High		Accession_131609	27.9584
FALSE	High	IsMasterProtein	2265	2	Accession_288379	FALSE	0.002	2	2	10	1	740	80.3	5.33	1676363008	1822867456	1840463488	1696680992	2074999040	2872377440	3042455296	1024523840	1003350384	1086609736	1442761024	887073728	7.61528e+08	919372160	1568725504	1785779584	Peak Found	Peak Found	Peak Found	Peak Found	Peak Found	Peak Found	Peak Found	High	High	Peak Found	High	High	High	High	Peak Found	Peak Found		Accession_288379	31.042
FALSE	High	IsMasterProtein	10097	3	Accession_148033	FALSE	0.001	13	5	20	5	421	46.4	5.44	4545177625	4986639406	3.96323e+09	3792919329	4.52556e+07	1387093551	1.47761e+09	1198593512	160756326	120448359	83411888	555503057	186600398	1916636228	4.4889e+08	3.89794e+08	High	High	High	Peak Found	High	High	High	High	High	High	Peak Found	Peak Found	High	Peak Found	High	Peak Found		Accession_148033	32.4594
FALSE	High	IsMasterProtein	20699	1	Accession_313192	FALSE	0	19	5	79	5	316	33.9	4.72		10473179	6549588		449367126	366896764	6.26965e+08	1.46163e+09	1.24975e+09	1384994110	1.54604e+09	2.64567e+09	2907295100	4772688666	2.63252e+09	2823111439	Not Found	Peak Found	Peak Found	Not Found	High	High	High	High	High	High	High	High	High	High	High	High		Accession_313192
FALSE	High	IsMasterProtein	24939	1	Accession_167688	FALSE	0	36	12	145	11	391	43	6.54	1.56647e+09	1.21788e+09	932214045	841763230	1.30606e+09	1693114243	1504610807	2137724710	1889379946	2.34999e+09	2.08426e+09	911101663	1.25441e+09	1.15132e+09	4.31471e+08	735737792	High	High	High	High	High	High	High	High	High	High	High	High	High	High	High	High		Accession_167688	30.95
FALSE	High	IsMasterProtein	1859	1	Accession_66434	FALSE	0	16	8	62	8	631	69.2	6.4	2.13181e+08	444752065	228421177	3.83897e+08	7.54635e+08	1231839872	1.07501e+09	2.08151e+09	1364407249	1.5082e+09	1.65586e+09	2.45922e+09	1597896997	2.97378e+09	1.76268e+09	1.74214e+09	Peak Found	Peak Found	Peak Found	Peak Found	High	High	High	High	High	High	High	High	High	High	High	High		Accession_66434	28.0978
FALSE	High	IsMasterProtein	3473	1	Accession_394034	FALSE	0	36	9	81	9	321	35.7	5.02	1.71754e+09	1.31677e+09	1028124541	1058450991	2282562832	1.56418e+09	1.74976e+09	1.25052e+09	1.57783e+09	1.89169e+09	1890225348	1054309348	1.43789e+09	1026854516	5.31052e+08	5.66441e+08	Peak Found	High	High	High	High	High	High	High	High	High	High	High	High	High	High	High		Accession_394034	31.0789
FALSE	High	IsMasterProtein	26248	2	Accession_209973	FALSE	0	37	12	150	12	428	47.6	5.91	75456665	68835017	4.71562e+07	58216464	4.37822e+08	1079582877	1164162496	2.07398e+09	1915455366	2.35473e+09	2.01701e+09	1643049044	2.2635e+09	2.29589e+09	1180125924	1.47377e+09	Peak Found	Peak Found	Peak Found	Peak Found	High	High	High	High	High	High	High	High	High	High	High	High		Accession_209973	26.5871
FALSE	High	IsMasterProtein	17851	1	Accession_334705	FALSE	0	16	5	94	5	493	54.3	4.28	182760772	544729762	4.87092e+08	336070761	1.26411e+09	1.86662e+09	1.44769e+09	2214388217	2781490268	2.56619e+09	2.54368e+09	804143907	7.33296e+08	663919778	340094099	128660650	High	High	High	High	High	High	High	High	High	High	High	High	High	High	High	High		Accession_334705	27.8816
FALSE	High	IsMasterProtein	1506	1	Accession_243566	FALSE	0	29	23	175	22	897	98.4	5.4	5.26069e+08	8.40436e+08	4.88129e+08	450060045	8.68901e+08	684235149	6.85975e+08	829965227	1.0282e+09	1150981063	1218457822	1.8041e+09	4.16105e+09	2.05727e+09	1.21233e+09	1620766698	High	High	High	High	High	High	High	High	High	High	High	High	High	High	High	High		Accession_243566	29.3829
FALSE	High	IsMasterProtein	25893	2	Accession_51538	FALSE	0	29	3	39	3	122	13.3	10.27	89559494	85308520	1.01208e+08	80149468	9.16358e+08	928191179	897255024	1625647091	1251281714	1.53881e+09	1583204424	2.16316e+09	2082167296	2560466120	1.49747e+09	1252739040	Peak Found	Peak Found	Peak Found	Peak Found	High	High	High	High	High	High	High	High	High	High	High	High		Accession_51538	26.8376
FALSE	High	IsMasterProtein	28110	1	Accession_194211	FALSE	0	18	8	67	8	432	48.8	5.21		2.1388e+07			559501727	558835952	941285688	1357029728	1152746154	1347020826	1509696762	2101772892	1996406927	2694007876	1772762818	2141565900	Peak Found	Peak Found	Peak Found	Peak Found	High	High	High	High	High	High	High	High	High	High	High	High		Accession_194211
FALSE	High	IsMasterProtein	11519	1	Accession_314552	FALSE	0	24	11	57	11	550	61	5	2.20187e+09	8.76848e+07	9.78213e+07	180764476	7126303	7.90768e+07	45606554	3.20375e+08	7.30024e+07	32697111	4.57695e+07	2011586876	1236820537	2.68619e+09	4.12169e+09	5.31934e+09	Peak Found	Peak Found	Peak Found	Peak Found	Peak Found	Peak Found	Peak Found	Peak Found	Peak Found	Peak Found	Peak Found	High	High	High	High	High		Accession_314552	31.4347
FALSE	High	IsMasterProtein	10516	1	Accession_154518	FALSE	0.001	13	2	10	2	174	19	7.24	869813156	776543652	1059114288	1036382848	868081528	1604884296	2098130006	1025827254	902318336	1176061216	1136814144	1638796028	84712280	1082892600	1562705704	1277086152	Peak Found	Peak Found	Peak Found	Peak Found	Peak Found	High	Peak Found	High	High	High	Peak Found	Peak Found	High	High	High	High		Accession_154518	30.1051
FALSE	High	IsMasterProtein	14008	1	Accession_278871	FALSE	0	4	5	85	3	1195	131.2	5.27	2.00326e+09	2.01893e+09	1.59073e+09	1.41091e+09	1575199808	1987655209	1286358408	953918348	9.41562e+08	1.11499e+09	1.05195e+09	404714304	5.83201e+08	429356859	353007400	321662331	High	High	High	High	High	High	High	High	High	High	High	High	High	High	High	High		Accession_278871	31.2922
FALSE	High	IsMasterProtein	21634	1	Accession_27607	FALSE	0	16	8	57	8	583	64.1	4.28	586054574	8.44633e+08	661156100	472194488	1368236109	2421377239	2771942307	1.42394e+09	1.32508e+09	1.16372e+09	1.57751e+09	4.88638e+08	387411871	5.08137e+08	504420450	3.66536e+08	High	High	Peak Found	High	High	High	High	High	High	High	High	Peak Found	High	High	Peak Found	High		Accession_27607	29.5377
FALSE	High	IsMasterProtein	1357	1	Accession_167901	FALSE	0	26	9	47	9	499	54.7	4.12	438344142	411413888	419396293	419378359	646843718	947255731	777441020	1538149879	1213894598	1.24752e+09	1.56989e+09	4.30871e+08	280792569	1922004578	2311166502	1982389098	Peak Found	High	High	High	High	Peak Found	High	High	High	High	High	High	High	High	High	High		Accession_167901	29.121
FALSE	High	IsMasterProtein	581	1	Accession_4127	FALSE	0	12	4	25	4	442	46.4	4.08	108890522	2.0529e+07	67505400	9.60807e+07	789765232	1230707677	4.177e+08	1787734014	2030169296	1677335756	1631562228	1215071552	656737871	2005113728	1105735160	1297018224	Peak Found	Peak Found	High	Peak Found	High	High	High	High	High	High	High	High	High	High	High	High		Accession_4127	27.127
FALSE	High	IsMasterProtein	11965	1	Accession_194059	FALSE	0	19	9	45	9	425	46.8	5.43	1.19823e+09	783514219	7.8887e+08	7.583e+08	1.17249e+09	1279330729	1135006196	1394206901	9.79732e+08	1475411742	1.24495e+09	758433340	111111139	7.77467e+08	1.23684e+09	1.32749e+09	High	High	High	Peak Found	High	High	High	High	High	High	High	High	High	High	Peak Found	High		Accession_194059	30.5663
FALSE	High	IsMasterProtein	13023	2	Accession_174000	FALSE	0	31	9	47	9	333	35.7	5.1	5.86389e+08	5.90189e+08	999958524	6.41138e+08	7.5138e+08	1372003270	1.3355e+09	1.09812e+09	1127233068	872235987	1.07728e+09	4.70299e+08	469869598	1.42658e+09	1.81577e+09	1.44857e+09	High	High	High	High	High	High	High	High	High	High	High	High	High	High	High	High		Accession_174000	29.5373
FALSE	High	IsMasterProtein	562	3	Accession_299432	FALSE	0	31	17	248	7	544	58	5.14	194617630	187197360	112999404	282929484	288012255	762842389	1185768182	501224526	418940742	682541922	586764464	1.93962e+09	1.4856e+09	1.80886e+09	2642396200	2759020488	High	High	High	High	High	High	High	High	High	High	High	High	High	High	High	High		Accession_299432	27.973
FALSE	High	IsMasterProtein	27436	1	Accession_458590	FALSE	0	50	7	48	7	134	15	5.63	499936383	369013753	177542528	35960377	342929960	1407310756	1343567632	9.83989e+08	1000288412	1.04923e+09	9.91176e+08	8.28985e+08	1223592314	1.46123e+09	1.62489e+09	2194126434	Peak Found	Peak Found	Peak Found	Peak Found	High	High	High	High	High	High	High	High	High	High	High	High		Accession_458590	29.3194
FALSE	High	IsMasterProtein	19292	1	Accession_36145	FALSE	0	14	4	67	4	411	46	4.18	377247011	2.32669e+09	170937148	2.67656e+08	1.16006e+09	1.80629e+09	1.20462e+09	1.414e+09	2.25093e+09	1.50427e+09	1.71228e+09	438977221	277561641	2.62456e+08	49591852	1.59889e+08	High	High	High	High	High	High	High	High	High	High	High	Peak Found	High	High	Peak Found	Peak Found		Accession_36145	28.9148
FALSE	High	IsMasterProtein	7937	3	Accession_342172	FALSE	0	23	6	117	6	327	36.5	7.52	4.70245e+08	1.74085e+08	1.30146e+08	2.7361e+08	5.87331e+08	6.31405e+08	5.65703e+08	1.12554e+09	9.3872e+08	1.68704e+09	1.43199e+09	1843764556	1.61004e+09	1.67527e+09	9.79142e+08	9.77062e+08	Peak Found	Peak Found	Peak Found	Peak Found	High	High	High	High	High	High	High	High	High	High	High	High		Accession_342172	29.2269
FALSE	High	IsMasterProtein	19850	2	Accession_99074	FALSE	0	16	14	122	9	848	93.1	4.27	230842197	2.37741e+08	81098508	163844734	4.81601e+08	766466474	737665332	2028734597	1536634990	1370452252	1291836504	1336456706	892812595	1547452102	7.1059e+08	7.54098e+08	High	High	High	High	High	High	High	High	High	High	High	High	High	High	High	High		Accession_99074	28.2164
FALSE	High	IsMasterProtein	17078	1	Accession_337103	FALSE	0.001	9	3	39	3	245	25.6	5.39	6.71147e+08	562154032	447435068	5.9948e+08	1.55784e+09	1131975184	657373546	1.81166e+09	1.82112e+09	1790577246	1.96825e+09		125884		179157	7.05093e+06	High	High	High	High	High	High	High	High	High	High	High	Not Found	Peak Found	Not Found	Peak Found	Peak Found		Accession_337103	29.7315
FALSE	High	IsMasterProtein	2872	1	Accession_203566	FALSE	0	25	8	73	8	391	43.6	6.29	1.40045e+08	140857648	2.84554e+06	167684396	521071206	8.71133e+08	1099227093	1.3296e+09	1.0271e+09	1284922836	1.22429e+09	1.21032e+09	781596237	1352761836	741791829	856191596	Peak Found	Peak Found	Peak Found	High	High	High	High	High	High	High	High	High	High	High	High	High		Accession_203566	27.4964
FALSE	High	IsMasterProtein	19848	2	Accession_171853	FALSE	0	38	7	79	7	254	26.5	6.55	1.10207e+09	1004969524	8.06052e+08	510532604	698325029	1.1441e+09	6.43073e+08	1334267537	1.53812e+09	1374358383	7.53247e+08	2.00161e+08	4.75717e+08	473055673	4.95911e+08	444773145	High	High	High	High	High	High	High	High	High	High	High	High	High	High	High	High		Accession_171853	30.4409
FALSE	High	IsMasterProtein	4902	4	Accession_29237	FALSE	0	36	24	299	11	542	58	5.08	642548761	6.62694e+08	563432259	6.46871e+08	6.11463e+08	1094279071	7.65659e+08	1209259271	1.1333e+09	1.05271e+09	930285632	3.93957e+08	337150490	9.51519e+08	1133458228	755435614	High	High	Peak Found	High	High	High	High	High	High	High	High	High	Peak Found	High	High	High		Accession_29237	29.6703
FALSE	High	IsMasterProtein	19341	1	Accession_157396	FALSE	0	21	16	93	16	1045	115	5.99	404512994	5.47842e+08	2.06315e+08	230357901	486634024	4.28039e+08	2.97585e+08	939120578	1245172724	1.29045e+09	1.0759e+09	814391904	1.30967e+09	1.35625e+09	9.08863e+08	6.31853e+08	Peak Found	Peak Found	Peak Found	Peak Found	High	High	High	High	High	High	High	High	High	High	High	High		Accession_157396	29.0184
FALSE	High	IsMasterProtein	23631	1	Accession_335570	FALSE	0	31	10	101	10	393	42.1	5.21	7.75603e+08	631552526	4.48739e+08	5.29934e+08	6.082e+08	1359566155	1.13133e+09	1356570708	1.26722e+09	999346215	1155772886	444418498	5.0978e+08	6.00157e+08	1.68035e+08	2.04172e+08	High	High	High	High	High	High	High	High	High	High	High	High	High	High	High	Peak Found		Accession_335570	29.94
FALSE	High	IsMasterProtein	20997	1	Accession_48323	FALSE	0.005	8	1	4	1	101	11.5	5.8	1484742784	1463477760	1687330688	1069758592	843066880	946303104	896983296	711041536	664685888	862869056	768841856	566307712	3994003	380136960			Peak Found	High	Peak Found	High	Peak Found	Peak Found	High	High	Peak Found	Peak Found	Peak Found	Peak Found	Peak Found	Peak Found	Not Found	Not Found		Accession_48323	30.8643
FALSE	High	IsMasterProtein	25617	1	Accession_131931	FALSE	0.002	7	4	8	4	547	58.8	5.02	1296759830	1385518499	1555069729	1106153353	870440360	691119388	336586358	710383036	605377072	731835356	794543768	641412264		7.27353e+08	511801984	325754336	High	High	Peak Found	Peak Found	High	Peak Found	High	High	High	Peak Found	High	Peak Found	Peak Found	Peak Found	Peak Found	Peak Found		Accession_131931	30.6788
FALSE	High	IsMasterProtein	16736	1	Accession_394006	FALSE	0	25	15	72	14	689	75.6	5.26	2.82135e+08	120096991	297821391	98197239	285687930	514789352	698286591	1123509848	1118699474	1003386343	1098195271	1033234847	1.21425e+09	1177754624	5.89929e+08	813062429	Peak Found	Peak Found	Peak Found	Peak Found	High	High	High	High	High	High	High	High	High	High	High	High		Accession_394006	28.5019
FALSE	High	IsMasterProtein	14986	1	Accession_343254	FALSE	0	13	4	74	4	354	37.2	6.02	4.48806e+07	62807184	3.213e+07	61157480	249533568	447164930	4.46422e+08	1.02656e+09	1.17159e+09	1206363504	1175144424	1.10063e+09	1.39719e+09	1.20515e+09	7.6962e+08	8.2621e+08	High	Peak Found	High	High	High	High	High	High	High	High	High	High	High	High	High	High		Accession_343254	25.8455
FALSE	High	IsMasterProtein	24994	1	Accession_370115	FALSE	0	19	15	92	12	931	103	5.36	91554196	66221329	1.11791e+08	1.20738e+08	2.8047e+08	7.36235e+08	8.06188e+08	1.04432e+09	9.37415e+08	1380854592	1097752469	9.71414e+08	8.66892e+08	9.79732e+08	6.98127e+08	909935104	Peak Found	Peak Found	Peak Found	Peak Found	High	High	High	High	High	High	High	High	High	High	High	High		Accession_370115	26.8783
FALSE	High	IsMasterProtein	2880	3	Accession_154551	FALSE	0	20	12	77	12	703	74.9	5.43	1.82501e+08	3.2288e+07	14420395	27517969	235213978	1.17662e+09	1287693420	1.13838e+09	805084086	845290806	1086734857	909545349	842623171	1229604927	5.12458e+08	641382631	Peak Found	Peak Found	Peak Found	Peak Found	High	High	High	High	High	High	High	High	High	High	High	High		Accession_154551	27.8577
FALSE	High	IsMasterProtein	11890	1	Accession_142237	FALSE	0	23	10	62	9	474	51.8	4.81	4.3492e+08	205745668	217742373	3.5112e+08	743959918	1063178431	8.8551e+08	1518796873	9.88964e+08	1516030564	1545373978	3.87431e+08	3.13877e+08	2.79167e+08	1.0665e+08	253728313	High	Peak Found	High	High	High	High	High	High	High	High	High	High	High	High	Peak Found	Peak Found		Accession_142237	29.1129
FALSE	High	IsMasterProtein	16563	1	Accession_410493	FALSE	0	18	6	82	4	366	41.2	5.38	332845173	3.41192e+08	182647354	2.36038e+08	556693725	267217601	2.4222e+08	1015485264	777214428	677862884	982596621	1.33887e+09	1306735928	551986426	5.8413e+08	1213345493	High	High	High	Peak Found	High	High	High	High	High	High	High	High	High	High	High	High		Accession_410493	28.739
FALSE	High	IsMasterProtein	14152	1	Accession_120407	FALSE	0	12	13	109	10	1188	129.1	6.3	5.30133e+08	3.53903e+08	3.7192e+08	2.16681e+08	2.9859e+08	1.34169e+09	8.13444e+08	6.72375e+08	5.58466e+08	462635761	3.77387e+08	7.27103e+08	1.42717e+09	1.22145e+09	7.69078e+08	622115560	High	High	High	High	High	High	High	High	High	High	High	High	High	High	High	High		Accession_120407	29.4013
FALSE	High	IsMasterProtein	4995	1	Accession_154513	FALSE	0.001	15	9	51	9	640	68.1	5.16	4.39586e+08	348016162	124682380	134638784	2.32763e+08	547340612	791299903	8.88126e+08	6.13533e+08	8.8398e+08	9.78471e+08	9.0461e+08	9.20243e+08	1.27159e+09	7.741e+08	575602446	Peak Found	Peak Found	Peak Found	Peak Found	High	High	High	High	High	High	High	High	High	High	High	High		Accession_154513	29.14
FALSE	High	IsMasterProtein	24843	1	Accession_414012	FALSE	0.001	30	4	39	4	162	18.2	5.25	740341468	6.82157e+08	6.24023e+08	4.49298e+08	958049872	1335836000	1224878192	588184624	1218842900	1191354432	681158800	8.66299e+07	189976514	270338032	1.49695e+08	35928880	High	High	High	High	High	High	High	High	High	High	High	High	High	High	Peak Found	Peak Found		Accession_414012	29.8722
FALSE	High	IsMasterProtein	5692	5	Accession_4135	FALSE	0	16	19	147	10	1417	159.3	7.58	4.77233e+08	6.47097e+08	4.77158e+08	3.80409e+08	417421941	5.04188e+08	357163468	797471782	964578236	822229375	1.06738e+09	7.00826e+08	330084372	6.96168e+08	7.87193e+08	896087116	Peak Found	Peak Found	Peak Found	Peak Found	Peak Found	Peak Found	Peak Found	High	High	High	High	High	High	High	Peak Found	Peak Found		Accession_4135	29.2434
FALSE	High	IsMasterProtein	3664	1	Accession_273762	FALSE	0	26	8	40	8	334	36.9	5.05	112758838	2.16613e+08	1.62562e+08	138211042	3.28617e+08	5.42962e+08	3.69625e+08	9.09259e+08	1003543305	885432430	1.08994e+09	725118410	6.90241e+08	1665840284	638613785	588584035	Peak Found	Peak Found	Peak Found	Peak Found	High	High	High	High	High	High	High	High	High	High	High	High		Accession_273762	27.1842
FALSE	High	IsMasterProtein	25175	2	Accession_100479	FALSE	0	20	7	60	7	427	46.1	4.46	489017046	511407308	444805051	559480476	510472633	630851378	548719094	831003193	737850728	5.28385e+08	6.19741e+08	496567000	428658708	8.24622e+08	1064547688	796018880	High	High	High	High	High	High	High	High	High	High	High	High	High	High	High	High		Accession_100479	29.2782
FALSE	High	IsMasterProtein	19431	1	Accession_55779	FALSE	0	35	12	92	9	431	46.7	5.02	162537965	1.63997e+08	196574988	1.20468e+08	2.53204e+08	6.0914e+08	535110650	812175313	7.01092e+08	731620915	839416337	459619260	1087358483	1135795166	5.0329e+08	6.53961e+08	High	Peak Found	Peak Found	Peak Found	High	High	High	High	High	High	High	High	High	High	High	High		Accession_55779	27.7127
FALSE	High	IsMasterProtein	6570	1	Accession_203565	FALSE	0	18	5	40	5	304	34.8	5.92	3.85959e+08	246441606	155451104	228256124	3.67269e+08	605361964	7.41774e+08	988357442	920458980	572092715	8.64513e+08	628680221	422947280	725348596	3.92479e+08	507162604	Peak Found	Peak Found	Peak Found	Peak Found	High	High	High	High	High	High	High	High	High	High	High	High		Accession_203565	28.95
FALSE	High	IsMasterProtein	21500	1	Accession_394048	FALSE	0	49	7	33	7	180	20.3	9.36	404439432	3.98141e+08	439671480	556052560	7.01989e+08	3.34903e+08	5.22253e+08	544273176	403011342	576894313	703830308	702746098	584510642	687724458	656181933	548856951	Peak Found	Peak Found	Peak Found	Peak Found	High	High	Peak Found	High	High	High	High	High	High	High	Peak Found	High		Accession_394048	29.0045
FALSE	High	IsMasterProtein	12458	3	Accession_293671	FALSE	0.001	22	6	46	5	366	41	7.03	182123400	218396258	205016088	2.15634e+08	486336328	554654816	371594864	750651200	712901760	696822980	861797872	394761784	467779392	523303888	1103312896	829110000	High	High	High	High	High	High	High	High	High	High	High	High	High	High	High	High		Accession_293671	27.8744
FALSE	High	IsMasterProtein	12722	6	Accession_113421	FALSE	0	22	6	40	4	295	31.7	6	388098927	375444776	3.84899e+08	319345152	788645462	3.74504e+08	4.34464e+08	423493624	6.81233e+08	720599923	662365584	778562088	4.6487e+08	522808036	7.2702e+08	526704446	High	High	High	High	Peak Found	High	High	High	High	High	High	High	High	High	High	High		Accession_113421	28.9526
FALSE	High	IsMasterProtein	13895	1	Accession_66386	FALSE	0.001	21	8	45	8	457	49.3	4.44	263224491	93987174	8.29265e+07	262966589	8.16549e+08	907087940	1051313707	5.75078e+08	538659384	6.58447e+08	623951337	309924988	4.60922e+08	5.15781e+08	8.25292e+08	4.47757e+08	High	High	High	High	High	High	High	High	High	High	High	High	High	High	High	High		Accession_66386	28.4012
FALSE	High	IsMasterProtein	7603	1	Accession_343267	FALSE	0.001	18	9	22	9	590	67.9	5.08	505683071	120421803	414420127	1.71022e+08	56975600	514623847	4.50819e+08	5.57047e+08	5.88859e+08	2.45883e+08	2.65576e+08	994880544	602565519	9.15913e+08	852308526	1048695389	Peak Found	Peak Found	Peak Found	Peak Found	Peak Found	High	Peak Found	High	High	High	Peak Found	High	High	High	High	High		Accession_343267	29.3384
FALSE	High	IsMasterProtein	23577	2	Accession_161300	FALSE	0	18	4	31	4	201	23.2	4.6		1.19176e+07	3.43108e+06	5412742	706197702	334755496	3.91602e+08	3.85381e+08	420311313	895290978	1187854086	666551704	1106616136	8.77173e+08	491847640	571101116	Peak Found	Peak Found	Peak Found	Peak Found	High	Peak Found	High	High	High	High	High	High	High	High	High	High		Accession_161300
FALSE	High	IsMasterProtein	6717	3	Accession_238322	FALSE	0	10	3	34	3	254	27.6	5.64	147015584	303087416	183234336	145851120	388247328	192124200	145401180	620799445	686992048	668932640	604994876	604262408	707855236	943401880	722053680	807174976	Peak Found	Peak Found	Peak Found	Peak Found	High	High	High	High	High	High	High	High	High	High	High	High		Accession_238322	27.5655
FALSE	High	IsMasterProtein	12086	3	Accession_39761	FALSE	0	30	9	57	8	438	46.6	5.92	351112854	2.8425e+08	213423680	2.72783e+08	229887411	3.83525e+08	394677978	658019954	5.62246e+08	710374523	8.09841e+08	630150427	433987620	816760452	6.19067e+08	550698369	Peak Found	Peak Found	Peak Found	Peak Found	High	High	High	High	High	High	High	High	High	High	High	High		Accession_39761	28.8129
FALSE	High	IsMasterProtein	17029	1	Accession_363555	FALSE	0.001	22	10	49	10	462	50.7	5.4	8.25773e+07	114092193	4.74575e+08	2.38354e+08	4.52769e+08	674937343	198295531	4.27962e+08	491233240	352987116	4.12945e+08	594487178	7.42056e+08	8.14141e+08	7.72952e+08	936495892	High	High	High	High	High	Peak Found	High	High	High	High	High	High	High	High	High	High		Accession_363555	26.7378
FALSE	High	IsMasterProtein	15712	4	Accession_199707	FALSE	0	22	3	31	2	126	12.9	4.78	78555928	8102187	45635954	45919944	101678464	476829536	368384264	1.09214e+09	952793207	487187181	5.59535e+08	7.27572e+08	638543742	996767218	379291968	585432576	High	Peak Found	Peak Found	Peak Found	Peak Found	High	High	High	High	High	High	High	High	High	High	High		Accession_199707	26.645
FALSE	High	IsMasterProtein	6898	1	Accession_382905	FALSE	0	17	8	113	8	381	42	5.19	2.78976e+07	5233105	6.06825e+06		3.23124e+08	639167530	5.14363e+08	1228553247	5.81869e+08	773893319	6.89841e+08	4.51521e+08	4.02011e+08	918057061	3.81061e+08	5.79596e+08	Peak Found	Peak Found	Peak Found	Peak Found	High	High	High	High	High	High	High	High	High	High	High	High		Accession_382905	25.1874
FALSE	High	IsMasterProtein	11153	1	Accession_343245	FALSE	0	34	9	62	9	322	34.8	6	6.08112e+07	78949366	37777024	7.08678e+07	2.58854e+08	466696422	175062809	774390068	737437832	811821682	7.03486e+08	6.61113e+08	830189630	1020454400	448329252	4.1072e+08	Peak Found	Peak Found	Peak Found	Peak Found	High	High	High	High	High	High	High	High	High	High	High	High		Accession_343245	26.2764
FALSE	High	IsMasterProtein	4621	1	Accession_178498	FALSE	0	18	8	24	7	465	49.9	5.58	655944434	6.99115e+08	900881088	6.61759e+08	426927280	5.64788e+08	6.07579e+08	3.4642e+08	3.97227e+08	420956135	4.37381e+08	3.1292e+08	2.44456e+08	3.72133e+08	392665556	4.56179e+08	Peak Found	Peak Found	Peak Found	Peak Found	Peak Found	High	High	High	High	High	High	High	High	High	High	High		Accession_178498	29.699
FALSE	High	IsMasterProtein	26625	1	Accession_214698	FALSE	0.001	23	6	23	6	295	31.5	7.5	328090416	163900656	1.69972e+08	283370212	3.42242e+08	455929092	5.75672e+08	639408334	5.11845e+08	5.38039e+08	6.02851e+08	5.33785e+08	597142656	6.43878e+08	5.14961e+08	693937964	Peak Found	Peak Found	Peak Found	Peak Found	Peak Found	High	High	High	High	High	High	High	High	High	High	High		Accession_214698	28.716
FALSE	High	IsMasterProtein	13527	1	Accession_225274	FALSE	0	71	4	59	4	94	10.3	4.75	502992786	4.65248e+08	2.65607e+08	2.20799e+08	304141812	504719882	4.68493e+08	9.74309e+08	1.17288e+09	773932876	7.1628e+08	329743230	2.85869e+08	350340356	81993853	73827468	High	High	High	High	High	High	High	High	High	High	High	High	High	High	High	High		Accession_225274	29.3269
FALSE	High	IsMasterProtein	27518	2	Accession_394043	FALSE	0	41	8	32	7	174	18.8	10.35	4.56927e+08	483236928	4.71838e+08	408067788	309255985	433460472	378197426	491789084	6.43423e+08	5.98731e+08	654912128	4.76185e+08	278103038	7.6058e+08	318702504	459925632	Peak Found	Peak Found	Peak Found	Peak Found	High	High	High	High	High	Peak Found	High	High	High	High	High	High		Accession_394043	29.1818
FALSE	High	IsMasterProtein	9078	19	Accession_313190	FALSE	0	27	12	83	11	508	55.7	6.32	99017016	9.20795e+07	8.63246e+07	7.90639e+07	3.2115e+08	8.00966e+08	7.27305e+08	5.38707e+08	3.84826e+08	5.84194e+08	3.66238e+08	9.48637e+08	4.85164e+08	7.22422e+08	6.73838e+08	481514233	Peak Found	Peak Found	Peak Found	Peak Found	High	High	High	High	High	High	High	High	High	High	High	High		Accession_313190	26.9828
FALSE	High	IsMasterProtein	4167	1	Accession_154511	FALSE	0	28	14	83	14	475	52.3	6.4	6.37489e+07	3.49303e+07	3.00845e+08	4.9875e+07	1.33497e+08	5.16899e+08	6.15768e+08	7.72719e+08	6.14532e+08	6.21761e+08	5.19756e+08	5.71403e+08	8.39486e+08	7.19488e+08	5.76304e+08	4.20222e+08	Peak Found	Peak Found	Peak Found	Peak Found	Peak Found	High	High	High	High	High	High	High	High	High	High	High		Accession_154511	26.3447
FALSE	High	IsMasterProtein	17327	1	Accession_85182	FALSE	0	10	3	82	3	429	46.4	4.07	5.96819e+08	3.28121e+08	2.75403e+08	3.09824e+08	3.8133e+08	8.02712e+08	8.76203e+08	919543045	4.76466e+08	6.32688e+08	7.93676e+08	1.16547e+08	2.48343e+08	2.19596e+08	1.7294e+08	2.15226e+08	High	High	High	High	High	High	High	High	High	High	High	High	High	High	Peak Found	High		Accession_85182	29.5652
FALSE	High	IsMasterProtein	18632	1	Accession_401089	FALSE	0.001	43	6	20	5	98	10.6	5.27	182708352	141979664	95043314	116545508	201715713	700208655	309894640	9.87107e+08	1236898686	5.59824e+08	495620661	7.3018e+08	82116798	762784294	374241975	160758730	Peak Found	Peak Found	Peak Found	Peak Found	High	High	High	High	High	High	High	High	Peak Found	Peak Found	Peak Found	Peak Found		Accession_401089	27.8797
FALSE	High	IsMasterProtein	28371	1	Accession_302772	FALSE	0.001	24	5	15	5	233	26.3	5.38	2.01152e+08	214493788	6.79907e+08	187138024	543414316	566120664	404002840	8.8492e+08	902745923	8.56364e+08	804950560	177404918	248861070	151900783	169759602	75428078	Peak Found	Peak Found	Peak Found	Peak Found	High	High	High	High	High	High	High	Peak Found	High	High	Peak Found	Peak Found		Accession_302772	28.0168
FALSE	High	IsMasterProtein	24628	2	Accession_399439	FALSE	0	20	7	29	4	346	39.6	6.47	27846313	1.511e+07	13776727	7.30943e+07	132481600	58322948	54912520	246726274	269918906	290859584	2.35118e+08	473081560	329890894	516427512	2064843486	2234010892	Peak Found	Peak Found	Peak Found	Peak Found	Peak Found	Peak Found	Peak Found	High	High	High	High	Peak Found	High	High	High	High		Accession_399439	25.1644
FALSE	High	IsMasterProtein	21734	1	Accession_39764	FALSE	0	10	2	25	2	176	18.1	8.97	83812366		31344514	29378882	316105138	2.08711e+08	1.16556e+08	973434880	735103620	843734344	944659888	385610692	649038904	809796703	287171278	358262316	High	Not Found	High	Peak Found	High	Peak Found	High	High	High	High	High	High	High	High	High	High		Accession_39764	26.7429
FALSE	High	IsMasterProtein	23395	28	Accession_394011	FALSE	0	14	11	75	7	744	80.8	5.29	5.56375e+08	1.24537e+08	2005466	14554786	2.12712e+08	8.15397e+07	57494308	1.16716e+09	836825038	614526079	482012495	3.50972e+08	265939034	1182726347	166009589	7.16459e+08	Peak Found	Peak Found	Peak Found	Peak Found	Peak Found	Peak Found	Peak Found	High	High	High	High	High	High	High	High	High		Accession_394011	29.4589
FALSE	High	IsMasterProtein	1578	5	Accession_167896	FALSE	0	8	4	67	2	641	69.6	6.29	996162736	1107439007	1.16e+09	1088364025	3.02372e+07	548798781	5.22446e+08	309380826	149331926	6.95048e+07	104470200	78823766	61429808	200006894	495834261	434755180	High	High	High	High	Peak Found	High	Peak Found	High	High	High	High	High	High	High	High	High		Accession_167896	30.2983
FALSE	High	IsMasterProtein	6235	1	Accession_29238	FALSE	0.001	48	3	41	3	98	10.5	5.25	3.19405e+08	389820912	376396032	4.03071e+08	371967328	4.51296e+08	457433064	583078434	6.1017e+08	4.63721e+08	529590924	2.52146e+08	305621692	3.9821e+08	423841906	422926139	High	High	High	High	High	High	High	High	High	High	High	High	High	High	High	High		Accession_29238	28.671
FALSE	High	IsMasterProtein	15459	1	Accession_101176	FALSE	0.001	2	1	17	1	618	66.4	5.31	42745768	40589408	33687644	40154700	585013312	402475904	379826208	473085184	563068608	581961216	659488192	679692928	780090304	499030944	370627488	375212480	Peak Found	Peak Found	Peak Found	Peak Found	High	High	High	High	High	High	High	High	High	High	High	High		Accession_101176	25.7829
FALSE	High	IsMasterProtein	13685	2	Accession_58965	FALSE	0	22	8	64	8	388	43.8	5.25	239196063	2.20016e+08	3.23231e+08	84558616	4.27437e+08	773087937	703419256	835171267	980444364	510436932	575043530	4.39702e+07	109147846	168116491	22610566	88338355	High	High	High	High	High	High	High	High	High	High	High	Peak Found	High	High	High	Peak Found		Accession_58965	28.262
FALSE	High	IsMasterProtein	16562	3	Accession_273089	FALSE	0	19	14	74	9	857	93.5	4.31	2.13662e+08	8.86543e+07	1.7933e+08	1.78242e+08	2.47106e+08	3.02244e+08	2.65199e+08	444354018	3.90898e+08	4.40617e+08	432734369	559795964	5.41834e+08	7.38486e+08	6.44405e+08	4.93101e+08	High	Peak Found	Peak Found	High	Peak Found	High	High	High	High	High	High	High	High	High	High	High		Accession_273089	28.1067
FALSE	High	IsMasterProtein	18743	1	Accession_264386	FALSE	0.001	10	5	37	5	524	57.7	5.3	117083836	341822096	119194228	190461004	3.01091e+08	3.77203e+08	4.13622e+08	5.25165e+08	4.73512e+08	400295389	426313155	4.10126e+08	2.51407e+08	538322380	678246964	548074103	Peak Found	High	High	Peak Found	High	High	High	High	High	High	High	High	High	High	High	High		Accession_264386	27.2385
FALSE	High	IsMasterProtein	18468	1	Accession_307887	FALSE	0	18	13	129	10	925	102.5	5.21	2.5614e+08	324703992	158100704	2.74381e+08	2.30835e+08	3.93342e+08	346719834	4.69463e+08	664409000	5.15971e+08	5.21323e+08	3.36877e+08	2.19213e+08	343881855	619615941	4.30962e+08	High	High	High	High	High	High	High	High	High	High	High	High	High	High	High	High		Accession_307887	28.3625
FALSE	High	IsMasterProtein	22550	1	Accession_273764	FALSE	0	11	12	104	8	1194	131	5.82	89360346	4.13436e+07	30638980	2.52375e+07	189085314	3.1577e+08	2.54627e+08	5.96738e+08	679019295	7.29769e+08	6.14859e+08	4.74838e+08	4.29216e+08	7.47395e+08	3.418e+08	3.05025e+08	Peak Found	Peak Found	Peak Found	Peak Found	High	High	High	High	High	High	High	High	High	High	High	High		Accession_273764	26.8377
[truncated: 12,171 more rows]
[truncated: 32 more columns]
