# Supplementary material for: Metaproteomics reveals enzymatic strategies deployed by anaerobic microbiomes to maintain lignocellulose deconstruction at high solids
Source: Nat Commun. 2022 Jul 5;13:3870. doi: 10.1038/s41467-022-31433-x (PMC9256739; doi:10.1038/s41467-022-31433-x)
Supplement: Supplementary file 7 — Supplementary Data 4 [file 41467_2022_31433_MOESM7_ESM.xlsx]

## Sheet: Supplementary Data 4
All proteins identified and quantified in the Substrate bound (SB) fraction
General Protein Metrics																Raw Protein Abundances																MS/MS information																	Normalized Protein Abundances
Checked	Protein FDR Confidence: MS Amanda 2.0	Master	Protein Group IDs	# ProteinsinProteinGrp	Accession	Contaminant	Exp. q-value: MS Amanda 2.0	Coverage [%]	# Peptides	# PSMs	# Protein Unique Peptides	# Unique Peptides	# AAs	MW [kDa]	calc. pI	SB_30gL-1	SB_30gL-2	SB_30gL-3	SB_30gL-4	SB_75gL-1	SB_75gL-2	SB_75gL-3	SB_120gL-1	SB_120gL-2	SB_120gL-3	SB_120gL-4	SB_150gL-1	SB_150gL-2	SB_150gL-3	SB_150gL-4	SB_150gL-5	SB_30gL-1	SB_30gL-2	SB_30gL-3	SB_30gL-4	SB_75gL-1	SB_75gL-2	SB_75gL-3	SB_120gL-1	SB_120gL-2	SB_120gL-3	SB_120gL-4	SB_150gL-1	SB_150gL-2	SB_150gL-3	SB_150gL-4	SB_150gL-5		Row_ID
FALSE	High	IsMasterProtein	15077	1	Accession_124026	FALSE	0.002	2	1	7	1	1	672	74.3	5.34					5.2919e+06	129098696	103572048	790475768	519577426	964593667	1608774150	940314450	2107470478	10361634	2502568884	2544067720	Not Found	Not Found	Not Found	Not Found	Peak Found	Peak Found	Peak Found	High	High	Peak Found	High	High	Peak Found	Peak Found	Peak Found	High		Accession_124026
FALSE	High	IsMasterProtein	21135	1	Accession_218187	FALSE	0	33	3	71	3	3	129	14.1	5.99					34924065	3.53542e+07	33875607	8.16376e+08	5.52047e+08	7.20343e+08	1624351124	1.08835e+09	1.383e+09	1.17083e+09	2062443208	1376455882	Not Found	Not Found	Not Found	Not Found	High	Peak Found	Peak Found	High	High	High	High	High	High	High	High	High		Accession_218187
FALSE	High	IsMasterProtein	9490	12	Accession_441301	FALSE	0.001	9	3	9	1	2	357	40	6.2				7398670		91447152		1306820992	647516800	1767710976	1811225728	2146167680	4089218048	2.01917e+09	2514343936	1886251136	Not Found	Not Found	Not Found	Peak Found	Not Found	Peak Found	Not Found	Peak Found	Peak Found	High	Peak Found	High	Peak Found	High	High	High		Accession_441301
FALSE	High	IsMasterProtein	14059	1	Accession_158574	FALSE	0.003	13	2	4	2	2	141	15.4	5.83	782903798	1193267664	1083086494	944944534	3.78775e+07	1742035	1.98491e+06			1.36931e+06	6.69939e+06				673200		High	High	Peak Found	High	Peak Found	Peak Found	Peak Found	Not Found	Not Found	Peak Found	Peak Found	Not Found	Not Found	Not Found	Peak Found	Not Found		Accession_158574
FALSE	High	IsMasterProtein	10935	1	Accession_91194	FALSE	0.001	2	1	11	1	1	393	43.3	5.91		948163			222968464	938877232	1430288704	47885149	22182307	4.39686e+06	564763416	26897590	5.02567e+06	47050451	225072800	149843216	Not Found	Peak Found	Not Found	Not Found	High	High	High	High	Peak Found	Peak Found	High	Peak Found	High	High	High	Peak Found		Accession_91194
FALSE	High	IsMasterProtein	6479	1	Accession_316315	FALSE	0.004	3	1	4	1	1	296	32.6	5.54					6.29236e+06	1.26547e+06			367955		6.51928e+06	792280292	588365315	789989936	1216039852	738513608	Not Found	Not Found	Not Found	Not Found	Peak Found	Peak Found	Not Found	Not Found	Peak Found	Not Found	Peak Found	High	Peak Found	High	High	High		Accession_316315
FALSE	High	IsMasterProtein	4978	1	Accession_474928	FALSE	0	11	2	15	2	2	287	30.4	5.06		6.33734e+06			3.38956e+06	11122456	3.15786e+06	1.43841e+09	7.31766e+08	1526863144	1.12095e+08	1.28398e+09	2.59944e+09	2.82734e+07	1045397782	8.02717e+08	Not Found	Peak Found	Not Found	Not Found	Peak Found	Peak Found	Peak Found	High	Peak Found	High	High	High	High	High	High	High		Accession_474928
FALSE	High	IsMasterProtein	192	3	Accession_67208	FALSE	0.001	8	3	7	1	1	349	38.4	5.31					109226384	3.55935e+08	585739328	10794246	13813791	8679692	129580246	19470842	54931608	22087830	18412800	60216382	Not Found	Not Found	Not Found	Not Found	Peak Found	Peak Found	Peak Found	Peak Found	Peak Found	Peak Found	Peak Found	High	Peak Found	High	High	High		Accession_67208
FALSE	High	IsMasterProtein	7632	1	Accession_389088	FALSE	0.002	3	2	5	1	2	767	84.6	5.48	1.02014e+09	1338899661	909969816	8.54214e+08		14300635					4343325	44911324	3.17865e+07	143949	1.59054e+06	554351	Peak Found	High	High	High	Not Found	Peak Found	Not Found	Not Found	Not Found	Not Found	Peak Found	Peak Found	Peak Found	Peak Found	Peak Found	Peak Found		Accession_389088
FALSE	High	IsMasterProtein	20157	1	Accession_83643	FALSE	0.002	15	3	6	3	3	192	21.5	6.42					47652508	7.12252e+07	91224186	183524674	175087400	198657088	252407042				41935796	71195665	Not Found	Not Found	Not Found	Not Found	Peak Found	Peak Found	Peak Found	High	High	High	Peak Found	Not Found	Not Found	Not Found	High	High		Accession_83643
FALSE	High	IsMasterProtein	9573	1	Accession_174710	FALSE	0	28	4	49	4	4	207	22.1	5.08	476596	170803	104843	488861	1.51711e+06	2.71148e+07	5837096	2.72226e+07	8.03375e+07	1.88927e+07	32048926	2.22893e+08	369799928	466210389	426290481	242553398	Peak Found	Peak Found	Peak Found	Peak Found	High	Peak Found	High	High	High	High	High	High	High	High	High	High		Accession_174710
FALSE	High	IsMasterProtein	12089	1	Accession_249433	FALSE	0.001	18	4	13	4	4	145	17.4	5.41	3148761908	3659194472	4040922678	3070316672	128571904	422414736	3.88106e+08	19088093	10890688	20332218	20792208		15839005		5.36855e+06	2.6862e+06	High	High	High	High	Peak Found	Peak Found	Peak Found	Peak Found	Peak Found	Peak Found	High	Not Found	Peak Found	Not Found	Peak Found	Peak Found		Accession_249433
FALSE	High	IsMasterProtein	4272	1	Accession_253879	FALSE	0	16	5	17	5	5	384	41.1	4.69	5.83607e+06	8.17241e+06	7117380	837647	1.42868e+07	6.47065e+07	8.94535e+07	2.71554e+09	1.89665e+09	2.37863e+09	2901337686	3.80956e+09	5.50304e+09	1.98846e+07	3892643246	3.8744e+09	Peak Found	Peak Found	Peak Found	Peak Found	Peak Found	Peak Found	Peak Found	High	High	Peak Found	High	High	High	High	High	High		Accession_253879
FALSE	High	IsMasterProtein	8147	1	Accession_477744	FALSE	0.001	10	4	8	2	2	508	54.8	5.44					29935946	77135768	55161920	222223640	185737998	260746670	523008480	174984208	373857098	428579936	696501248	548649088	High	Not Found	Not Found	High	Peak Found	Peak Found	Peak Found	Peak Found	Peak Found	Peak Found	High	High	Peak Found	High	Peak Found	Peak Found		Accession_477744
FALSE	High	IsMasterProtein	16756	4	Accession_367387	FALSE	0.001	4	3	6	0	3	824	94.8	5.99					142551088	2.39211e+08	319458656	79507424	7.31286e+07	108948760	532027264	1.61889e+08	201278880	1.22441e+08	445365214	526497285	Not Found	Not Found	Not Found	Not Found	Peak Found	Peak Found	Peak Found	Peak Found	Peak Found	Peak Found	Peak Found	Peak Found	High	High	High	High		Accession_367387
FALSE	High	IsMasterProtein	14015	1	Accession_409442	FALSE	0	19	3	29	3	3	157	18.1	3.81					38886956	114871680	111354272	3.16297e+08	200252255	202652496	4.35397e+08	3.19541e+08	3.76155e+08	3.69954e+08	6.88949e+08	512432856	Not Found	Not Found	Peak Found	Not Found	High	Peak Found	High	High	High	High	High	High	High	High	High	High		Accession_409442
FALSE	High	IsMasterProtein	3191	35	Accession_51549	FALSE	0	38	5	71	0	4	104	11.8	9.82	5928577				1.18392e+07	4.83135e+07	3.821e+07	3.84119e+08	2.94462e+08	3.59763e+08	511035062	4.87909e+08	8.41025e+08	5.48917e+08	8.41226e+08	4.85592e+08	Peak Found	Not Found	Not Found	Not Found	Peak Found	High	High	High	High	High	High	High	High	High	High	High		Accession_51549
FALSE	High	IsMasterProtein	15064	4	Accession_189809	FALSE	0	41	12	687	3	3	370	41.8	6.76	1.34504e+06	1.26455e+06	102077	146583	1.09485e+07	38500601	1.21155e+07	6.92781e+07	1.42056e+08	3.58891e+07	2.91047e+08	1.38719e+08	1.48269e+08	6.10729e+08	1.11149e+09	1.27048e+09	Peak Found	Peak Found	Peak Found	Peak Found	Peak Found	High	High	High	High	Peak Found	High	High	High	High	High	High		Accession_189809
FALSE	High	IsMasterProtein	5067	1	Accession_436746	FALSE	0	26	4	39	4	4	160	17.9	5.1					1.56628e+06	175092913	161191376	4.78489e+08	3.39267e+08	4.03818e+08	5.25988e+08	4.97212e+08	821513202	1.29265e+08	3.95268e+08	357391376	Peak Found	Peak Found	Peak Found	Peak Found	Peak Found	High	High	High	High	High	High	High	High	High	High	High		Accession_436746
FALSE	High	IsMasterProtein	8884	1	Accession_110120	FALSE	0.003	3	1	3	1	1	502	57.1	4.69	354448283	1116497312	1081798400	1172134796	5529126	18382468	11478230			9.06793e+06		5.79989e+07				48782076	Peak Found	High	High	High	Peak Found	Peak Found	Peak Found	Not Found	Not Found	Peak Found	Not Found	Peak Found	Not Found	Not Found	Not Found	Peak Found		Accession_110120
FALSE	High	IsMasterProtein	19483	3	Accession_256491	FALSE	0	8	4	86	1	1	482	52.9	4.6	171632844	1.29428e+09	3.75186e+08	6.03793e+08				7.84637e+08	2.06083e+08	5.79202e+08	749832148	6760813	7.90108e+08	6.91004e+07	1.10681e+08	208583815	High	High	High	High	Not Found	Not Found	Not Found	High	High	High	High	High	High	High	High	High		Accession_256491
FALSE	High	IsMasterProtein	15579	2	Accession_403259	FALSE	0.001	1	1	15	0	1	648	70.2	5.02	1.00244e+07		799636		1.38343e+07	2.59761e+07	41476775	416033984	478335680	302073302	1441357200	498874955	523291836	435111008	2868821920	1.88741e+09	Peak Found	Not Found	Peak Found	Not Found	Peak Found	High	Peak Found	Peak Found	High	High	High	High	High	High	High	Peak Found		Accession_403259
FALSE	High	IsMasterProtein	15305	1	Accession_172822	FALSE	0.003	2	1	5	1	1	420	45.5	5.36	23554314					77986248	47841660	45181568	37554020	70352456	73483048	795627520	974703296	597546236	1787659264	1267810048	Peak Found	Not Found	Not Found	Not Found	Not Found	Peak Found	Peak Found	Peak Found	Peak Found	Peak Found	High	High	Peak Found	High	High	High		Accession_172822
FALSE	High	IsMasterProtein	2542	1	Accession_229758	FALSE	0.001	20	3	12	3	3	188	20.7	8.02	2.58223e+08	388128930	303104368	2.79477e+08													High	High	High	High	Not Found	Not Found	Not Found	Not Found	Not Found	Not Found	Not Found	Not Found	Not Found	Not Found	Not Found	Not Found		Accession_229758
FALSE	High	IsMasterProtein	11432	1	Accession_288832	FALSE	0.001	20	2	6	2	2	148	17.4	4.49	3.25828e+08	4.97686e+08	4.98918e+08	3.46711e+08						62008632	68918344				87461192		High	High	Peak Found	High	Not Found	Not Found	Not Found	Not Found	Not Found	Peak Found	Peak Found	Not Found	Not Found	Not Found	Peak Found	Not Found		Accession_288832
FALSE	High	IsMasterProtein	21178	1	Accession_436749	FALSE	0	21	8	229	4	4	430	48.5	4.59	18956438	2.37964e+06	2598561	4.06281e+06	1.22308e+08	3.96409e+08	3.27879e+08	1.96801e+09	1.93561e+09	2.07991e+09	2.64137e+09	3.59995e+09	4.57459e+09	3.58983e+09	2.87184e+09	1.85504e+09	Peak Found	Peak Found	Peak Found	Peak Found	High	High	High	High	High	High	High	High	High	High	High	High		Accession_436749
FALSE	High	IsMasterProtein	19631	3	Accession_149750	FALSE	0	62	31	304	5	5	542	57.8	4.89	1.10874e+07	4.22928e+06	1.64013e+07	317725	61180679	125875401	2.4142e+08	1.77951e+09	1.90441e+09	1.93389e+09	1.97101e+09	3.63713e+09	3.65612e+09	880159584	3.85085e+09	3.36326e+09	Peak Found	Peak Found	Peak Found	Peak Found	Peak Found	Peak Found	Peak Found	High	High	High	High	High	High	High	High	High		Accession_149750
FALSE	High	IsMasterProtein	12262	2	Accession_204894	FALSE	0	43	5	92	0	2	91	9.6	9.79		3.46048e+06	1.01378e+08		495785			1160193920	1085899264	1437512960	2042041872	2482450944	3633788160	2820619	3995656640	3609928000	Peak Found	Peak Found	Peak Found	Peak Found	Peak Found	Not Found	Peak Found	High	Peak Found	High	High	High	High	High	High	High		Accession_204894
FALSE	High	IsMasterProtein	2494	1	Accession_320733	FALSE	0.002	4	1	6	1	1	260	29.8	6.79					70856096	262137104		244077296	141183552	258837168	471359552	102672568	238982048		293653856	175729216	Peak Found	Peak Found	Peak Found	Peak Found	Peak Found	Peak Found	Peak Found	Peak Found	Peak Found	Peak Found	High	Peak Found	High	High	High	High		Accession_320733
FALSE	High	IsMasterProtein	21041	3	Accession_310734	FALSE	0.001	4	1	7	0	1	276	31.1	5.41	4.25233e+06	5.67644e+06	3.95664e+06	4519072				68052056	45516016	6.80397e+07	93776824	1261015296	3035378944	1226662016	9557417984	6467820544	Peak Found	Peak Found	Peak Found	Peak Found	Not Found	Not Found	Not Found	High	High	High	High	High	High	Peak Found	Peak Found	Peak Found		Accession_310734
FALSE	High	IsMasterProtein	18420	1	Accession_10080	FALSE	0.003	6	2	4	2	2	452	52.9	9.42	222882	221900	8.13223e+06	5.08821e+06	929999	4.60009e+07	5.59784e+07	1.18461e+09	59531158	1.34542e+09	1250928822	80052386	2872807912	112111102	1.44106e+09	943400808	Peak Found	Peak Found	Peak Found	Peak Found	Peak Found	Peak Found	Peak Found	High	High	Peak Found	Peak Found	Peak Found	Peak Found	Peak Found	High	Peak Found		Accession_10080
FALSE	High	IsMasterProtein	21575	1	Accession_203855	FALSE	0.002	5	1	7	1	1	146	15.9	8.37					25210532	336081964	4.28252e+06	1.35983e+08	143567218	285820592	192882277	495960704	613973588	359125312	626599623	2.58776e+08	Peak Found	Peak Found	Not Found	Peak Found	Peak Found	Peak Found	Peak Found	High	High	High	Peak Found	High	High	High	High	Peak Found		Accession_203855
FALSE	High	IsMasterProtein	17587	1	Accession_184920	FALSE	0	17	5	32	4	4	204	22	4.98	2.15748e+06			89665.8	1.15714e+06	1.42938e+08	164756820	1.37801e+08	1.3561e+08	1.41106e+08	2.36324e+08	2.70816e+08	3.14798e+08	2.6633e+08	354662985	1.95632e+08	Peak Found	Not Found	Not Found	Peak Found	Peak Found	Peak Found	Peak Found	High	Peak Found	High	High	High	High	High	High	High		Accession_184920
FALSE	High	IsMasterProtein	17757	1	Accession_285220	FALSE	0	17	6	27	6	6	485	55.7	6.98	122973684	264707080	214300813	172526342				1.86748e+06	1.68614e+06					98530.5	3379990		High	High	High	High	Not Found	Peak Found	Peak Found	Peak Found	Peak Found	Not Found	Peak Found	Not Found	Peak Found	Peak Found	Peak Found	Peak Found		Accession_285220
FALSE	High	IsMasterProtein	5928	1	Accession_338620	FALSE	0.002	4	1	7	1	1	221	24.9	6.24	296551840	2.04381e+08	692242240	5.03717e+08	84709772	241473648	265485696							48815992	98208552	107399944	High	High	Peak Found	Peak Found	Peak Found	Peak Found	Peak Found	Peak Found	Peak Found	High	High	Peak Found	High	High	High	Peak Found		Accession_338620
FALSE	High	IsMasterProtein	3925	1	Accession_2787	FALSE	0.001	12	3	11	3	3	354	39.6	5.43	623188422	821844372	1178857160	624866440	2.67162e+08	189071941	1.76611e+08				25988622		78235376	44728880		50605004	High	High	High	High	Peak Found	Peak Found	Peak Found	Not Found	Not Found	Not Found	Peak Found	Not Found	Peak Found	Peak Found	Not Found	Peak Found		Accession_2787
FALSE	High	IsMasterProtein	17990	1	Accession_97194	FALSE	0	3	1	16	1	1	229	26.1	5.53	299931		6.85658e+06	406592	2.01711e+07	2.47262e+06	9596751	3.24595e+07	4.30224e+07	7.02222e+07	6.08326e+07	446092511	6.48978e+08	4.18938e+08	6.84618e+08	4.84766e+08	Peak Found	Not Found	Peak Found	Peak Found	Peak Found	Peak Found	Peak Found	Peak Found	High	Peak Found	Peak Found	High	High	High	High	High		Accession_97194
FALSE	High	IsMasterProtein	17804	2	Accession_172870	FALSE	0	41	6	78	5	6	181	20.5	8.29	13165203			5.79688e+06	1.26264e+08	2.68242e+08	2.12976e+08	1.10406e+09	6.73012e+08	1062161755	1.08059e+09	1163472232	2.19889e+09	1.60742e+09	1.32494e+09	9.75289e+08	Peak Found	Not Found	Not Found	Peak Found	High	High	High	High	High	High	High	High	High	High	High	High		Accession_172870
FALSE	High	IsMasterProtein	10507	6	Accession_172794	FALSE	0	17	5	121	4	4	419	44.2	7.08				1.6219e+06	9.28315e+06	4.59154e+07	5.25334e+07	1.60296e+08	7.802e+07	1.12041e+08	3.60383e+08	2.25158e+08	4.4993e+08	2.21092e+08	5.64193e+08	2.74855e+08	Not Found	Not Found	Not Found	Peak Found	Peak Found	High	Peak Found	High	High	High	High	High	High	High	High	High		Accession_172794
FALSE	High	IsMasterProtein	3871	1	Accession_78827	FALSE	0	29	3	17	3	3	119	14.1	10.78	231353956	346968672	345957650	214587452		1.46391e+07	11177475	319309			2.99174e+06					197270	High	High	High	High	Not Found	Peak Found	Peak Found	Peak Found	Not Found	Not Found	Peak Found	Not Found	Not Found	Not Found	Not Found	Peak Found		Accession_78827
FALSE	High	IsMasterProtein	3817	1	Accession_198701	FALSE	0.001	5	3	6	2	2	766	82.9	5.2								26549280	37812168	74132744	82312704	849317120	1185786496		2337606912	2459684352	Not Found	High	High	High	Not Found	Not Found	Not Found	Peak Found	Peak Found	High	Peak Found	Peak Found	Peak Found	Not Found	Peak Found	Peak Found		Accession_198701
FALSE	High	IsMasterProtein	20623	4	Accession_51531	FALSE	0	59	7	99	4	5	167	17.4	10.36	4621060			390733		392475	102596	1.96939e+08	2.01258e+08	1.56734e+08	242202386	3.36183e+08	459443203	216985890	4.69155e+08	3.27637e+08	Peak Found	Not Found	Not Found	Peak Found	Peak Found	Peak Found	Peak Found	High	High	High	High	High	High	High	High	High		Accession_51531
FALSE	High	IsMasterProtein	21302	1	Accession_214741	FALSE	0.007	2	1	3	1	1	411	46.5	6.23	163089088	203320720	386021344	294399040							2.23499e+06		14512318				Peak Found	High	High	High	Not Found	Not Found	Not Found	Not Found	Not Found	Not Found	Peak Found	Not Found	Peak Found	Not Found	Not Found	Not Found		Accession_214741
FALSE	High	IsMasterProtein	15183	2	Accession_357088	FALSE	0	39	14	612	9	9	436	49.4	4.39	4.30977e+07	1.08176e+08	7.42597e+07	3.50246e+07	3.52056e+08	8.02095e+09	1.05881e+10	1.71921e+10	1.48839e+10	1.72378e+10	1.86243e+10	2.39538e+10	3.54083e+10	8.63071e+09	1.47747e+10	1.10402e+10	High	High	Peak Found	Peak Found	High	High	High	High	High	High	High	High	High	High	High	High		Accession_357088
FALSE	High	IsMasterProtein	7537	1	Accession_129221	FALSE	0	16	3	24	3	3	229	25.7	6.39					3.07167e+06		1.48325e+07	115587072	79657765	100989894	207469399	177453178	274150472	258391584	284408844	174350991	Not Found	Not Found	Not Found	Not Found	Peak Found	Not Found	Peak Found	High	High	High	High	High	High	High	High	High		Accession_129221
FALSE	High	IsMasterProtein	2883	1	Accession_78832	FALSE	0	58	4	38	4	4	89	10	4.81	1.86948e+08	1.65161e+09	1.27663e+09	9.27745e+08	5239910	1.05831e+06	2.38103e+06	2.42498e+06			19590814				3.65256e+06	5.30601e+06	High	High	High	High	High	Peak Found	Peak Found	Peak Found	Not Found	Not Found	Peak Found	Not Found	Not Found	Not Found	Peak Found	Peak Found		Accession_78832
FALSE	High	IsMasterProtein	15454	1	Accession_356382	FALSE	0.001	39	3	6	3	3	90	10	6.54	46430984	186163600	261387080	470565088					4.10965e+06			5.06884e+06					Peak Found	High	High	High	Not Found	Not Found	Not Found	Not Found	Peak Found	Not Found	Not Found	Peak Found	Not Found	Not Found	Not Found	Not Found		Accession_356382
FALSE	High	IsMasterProtein	2246	7	Accession_13071	FALSE	0.001	17	3	10	1	2	185	21.1	8.16	3.11638e+08	867419064	6.02157e+08	5.34223e+08	1.60989e+06			127460672	107012630	122922052	251598352	9.71125e+07	1.30531e+08	9.8873e+07	1.38255e+08	1.52488e+08	High	High	Peak Found	High	Peak Found	Not Found	Not Found	Peak Found	Peak Found	Peak Found	High	Peak Found	Peak Found	High	Peak Found	Peak Found		Accession_13071
FALSE	High	IsMasterProtein	10482	4	Accession_326063	FALSE	0	31	4	25	2	3	155	17.5	4.64	3.45684e+06		5.29342e+06	3207796	3.4677e+06	11253167	9.74508e+06	3.20225e+07	2.88528e+07	13296736	1.91099e+07	8.20065e+08	1518226308	6.44174e+08	1.8313e+09	1.60364e+09	Peak Found	Not Found	Peak Found	Peak Found	Peak Found	Peak Found	Peak Found	High	Peak Found	Peak Found	High	High	High	High	High	High		Accession_326063
FALSE	High	IsMasterProtein	5468	1	Accession_435276	FALSE	0.002	19	3	5	3	3	182	20.2	9.1	137932000	228401584	282167008	136784688		187482368	118436272										Peak Found	High	High	High	Peak Found	High	Peak Found	Peak Found	Peak Found	Peak Found	Peak Found	Peak Found	Peak Found	High	Peak Found	Peak Found		Accession_435276
FALSE	High	IsMasterProtein	3476	7	Accession_1538	FALSE	0	15	7	118	0	2	470	52.9	7.12	2.44049e+08	387502421	4.59353e+08	4.809e+08				74871247	8.57319e+07	116454208	67592744		4.64269e+07				Peak Found	High	Peak Found	Peak Found	Not Found	Not Found	Not Found	High	High	High	Peak Found	Not Found	High	Not Found	Not Found	Not Found		Accession_1538
FALSE	High	IsMasterProtein	5884	1	Accession_41354	FALSE	0	62	22	557	2	2	401	43.9	5.29					45854261	2.55314e+07	19838908	42532688	37424912	142136758	106048632	196248748	414892672	42320296	691536496	504277936	Peak Found	Not Found	Not Found	Not Found	High	Peak Found	Peak Found	Peak Found	Peak Found	Peak Found	High	Peak Found	High	High	Peak Found	High		Accession_41354
FALSE	High	IsMasterProtein	21818	1	Accession_78103	FALSE	0.002	3	1	6	1	1	325	36.2	8.07	161201536	299838400	286838016	222542784	7120606	9300522	5.82556e+06										High	High	High	High	Peak Found	Peak Found	Peak Found	Not Found	Not Found	Not Found	Not Found	Not Found	Not Found	Not Found	Not Found	Not Found		Accession_78103
FALSE	High	IsMasterProtein	7594	2	Accession_51548	FALSE	0	20	4	34	3	4	211	23	10.36	7.66512e+06				4.27045e+07	102675384	86024320	2.60454e+08	172230990	194934296	326106720	219424112	564939808	2.76197e+08	503101680	349566968	Peak Found	Peak Found	Peak Found	Peak Found	Peak Found	High	High	High	High	High	High	High	High	High	High	High		Accession_51548
FALSE	High	IsMasterProtein	9904	85	Accession_257756	FALSE	0	14	7	61	2	3	604	66.6	6.7	598826231	874472748	210084144	271763814			1.47187e+06	7.19737e+06	6.0766e+06	4.12207e+06	12768770	6118012		3.00035e+06	5938910	5178448	High	High	High	High	Not Found	Not Found	Peak Found	High	Peak Found	High	High	Peak Found	Not Found	Peak Found	High	High		Accession_257756
FALSE	High	IsMasterProtein	11207	21	Accession_463976	FALSE	0.001	10	2	11	1	1	204	22.6	5.27	1.62415e+08	296158152	223214447	1.75479e+08		920235											High	High	High	High	Not Found	Peak Found	Not Found	Not Found	Not Found	Not Found	Not Found	Not Found	Not Found	Not Found	Not Found	Not Found		Accession_463976
FALSE	High	IsMasterProtein	105	1	Accession_9056	FALSE	0	20	2	17	2	2	149	15.3	8.5					3.00321e+06			61610721	3.44044e+07	35113424	84159910	7.68927e+07	139076352	1.16204e+08	175703214	150760296	Not Found	Not Found	Not Found	Not Found	Peak Found	Not Found	Not Found	High	High	High	High	High	High	High	High	High		Accession_9056
FALSE	High	IsMasterProtein	18907	8	Accession_51534	FALSE	0	61	8	79	6	7	132	14.7	9.57	8695982		2.096e+06	916145	6.2152e+07	112960946	9.18227e+07	5.62302e+08	4.54891e+08	4.98597e+08	9.04058e+08	6.96342e+08	1152804568	408158348	1.02238e+09	5.81014e+08	Peak Found	Peak Found	Peak Found	Peak Found	High	High	Peak Found	High	High	High	High	High	High	High	High	High		Accession_51534
FALSE	High	IsMasterProtein	6943	8	Accession_435985	FALSE	0	5	2	17	0	2	361	37.2	9.52	364591					107750452	8.43121e+07	139097513	8.47272e+07	125304197	254574196	159010853	311320864	122549905	279012945	1.41399e+08	Peak Found	Not Found	Not Found	Not Found	Not Found	High	Peak Found	High	High	High	High	High	High	High	High	High		Accession_435985
FALSE	High	IsMasterProtein	3222	1	Accession_263458	FALSE	0	35	5	39	5	5	154	17.4	5.06	2.34773e+08	519555480	476202534	3.50761e+08	67402.6	2.31762e+06	6163977	2.97498e+07	293779	127925	3.26032e+06			84936.5	904963		High	High	High	High	Peak Found	Peak Found	Peak Found	Peak Found	Peak Found	Peak Found	Peak Found	Peak Found	Peak Found	Peak Found	Peak Found	Peak Found		Accession_263458
FALSE	High	IsMasterProtein	13362	1	Accession_474985	FALSE	0	28	9	98	8	8	352	39.7	4.68	4.69154e+07	6196666	811483	344220	114003382	116929728	1.6544e+08	6.63348e+08	5.26453e+08	7.15906e+08	1310910652	1.13706e+09	1.79417e+09	1.07886e+09	1.86441e+09	1.2286e+09	Peak Found	Peak Found	Peak Found	Peak Found	Peak Found	Peak Found	Peak Found	High	High	High	High	High	High	High	High	High		Accession_474985
FALSE	High	IsMasterProtein	14401	86	Accession_361510	FALSE	0	6	3	26	1	2	697	77.8	6.24								71078816	46413696		96856464	29686040	135062944	533664384	83620072	90958224	Peak Found	Peak Found	Not Found	Not Found	Peak Found	Not Found	Not Found	High	Peak Found	Peak Found	Peak Found	High	Peak Found	Peak Found	Peak Found	High		Accession_361510
FALSE	High	IsMasterProtein	14912	3	Accession_129233	FALSE	0	17	6	27	5	6	444	49.7	5.72	1.18961e+06				39786932	1.72535e+08	262110272	8.22031e+07	9.99185e+07	1.21468e+08	4.56986e+08	1.3496e+08	2.40793e+07	5.09587e+06	79057628	3.305e+08	Peak Found	Peak Found	Peak Found	Peak Found	Peak Found	Peak Found	Peak Found	High	High	High	High	High	High	High	High	High		Accession_129233
FALSE	High	IsMasterProtein	18503	1	Accession_461289	FALSE	0	2	1	14	1	1	653	74.9	5.59	78645841	123281346	132624088	111078129		85966.1	124534								802420	710734	High	High	High	High	Not Found	Peak Found	Peak Found	Not Found	Not Found	Not Found	Not Found	Not Found	Not Found	Not Found	Peak Found	Peak Found		Accession_461289
FALSE	High	IsMasterProtein	10922	1	Accession_78106	FALSE	0.001	30	5	7	5	5	191	21.2	8.07	220677476	514281936	478324564	316360142	5.15809e+07	107592176	144345136	226812			13026425	238624	1.04655e+06	11689778			High	High	High	High	Peak Found	Peak Found	Peak Found	Peak Found	Peak Found	Peak Found	Peak Found	Peak Found	Peak Found	Peak Found	Not Found	Peak Found		Accession_78106
FALSE	High	IsMasterProtein	1458	1	Accession_58152	FALSE	0.001	39	2	6	2	2	116	12.8	4.31	66788500	1.1714e+08	110930392	1.04063e+08		10763010	9031994										Peak Found	High	High	High	Not Found	Peak Found	High	Peak Found	Not Found	Not Found	Peak Found	Not Found	Not Found	Peak Found	Not Found	Not Found		Accession_58152
FALSE	High	IsMasterProtein	20856	1	Accession_474873	FALSE	0	23	7	114	7	7	366	39.7	4.83	1.01362e+07		4.7807e+06	730014	2.1719e+06	52487.2	5.37703e+06	5.29233e+08	7.48775e+08	2.60911e+08	847930392	2.49731e+08	2.59773e+08	4.49182e+08	2.83978e+09	1.28454e+09	High	Not Found	Peak Found	Peak Found	Peak Found	Peak Found	Peak Found	High	High	High	High	High	High	High	High	High		Accession_474873
FALSE	High	IsMasterProtein	7544	1	Accession_50688	FALSE	0	33	4	84	4	4	192	21.9	5.4	417982	1209919	2413425	934878	2.84742e+06		7.34094e+06	2.26398e+08	1.04017e+08	1.58118e+08	1.05704e+09	2.06469e+08	4.68993e+08	1.66403e+08	1361044885	6.31538e+08	Peak Found	Peak Found	Peak Found	Peak Found	Peak Found	Not Found	Peak Found	High	High	High	High	High	High	High	High	High		Accession_50688
FALSE	High	IsMasterProtein	7022	6	Accession_207432	FALSE	0	3	3	29	1	1	687	75.2	5.14					10011126	33230456	49850132	104403912	63138804	76224824	550003328	120978944	216914736	130560504	418264800	212109264	Not Found	Not Found	Not Found	Not Found	Peak Found	Peak Found	Peak Found	High	High	High	High	High	High	High	High	High		Accession_207432
FALSE	High	IsMasterProtein	16048	2	Accession_242745	FALSE	0.001	6	2	13	0	2	326	35.1	6.4	236486061	2.8588e+08	372108620	373819847	7.20097e+06	53338218	50042608				1.66957e+07	2.01529e+07		456997	54356504	8.98964e+07	High	High	High	High	Peak Found	Peak Found	Peak Found	Peak Found	Peak Found	Peak Found	Peak Found	Peak Found	Peak Found	Peak Found	Peak Found	Peak Found		Accession_242745
FALSE	High	IsMasterProtein	15955	1	Accession_147248	FALSE	0.001	5	1	8	1	1	254	27.2	5.3								32726006	24312358	34120132	58446928	52267984	115437056	52615696	130939848	92317824	Not Found	Not Found	Not Found	Not Found	Not Found	Not Found	Not Found	High	High	High	High	High	High	Peak Found	High	High		Accession_147248
FALSE	High	IsMasterProtein	6223	1	Accession_57849	FALSE	0.001	6	1	8	1	1	128	14.6	10.56	103959788	168460384	162357088	126457092	4358658												High	High	High	High	Peak Found	Not Found	Not Found	Not Found	Not Found	Not Found	Not Found	Not Found	Not Found	Not Found	Not Found	Not Found		Accession_57849
FALSE	High	IsMasterProtein	3997	1	Accession_78105	FALSE	0.001	23	2	11	2	2	102	11.4	6.49	217542052	4.26735e+08	514310404	3.41211e+08	5435470	26199456	4.89509e+07		863247	384429		126053					High	High	High	High	High	Peak Found	Peak Found	Not Found	Peak Found	Peak Found	Not Found	Peak Found	Not Found	Not Found	Not Found	Not Found		Accession_78105
FALSE	High	IsMasterProtein	1100	1	Accession_407502	FALSE	0.003	5	1	3	1	1	325	35.7	5.94		28551008		76785128		307239360	347303616	1216865664	853543232	1134593408	271105760	1090107264	1777586688		289016384	242485120	Not Found	Peak Found	Not Found	Peak Found	Not Found	Peak Found	Peak Found	Peak Found	Peak Found	Peak Found	High	Peak Found	Peak Found	Not Found	High	High		Accession_407502
FALSE	High	IsMasterProtein	1328	1	Accession_217393	FALSE	0	40	12	193	4	4	309	33.6	5.8	1.9579e+08	234143728	1.77011e+08	2.14743e+08		2.38813e+07	24129322					5.35592e+07	112232371	8632538			Peak Found	Peak Found	Peak Found	Peak Found	Not Found	Peak Found	Peak Found	Not Found	Not Found	Not Found	Not Found	High	High	High	Not Found	Not Found		Accession_217393
FALSE	High	IsMasterProtein	20155	2	Accession_298248	FALSE	0	17	4	16	2	3	325	35.4	5.41	5.19894e+07	1.17468e+08	169309712	113685088				181383	526810		8.70357e+06	123597	1.5227e+06	849604	550066	1.25916e+06	High	Peak Found	High	High	Not Found	Not Found	Not Found	Peak Found	Peak Found	Not Found	High	Peak Found	Peak Found	Peak Found	Peak Found	Peak Found		Accession_298248
FALSE	High	IsMasterProtein	22310	5	Accession_360233	FALSE	0	32	4	21	2	2	155	17.6	4.72						4.46901e+06	7.50894e+06	1.79092e+08	9.45752e+07	112976790	1.52904e+08	2.07745e+08	308368322		236315993	272277352	Not Found	Not Found	Not Found	Not Found	Not Found	Peak Found	Peak Found	High	High	High	High	High	High	Not Found	High	High		Accession_360233
FALSE	High	IsMasterProtein	117	55	Accession_437300	FALSE	0	34	5	30	0	1	122	14.2	11.02								134030608	113574608	101960352	184529824	88840432	53539248				High	Peak Found	High	Peak Found	Peak Found	Peak Found	Peak Found	High	High	High	High	High	Peak Found	Not Found	Peak Found	High		Accession_437300
FALSE	High	IsMasterProtein	7326	1	Accession_91354	FALSE	0	14	4	25	4	4	319	35.2	6.62					5.14513e+06	2.83404e+08	3.1534e+08	4.38646e+07	5.27722e+07	1.61365e+08	2.0329e+08	1.45325e+08	2.74514e+08	7.25547e+07	3.86053e+08	1.6752e+08	Not Found	Not Found	Not Found	Not Found	High	High	High	High	Peak Found	Peak Found	High	High	High	High	High	High		Accession_91354
FALSE	High	IsMasterProtein	11470	1	Accession_50671	FALSE	0	36	9	56	9	9	330	36.5	6.29	13338110	3.10514e+06		855465	3.47945e+06	5.77841e+07	4.46971e+07	3.09161e+08	1.99723e+08	2.23652e+08	7.00967e+08	6.29033e+08	8.43143e+08	2.53755e+08	1070649303	8.479e+08	Peak Found	Peak Found	Peak Found	Peak Found	Peak Found	Peak Found	Peak Found	High	High	High	High	High	High	High	High	High		Accession_50671
FALSE	High	IsMasterProtein	12967	1	Accession_436697	FALSE	0	24	4	53	4	4	203	23.7	8.4		779715	718367	1.06999e+07	1.09629e+07	21626540	9321946	2.49483e+08	2.26728e+08	2.3212e+08	2.37625e+08	4.35318e+08	6.60078e+08	2.45656e+08	4.30751e+08	3.76712e+08	Peak Found	Peak Found	Peak Found	Peak Found	Peak Found	Peak Found	Peak Found	High	High	High	High	High	High	High	High	High		Accession_436697
FALSE	High	IsMasterProtein	3784	2	Accession_204478	FALSE	0.002	20	2	4	1	2	158	18	4.98	2.64776e+09	3530903006	5620227414	3699422422	147893168	1791866496	1472626688	49685964	25500308	27981086	378325856	6.42059e+06			65838108	122368960	High	Peak Found	Peak Found	High	Peak Found	Peak Found	Peak Found	Peak Found	High	High	Peak Found	Peak Found	Not Found	Not Found	Peak Found	Peak Found		Accession_204478
FALSE	High	IsMasterProtein	12877	1	Accession_155159	FALSE	0	45	11	92	11	11	265	30.6	4.94	2.86816e+09	4.51441e+09	4.76386e+09	3.91789e+09	1.27508e+08	7.82179e+08	7.09522e+08	245572	36982676	4.39191e+06	2.12247e+07	7.82009e+07	5.15577e+07	145095	125634870		High	High	High	High	High	High	High	Peak Found	Peak Found	Peak Found	High	Peak Found	Peak Found	Peak Found	Peak Found	Peak Found		Accession_155159
FALSE	High	IsMasterProtein	9007	3	Accession_13063	FALSE	0	17	10	109	0	2	541	58	4.96	20139859					30276614	4216095	11328585	19885273		9783716	369398336	611809540	4.42522e+08	676948304	701619280	Peak Found	Not Found	Not Found	Not Found	Not Found	Peak Found	Peak Found	Peak Found	Peak Found	Not Found	Peak Found	High	High	High	High	High		Accession_13063
FALSE	High	IsMasterProtein	7332	1	Accession_66485	FALSE	0	13	4	29	4	4	336	37	4.54					4.13876e+06	1.63677e+07	1.17474e+07	61052710	5.48675e+07	59070171	141135512	122193508	191528760	105288746	185847194	108203162	Not Found	Not Found	Not Found	Not Found	Peak Found	Peak Found	Peak Found	High	High	High	High	High	High	High	High	High		Accession_66485
FALSE	High	IsMasterProtein	14025	6	Accession_125651	FALSE	0	46	8	384	0	2	97	10.3	10.17	110345950	125870885	64530704	1.00437e+08				5547704	760017	2940489	327345610	620106	7.26468e+06		119598104	92091179	High	High	High	High	High	High	Not Found	High	Peak Found	High	High	Peak Found	High	Not Found	High	High		Accession_125651
FALSE	High	IsMasterProtein	20977	1	Accession_129178	FALSE	0.001	21	3	12	3	3	121	14.6	4.56	154372978	455163868	371062808	248882908		11950245	12056884				9223808				17258132	9.29987e+06	High	High	High	High	Not Found	High	Peak Found	Not Found	Not Found	Not Found	Peak Found	Not Found	Not Found	Not Found	Peak Found	Peak Found		Accession_129178
FALSE	High	IsMasterProtein	15066	2	Accession_152468	FALSE	0.001	10	3	7	0	3	403	45.6	6.89					5.95791e+07	52163440	73006738	6.95534e+07	45157804	18034290	128655808	33327139	35791805	28552799	70679344	2.18923e+07	Not Found	Not Found	Not Found	High	Peak Found	Peak Found	Peak Found	High	Peak Found	Peak Found	High	Peak Found	Peak Found	Peak Found	High	High		Accession_152468
FALSE	High	IsMasterProtein	593	1	Accession_436525	FALSE	0.001	3	1	12	1	1	270	30.3	7.43	1.52588e+06			1.41705e+06	11814722	168854080	199567824	278805984	1.45642e+08	270506272	510344704	8.62224e+07	176166672	43909456	238124224	150615824	Peak Found	Not Found	Not Found	Peak Found	Peak Found	Peak Found	Peak Found	High	High	High	High	Peak Found	High	Peak Found	High	High		Accession_436525
FALSE	High	IsMasterProtein	780	1	Accession_392660	FALSE	0.001	11	2	9	2	2	118	12.7	5.63	102855552	218817632	257722624	141893296		30600704	25438984										High	High	High	High	Peak Found	High	Peak Found	Peak Found	Peak Found	Peak Found	Peak Found	Peak Found	Peak Found	Peak Found	Peak Found	Peak Found		Accession_392660
FALSE	High	IsMasterProtein	9966	1	Accession_100026	FALSE	0.002	9	1	5	1	1	106	11.5	5.4					2.5122e+06	2.49608e+06	1.94825e+06	75410400	61002212	55627844	85884264	115284400	167307712	150419328	87413120	73152376	Not Found	Not Found	Not Found	Not Found	Peak Found	Peak Found	Peak Found	High	Peak Found	Peak Found	Peak Found	Peak Found	High	High	High	High		Accession_100026
FALSE	High	IsMasterProtein	431	2	Accession_75353	FALSE	0	16	2	51	1	1	134	13.4	5.45	8.24772e+07	1.97764e+08	1.54465e+08	1.50802e+08	72747.6			3.6635e+07	22601691	3.39994e+07	104887589	1.16993e+07	2.74153e+07	1.25575e+07	33567166	2.55391e+07	High	High	High	High	Peak Found	Not Found	Not Found	High	High	High	High	High	High	High	High	High		Accession_75353
FALSE	High	IsMasterProtein	16085	1	Accession_456228	FALSE	0.001	8	2	11	1	1	381	40.4	5.14					10715588	80753744	27998400	117045776	82215984	95797768	70544064	94372176	106594736	94985608	73338648	83647912	Peak Found	High	Peak Found	Peak Found	Peak Found	Peak Found	Peak Found	High	High	High	High	High	High	High	High	Peak Found		Accession_456228
FALSE	High	IsMasterProtein	5862	1	Accession_94174	FALSE	0	9	2	29	0	1	304	32.1	4.92		3.19605e+06	2681525		220551712	479318720	298788512	209761634	20833100	102586900	287239832	18096836	14384928	19667232	170024304	158973364	High	Peak Found	Peak Found	High	Peak Found	Peak Found	Peak Found	High	Peak Found	High	Peak Found	Peak Found	High	High	High	High		Accession_94174
FALSE	High	IsMasterProtein	5978	1	Accession_185302	FALSE	0.001	6	2	12	2	2	415	47.8	5.76	9.82076e+07	210642576	133195380	159044484		1.2861e+06	2628447				2.17883e+06				727511	333264	Peak Found	High	High	High	Not Found	Peak Found	Peak Found	Not Found	Not Found	Not Found	Peak Found	Not Found	Not Found	Not Found	Peak Found	Peak Found		Accession_185302
FALSE	High	IsMasterProtein	6974	3	Accession_51271	FALSE	0	43	8	51	0	2	169	19.5	4.91	1.02584e+08	227280884	131067586	1.63122e+08				1.09511e+08	92816816	80487064	116915060	6.54121e+07	48621111	5.86167e+07	6.11586e+07	42351791	High	High	High	High	Not Found	Not Found	Not Found	High	High	Peak Found	Peak Found	Peak Found	Peak Found	High	Peak Found	High		Accession_51271
FALSE	High	IsMasterProtein	21419	3	Accession_181909	FALSE	0.004	4	2	4	1	2	435	50.1	7.97	272342248	277752768	405968608	285565168	19909445	336104752	236979048	12620723	5.86679e+06	9.10277e+06	81314198			1.43149e+06			High	Peak Found	Peak Found	High	Peak Found	Peak Found	Peak Found	High	Peak Found	High	Peak Found	Not Found	Not Found	Peak Found	Not Found	Not Found		Accession_181909
FALSE	High	IsMasterProtein	1855	3	Accession_459062	FALSE	0	9	6	29	4	4	722	76.7	5.57	269683349	302452834	446534810	330126812	29546710	138458632	140275696									6.65981e+06	High	High	High	High	High	High	High	Peak Found	Not Found	Not Found	Not Found	Not Found	Not Found	Not Found	Peak Found	Peak Found		Accession_459062
FALSE	High	IsMasterProtein	7600	4	Accession_129856	FALSE	0.001	1	1	6	0	1	935	102.5	5	132930968	186301152	195679920	167771312				132523544	134877	1.30589e+08	234190544	121669865	331178208	3.35667e+06	1.44174e+08	1.41189e+08	Peak Found	Peak Found	Peak Found	Peak Found	Not Found	Peak Found	Peak Found	Peak Found	Peak Found	Peak Found	Peak Found	High	High	High	High	High		Accession_129856
FALSE	High	IsMasterProtein	5009	1	Accession_155206	FALSE	0	23	6	28	6	6	334	36.4	7.24	895955743	1958968352	1.42775e+09	1.23108e+09	1.1954e+07	3.00459e+07	2.73765e+07	6.87229e+07	22134506	1.95573e+07	1.15442e+08	58686642			37588942	5.63135e+06	High	High	High	High	High	Peak Found	Peak Found	High	Peak Found	High	High	Peak Found	Peak Found	Peak Found	Peak Found	Peak Found		Accession_155206
FALSE	High	IsMasterProtein	19788	10	Accession_294315	FALSE	0	20	6	42	1	4	395	43.7	6.77	2.73445e+08	836856745	3.02523e+07	2.99759e+07			147099	87249332	59108465	1.01764e+09	1.35083e+08	469843515	2.83403e+09	6.32846e+07	1.54025e+08	9.61628e+07	High	High	High	High	Not Found	Not Found	Peak Found	High	High	High	High	High	High	High	High	High		Accession_294315
FALSE	High	IsMasterProtein	5349	3	Accession_60749	FALSE	0	19	8	66	7	8	370	40.2	4.91	440299428	661640654	597461984	4.07428e+08	123292565	3.91279e+08	5.88514e+08	51439862	5.19774e+07	6.05569e+07	2.03417e+08	8238759	569100		3.30242e+06		High	High	High	High	High	High	High	High	High	High	High	Peak Found	Peak Found	Peak Found	Peak Found	Peak Found		Accession_60749
FALSE	High	IsMasterProtein	13097	4	Accession_421474	FALSE	0.001	26	3	14	1	2	124	13.7	5.47					2.71447e+07	42328190	67411090	32725758	29243832	31288496	74616192	55464029	36132028	64741996	78524866	81377492	Not Found	Not Found	Not Found	Not Found	Peak Found	Peak Found	Peak Found	High	Peak Found	High	High	Peak Found	High	High	Peak Found	Peak Found		Accession_421474
FALSE	High	IsMasterProtein	10520	1	Accession_191450	FALSE	0	64	8	58	8	8	92	10.1	9.8	7.5142e+09	1.02245e+10	7.12552e+09	3.22838e+09	2.21267e+08	7.22612e+08	1.00943e+09	1.1538e+08	6.97321e+07	6.78615e+07	2.19518e+08	9.85684e+06	15185229	8.88526e+06	1.38019e+07	8.47251e+06	High	High	High	High	High	High	High	High	High	High	Peak Found	Peak Found	High	Peak Found	High	Peak Found		Accession_191450
FALSE	High	IsMasterProtein	12901	2	Accession_10696	FALSE	0	16	3	38	0	3	127	13.6	4.84	3.66826e+08	444132929	5.73284e+08	375624186	1.6586e+07	5.44069e+07	8.74521e+07	2.53208e+06	35904.1	47006.9	8.15613e+06		2.3369e+07	97538.8		405473	High	High	High	High	Peak Found	High	Peak Found	Peak Found	Peak Found	Peak Found	Peak Found	Peak Found	Peak Found	Peak Found	Peak Found	Peak Found		Accession_10696
FALSE	High	IsMasterProtein	9848	5	Accession_15597	FALSE	0.001	7	3	8	1	3	543	60.1	6.15	1322430				10945533	9.66696e+06		793690	1.32829e+07	14413408	948441	8.39713e+07	111483104	8.44104e+07	236476842	2.48228e+08	Peak Found	Not Found	Not Found	Not Found	Peak Found	Peak Found	Not Found	Peak Found	Peak Found	Peak Found	Peak Found	High	High	High	High	High		Accession_15597
FALSE	High	IsMasterProtein	20838	4	Accession_23834	FALSE	0	32	4	34	1	1	156	17.7	9.79		8941084			2177356		28679540	90184088	92099144	98642782	435203964	17408600	32837646	5054427	213092208	212810016	Not Found	Peak Found	Not Found	Not Found	Peak Found	Not Found	Peak Found	Peak Found	High	Peak Found	Peak Found	Peak Found	High	High	Peak Found	Peak Found		Accession_23834
FALSE	High	IsMasterProtein	1615	1	Accession_161330	FALSE	0	14	2	47	2	2	172	18.6	5.02					1.80512e+06	45069181	59565778	105274930	72293101	132409706	217912192	108827242	256125082	99622220	228563306	125167743	Peak Found	Not Found	Not Found	Peak Found	Peak Found	High	High	High	High	High	High	High	High	High	High	High		Accession_161330
FALSE	High	IsMasterProtein	19837	4	Accession_71479	FALSE	0.001	1	1	12	0	1	1573	177.3	5.16		6.01834e+06	780522	1.34779e+06	1.64593e+07	6911337	4.84029e+06	3.20767e+08	246126552	2.92681e+08	3.96862e+08	1.07666e+08	1.90219e+08	163676568	182547408	126771968	Not Found	Peak Found	Peak Found	Peak Found	Peak Found	Peak Found	Peak Found	High	High	High	High	Peak Found	High	High	High	High		Accession_71479
FALSE	High	IsMasterProtein	10091	1	Accession_253150	FALSE	0.002	4	3	7	2	2	579	66.7	5.15	179828560	356868608	357153440	255628976		1.21982e+06	664938			3.94237e+06	6.24943e+06			1.68406e+06			High	Peak Found	High	High	Not Found	Peak Found	Peak Found	Not Found	Peak Found	Peak Found	Peak Found	Peak Found	Peak Found	Peak Found	Not Found	Not Found		Accession_253150
FALSE	High	IsMasterProtein	3985	1	Accession_436011	FALSE	0	17	3	34	3	3	217	22.9	6.73					29975754	1.08237e+07	3.19889e+07	53395128	37780264	37994720	163498424	70914644	137092772	73121334	193446576	100974816	Not Found	Not Found	Not Found	Not Found	Peak Found	High	High	High	High	High	High	High	High	High	High	High		Accession_436011
FALSE	High	IsMasterProtein	13108	2	Accession_107328	FALSE	0.003	5	1	4	0	1	184	21.1	7.18	85455824	183364384	139581568	147118672				31467546	41059512	56862812	106834384	23362336	45917932		48236648	42127582	Peak Found	High	Peak Found	Peak Found	Not Found	Not Found	Not Found	Peak Found	Peak Found	High	High	Peak Found	Peak Found	Not Found	Peak Found	High		Accession_107328
FALSE	High	IsMasterProtein	1572	1	Accession_184916	FALSE	0	22	2	13	2	2	144	16	4.55					3.0366e+07	18013896	7.50914e+07	110331858	7.97982e+07	111197525	69234504	118358952	267764912	180243315	118334724	8.99207e+07	Not Found	Not Found	Not Found	Not Found	Peak Found	Peak Found	Peak Found	High	High	High	Peak Found	High	High	High	High	High		Accession_184916
FALSE	High	IsMasterProtein	1896	1	Accession_474909	FALSE	0	16	2	50	2	2	184	20.6	5.87	2.4559e+06				1.03335e+07	1.28356e+07	2.06354e+07	92638136	6.17363e+07	93062723	227962523	1.25473e+08	2.69652e+08	1.15378e+08	367787453	217710817	Peak Found	Not Found	Not Found	Not Found	High	High	High	High	High	High	High	High	High	High	High	High		Accession_474909
FALSE	High	IsMasterProtein	16450	1	Accession_349111	FALSE	0.001	38	3	9	3	3	114	11.9	5.4	251943596	489327374	436434724	4.12824e+08	52968902	156635312	174475016	49383173	29506056	35636943	80611326				1.27821e+07		Peak Found	High	Peak Found	High	High	Peak Found	Peak Found	High	High	Peak Found	Peak Found	Peak Found	Peak Found	Peak Found	Peak Found	Not Found		Accession_349111
FALSE	High	IsMasterProtein	8676	8	Accession_148640	FALSE	0	18	2	25	1	1	119	13.2	5.57	98626954	183577360	164458180	79351956	167372	287389		444644		630346	2.74213e+06						High	High	High	High	Peak Found	Peak Found	Not Found	Peak Found	Not Found	Peak Found	Peak Found	Not Found	Not Found	Not Found	Not Found	Not Found		Accession_148640
FALSE	High	IsMasterProtein	17052	1	Accession_356332	FALSE	0.002	7	4	5	4	4	561	59.7	5.1						48041282	61822516		6465544	10539947		50496381	87695178	31363490	114470260	87415432	Peak Found	Peak Found	Not Found	Peak Found	Peak Found	Peak Found	Peak Found	Not Found	Peak Found	Peak Found	Peak Found	High	High	Peak Found	High	High		Accession_356332
FALSE	High	IsMasterProtein	20842	5	Accession_108155	FALSE	0	7	5	27	4	4	543	60.7	6.2	8.57257e+07	125963251	155854516	1.34047e+08	3.50514e+06	3.79392e+07	3.76869e+07	390727	594041		2.98225e+06	39671.4					High	High	High	High	Peak Found	Peak Found	High	Peak Found	Peak Found	Not Found	Peak Found	Peak Found	Not Found	Not Found	Not Found	Not Found		Accession_108155
FALSE	High	IsMasterProtein	3038	1	Accession_448411	FALSE	0.001	20	2	10	2	2	140	15.3	5.16											17004620	66496270	106295788	103683372	67692752	73817776	Not Found	Not Found	Not Found	Not Found	Not Found	Not Found	Not Found	Not Found	Not Found	Not Found	High	High	High	High	Peak Found	High		Accession_448411
FALSE	High	IsMasterProtein	19339	1	Accession_172863	FALSE	0.003	5	1	3	1	1	244	27.2	9.91				110536652				42732472			83302488	369138430	680800516	49767828	1113756656	1067441856	Not Found	Not Found	Not Found	Peak Found	Not Found	Not Found	Not Found	High	Not Found	Not Found	Peak Found	High	Peak Found	High	Peak Found	Peak Found		Accession_172863
FALSE	High	IsMasterProtein	17371	1	Accession_184817	FALSE	0.002	4	1	5	1	1	258	27.2	5.49	578626							44444268	31742510	39158924	81073768	45686512	92297080	42745828	124375608	75371248	Peak Found	Not Found	Not Found	Not Found	Not Found	Not Found	Not Found	High	Peak Found	High	Peak Found	High	Peak Found	Peak Found	High	High		Accession_184817
FALSE	High	IsMasterProtein	12220	1	Accession_172723	FALSE	0.002	11	3	5	3	3	428	47.3	6.21					2.74605e+06			1.7619e+08	2.46803e+08	2.14458e+08	1.68024e+07	202503264	206827120		26546326	29234934	Not Found	Not Found	Not Found	Not Found	High	Not Found	Not Found	Peak Found	Peak Found	Peak Found	High	Peak Found	Peak Found	Not Found	High	High		Accession_172723
FALSE	High	IsMasterProtein	20741	1	Accession_234153	FALSE	0.001	11	3	7	3	3	311	34.1	8.65	256458929	356075020	320949224	201410072			2.77613e+06	37524616	31074852	7.0302e+07	4.07016e+07	6.58296e+07	83830180	11126522	4.3609e+07	2.08216e+07	High	High	High	High	Not Found	Not Found	Peak Found	Peak Found	Peak Found	Peak Found	Peak Found	Peak Found	Peak Found	Peak Found	Peak Found	Peak Found		Accession_234153
FALSE	High	IsMasterProtein	16317	1	Accession_209999	FALSE	0.003	6	1	3	1	1	149	17.2	4.92						58009808	56576904	90757368	64034856	94755424	70079024			8.08445e+06	2.78421e+06	7086134	Peak Found	Peak Found	Not Found	Not Found	Peak Found	Peak Found	Peak Found	High	Peak Found	High	Peak Found	Peak Found	High	Peak Found	Peak Found	Peak Found		Accession_209999
FALSE	High	IsMasterProtein	19427	2	Accession_383151	FALSE	0.002	19	2	4	1	2	137	15.8	5.4	201308320	280811040	271790816	249772144			16499396						17200546	13671400			High	High	Peak Found	High	Not Found	Not Found	Peak Found	Not Found	Not Found	Not Found	High	Not Found	Peak Found	Peak Found	Not Found	Not Found		Accession_383151
FALSE	High	IsMasterProtein	3713	1	Accession_11472	FALSE	0	10	2	18	2	2	354	39.3	5.25	5.82434e+07	1.06587e+08	67926350	7.39137e+07		8997313	14178445										High	High	High	High	Not Found	Peak Found	Peak Found	Not Found	Not Found	Not Found	Not Found	Not Found	Not Found	Not Found	Not Found	Not Found		Accession_11472
FALSE	High	IsMasterProtein	22210	1	Accession_463415	FALSE	0.001	3	1	6	1	1	365	39.2	4.44	232598960	529309408	274667968	278196352	3.56249e+06	8958119				4.18071e+06						34923176	High	High	High	High	Peak Found	Peak Found	Not Found	Not Found	Not Found	Peak Found	Not Found	Not Found	Not Found	Not Found	Not Found	Peak Found		Accession_463415
FALSE	High	IsMasterProtein	14330	1	Accession_153334	FALSE	0	8	5	13	5	5	837	94.4	6.37	9.23146e+07	97933016	1.42087e+08	1.18455e+08	141663	7.09751e+06	5.5096e+06	1.01769e+06	648790		2329898						High	High	High	High	Peak Found	Peak Found	Peak Found	Peak Found	Peak Found	Not Found	Peak Found	Peak Found	Peak Found	Peak Found	Not Found	Not Found		Accession_153334
FALSE	High	IsMasterProtein	3808	1	Accession_120827	FALSE	0	18	7	39	4	4	483	53.1	4.93			381345		1.08081e+07	24725746	5.16659e+07	9.49644e+07	65138964	136160524	215739784	43789112	125893034	4.6374e+07	7.03641e+06	1.37527e+06	Not Found	Not Found	Peak Found	Not Found	Peak Found	Peak Found	Peak Found	High	High	High	High	High	High	High	Peak Found	Peak Found		Accession_120827
FALSE	High	IsMasterProtein	16218	8	Accession_101335	FALSE	0.001	12	4	10	2	2	424	45.5	8.53					31269718	11299584	17570287	106764760	69286768	107756536	99851584	28134064	77117104		86984816	49111976	Not Found	Not Found	High	Not Found	High	High	Peak Found	Peak Found	Peak Found	Peak Found	Peak Found	Peak Found	Peak Found	Not Found	Peak Found	Peak Found		Accession_101335
FALSE	High	IsMasterProtein	4924	1	Accession_446105	FALSE	0.002	1	1	4	1	1	1332	145.3	4.83												78614592	111371696	81445440	107202368	122968920	Not Found	Not Found	Not Found	Not Found	Not Found	Not Found	Not Found	Not Found	Not Found	Not Found	Not Found	High	High	High	Peak Found	High		Accession_446105
FALSE	High	IsMasterProtein	18491	2	Accession_164619	FALSE	0	20	12	107	1	1	589	65.7	5.33	82373328	74484584	96339048	65300000	11646046	7.15413e+06											High	Peak Found	High	High	Peak Found	Peak Found	Not Found	Not Found	Not Found	Not Found	Not Found	Not Found	Not Found	Not Found	Not Found	Not Found		Accession_164619
FALSE	High	IsMasterProtein	20628	2	Accession_252220	FALSE	0	35	17	145	10	13	585	66.2	4.72	2.68561e+07		5.48885e+06	4.16215e+07	5.67334e+07	1.50108e+08	1.63735e+08	5.78892e+08	4.14815e+08	7.77172e+08	1.00808e+09	1.41251e+09	1.97554e+09	1.57494e+09	2.42696e+09	2.11928e+09	Peak Found	Not Found	Peak Found	Peak Found	High	High	Peak Found	High	High	High	High	High	High	High	High	High		Accession_252220
FALSE	High	IsMasterProtein	576	1	Accession_118546	FALSE	0.004	3	1	4	1	1	234	25.9	9.01				5571329		44044964	2.23337e+07	102508448	8.096e+07	96033872	371616256	1.53434e+08	297478136	155980327	455761312	141597440	Not Found	Not Found	Not Found	Peak Found	Not Found	Peak Found	Peak Found	High	Peak Found	High	Peak Found	Peak Found	High	Peak Found	Peak Found	Peak Found		Accession_118546
FALSE	High	IsMasterProtein	21830	1	Accession_50713	FALSE	0.001	15	2	7	2	2	173	18.7	5.08					221996			1.54791e+07	5.83135e+06	1.29098e+07	90352864	14483263	104744322	6.04551e+07	1.46002e+08	7.72133e+07	Not Found	Not Found	Not Found	Not Found	Peak Found	Not Found	Not Found	Peak Found	Peak Found	Peak Found	Peak Found	Peak Found	High	High	High	High		Accession_50713
FALSE	High	IsMasterProtein	16247	1	Accession_301255	FALSE	0	45	12	174	12	12	318	35.2	4.92	1.3463e+07	2.06304e+07	209427	4.35882e+07	6.93588e+07	1.4262e+08	2.06396e+08	1.35003e+09	9.15813e+08	9.36749e+08	1.30479e+09	1.68101e+09	4.3945e+09	1.62935e+09	1.05996e+09	1.20753e+09	Peak Found	Peak Found	Peak Found	Peak Found	Peak Found	High	High	High	High	High	High	High	High	High	High	High		Accession_301255
FALSE	High	IsMasterProtein	1494	1	Accession_388474	FALSE	0.001	6	2	7	2	2	478	52.6	5.19	1.70161e+08	249547930	124023176	75032531										1.75234e+06			High	High	High	High	Peak Found	Not Found	Not Found	Peak Found	Peak Found	Peak Found	Peak Found	Peak Found	Peak Found	Peak Found	Peak Found	Peak Found		Accession_388474
FALSE	High	IsMasterProtein	1752	3	Accession_126868	FALSE	0.003	7	1	3	0	1	213	23.2	6.55					12565136	8.06655e+06	5332965	28193262	190618496	468097920	9.00905e+06	1069752896	1410766464	592066688			Not Found	Not Found	Not Found	Not Found	Peak Found	Peak Found	Peak Found	High	High	Peak Found	Peak Found	Peak Found	Peak Found	High	Not Found	Not Found		Accession_126868
FALSE	High	IsMasterProtein	2410	13	Accession_156056	FALSE	0	28	3	16	0	2	109	11.9	8.1	147144328	276507736	407985040	338834032	52409508	126571600	68140752		11466940	7.59974e+06	100353751	3.56931e+06					Peak Found	High	Peak Found	High	Peak Found	High	Peak Found	Peak Found	Peak Found	High	Peak Found	Peak Found	Peak Found	Peak Found	Peak Found	Peak Found		Accession_156056
FALSE	High	IsMasterProtein	5255	1	Accession_172890	FALSE	0	8	2	21	2	2	261	28.1	4.7						8391612	12661018	23995524	18297908	1.50678e+07	86526448	2.05789e+07	42296043	2.92396e+07	99555448	72215672	Peak Found	Peak Found	Peak Found	Peak Found	Peak Found	High	High	High	High	High	High	High	High	High	High	High		Accession_172890
FALSE	High	IsMasterProtein	20264	1	Accession_57828	FALSE	0	31	5	14	5	5	221	25.3	9.77	2.37338e+08	2.83789e+08	2.71643e+08	2.2158e+08	2.30657e+06	12456884	9478781	729873		407429			263306	7566320	692938		High	High	High	High	Peak Found	Peak Found	Peak Found	Peak Found	Not Found	Peak Found	Not Found	Not Found	Peak Found	Peak Found	Peak Found	Not Found		Accession_57828
FALSE	High	IsMasterProtein	21546	1	Accession_474902	FALSE	0	19	6	24	6	6	429	46.9	5.41	1209135				5.84518e+06	20564840	3.73221e+06	1.1658e+08	7.33836e+07	8.94703e+07	113526183	147677709	2.32267e+08	5.1269e+07	43716909	7.85238e+07	Peak Found	Peak Found	Peak Found	Peak Found	Peak Found	Peak Found	Peak Found	High	High	High	High	High	High	High	High	High		Accession_474902
FALSE	High	IsMasterProtein	2405	4	Accession_340501	FALSE	0.001	16	2	9	1	1	127	13.2	4.88	136397374	157490496	14354581	132743157		517453	74917.8	874302	324047			108926			3.52186e+06		High	High	High	High	Not Found	Peak Found	Peak Found	Peak Found	Peak Found	Not Found	Not Found	Peak Found	Not Found	Not Found	Peak Found	Not Found		Accession_340501
FALSE	High	IsMasterProtein	16597	12	Accession_226673	FALSE	0.002	4	2	5	0	1	468	54.4	6.13	165868464	387746	625120	2.19888e+06	102550			344314880	268411248	399261504	1763087488	417807424	826729024	234877104	2220107264	1017516800	Peak Found	Peak Found	Peak Found	Peak Found	Peak Found	Not Found	Not Found	Peak Found	High	Peak Found	High	Peak Found	Peak Found	High	Peak Found	High		Accession_226673
FALSE	High	IsMasterProtein	13776	1	Accession_78108	FALSE	0.003	4	1	3	1	1	243	28.3	9.58	481573749	627931024	869782796	671955511	1.9471e+06	5911861		4.98255e+06	3.19786e+06	7743481		12026602				10526955	Peak Found	High	High	High	Peak Found	Peak Found	Not Found	Peak Found	Peak Found	Peak Found	Not Found	Peak Found	Not Found	Not Found	Not Found	Peak Found		Accession_78108
FALSE	High	IsMasterProtein	2231	11	Accession_77143	FALSE	0.001	16	4	9	0	2	226	25.4	9.55			5.10413e+06		831427	2332624	4.88517e+06	117726183	6.24977e+07	99370548	293826072	1.2134e+08	1.78662e+08	4514360	196294676	140962592	Not Found	Not Found	Peak Found	Not Found	Peak Found	Peak Found	Peak Found	High	Peak Found	Peak Found	High	High	High	High	High	Peak Found		Accession_77143
FALSE	High	IsMasterProtein	16719	1	Accession_17965	FALSE	0.001	3	1	11	1	1	383	44.2	4.91	77535992	120587152	116691752	92314704	191481		8.65616e+06	503757	1.14259e+06	5.1132e+07					880292		High	High	High	High	Peak Found	Peak Found	High	Peak Found	Peak Found	Peak Found	Peak Found	Peak Found	Peak Found	Peak Found	Peak Found	Peak Found		Accession_17965
FALSE	High	IsMasterProtein	9402	1	Accession_426102	FALSE	0	27	7	30	7	7	381	41.3	5.35					1.49201e+06			5.51925e+07	4.88122e+07	5.98569e+07	81004272	7.73245e+07	36179619	2.09224e+07	467816712	238167189	Peak Found	Peak Found	Peak Found	Peak Found	Peak Found	Not Found	Peak Found	High	High	High	High	High	High	High	High	High		Accession_426102
FALSE	High	IsMasterProtein	13267	1	Accession_193860	FALSE	0.001	4	1	8	1	1	329	37.7	5.8								71386992	37477896	86646605	3.79001e+07	58433400	89767424	116936908	42471816	86921896	Not Found	Not Found	Not Found	Not Found	Not Found	Not Found	Not Found	High	Peak Found	High	Peak Found	Peak Found	High	High	High	Peak Found		Accession_193860
FALSE	High	IsMasterProtein	404	1	Accession_52401	FALSE	0.001	3	1	6	1	1	387	41.1	9.92					6441145	9600639	11372458	51415816	25460776	43878240	128660792	56585944	123714184	45210464	113056304	78690672	Not Found	Not Found	Not Found	Not Found	High	Peak Found	Peak Found	Peak Found	High	Peak Found	Peak Found	High	High	Peak Found	High	High		Accession_52401
FALSE	High	IsMasterProtein	13019	2	Accession_396946	FALSE	0.002	17	3	4	1	3	219	25	4.77	53860900	150101380	206219462	178618589	52383896	273020352	1.39424e+08	3833338			11938982						High	High	Peak Found	High	Peak Found	Peak Found	Peak Found	Peak Found	Not Found	Not Found	Peak Found	Not Found	Not Found	Not Found	Not Found	Not Found		Accession_396946
FALSE	High	IsMasterProtein	441	4	Accession_137338	FALSE	0.001	17	2	6	1	1	130	14.3	11.05	58580956	139250404	149129172	149166676	1.91514e+07	16024055	30970076	19521622	40242034	9817533	52980133						High	Peak Found	High	Peak Found	Peak Found	Peak Found	Peak Found	Peak Found	High	Peak Found	High	Not Found	Not Found	Not Found	High	Not Found		Accession_137338
FALSE	High	IsMasterProtein	9536	1	Accession_57836	FALSE	0.001	27	4	9	4	4	186	20.9	9.74	1.88228e+08	2.59166e+08	245521130	1.86532e+08	1.17433e+06	71875850	14141952	4.09819e+06	1.68664e+06	3.03029e+06	14451765		8613563				High	High	High	High	Peak Found	Peak Found	Peak Found	Peak Found	Peak Found	Peak Found	Peak Found	Not Found	Peak Found	Not Found	Not Found	Not Found		Accession_57836
FALSE	High	IsMasterProtein	9799	1	Accession_400644	FALSE	0	6	8	15	8	8	1836	193.7	4.59	3517176185	1.92126e+09	4533319158	4.12745e+09	718612932	1.69029e+09	1.23134e+09	8.0375e+06	38149045	4.23406e+07	57058004	4.81997e+07	8743526		34377936	35403604	High	High	High	High	Peak Found	Peak Found	Peak Found	Peak Found	Peak Found	Peak Found	Peak Found	Peak Found	Peak Found	Peak Found	Peak Found	Peak Found		Accession_400644
FALSE	High	IsMasterProtein	16740	1	Accession_273416	FALSE	0	1	1	15	1	1	639	71.6	5.05								525993			1630061	56110522	82946046	45600966	189890448	108409976	Not Found	Not Found	Not Found	Not Found	Not Found	Not Found	Not Found	Peak Found	Not Found	Not Found	Peak Found	High	High	High	High	High		Accession_273416
FALSE	High	IsMasterProtein	16587	1	Accession_242291	FALSE	0.002	14	1	4	1	1	74	8	4.5	70191264	128024352	157864208	214389952	2604996												High	High	High	High	Peak Found	Not Found	Not Found	Not Found	Not Found	Not Found	Not Found	Not Found	Not Found	Not Found	Not Found	Not Found		Accession_242291
FALSE	High	IsMasterProtein	7933	1	Accession_431575	FALSE	0.002	5	2	5	1	1	439	47.6	4.87						12204541	6682147	77195184	64386164	61807000	119098912						Not Found	Not Found	Not Found	Not Found	Not Found	Peak Found	Peak Found	High	High	High	High	Not Found	Not Found	Not Found	Not Found	Not Found		Accession_431575
FALSE	High	IsMasterProtein	579	1	Accession_78834	FALSE	0.001	13	4	10	4	4	317	35.3	6.07	271286767	210443847	177905270	139422656		2.38192e+08	1.68501e+08				8.83222e+06	5.51657e+06	3.97698e+06	30937202		5153474	High	High	High	High	Peak Found	Peak Found	Peak Found	Peak Found	Peak Found	Peak Found	Peak Found	Peak Found	Peak Found	Peak Found	Not Found	Peak Found		Accession_78834
FALSE	High	IsMasterProtein	442	1	Accession_1384	FALSE	0.001	20	4	7	4	4	281	31.4	4.97			2.2223e+06	1.98857e+06	1.2671e+06		586610	1.76423e+08	88509864	123280528	148400852	107936488	165832720		112070789	8.06962e+07	Not Found	Not Found	Peak Found	Peak Found	Peak Found	Not Found	Peak Found	Peak Found	High	Peak Found	High	Peak Found	Peak Found	Not Found	High	Peak Found		Accession_1384
FALSE	High	IsMasterProtein	13196	3	Accession_295034	FALSE	0	8	4	24	3	4	505	58.4	8.73	5.95756e+06				2.54992e+06	770813	449036	1.49352e+08	9.39848e+07	141548872	347530170	6.25019e+07	1.16159e+08	2.24665e+07	46260026	34603567	Peak Found	Not Found	Not Found	Not Found	Peak Found	Peak Found	Peak Found	High	High	High	High	High	High	High	High	Peak Found		Accession_295034
FALSE	High	IsMasterProtein	18791	3	Accession_194128	FALSE	0	23	8	73	3	5	419	46.1	5.14					1.3282e+07	9.18872e+06	6.22343e+06	3.19875e+07	972866	2.78707e+07	7.51649e+07	5.18147e+07	113541598	2.0691e+07	1.98072e+08	139956734	Not Found	Not Found	Peak Found	Not Found	Peak Found	Peak Found	Peak Found	High	High	High	High	High	Peak Found	High	High	High		Accession_194128
FALSE	High	IsMasterProtein	12650	7	Accession_463994	FALSE	0	12	3	142	0	1	395	42.7	5.49	1.2783e+06	2.52531e+06	5.50534e+06	4.26737e+06	1.19052e+08	4.63183e+07	65217924	1.24629e+08	1.30785e+08	2.82378e+08	7.52565e+08	308009755	1.07956e+09	370594691	1038712809	5.4622e+08	Peak Found	Peak Found	Peak Found	Peak Found	High	High	Peak Found	High	High	High	High	High	High	High	High	High		Accession_463994
FALSE	High	IsMasterProtein	17767	1	Accession_126080	FALSE	0	21	4	45	1	1	230	24.9	8.59	61914004	113128768	98153864	55549208				133883160	88202928	98519464	369894624	72234584	134540624	67567616	212006464	153546752	High	High	High	High	Not Found	Not Found	Not Found	High	High	High	High	High	High	High	High	High		Accession_126080
FALSE	High	IsMasterProtein	9210	19	Accession_455907	FALSE	0	52	6	81	5	5	95	10.2	10.29	6.80868e+07			2.50962e+06	4.81628e+07	1.4345e+08	5058752	6.77647e+08	4.43571e+08	6.13819e+08	536871951	486344844	7.75751e+08	3.8145e+08	4.83655e+08	272411528	Peak Found	Not Found	Not Found	Peak Found	Peak Found	Peak Found	Peak Found	High	High	High	High	High	High	High	High	High		Accession_455907
FALSE	High	IsMasterProtein	392	1	Accession_174681	FALSE	0.001	3	1	6	1	1	426	47.7	4.77				3562679	3.74275e+06		1.43426e+06	42757632	37383328	28883632	66572503	91243096	147241136	144810032	188531168	180490720	Not Found	Not Found	Not Found	Peak Found	Peak Found	Not Found	Peak Found	Peak Found	High	Peak Found	High	High	Peak Found	High	High	High		Accession_174681
FALSE	High	IsMasterProtein	7306	1	Accession_40337	FALSE	0.002	3	1	5	1	1	345	37.2	6.14				42099832				225382736	1.74937e+08	234423424	167083424	324027558	471284029	264176096	230430880	127221304	Not Found	Not Found	Not Found	Peak Found	Not Found	Not Found	Not Found	Peak Found	High	Peak Found	Peak Found	Peak Found	High	High	Peak Found	High		Accession_40337
FALSE	High	IsMasterProtein	17125	1	Accession_323061	FALSE	0.002	3	1	5	1	1	349	38.1	7.05			5186651	4.00518e+06				238428136	208490992	284535888	262052696	340962208	404151824	9249277	315848192	239492800	Not Found	Not Found	Peak Found	Peak Found	Not Found	Not Found	Not Found	Peak Found	High	High	Peak Found	High	Peak Found	Peak Found	High	High		Accession_323061
FALSE	High	IsMasterProtein	17058	10	Accession_308960	FALSE	0	24	5	17	1	2	210	22.5	9.73	487499		1.75243e+06			103207264	42268654	144108492	101676840	156087488	121803344	197101016	330311280	98812616	278687266	256185696	Peak Found	Not Found	Peak Found	Not Found	Not Found	Peak Found	Peak Found	High	High	High	High	High	Peak Found	High	Peak Found	High		Accession_308960
FALSE	High	IsMasterProtein	12190	1	Accession_129232	FALSE	0	9	4	19	4	4	413	45.9	5.17	3.22091e+06	515101			1.69623e+07		13149791	64555803	6.37176e+07	5.69176e+07	177042240	1.27199e+08	188894111	55885249	270931440	181175125	Peak Found	Peak Found	Not Found	Not Found	Peak Found	Not Found	Peak Found	High	Peak Found	High	High	High	High	High	High	High		Accession_129232
FALSE	High	IsMasterProtein	14445	3	Accession_165394	FALSE	0	8	3	18	2	2	451	50.2	5.02	1.85477e+06	232533			71589682	4.10756e+07	22803872	4.04436e+06	1.61109e+07	6.61533e+06	1.27217e+07	8.25253e+07	2.57412e+08	1.20876e+08	3.00642e+08	2.37317e+08	Peak Found	Peak Found	Not Found	Not Found	Peak Found	Peak Found	Peak Found	High	Peak Found	High	Peak Found	High	High	High	High	High		Accession_165394
FALSE	High	IsMasterProtein	4301	1	Accession_78663	FALSE	0.002	11	1	5	1	1	94	10.9	10.05	79604464	92948208	76619176	92478240													High	High	High	High	Not Found	High	Not Found	Not Found	Not Found	Not Found	Not Found	Not Found	Not Found	Peak Found	Not Found	Peak Found		Accession_78663
FALSE	High	IsMasterProtein	5958	23	Accession_291980	FALSE	0.002	2	2	7	1	1	792	88.1	6.33				2.9057e+06		1993384		103712304	42270300	83983400	204006528	36416080			415316480	209642704	Not Found	Not Found	Not Found	Peak Found	Not Found	Peak Found	Not Found	High	High	High	High	Peak Found	Not Found	Not Found	High	High		Accession_291980
FALSE	High	IsMasterProtein	21112	1	Accession_328010	FALSE	0.005	5	1	3	1	1	374	43.4	6.11								83076444	115063884	63920651	16550583	62523684	136075812	536100496		16213656	Not Found	Not Found	Not Found	Not Found	Not Found	Not Found	Not Found	Peak Found	High	Peak Found	Peak Found	Peak Found	Peak Found	High	Not Found	High		Accession_328010
FALSE	High	IsMasterProtein	6366	17	Accession_9495	FALSE	0	9	3	26	2	2	213	24.2	6.6			19376056		63477468	70691024	38716936		6.23227e+06			159259712	277119170	158544048	257497448	214524841	Not Found	Not Found	Peak Found	Not Found	Peak Found	Peak Found	Peak Found	Not Found	Peak Found	Not Found	Not Found	High	High	High	High	High		Accession_9495
FALSE	High	IsMasterProtein	16448	1	Accession_259467	FALSE	0	21	4	15	2	3	270	30.3	4.83				5210307				2.01295e+07	14146740	26059617	4.03736e+06	81328290	2.19306e+08	1068881471	135816640	117364536	Not Found	Not Found	Not Found	Peak Found	Not Found	Not Found	Not Found	High	High	High	Peak Found	High	High	High	High	Peak Found		Accession_259467
FALSE	High	IsMasterProtein	883	1	Accession_301282	FALSE	0	14	5	39	5	5	471	50.8	5.86					980402	867554		5.71072e+07	4.01675e+07	4.26409e+07	6.26982e+07	5.60474e+07	8.12431e+07	4.64938e+07	1.37885e+08	7.92715e+07	Peak Found	Peak Found	Peak Found	Peak Found	Peak Found	Peak Found	Peak Found	High	High	High	High	High	High	High	High	High		Accession_301282
FALSE	High	IsMasterProtein	13163	1	Accession_387273	FALSE	0.001	14	1	9	1	1	63	7.2	9.44	100971616	116363240	176880800	80745568	1.75742e+06	21653766	45705776	148526	154575								High	High	High	High	Peak Found	High	Peak Found	Peak Found	Peak Found	Not Found	Not Found	Not Found	Not Found	Not Found	Not Found	Not Found		Accession_387273
FALSE	High	IsMasterProtein	7522	17	Accession_30789	FALSE	0	59	12	174	5	6	284	30.7	5.07	5.78993e+06	2.47601e+07	44903.9	1.01947e+08	259531	3.28307e+06	11506239	7.37612e+08	5.43276e+08	4.61771e+08	1.43162e+09	3.75665e+08	6.37115e+08	2.00706e+09	807869996	5.71362e+08	Peak Found	Peak Found	Peak Found	Peak Found	Peak Found	Peak Found	Peak Found	High	High	High	High	High	High	High	High	High		Accession_30789
FALSE	High	IsMasterProtein	8063	8	Accession_109685	FALSE	0	19	3	34	1	1	185	21.6	5.95	84619786	2.94247e+08	178038496	134691276			1.01587e+06	22710108	2.51983e+07	14798301	24316538	2.94854e+06	9841520	9740678	11081699	1.06607e+07	High	High	High	High	Not Found	Not Found	Peak Found	High	Peak Found	Peak Found	Peak Found	Peak Found	High	Peak Found	Peak Found	Peak Found		Accession_109685
FALSE	High	IsMasterProtein	12721	1	Accession_294686	FALSE	0	34	8	155	1	1	321	33.5	4.74	122389160	109668194	131605440	108273896	1.7802e+06	1.7978e+06											High	High	High	High	Peak Found	Peak Found	Not Found	Not Found	Not Found	Not Found	Not Found	Not Found	Not Found	Not Found	Not Found	Not Found		Accession_294686
FALSE	High	IsMasterProtein	16441	1	Accession_155169	FALSE	0.001	7	4	14	4	4	659	76.8	5.54	132780242	1.36778e+08	188592770	1.32008e+08	13069333	1.86329e+07	4.19299e+07										High	High	High	High	Peak Found	Peak Found	Peak Found	Not Found	Peak Found	Not Found	Peak Found	Peak Found	Peak Found	Peak Found	Peak Found	Peak Found		Accession_155169
FALSE	High	IsMasterProtein	21165	1	Accession_344855	FALSE	0.001	19	5	10	1	1	252	27.2	6.38					32991052	69061288	104762352	14127016	54528680	53561812	102275424	60958700	78812112		60140804	11606813	Not Found	Not Found	Not Found	Not Found	Peak Found	Peak Found	High	High	High	Peak Found	Peak Found	Peak Found	Peak Found	Not Found	Peak Found	Peak Found		Accession_344855
FALSE	High	IsMasterProtein	20446	8	Accession_412518	FALSE	0.002	10	3	5	2	3	392	44.5	7.99	2.11352e+06	4.19403e+06	2.15173e+06	1.44053e+06	1.91418e+08	35603416	221566902	3.61654e+08	3.90625e+08	3.85522e+08	2.26156e+08	3.3675e+08	5.89894e+06	240773	1.58238e+08	1.64427e+08	Peak Found	High	Peak Found	Peak Found	Peak Found	High	Peak Found	High	High	High	Peak Found	Peak Found	Peak Found	Peak Found	Peak Found	Peak Found		Accession_412518
FALSE	High	IsMasterProtein	3146	1	Accession_1094	FALSE	0	19	2	18	2	2	181	20.2	5.52				1.6153e+06	5.78666e+06			69591429	69010900	9.82477e+07	24563337	474364	2.04775e+07	3.16223e+06	46849318	1.97453e+07	Not Found	Not Found	Not Found	Peak Found	High	Not Found	Not Found	High	High	High	High	Peak Found	Peak Found	Peak Found	High	Peak Found		Accession_1094
FALSE	High	IsMasterProtein	7974	1	Accession_52569	FALSE	0.001	9	3	9	3	3	362	41.9	6.07	72623024	124099602	86350912	77903240	2.25646e+06		4849571	334573568	269228384	4.02077e+08	894117786				1.29747e+06		High	High	Peak Found	High	Peak Found	Not Found	Peak Found	High	High	Peak Found	High	Not Found	Not Found	Not Found	Peak Found	Not Found		Accession_52569
FALSE	High	IsMasterProtein	4534	1	Accession_199733	FALSE	0.002	43	3	5	3	3	90	9.2	5.4	88835200	9.30499e+07	68366502	61851612	5.90765e+06	2.12423e+07	3.10743e+06	6969416	7576824								Peak Found	High	Peak Found	High	High	Peak Found	Peak Found	Peak Found	Peak Found	Not Found	High	Not Found	Not Found	Not Found	Not Found	Not Found		Accession_199733
FALSE	High	IsMasterProtein	11323	2	Accession_117078	FALSE	0.001	9	2	10	1	2	295	32.3	6.25	1.03702e+06	1.12404e+06	1944220			1.22992e+07	16039078	5.56323e+08	315099905	6.73101e+08	7392259	431729037	847179598	5.72402e+06	13188227	7162919	Peak Found	Peak Found	Peak Found	Not Found	Not Found	High	High	High	High	High	Peak Found	High	High	Peak Found	High	High		Accession_117078
FALSE	High	IsMasterProtein	8273	1	Accession_436704	FALSE	0.001	23	3	11	3	3	133	15.2	6.37	1.08212e+07	407645				43446884	51280436	1.57287e+08	9.10331e+07	121403609	120493728	124581088	2.71346e+08	1.30769e+06	181980228	160717994	Peak Found	Peak Found	Not Found	Not Found	Not Found	Peak Found	High	High	High	High	Peak Found	Peak Found	High	Peak Found	High	High		Accession_436704
FALSE	High	IsMasterProtein	17904	1	Accession_234261	FALSE	0.002	6	1	6	1	1	125	13.7	4.09					5033448	3.09289e+06	4741502	122034812	49062368	115224280	58431618	183233104	152998224	156718656	18258078	38382941	Not Found	Not Found	Not Found	Not Found	Peak Found	Peak Found	Peak Found	High	Peak Found	Peak Found	Peak Found	High	High	High	Peak Found	Peak Found		Accession_234261
FALSE	High	IsMasterProtein	13976	1	Accession_409416	FALSE	0.001	7	2	9	2	2	429	47.1	4.34					1761567				22661042	3621065	41499375	6.21287e+07	9.59001e+07	44591220	7.6063e+07	18164238	Not Found	Not Found	Not Found	Not Found	Peak Found	Not Found	Not Found	Not Found	Peak Found	Peak Found	Peak Found	High	High	High	High	High		Accession_409416
FALSE	High	IsMasterProtein	19695	16	Accession_395988	FALSE	0	15	7	151	1	1	499	51.9	4.72	548898176	1067959616	915555008	742539904	15241988			513144352	382337664	314138976	842737728	107506160	127192440		35449360	24992020	High	High	High	High	Peak Found	Peak Found	Not Found	High	High	High	High	High	High	High	High	Peak Found		Accession_395988
FALSE	High	IsMasterProtein	7866	1	Accession_78844	FALSE	0.001	13	5	12	5	5	412	46.8	5.14	207024388	133551672	57811418	67618412		19419108	1.41346e+07					5872269		10859705		7.62158e+06	High	High	High	High	Peak Found	Peak Found	Peak Found	Peak Found	Peak Found	Not Found	Peak Found	Peak Found	Peak Found	Peak Found	Peak Found	Peak Found		Accession_78844
FALSE	High	IsMasterProtein	5005	1	Accession_482449	FALSE	0	30	11	314	1	1	397	43.5	5.44	3.14916e+06			2.2255e+08	2.81547e+08	6.66203e+08	2.98478e+08	2.27942e+08	6.30581e+08	7.91854e+08	1218123499	63559188	1.45042e+08	6.56841e+07	1.06109e+09	598277377	Peak Found	High	Not Found	Peak Found	High	High	High	High	High	High	High	Peak Found	Peak Found	Peak Found	High	Peak Found		Accession_482449
FALSE	High	IsMasterProtein	9011	1	Accession_200021	FALSE	0.003	2	1	4	1	1	646	70.1	7.91	84067872	87459168	133697760	121627472	146467024	47459240	41184280										High	Peak Found	High	High	High	Peak Found	Peak Found	Not Found	Not Found	Not Found	Not Found	Not Found	Not Found	Not Found	Not Found	Not Found		Accession_200021
FALSE	High	IsMasterProtein	20003	1	Accession_375100	FALSE	0	15	8	27	2	4	539	57.7	4.98	128424612	69500408	167017376	157840752		30345646	41969212		33349.3		3.78909e+06	10570520	33834812	2.45239e+07	4.29874e+06	236823	Peak Found	Peak Found	High	High	Not Found	Peak Found	Peak Found	Peak Found	Peak Found	Peak Found	High	Peak Found	High	High	High	Peak Found		Accession_375100
FALSE	High	IsMasterProtein	20128	1	Accession_108116	FALSE	0.001	11	1	6	1	1	102	11.7	9.82	38191948	92943878	133240584	83808868	16044335	114326596	130512218	20442118	14358790	45570110	25462112						High	High	Peak Found	High	Peak Found	High	Peak Found	Peak Found	Peak Found	High	Peak Found	Not Found	Not Found	Not Found	Not Found	Not Found		Accession_108116
FALSE	High	IsMasterProtein	5598	1	Accession_1814	FALSE	0.001	20	5	7	5	5	316	34.8	8.28	119785245	1.81913e+08	2.6489e+08	1.85832e+08	1.30526e+08	4.26437e+08	2.65392e+08			192072		34515.7	7454590	6044496	6350000		High	High	High	High	Peak Found	Peak Found	Peak Found	Not Found	Not Found	Peak Found	Not Found	Peak Found	Peak Found	Peak Found	Peak Found	Not Found		Accession_1814
FALSE	High	IsMasterProtein	9161	1	Accession_162029	FALSE	0.001	23	2	6	2	2	108	12	5.19	437427223	256506638	674323104	533535400	18870669	226807070	345718784	14831651	23781167	2.33955e+07	10472116		11066568			11517956	High	High	Peak Found	High	Peak Found	Peak Found	Peak Found	High	High	High	Peak Found	Not Found	Peak Found	Not Found	Not Found	Peak Found		Accession_162029
FALSE	High	IsMasterProtein	10433	1	Accession_171098	FALSE	0.002	7	1	4	1	1	185	21	8.44												33626320	72454224	32227474	84737344	39679380	Not Found	Not Found	Not Found	Not Found	Not Found	Not Found	Not Found	Not Found	Not Found	Not Found	Not Found	Peak Found	High	High	High	High		Accession_171098
FALSE	High	IsMasterProtein	10469	1	Accession_244710	FALSE	0.005	2	1	3	1	1	461	52.4	8.54	77037784	114556408	1.85646e+08	100395608		173372170	160885153		14289817	147387	3.20281e+06	107119	361881	125175			Peak Found	Peak Found	Peak Found	High	Not Found	High	High	Not Found	Peak Found	Peak Found	Peak Found	Peak Found	Peak Found	Peak Found	Not Found	Not Found		Accession_244710
FALSE	High	IsMasterProtein	17268	1	Accession_85731	FALSE	0	18	7	25	7	7	481	55.8	7.21	3.38516e+08	392317062	3.934e+08	3.17998e+08	3.58034e+06	116147128	110783560	677227	438092	383370		247863		9.18493e+06			High	High	High	High	Peak Found	Peak Found	Peak Found	Peak Found	Peak Found	Peak Found	Peak Found	Peak Found	Peak Found	Peak Found	Not Found	Peak Found		Accession_85731
FALSE	High	IsMasterProtein	6719	1	Accession_90271	FALSE	0.001	8	2	10	2	2	346	38.2	4.94	38047824	117344328	63463720	36447648	1.45726e+06	4.91621e+06	6.46043e+06										High	High	High	High	Peak Found	High	Peak Found	Peak Found	Not Found	Peak Found	Peak Found	Not Found	Peak Found	Not Found	Peak Found	Peak Found		Accession_90271
FALSE	High	IsMasterProtein	1143	1	Accession_155205	FALSE	0.001	11	2	7	2	2	217	25.5	5.36	182993824	420154880	383728744	325766048	29571429	5.38251e+07	2.14915e+07			2.15298e+07	55105036			7.18718e+06	2.18073e+07		High	High	High	High	Peak Found	Peak Found	Peak Found	Not Found	Not Found	Peak Found	Peak Found	Not Found	Not Found	Peak Found	Peak Found	Not Found		Accession_155205
FALSE	High	IsMasterProtein	1297	1	Accession_45327	FALSE	0.001	8	2	10	2	2	336	37.5	8.59	80155434	79644668	185843099	122873358		2.4813e+07	2.24671e+07					22239					High	High	High	High	Not Found	High	High	Not Found	Not Found	Not Found	Not Found	Peak Found	Not Found	Not Found	Not Found	Not Found		Accession_45327
FALSE	High	IsMasterProtein	16112	1	Accession_155203	FALSE	0.003	9	1	3	1	1	119	13.6	4.86	43582532	62921212	101993192	74548136	3216946	20137988	3.80498e+06										Peak Found	High	High	High	Peak Found	Peak Found	Peak Found	Not Found	Not Found	Not Found	Not Found	Not Found	Not Found	Not Found	Not Found	Not Found		Accession_155203
FALSE	High	IsMasterProtein	18344	1	Accession_186618	FALSE	0	2	1	19	1	1	382	42	5.68						1.95248e+07	28984295	4.11529e+07	32901484	5.01085e+07	6.96473e+07	4.49769e+07	8.28873e+07	40788851	2.47806e+06	33162724	Not Found	Not Found	Not Found	Not Found	Not Found	High	High	High	High	High	High	High	High	High	High	High		Accession_186618
FALSE	High	IsMasterProtein	16650	1	Accession_318496	FALSE	0	5	4	16	4	4	875	102.8	5.62	63657051	89539476	110905724	37062432	112647	18859345	16612257	173502				55825		76544.4			High	High	High	High	Peak Found	Peak Found	Peak Found	Peak Found	Peak Found	Not Found	Not Found	Peak Found	Not Found	Peak Found	Peak Found	Peak Found		Accession_318496
FALSE	High	IsMasterProtein	9145	1	Accession_430298	FALSE	0.002	8	3	6	3	3	462	51.4	7.78	35378188	64845612	59498052	52053984								12698983	51484760		122831584	93076704	High	High	High	High	Not Found	Not Found	Not Found	Peak Found	Not Found	Not Found	Peak Found	Peak Found	Peak Found	Peak Found	Peak Found	Peak Found		Accession_430298
FALSE	High	IsMasterProtein	13760	1	Accession_1093	FALSE	0	40	11	85	11	11	313	34.2	4.93	8.53837e+06	7.11295e+07	4.61785e+07	3.33181e+07	2.56213e+07	587017730	6.28914e+08	2.66073e+09	2.43642e+09	2.57413e+09	6339377668	3.52464e+09	4170146609	9.14049e+07	4.35419e+09	4.34473e+09	Peak Found	Peak Found	Peak Found	Peak Found	Peak Found	High	High	High	High	High	High	High	High	High	High	High		Accession_1093
FALSE	High	IsMasterProtein	15410	1	Accession_433311	FALSE	0.001	15	3	10	3	3	332	36.4	4.82					5.28703e+07	11091384	67885768	29001963	2.15892e+07	572021		3.62798e+07	45303369	7.69873e+07	3.67679e+07	2.91133e+07	Not Found	Not Found	Not Found	Not Found	Peak Found	Peak Found	Peak Found	High	High	Peak Found	Not Found	High	Peak Found	High	High	High		Accession_433311
FALSE	High	IsMasterProtein	20023	1	Accession_474995	FALSE	0	41	10	121	9	9	314	35.3	5.92			6.23736e+07	1.09738e+08	5.19239e+06	35111356	8.57388e+06	4.6751e+08	3.59004e+08	445762199	950708723	6.58555e+08	9.93527e+08	6.76663e+08	1420819496	7.45377e+08	Peak Found	Peak Found	Peak Found	Peak Found	Peak Found	Peak Found	Peak Found	High	High	High	High	High	High	High	High	High		Accession_474995
FALSE	High	IsMasterProtein	6063	1	Accession_291973	FALSE	0.001	16	5	12	5	5	285	31.5	9.83	6972005		2.00379e+06					9322820	1.51844e+06		4.14699e+06	234413403	514570904	283185001	246349040	215973390	Peak Found	Not Found	Peak Found	Not Found	Peak Found	Not Found	Not Found	Peak Found	Peak Found	Not Found	Peak Found	High	High	High	High	High		Accession_291973
FALSE	High	IsMasterProtein	1916	1	Accession_218207	FALSE	0.002	29	2	5	2	2	65	7.5	11.62					12563518	24604704	9363018	67986898	38459376	46682142	22061122	66485410	61999560	331361874	44784148	88741672	Not Found	Not Found	Not Found	Not Found	Peak Found	Peak Found	Peak Found	High	Peak Found	Peak Found	Peak Found	High	High	High	Peak Found	High		Accession_218207
FALSE	High	IsMasterProtein	9921	1	Accession_64198	FALSE	0.002	6	1	7	1	1	142	15.3	9.1	147827216	400915344	337089056	195953048	1.10101e+06			273567168	166835632	218108000	452132576	176956336	135040416	136610016	192275056	109500872	Peak Found	High	Peak Found	Peak Found	Peak Found	Not Found	Not Found	High	Peak Found	Peak Found	High	High	High	High	Peak Found	Peak Found		Accession_64198
FALSE	High	IsMasterProtein	1527	3	Accession_322117	FALSE	0.001	18	3	6	1	3	181	19.7	4.91				95718.1	4.53291e+07	3.41781e+07	18983736	30554518	17332682	22016572		1.65861e+07	14325872		19895908		Not Found	Not Found	Not Found	Peak Found	High	Peak Found	Peak Found	Peak Found	Peak Found	Peak Found	High	Peak Found	Peak Found	Not Found	High	Not Found		Accession_322117
FALSE	High	IsMasterProtein	6899	2	Accession_396468	FALSE	0.004	11	1	3	0	1	79	8.5	8.4		14679077			32016438	152176128	156339184	72510528	12689758			6511232				16866078	Peak Found	Peak Found	High	High	Peak Found	Peak Found	High	Peak Found	Peak Found	Peak Found	Peak Found	Peak Found	Peak Found	Not Found	Peak Found	Peak Found		Accession_396468
FALSE	High	IsMasterProtein	11227	2	Accession_422303	FALSE	0	33	4	15	3	4	141	15.1	9.54			18680989	4.6733e+06	5.94109e+06	7937567	12366836	198875870	140813642	190969505	245965032	2.36688e+08	4.40676e+08	259774351	274018847	171106508	Not Found	Not Found	Peak Found	Peak Found	Peak Found	Peak Found	Peak Found	High	High	High	High	High	High	High	High	High		Accession_422303
FALSE	High	IsMasterProtein	9716	1	Accession_51018	FALSE	0	27	9	37	8	8	434	47.5	5.25	1613090215	2.1165e+09	1940349652	1.58507e+09	2.06832e+08	3.20882e+08	3.51899e+08	3.80373e+07	2.15255e+07	1.06831e+07	68018026	4128766	1.28553e+07	3.08908e+06	31188856	157384	High	High	High	High	Peak Found	High	Peak Found	Peak Found	Peak Found	Peak Found	Peak Found	Peak Found	Peak Found	Peak Found	Peak Found	Peak Found		Accession_51018
FALSE	High	IsMasterProtein	11874	13	Accession_375983	FALSE	0	18	5	78	1	1	271	29.4	8.35	68696384	144503232	130047792	119591152				50919156	5.58581e+07	91585048	6.13427e+07	102131464	59207192	28022752	56381244	35449940	High	High	High	High	Not Found	Not Found	Not Found	High	High	High	High	Peak Found	Peak Found	High	Peak Found	Peak Found		Accession_375983
FALSE	High	IsMasterProtein	1680	5	Accession_274138	FALSE	0	8	6	57	1	2	686	76.2	4.98	119585055	265242056	366638621	261997457	877020			53479513	3.00271e+07	5.87785e+07	81077827	3.02265e+07	1.01365e+08	1.53918e+07	52016015	5.61625e+07	Peak Found	High	Peak Found	High	Peak Found	Not Found	Not Found	High	High	High	High	High	High	Peak Found	High	High		Accession_274138
FALSE	High	IsMasterProtein	3623	1	Accession_131989	FALSE	0.002	7	2	4	2	2	317	34.3	6.46	210495597	3.49335e+08	4.10967e+08	3.14009e+08	14988919	2.11524e+07	18682253	37815892	28399980	3.52967e+07	3.54922e+07				28777826	5718085	Peak Found	High	Peak Found	High	High	Peak Found	Peak Found	Peak Found	Peak Found	Peak Found	Peak Found	Not Found	Not Found	Not Found	Peak Found	Peak Found		Accession_131989
FALSE	High	IsMasterProtein	15711	1	Accession_331514	FALSE	0	50	6	44	6	6	162	19	5.17	6.40298e+08	1.71732e+09	1.2583e+09	1.19337e+09	9.36881e+07	1.85672e+08	2.27164e+08	4.6371e+07	2.47759e+07	1.71283e+07	5.92249e+07	3.41438e+06	2.91096e+06	264448	3.34359e+07	1.49195e+06	High	High	High	High	High	High	High	Peak Found	Peak Found	High	Peak Found	Peak Found	Peak Found	Peak Found	Peak Found	Peak Found		Accession_331514
FALSE	High	IsMasterProtein	3443	1	Accession_459	FALSE	0.001	3	1	7	1	1	391	42.9	5.87	34284729	105138208	78595140	72919786				1.81114e+07	13850620	16324636	36980986	1.92946e+07	36154182	16891654	1.72713e+07	1.61285e+07	High	High	High	Peak Found	Not Found	Not Found	Not Found	High	Peak Found	Peak Found	High	Peak Found	Peak Found	Peak Found	Peak Found	Peak Found		Accession_459
FALSE	High	IsMasterProtein	15439	7	Accession_65491	FALSE	0	41	7	19	2	4	159	18.3	10.32			35730924		28240140	1.74477e+08	109348921	281528253	129039210	208738928	184361056	223647547	745160712	128209340	350705500	209560010	Not Found	Not Found	Peak Found	Not Found	Peak Found	Peak Found	Peak Found	Peak Found	High	Peak Found	High	High	High	Peak Found	High	High		Accession_65491
FALSE	High	IsMasterProtein	18576	1	Accession_203604	FALSE	0.005	5	1	3	1	1	236	27	4.81	137812042	195588848	177447536	224965312		8095647	2.82847e+06				29618404					4462293	High	High	Peak Found	High	Not Found	Peak Found	Peak Found	Not Found	Not Found	Not Found	Peak Found	Not Found	Not Found	Not Found	Not Found	Peak Found		Accession_203604
FALSE	High	IsMasterProtein	21124	2	Accession_193012	FALSE	0	31	14	87	4	4	588	64.5	5.78				18116248	3.38155e+06		5.10321e+06	29454328	18394550	35412114	177531628	63647748	317169022	1.11619e+08	296295606	203516080	Not Found	Not Found	Not Found	Peak Found	Peak Found	Not Found	Peak Found	High	Peak Found	Peak Found	Peak Found	Peak Found	High	High	Peak Found	High		Accession_193012
FALSE	High	IsMasterProtein	12016	1	Accession_122653	FALSE	0.001	16	2	12	2	2	122	14	5.66	2.04481e+07	5.03867e+07	4.15573e+07	4.59632e+07	15534.5	62393.5	446910	8569680	3.06585e+06	1.10869e+07	22279207	1.48181e+06	1.1476e+07	1.56756e+06	1.11846e+06	2.21877e+06	Peak Found	High	High	High	Peak Found	Peak Found	Peak Found	High	Peak Found	High	High	Peak Found	Peak Found	Peak Found	Peak Found	Peak Found		Accession_122653
FALSE	High	IsMasterProtein	5413	5	Accession_431317	FALSE	0	14	7	57	3	3	739	78.8	4.77					3.65431e+06	2296424		46772821	21286803	45205848	6.72932e+07	48911159	1.16689e+08	2.30953e+07		3.03681e+07	Peak Found	Not Found	Not Found	Not Found	Peak Found	Peak Found	Not Found	High	Peak Found	High	High	High	High	High	Peak Found	Peak Found		Accession_431317
FALSE	High	IsMasterProtein	7093	4	Accession_288903	FALSE	0	22	5	15	3	5	301	33.8	9.58	592997	1.38866e+06	26872.2	831506	3.268e+06	6.36994e+07	8.74287e+07	3.01611e+07	2.44243e+07	42831177	1.06343e+08	4.31433e+07	84916672	3.59073e+07	1.33213e+08	66440839	Peak Found	Peak Found	Peak Found	Peak Found	Peak Found	Peak Found	Peak Found	Peak Found	High	Peak Found	High	High	High	High	High	Peak Found		Accession_288903
FALSE	High	IsMasterProtein	3161	56	Accession_113313	FALSE	0.004	9	2	3	0	2	267	29.7	9.88					14820098	80447896	43225756										Not Found	Not Found	Not Found	Not Found	Peak Found	High	Peak Found	Not Found	Not Found	High	Not Found	Not Found	Not Found	Not Found	High	Not Found		Accession_113313
FALSE	High	IsMasterProtein	21209	1	Accession_215316	FALSE	0.006	3	1	3	1	1	488	54.6	6.29	587979				1.11303e+06			87281328	65808288	62349140	107975512	25524526	38864880	16585933	185800448	117407864	Peak Found	Not Found	Not Found	Not Found	Peak Found	Not Found	Not Found	Peak Found	High	Peak Found	High	Peak Found	Peak Found	Peak Found	High	Peak Found		Accession_215316
FALSE	High	IsMasterProtein	17893	1	Accession_80783	FALSE	0.003	3	1	3	1	1	350	39.3	6.71	111785328	123580168	122069112	102688488			8999303	13159370	13763498	39635916	73518600			4.30476e+06			High	High	High	Peak Found	Not Found	Not Found	Peak Found	Peak Found	Peak Found	Peak Found	Peak Found	Not Found	Not Found	Peak Found	Not Found	Not Found		Accession_80783
FALSE	High	IsMasterProtein	8345	1	Accession_239445	FALSE	0.002	1	1	6	1	1	1207	136.7	5.36					10708461	51692560		11766231	60794340	36303428	49542760	70392712	36509488	50353604	117751496	22680794	Peak Found	Peak Found	Not Found	Not Found	Peak Found	Peak Found	High	Peak Found	High	High	High	High	Peak Found	Peak Found	High	Peak Found		Accession_239445
FALSE	High	IsMasterProtein	461	1	Accession_50623	FALSE	0.002	19	2	5	2	2	133	14.7	6.57								28788894	19392178	15761241	143335328	27550418	91198576	28132104	298864320	117615208	Peak Found	Peak Found	Peak Found	Not Found	Not Found	Peak Found	Not Found	Peak Found	Peak Found	Peak Found	Peak Found	High	High	High	Peak Found	Peak Found		Accession_50623
FALSE	High	IsMasterProtein	6297	1	Accession_234311	FALSE	0	20	4	19	4	4	292	31.1	5.78				447946	1.74074e+06		4351341	2.17887e+07	7.72376e+06	1.09879e+07	6.93505e+07	3.63594e+07	75924532	6.18921e+07	91538820	5.17167e+07	Not Found	Peak Found	Peak Found	Peak Found	Peak Found	Not Found	Peak Found	High	High	High	High	High	High	High	High	High		Accession_234311
FALSE	High	IsMasterProtein	9979	4	Accession_338154	FALSE	0.002	8	3	6	2	2	353	40.9	6.34	87419744	106586816	164057472	126226440	82171208	3.65285e+08	297481228	295203496	217308968	268937572	334417096					3.28123e+06	Peak Found	Peak Found	Peak Found	Peak Found	Peak Found	Peak Found	High	Peak Found	High	High	High	Peak Found	Not Found	Not Found	Peak Found	Peak Found		Accession_338154
FALSE	High	IsMasterProtein	19222	54	Accession_287818	FALSE	0	29	4	43	0	1	130	14.6	10.87					13603747		954192	90520242	47871535	74848276	37721860	143436748	1.55401e+08	1.2156e+08	38502676	2167487	Not Found	Not Found	Not Found	Not Found	Peak Found	Not Found	Peak Found	High	High	High	Peak Found	High	High	High	High	Peak Found		Accession_287818
FALSE	High	IsMasterProtein	10807	30	Accession_175	FALSE	0.001	4	2	8	0	1	412	47.8	8.32						22687231	17737848	36025836	25971910	21866354	36242344	38674724	33371628	33895200	78593112	57067980	Not Found	Not Found	Not Found	Not Found	Not Found	Peak Found	Peak Found	High	High	Peak Found	Peak Found	High	High	Peak Found	Peak Found	High		Accession_175
FALSE	High	IsMasterProtein	10108	1	Accession_409384	FALSE	0.002	17	3	4	3	3	297	33.1	6.24					52917532	7.7962e+06	131946456	9532111	2.62873e+07	42896238	15660066	9002074	57257344	35674091	18256070	11591702	Not Found	Not Found	Not Found	Not Found	Peak Found	Peak Found	Peak Found	High	Peak Found	Peak Found	High	Peak Found	Peak Found	High	Peak Found	Peak Found		Accession_409384
FALSE	High	IsMasterProtein	15787	1	Accession_252757	FALSE	0.001	10	1	8	1	1	141	16.2	5.63	4507171		757462		412150			2646281447	1.10562e+06	24685114	125234088	3.19811e+09	41168210	3.32152e+07	98278751	186135157	Peak Found	Not Found	Peak Found	Not Found	Peak Found	Not Found	Not Found	High	High	Peak Found	High	High	Peak Found	High	High	High		Accession_252757
FALSE	High	IsMasterProtein	10369	4	Accession_132278	FALSE	0	12	4	121	0	1	453	48.9	5.33	5104675	21568243	8773747		1.73704e+07	48991468	31084944	489036757	405462901	4.89462e+08	4.59508e+08	6.18456e+08	1.20452e+09	8.36655e+08	6.35145e+08	4.12045e+08	Peak Found	Peak Found	Peak Found	Not Found	High	High	High	High	High	High	High	High	High	High	High	High		Accession_132278
FALSE	High	IsMasterProtein	6120	5	Accession_329005	FALSE	0	15	4	15	1	3	289	32.6	9.17	10429203			440447	1.65853e+07	7.95963e+07	54929028	9.47931e+07	93338774	1.33175e+08	160137640	141497072	2.4214e+08	2.02798e+08	2.95044e+08	2.3641e+08	Peak Found	Not Found	Not Found	Peak Found	Peak Found	Peak Found	Peak Found	High	High	High	High	High	High	High	High	High		Accession_329005
FALSE	High	IsMasterProtein	7958	1	Accession_24542	FALSE	0.002	7	1	6	1	1	147	16.7	8.53	713767				1.569e+07	54415824	138604705	2.24561e+06	4.08064e+06		258314266	3.93617e+06	3.43183e+07	8.90575e+06	246002792	145356124	Peak Found	Not Found	Not Found	Not Found	Peak Found	Peak Found	Peak Found	High	Peak Found	Not Found	High	Peak Found	High	Peak Found	Peak Found	High		Accession_24542
FALSE	High	IsMasterProtein	20662	1	Accession_203372	FALSE	0	22	2	21	2	2	144	16.4	7.96		6.94491e+06			1.64117e+06			68236701	75251372	131443150	2.00423e+08	95033511	134634553	2.12443e+07	242868220	181370136	Not Found	Peak Found	Not Found	Not Found	Peak Found	Not Found	Not Found	High	High	High	High	High	High	High	High	High		Accession_203372
FALSE	High	IsMasterProtein	6639	1	Accession_57823	FALSE	0.001	11	2	13	2	2	221	25.3	9.85	74307813	50643321	6.37988e+07	7.09623e+07	1.89208e+06						1.35157e+06						High	High	High	High	Peak Found	Not Found	Not Found	Not Found	Not Found	Not Found	Peak Found	Not Found	Not Found	Not Found	Not Found	Not Found		Accession_57823
FALSE	High	IsMasterProtein	6702	1	Accession_439642	FALSE	0.002	16	1	5	1	1	74	8.3	3.9					6.02583e+06		15351957	56550456	42363628	55547276	55757568	22623366	15301004				Not Found	Not Found	Not Found	Not Found	Peak Found	High	High	High	High	High	Peak Found	Peak Found	Peak Found	Not Found	Not Found	Not Found		Accession_439642
FALSE	High	IsMasterProtein	6792	1	Accession_55975	FALSE	0.002	10	2	5	2	2	241	27.3	6.81	102533864	128361992	91514720	40678328					1.97514e+06		14604359	1.4705e+06				4.48343e+06	High	High	Peak Found	High	Not Found	Not Found	Not Found	Not Found	Peak Found	Not Found	Peak Found	Peak Found	Not Found	Not Found	Not Found	Peak Found		Accession_55975
FALSE	High	IsMasterProtein	14021	9	Accession_18725	FALSE	0	10	4	22	1	2	556	59.3	7.25	52596980	93307176	105164736	77123856		55569618							37583320		26381106	28307478	High	Peak Found	Peak Found	High	Not Found	Peak Found	Not Found	Not Found	Not Found	Not Found	Peak Found	Not Found	High	Peak Found	Peak Found	Peak Found		Accession_18725
FALSE	High	IsMasterProtein	15852	2	Accession_190417	FALSE	0.002	16	1	5	0	1	73	8.2	7.34						11512026		78567752	41087656	52695264	117194544	41776168	139490656		33251714	36959748	Not Found	Not Found	Not Found	Not Found	Not Found	High	Not Found	Peak Found	High	High	High	Peak Found	Peak Found	Not Found	Peak Found	High		Accession_190417
FALSE	High	IsMasterProtein	17030	1	Accession_216178	FALSE	0	10	6	15	6	6	790	87.9	5.01					10781774	6.92797e+06	12485792	4.24352e+07	1.74809e+07	9.6772e+06	78187113	3.00559e+07	6.60826e+07	6.39417e+07	9.80579e+07	4.55653e+07	Not Found	Not Found	Not Found	Not Found	Peak Found	Peak Found	Peak Found	Peak Found	Peak Found	Peak Found	High	High	High	High	High	High		Accession_216178
FALSE	High	IsMasterProtein	20142	1	Accession_409426	FALSE	0.001	9	3	6	3	3	463	49.8	6.57						6.8458e+06	13417930	1.07807e+07	14127506	1.24689e+07	54642485	6.64323e+07	2.57171e+07	50173756	8.9024e+07	6.42847e+07	Not Found	Not Found	Not Found	Not Found	Not Found	Peak Found	Peak Found	Peak Found	Peak Found	Peak Found	Peak Found	Peak Found	Peak Found	High	High	High		Accession_409426
FALSE	High	IsMasterProtein	4693	2	Accession_51522	FALSE	0	36	4	28	3	4	131	14	11.56	4.08609e+06	1.44812e+06			2.17865e+06	3.8344e+06	5.83394e+06	4.28077e+07	198480498	6.25964e+07	96994316	1.9951e+08	202824682	271290543	1.57516e+08	6.09244e+07	Peak Found	Peak Found	Not Found	Not Found	Peak Found	Peak Found	Peak Found	High	High	High	High	High	High	High	High	High		Accession_51522
FALSE	High	IsMasterProtein	10606	3	Accession_399235	FALSE	0.001	17	3	9	1	3	178	20	8.69					995236			65524792	34410461	55018325	50365161	57332524	85546026	77737.2	89082794	76165347	Not Found	Not Found	Not Found	Not Found	Peak Found	Not Found	Not Found	Peak Found	High	Peak Found	High	Peak Found	High	Peak Found	High	High		Accession_399235
FALSE	High	IsMasterProtein	2162	1	Accession_264137	FALSE	0.001	15	4	11	3	3	353	38.4	4.98						6349284		222329188	30399114	49758740	55771896	42437824	42697968	64187052	63864334	60557850	Peak Found	Peak Found	Peak Found	Peak Found	Peak Found	Peak Found	Not Found	High	Peak Found	High	Peak Found	Peak Found	Peak Found	High	Peak Found	Peak Found		Accession_264137
FALSE	High	IsMasterProtein	687	3	Accession_179690	FALSE	0	19	10	250	2	2	649	70.5	5.97	166535164	224388784	272268384	274149120	30455568	118808168	145118512		6.5737e+06					79259136			High	Peak Found	High	Peak Found	Peak Found	Peak Found	Peak Found	Not Found	Peak Found	Not Found	Not Found	Not Found	Not Found	High	Not Found	Not Found		Accession_179690
FALSE	High	IsMasterProtein	16565	1	Accession_127927	FALSE	0	21	5	23	3	3	321	34.8	4.82	163031640	308175100	89644752	170835816		1.00993e+07		11769355	5.18609e+07	1.15544e+08	62214182	11733389	34477195	29381940	135594008	145669677	High	High	High	High	Not Found	Peak Found	Not Found	High	High	Peak Found	High	Peak Found	High	High	High	High		Accession_127927
FALSE	High	IsMasterProtein	17137	4	Accession_396608	FALSE	0.001	6	2	15	0	1	440	47.7	8.38								23503342	15499670	25761140	99951336	21806994	54574460	23906442	144220448	59229028	Not Found	Not Found	Not Found	Not Found	Not Found	Not Found	Not Found	Peak Found	Peak Found	Peak Found	High	High	High	High	High	High		Accession_396608
FALSE	High	IsMasterProtein	14062	4	Accession_311856	FALSE	0	8	4	34	0	2	498	56.3	5.67	84644872	111779392	137515392	127402840		320738208	258135616		4327266			1778063	10325004	2316476	4.00427e+06	16318278	High	High	High	High	Peak Found	Peak Found	Peak Found	Peak Found	Peak Found	Peak Found	Peak Found	Peak Found	Peak Found	Peak Found	Peak Found	Peak Found		Accession_311856
FALSE	High	IsMasterProtein	17263	1	Accession_435952	FALSE	0	4	1	23	1	1	328	34.9	4.77					1382643	28272990	47622904	36768496	28971254	33580144	105970688	51980672	84854820	41646864	80192872	43427640	Not Found	Not Found	Not Found	Not Found	Peak Found	High	Peak Found	High	High	High	High	High	High	High	High	High		Accession_435952
FALSE	High	IsMasterProtein	16645	6	Accession_104909	FALSE	0	5	4	15	3	3	1167	130.7	8.59	3.05148e+07	86562816	83220424	40346899	7.90197e+06	24836342	19800870										High	High	High	High	Peak Found	Peak Found	Peak Found	Peak Found	Not Found	Peak Found	Peak Found	Peak Found	Peak Found	Not Found	Peak Found	Peak Found		Accession_104909
FALSE	High	IsMasterProtein	8089	1	Accession_351639	FALSE	0	7	5	50	0	1	680	70.3	6.29					9673383	37191248						90335152	105876552	98611784	90493288	93022439	Not Found	Not Found	Not Found	Not Found	Peak Found	Peak Found	Not Found	Not Found	Not Found	Not Found	Not Found	High	High	High	High	High		Accession_351639
FALSE	High	IsMasterProtein	2143	1	Accession_129067	FALSE	0	22	12	91	2	2	540	58.1	5.19	2.58621e+08	400319776	297007712	308404160	7.73346e+06			178245600	128388680	288048440	299578688	8.70925e+07	138596488	136127408	300661897	215938530	High	Peak Found	Peak Found	High	Peak Found	Not Found	Not Found	High	High	High	High	Peak Found	High	High	High	High		Accession_129067
FALSE	High	IsMasterProtein	873	20	Accession_16418	FALSE	0	10	6	31	0	1	485	52.7	6.57	34660180	97784336	63597512	57573152				5.13447e+06	3.07493e+06	15039223		2.01507e+06	22036196	2.34685e+06		3.83401e+06	High	High	High	High	Not Found	Not Found	Not Found	Peak Found	Peak Found	Peak Found	Not Found	Peak Found	Peak Found	Peak Found	Not Found	Peak Found		Accession_16418
FALSE	High	IsMasterProtein	6181	1	Accession_16074	FALSE	0	3	1	21	1	1	437	50.3	5.83					202232			4.14351e+07	2.66609e+07	3.09931e+07	1.24913e+08	40867398	80731438	2.57169e+07	1.24674e+08	59570738	Not Found	Not Found	Not Found	Not Found	Peak Found	Not Found	Not Found	High	High	High	High	High	High	High	High	High		Accession_16074
FALSE	High	IsMasterProtein	3880	5	Accession_179689	FALSE	0	31	11	123	3	4	336	36.3	5.97	3.5926e+06	3.52889e+06	5.07422e+06	2.5626e+06	4.80409e+06	1.48047e+06	3.38302e+06	9.1887e+07	6.64235e+07	8.81247e+07	3.61122e+08	273814192	571418852	2.71059e+08	1082558557	636168962	Peak Found	Peak Found	Peak Found	Peak Found	High	Peak Found	Peak Found	High	High	High	High	High	High	High	High	High		Accession_179689
FALSE	High	IsMasterProtein	10992	1	Accession_203492	FALSE	0	62	14	203	14	14	216	24.4	5.96	5.40703e+09	9.17635e+09	8113845826	6.62839e+09	1.77165e+08	2.49743e+08	5.21496e+08	2.70213e+07	2.25928e+07	1.39964e+07	8.14378e+07	1.94964e+07	2.29669e+07	1.93193e+07	8.25689e+07	2.95826e+07	High	High	High	High	High	High	High	Peak Found	Peak Found	Peak Found	Peak Found	Peak Found	Peak Found	Peak Found	Peak Found	Peak Found		Accession_203492
FALSE	High	IsMasterProtein	9369	1	Accession_47643	FALSE	0.001	8	2	7	2	2	348	37.9	9.57	114839168	204606584	181101488	34447035	2042973			870402	425760	1.38323e+07			2.90602e+06		3953861	2.6716e+07	High	High	High	High	Peak Found	Not Found	Not Found	Peak Found	Peak Found	Peak Found	Not Found	Not Found	Peak Found	Not Found	Peak Found	Peak Found		Accession_47643
FALSE	High	IsMasterProtein	4364	2	Accession_233757	FALSE	0	21	3	44	2	3	182	21.6	9.1	2.54698e+06	1.18252e+07	13788933	10305042	3.36575e+07	2.91109e+08	1.69458e+08	7.4942e+08	4.76194e+08	1002784155	1026033104	4.2002e+06	8.31848e+07		3.27183e+08	2.14693e+08	Peak Found	Peak Found	Peak Found	Peak Found	High	High	High	High	High	High	High	Peak Found	Peak Found	Not Found	High	High		Accession_233757
FALSE	High	IsMasterProtein	5284	13	Accession_422296	FALSE	0	24	3	37	1	1	138	15.2	11.33					7.07119e+06			48983271	3.30997e+07	47574421	104842450	50117845	130919723	52059816	175388320	73716566	Not Found	Not Found	Not Found	Not Found	High	Not Found	Not Found	High	High	High	High	High	High	High	High	High		Accession_422296
FALSE	High	IsMasterProtein	13639	1	Accession_381723	FALSE	0.005	5	1	3	1	1	196	21.2	6.55			3.49114e+06					10218918		2.02186e+06		57240700	104859752	55141036	579479296	281272160	Not Found	Not Found	Peak Found	Not Found	Not Found	Not Found	Not Found	Peak Found	Not Found	Peak Found	Not Found	High	Peak Found	High	High	Peak Found		Accession_381723
FALSE	High	IsMasterProtein	16593	1	Accession_177266	FALSE	0.002	5	2	6	2	2	568	64.2	4.73	61541972	134177556	70334648	78115018		3.93199e+06	1.82743e+06										High	High	High	High	Not Found	Peak Found	Peak Found	Not Found	Not Found	Not Found	Not Found	Not Found	Not Found	Not Found	Not Found	Not Found		Accession_177266
FALSE	High	IsMasterProtein	20916	1	Accession_258044	FALSE	0	11	5	33	5	5	475	52.6	5.2					568863	1.2964e+07		5.55906e+07	4.27455e+07	4.42362e+07	1.49009e+08	8.26174e+07	1.13041e+08	4.44011e+07	86436474	47391393	Not Found	Not Found	Not Found	Not Found	Peak Found	Peak Found	Not Found	High	High	High	High	High	High	High	High	High		Accession_258044
FALSE	High	IsMasterProtein	2940	5	Accession_265453	FALSE	0.001	12	2	13	1	2	212	22.6	4.69	2.61076e+06			2.52261e+06	7.87173e+06	1.87901e+06	4.20052e+06	8.32735e+07	6.88529e+07	9.08655e+07	2.69889e+07	1.44226e+08	2.91782e+08	1.01569e+08	223187969	1.47452e+08	Peak Found	High	High	Peak Found	Peak Found	Peak Found	Peak Found	Peak Found	High	High	High	High	High	High	High	High		Accession_265453
FALSE	High	IsMasterProtein	2065	1	Accession_158558	FALSE	0.001	6	2	9	2	2	317	37.3	5.12	79459433	107204610	125189500	61395372	2.34129e+06	6.94008e+06	10006258										High	High	High	High	Peak Found	Peak Found	Peak Found	Not Found	Not Found	Not Found	Not Found	Not Found	Not Found	Not Found	Not Found	Not Found		Accession_158558
FALSE	High	IsMasterProtein	17098	1	Accession_400857	FALSE	0.002	3	1	6	1	1	274	30	5.33		66031.6		455702	224743	394968		5.88795e+06	3.36984e+06	296520	2.34694e+06	21110282	3.49735e+07	1.86873e+07	87218592	6.52003e+07	Not Found	Peak Found	Not Found	Peak Found	Peak Found	Peak Found	Not Found	Peak Found	Peak Found	Peak Found	Peak Found	High	High	High	High	High		Accession_400857
FALSE	High	IsMasterProtein	470	7	Accession_220646	FALSE	0	28	7	38	6	6	305	35.1	6.44	1.06995e+06	25366528	4631278	7.68313e+06		4.54561e+06	6.8637e+06	3.97077e+08	4.37718e+08	3.61492e+08	1.49394e+09	5.64051e+08	5.08784e+08	4.1356e+07	9.32555e+08	9.15397e+08	Peak Found	High	High	High	Not Found	Peak Found	Peak Found	High	High	High	High	High	Peak Found	High	High	High		Accession_220646
FALSE	High	IsMasterProtein	1556	1	Accession_172806	FALSE	0.004	10	2	3	2	2	232	25.7	6		5.90257e+06	844005	15088242	3.01465e+06			9.0377e+08	6.6523e+08	7.64063e+08	5318084	9.61546e+08	1.11206e+09	3.53406e+08	10107618	4.94424e+06	Not Found	Peak Found	Peak Found	Peak Found	Peak Found	Not Found	Not Found	Peak Found	Peak Found	Peak Found	Peak Found	Peak Found	High	High	High	Peak Found		Accession_172806
FALSE	High	IsMasterProtein	15709	1	Accession_452094	FALSE	0.002	3	1	5	1	1	346	36.1	9.99					1.93861e+06			26246862	18851866	19447472	44990952	37291620	64721356	33899872	63921388	37648872	Not Found	Not Found	Not Found	Not Found	Peak Found	Not Found	Not Found	Peak Found	Peak Found	Peak Found	High	Peak Found	High	High	High	High		Accession_452094
FALSE	High	IsMasterProtein	6133	13	Accession_342184	FALSE	0	12	4	16	2	2	412	45.2	5.05								41879956	2.03693e+07	49304787	50075822	37965965	9.59996e+07	27256811	66772924	22862307	Not Found	Not Found	Not Found	Not Found	Not Found	Not Found	Not Found	High	Peak Found	High	High	High	Peak Found	High	High	Peak Found		Accession_342184
FALSE	High	IsMasterProtein	21244	1	Accession_360267	FALSE	0.001	11	2	13	2	2	294	31.2	6.15			713077	373546	1.13899e+07	2.33952e+06		2.25171e+07	9.72426e+06	6.47772e+06	1.99172e+08	1.87179e+07	61323834	25220068	278615569	1.17881e+08	Not Found	Not Found	Peak Found	Peak Found	Peak Found	Peak Found	Not Found	High	Peak Found	High	High	High	High	High	High	High		Accession_360267
FALSE	High	IsMasterProtein	5619	3	Accession_197848	FALSE	0.002	2	1	4	0	1	515	57.1	5.73	113922704	67331104	70273944	65587956	1.73431e+06												High	High	High	High	Peak Found	Not Found	Not Found	Not Found	Not Found	Not Found	Not Found	Not Found	Not Found	Not Found	Not Found	Not Found		Accession_197848
FALSE	High	IsMasterProtein	20143	1	Accession_50620	FALSE	0	20	5	17	5	5	289	31.6	8.43		9302214			92126.8			1.01051e+08	71195028	1.00828e+08	168246142	1.71145e+08	2.25244e+08	48810930	211268675	1.38222e+08	Not Found	Peak Found	Not Found	Not Found	Peak Found	Not Found	Not Found	Peak Found	High	Peak Found	High	High	High	High	High	High		Accession_50620
FALSE	High	IsMasterProtein	10880	1	Accession_128002	FALSE	0	24	6	17	6	6	316	35.5	4.94	23727272	62155922	16215041	7.68782e+06	684014848	913430588	1521218786	4.94004e+08	2.66464e+09	2.45353e+09	3.02565e+09	3.28387e+09	3.02063e+09	4.31782e+06	3858245148	575755172	Peak Found	Peak Found	Peak Found	Peak Found	Peak Found	Peak Found	Peak Found	High	Peak Found	Peak Found	Peak Found	High	High	High	High	High		Accession_128002
FALSE	High	IsMasterProtein	18926	1	Accession_50708	FALSE	0.003	4	2	4	2	2	720	79.6	6.14	248084	2.51289e+06	1.25061e+06		265145	55602.7	47499.1	6.22883e+07	4.68496e+07	45118184	5.21933e+07	5.92551e+07	84550456	2.31346e+08	5.86196e+07	45690498	Peak Found	Peak Found	Peak Found	Not Found	Peak Found	Peak Found	Peak Found	Peak Found	Peak Found	Peak Found	Peak Found	High	Peak Found	High	High	High		Accession_50708
FALSE	High	IsMasterProtein	5393	7	Accession_58080	FALSE	0	16	7	79	3	3	584	64.3	5.15	1.519e+08	375638762	176462672	222132054	1.11111e+06			33460779	34678729	23543916	40721434	2.19795e+07	4.85841e+07	19412307	62190086	61862648	Peak Found	High	High	Peak Found	Peak Found	Not Found	Not Found	High	Peak Found	High	High	High	High	High	High	High		Accession_58080
FALSE	High	IsMasterProtein	18758	2	Accession_10697	FALSE	0	38	5	20	3	5	178	20.1	8.92	6.7896e+08	8.07653e+08	8.45331e+08	6.7909e+08	662602	1.02546e+08	1.24714e+08	8.54179e+07	61301116			58000196	4.67219e+06	3.81713e+06	855587		High	High	High	High	Peak Found	High	Peak Found	Peak Found	Peak Found	Peak Found	Peak Found	Peak Found	Peak Found	Peak Found	Peak Found	Not Found		Accession_10697
FALSE	High	IsMasterProtein	7822	4	Accession_66454	FALSE	0	55	33	986	28	31	536	60.8	4.77	1.23188e+09	3.93179e+08	3.17344e+08	3.8872e+08	9.91539e+08	1.04316e+10	1.11208e+10	3.03016e+10	2.77908e+10	3.02906e+10	4.41733e+10	3.33397e+10	4.85354e+10	2.49914e+10	4.2114e+10	2.82167e+10	High	Peak Found	Peak Found	Peak Found	High	High	High	High	High	High	High	High	High	High	High	High		Accession_66454
FALSE	High	IsMasterProtein	19230	1	Accession_386983	FALSE	0.001	7	3	8	3	3	488	54.5	6.89	42954362	60895072	125966924	77046154	4.25521e+06	2513215	1.32359e+07	1.0997e+07	5.08595e+06	5476217	3040364			34376			High	High	High	High	Peak Found	Peak Found	Peak Found	Peak Found	Peak Found	Peak Found	High	Not Found	Not Found	Peak Found	Not Found	Not Found		Accession_386983
FALSE	High	IsMasterProtein	14662	1	Accession_264394	FALSE	0	43	15	297	4	5	309	33.7	6.02	5.62809e+06				4.00867e+06	24668800	22277580	47552779	56674698	7.94957e+07	93524904	106092826	1.39232e+08	1.08673e+08	161743156	87533275	Peak Found	Peak Found	Peak Found	Peak Found	Peak Found	Peak Found	Peak Found	High	High	Peak Found	High	Peak Found	High	High	High	High		Accession_264394
FALSE	High	IsMasterProtein	20857	1	Accession_357108	FALSE	0.001	11	3	6	3	3	312	34.2	5.53				1.7972e+06	144936	4.23853e+07	53160652	3.7265e+07	2.74038e+07	3.69996e+07	1.03222e+08	4.27656e+07	7.58912e+07	2.49222e+07	97968666	7.34826e+07	Not Found	Not Found	Not Found	Peak Found	Peak Found	Peak Found	Peak Found	Peak Found	High	Peak Found	High	Peak Found	Peak Found	Peak Found	High	High		Accession_357108
FALSE	High	IsMasterProtein	15702	1	Accession_371356	FALSE	0.001	29	3	9	3	3	170	19.1	4.77				564212					1.38203e+06	1.90341e+06		3.4291e+07	7.63245e+07	5.27491e+07	7.00499e+07	9.22811e+07	Not Found	Not Found	Not Found	Peak Found	Not Found	Not Found	Not Found	Not Found	Peak Found	High	Not Found	High	High	High	High	High		Accession_371356
FALSE	High	IsMasterProtein	15981	1	Accession_32392	FALSE	0	42	7	119	7	7	230	24.7	5.19	7.91659e+07	2.91374e+07	7293940		1.19911e+07	2.01488e+08	1.66775e+08	6.56822e+08	4.03239e+08	5.30042e+08	1379027485	6.88036e+08	1.22819e+09	9.44409e+08	2396731682	1.52341e+09	Peak Found	Peak Found	Peak Found	Peak Found	Peak Found	High	High	High	High	High	High	High	High	High	High	High		Accession_32392
FALSE	High	IsMasterProtein	13668	2	Accession_387807	FALSE	0.003	5	1	3	0	1	281	30.7	7.49								45126156	40245432	35514688	54609356	9529171	15744037	4.08611e+06	199945952	151032096	Not Found	Not Found	Not Found	Not Found	Not Found	Not Found	Not Found	Peak Found	Peak Found	Peak Found	High	Peak Found	Peak Found	Peak Found	High	High		Accession_387807
FALSE	High	IsMasterProtein	3284	1	Accession_227863	FALSE	0.004	1	1	3	1	1	1049	119.9	8.29	746443	1.47131e+06	3.43994e+06	407659	20275			7.01127e+06	2.91724e+06	10231354	23743984	50180499	161607292	5.51916e+07	597026684	2.94007e+08	Peak Found	Peak Found	Peak Found	Peak Found	Peak Found	Not Found	Not Found	High	Peak Found	High	Peak Found	Peak Found	Peak Found	Peak Found	Peak Found	High		Accession_227863
FALSE	High	IsMasterProtein	14735	1	Accession_66461	FALSE	0.001	27	4	14	4	4	168	19.1	8.32				624504	4.87125e+06	40186771	1.62016e+07	4.00751e+07	24351513	2.80907e+07	66238079	41175549	8.6825e+07	3.59687e+07	1.07899e+08	63944385	Not Found	Not Found	Not Found	Peak Found	Peak Found	Peak Found	Peak Found	High	High	High	High	High	High	High	High	High		Accession_66461
FALSE	High	IsMasterProtein	15128	1	Accession_451000	FALSE	0.001	8	2	11	2	2	328	36.2	5.29						20688842	30127626	3.96822e+07	27084224	3.46258e+07	101771087	39950832	65893404	26497328	141398284	57927018	Not Found	Not Found	Not Found	Not Found	Not Found	High	Peak Found	High	Peak Found	High	High	High	High	High	High	High		Accession_451000
FALSE	High	IsMasterProtein	6156	1	Accession_385186	FALSE	0.003	3	1	3	1	1	337	39	8.28								44704784	31225402	30110742	122826920	71090928	141880992		74003608	95209704	Not Found	Not Found	Not Found	Not Found	Not Found	Not Found	Not Found	Peak Found	Peak Found	Peak Found	High	High	Peak Found	High	Peak Found	Peak Found		Accession_385186
FALSE	High	IsMasterProtein	21332	1	Accession_185298	FALSE	0.001	33	5	10	5	5	196	22.6	7.64	144764534	2.89387e+08	260194901	205031118	1.9842e+06	9394060		4.57301e+06	6.42701e+06					17327786			High	High	High	High	High	Peak Found	Not Found	Peak Found	Peak Found	Not Found	Not Found	Not Found	Not Found	Peak Found	Not Found	Not Found		Accession_185298
FALSE	High	IsMasterProtein	4583	12	Accession_171745	FALSE	0	22	8	51	1	2	544	61.6	6.24	58242884	92171712	101304136	101058464				6.38098e+06	3340336	7501900	27015112	2274066					High	High	High	High	Not Found	Not Found	Not Found	Peak Found	Peak Found	Peak Found	Peak Found	Peak Found	Not Found	Not Found	Not Found	Not Found		Accession_171745
FALSE	High	IsMasterProtein	16401	2	Accession_240849	FALSE	0.002	9	3	5	2	3	434	47.7	5.91	38548033	93341310	79110241	66493410		30770804						34769540			90842864	20244270	High	High	High	High	Not Found	Peak Found	Not Found	Not Found	Not Found	Not Found	Not Found	Peak Found	Not Found	Not Found	Peak Found	Peak Found		Accession_240849
FALSE	High	IsMasterProtein	1942	28	Accession_66217	FALSE	0	7	4	17	2	3	641	72.3	6.18	73678336	167497024	1.36762e+08	1.39508e+08	1.00891e+06			5.49207e+07	2.70458e+07	3.96969e+07	33227490		1.10297e+06		3.95185e+07	57660148	High	Peak Found	Peak Found	High	Peak Found	Not Found	Not Found	High	High	Peak Found	Peak Found	Peak Found	Peak Found	Peak Found	Peak Found	Peak Found		Accession_66217
FALSE	High	IsMasterProtein	13811	1	Accession_15692	FALSE	0	7	3	15	1	2	601	65.9	5.29	53266409	124015453	103113054	121264926				167416877	2.13441e+08	1.46075e+08	59963332	12864013	1.22301e+08	1.72622e+07	165181680	7.30642e+07	High	High	High	High	Not Found	Not Found	Not Found	High	High	High	Peak Found	Peak Found	Peak Found	High	Peak Found	High		Accession_15692
FALSE	High	IsMasterProtein	15090	3	Accession_313186	FALSE	0	12	3	17	2	3	289	31.7	5.83								38005392	3.07929e+07	3.62693e+07	96010780	5.81842e+07	18708770	66110506	21107100	56245750	Not Found	Peak Found	Peak Found	Peak Found	Peak Found	Peak Found	Peak Found	High	High	High	High	High	High	High	High	High		Accession_313186
FALSE	High	IsMasterProtein	12653	1	Accession_203415	FALSE	0.001	7	3	8	3	3	518	57.1	6.2	94017917	1.51074e+08	223199124	1.22131e+08			2.9936e+06	25201074	6491949	3.59126e+06		4381478	9602317	1.34401e+06	4.55923e+06	7.85696e+07	High	High	High	High	Not Found	Not Found	Peak Found	Peak Found	Peak Found	Peak Found	Not Found	Peak Found	Peak Found	Peak Found	Peak Found	Peak Found		Accession_203415
FALSE	High	IsMasterProtein	16316	1	Accession_151493	FALSE	0.002	25	2	4	2	2	88	9.5	4.84								14820616	10035299	5.65211e+06	14647213	19798966	73593944	17116714	32546652	22305678	Not Found	Not Found	Not Found	Not Found	Not Found	Not Found	Not Found	Peak Found	High	Peak Found	Peak Found	High	High	Peak Found	Peak Found	Peak Found		Accession_151493
FALSE	High	IsMasterProtein	17642	4	Accession_189901	FALSE	0.001	5	3	13	0	2	814	90.3	5.87	56527196	83990008	121423048	83630448				7.65353e+06	494747488	9395401	9000475	570742784	4.07927e+06	63569984			Peak Found	Peak Found	Peak Found	High	Peak Found	Not Found	Peak Found	High	High	Peak Found	High	Peak Found	Peak Found	High	Not Found	Not Found		Accession_189901
FALSE	High	IsMasterProtein	20884	1	Accession_185725	FALSE	0.003	4	1	4	1	1	403	45.4	5.52					2.40234e+06			37393724	27851912	31735020	94752472	15614496	42813028		36355644	27150606	Not Found	Not Found	Not Found	Not Found	Peak Found	Not Found	Not Found	High	High	High	High	Peak Found	Peak Found	Not Found	Peak Found	Peak Found		Accession_185725
FALSE	High	IsMasterProtein	4997	2	Accession_163247	FALSE	0	22	5	19	3	5	236	25.7	9.41	264075608	4.64309e+08	3.95184e+08	2.94651e+08		1.06896e+07	7618478	20796986	2.26181e+07		68120128	15259798				4.02294e+07	High	High	High	High	Not Found	Peak Found	Peak Found	Peak Found	Peak Found	Not Found	Peak Found	Peak Found	Not Found	Peak Found	Not Found	Peak Found		Accession_163247
FALSE	High	IsMasterProtein	15464	1	Accession_57837	FALSE	0.002	7	1	4	1	1	123	13.9	10.29	176844928	219500512	208239088	178996448	238948784	9096674	15997403	2.73458e+06		1.74445e+06				1.8878e+06	2607542		High	High	High	High	Peak Found	Peak Found	Peak Found	Peak Found	Not Found	Peak Found	Not Found	Not Found	Not Found	Peak Found	Peak Found	Not Found		Accession_57837
FALSE	High	IsMasterProtein	21028	1	Accession_301326	FALSE	0	11	2	15	2	2	264	29.5	4.51								26509094	17790972	25467234	73002968	28632022	79431640	28551404	70404064	53598168	Not Found	Not Found	Not Found	Not Found	Not Found	Not Found	Not Found	High	High	High	High	High	High	High	High	High		Accession_301326
FALSE	High	IsMasterProtein	4958	1	Accession_264093	FALSE	0.001	13	3	6	3	3	346	39.1	5.39	8.38009e+07	200344242	135751484	91641223			1.31519e+06			13437596		2.85601e+06	1.28111e+07	1.77193e+06	2.39846e+06		High	High	High	High	Not Found	Not Found	Peak Found	Not Found	Not Found	Peak Found	Not Found	Peak Found	Peak Found	Peak Found	Peak Found	Not Found		Accession_264093
FALSE	High	IsMasterProtein	8540	4	Accession_459286	FALSE	0	14	6	141	1	1	445	49	5.97					1.62079e+06			32864445	19684798	3.88493e+07	55844332	23221311	4.8394e+07	17185891	26504314	1.8298e+07	Not Found	Not Found	Not Found	Not Found	Peak Found	Not Found	Not Found	High	High	Peak Found	Peak Found	High	High	High	High	Peak Found		Accession_459286
FALSE	High	IsMasterProtein	12031	1	Accession_92023	FALSE	0.004	3	1	4	1	1	392	43	5.35					1.3862e+06			44166388	22838928	37692244	40190144	43128772	42780808	152349936	61295444	84166136	Peak Found	Peak Found	Peak Found	Peak Found	Peak Found	Not Found	Not Found	Peak Found	High	High	Peak Found	High	Peak Found	High	Peak Found	Peak Found		Accession_92023
FALSE	High	IsMasterProtein	7235	1	Accession_342219	FALSE	0	7	1	20	1	1	164	18.2	4.6			1.34185e+06		119138			79558146	56850782	5.28283e+07	3.66111e+07	119556470	242603767	116976607	44569684	2.51848e+07	Not Found	Not Found	Peak Found	Not Found	Peak Found	Not Found	Not Found	High	High	High	High	High	High	High	High	High		Accession_342219
FALSE	High	IsMasterProtein	15881	1	Accession_130477	FALSE	0.003	2	1	4	1	1	631	68.6	5.57	111522264	302249600	310107968	264263824		46920596	41614600	42561520						55368292			High	Peak Found	High	High	Not Found	Peak Found	High	Peak Found	Not Found	Not Found	Not Found	Not Found	Not Found	Peak Found	Not Found	Not Found		Accession_130477
FALSE	High	IsMasterProtein	6391	13	Accession_38134	FALSE	0	5	5	23	1	1	822	91.2	6.58		110412				73527.6			39063.9			14336408	37430936	20856872	183554192	113020032	Not Found	Peak Found	Not Found	Not Found	Not Found	Peak Found	Not Found	Not Found	Peak Found	Not Found	Not Found	Peak Found	High	Peak Found	High	High		Accession_38134
FALSE	High	IsMasterProtein	14225	2	Accession_435991	FALSE	0	25	6	34	5	6	309	34.6	4.83	37867996	16305931			8.3811e+06	59732503	48223604	1.15997e+08	6.92712e+08	4.78633e+08	569693395	710063058	1.5444e+08	2.87619e+07	372400401	1.49448e+08	Peak Found	Peak Found	Not Found	Peak Found	Peak Found	High	High	High	High	High	High	High	High	High	High	High		Accession_435991
FALSE	High	IsMasterProtein	16853	1	Accession_24275	FALSE	0.001	7	3	7	3	3	630	69.7	5					22606514	24475388	38113264	2.80873e+06	1591423		16440480	9678862		974375			Not Found	Not Found	Not Found	Not Found	High	High	High	High	High	Not Found	High	Peak Found	Not Found	High	Not Found	Not Found		Accession_24275
FALSE	High	IsMasterProtein	16876	2	Accession_216581	FALSE	0.001	10	2	6	1	2	270	29.2	4.45		493680	782823	919079	3157674	1.64316e+07	8.61195e+06	2.34101e+07	1.71772e+07			3.78588e+07	6.85799e+07	5.38084e+07	4.01606e+08	43098365	Peak Found	Peak Found	Peak Found	Peak Found	Peak Found	Peak Found	Peak Found	High	Peak Found	Peak Found	Peak Found	Peak Found	High	Peak Found	High	High		Accession_216581
FALSE	High	IsMasterProtein	1936	4	Accession_208866	FALSE	0	31	6	36	3	3	151	17.2	5.01	504161544	1091295856	1046439050	753460204		6404384	5.67991e+06	300497916	199018738	304424595	350662544	164534981	312779336	49195488	146365572	82450628	High	High	High	High	Not Found	Peak Found	Peak Found	High	High	High	High	Peak Found	High	Peak Found	High	High		Accession_208866
FALSE	High	IsMasterProtein	7651	10	Accession_100916	FALSE	0	26	18	74	6	8	843	95.1	5.59			4.85446e+06					1.77741e+07	4.15091e+07	3.59497e+07	125118223	6.9548e+07	137610496	5.31953e+07	195130848	1.0982e+08	Not Found	Not Found	Peak Found	Not Found	Not Found	Not Found	Not Found	High	Peak Found	Peak Found	High	High	High	High	High	High		Accession_100916
FALSE	High	IsMasterProtein	11714	1	Accession_108115	FALSE	0.001	14	3	14	3	3	219	23.6	10.26	6.58489e+07	108003198	96229445	78337552	1.9607e+07	80994563	67479570	29260695	6885968	24592695	3.43732e+07				1.32006e+06		High	High	High	Peak Found	High	High	High	High	Peak Found	High	High	Not Found	Not Found	Peak Found	Peak Found	Peak Found		Accession_108115
FALSE	High	IsMasterProtein	19661	1	Accession_75536	FALSE	0.003	32	2	3	2	2	118	12.6	6.09	39424574	52670298	126044660	62372748		20064982	19411930						52824988		9941378		High	High	High	Peak Found	Not Found	Peak Found	Peak Found	Not Found	Not Found	Not Found	Not Found	Not Found	Peak Found	Not Found	Peak Found	Not Found		Accession_75536
FALSE	High	IsMasterProtein	840	1	Accession_115269	FALSE	0.003	8	4	4	4	4	608	65.9	4.58					5.13557e+06			44474135	2.86091e+07	3.97355e+07	8.8227e+07	56466040	90734821	13188149	138991227	2.85373e+07	Not Found	Not Found	Peak Found	Peak Found	Peak Found	Peak Found	Peak Found	Peak Found	Peak Found	Peak Found	High	Peak Found	Peak Found	Peak Found	High	High		Accession_115269
FALSE	High	IsMasterProtein	5143	1	Accession_32881	FALSE	0	11	5	81	3	3	594	67.1	4.86	3201897	4.73496e+07	2.34495e+06	5106441	3.30723e+06	33586415	18217222	1.81368e+08	1.52957e+08	3.52741e+08	5.1309e+08	5.10067e+08	877996589	5.41408e+08	1398740860	9.90416e+08	High	High	Peak Found	High	Peak Found	Peak Found	Peak Found	High	Peak Found	High	High	High	High	High	High	High		Accession_32881
FALSE	High	IsMasterProtein	7503	1	Accession_124604	FALSE	0.002	6	1	4	1	1	178	20.7	5.34	58015568	78869424	65609696	53088592													High	High	High	High	Not Found	Not Found	Not Found	Not Found	Not Found	Not Found	Not Found	Not Found	Not Found	Not Found	Not Found	Not Found		Accession_124604
FALSE	High	IsMasterProtein	19980	2	Accession_71397	FALSE	0	22	5	16	4	5	328	36.2	7.24	71308244	197352224	2.45594e+08	221412834	8621143	1.36892e+07	4.63664e+06			603621		3.85927e+06	1.99253e+06		5905470	11362478	High	High	High	High	Peak Found	Peak Found	Peak Found	Not Found	Not Found	Peak Found	Not Found	Peak Found	Peak Found	Not Found	Peak Found	Peak Found		Accession_71397
FALSE	High	IsMasterProtein	463	1	Accession_4127	FALSE	0.001	7	3	13	3	3	442	46.4	4.08	15145136	6.71074e+07		25284246	130865960	448691752	619485048	466143928	514692508	383703832	4726466464	1016351749	625886104	65603600	4651974552	4846800960	Peak Found	Peak Found	Peak Found	Peak Found	Peak Found	High	Peak Found	High	High	High	High	High	High	High	High	High		Accession_4127
FALSE	High	IsMasterProtein	9199	6	Accession_116080	FALSE	0	22	5	16	0	3	185	20.8	5.15	47962040	8.27967e+07	1.2184e+08	4.97589e+07				45523352	26961856	42353324	41852086	31104680	80031880	8622908	70950312	82104181	Peak Found	High	Peak Found	High	Peak Found	Peak Found	Peak Found	High	Peak Found	High	Peak Found	High	Peak Found	Peak Found	High	High		Accession_116080
FALSE	High	IsMasterProtein	17097	2	Accession_51515	FALSE	0	31	5	38	2	5	144	16.3	9.96	42056174			1.685e+07	2.1353e+07	4.77468e+07	1.35397e+07	285669994	1.70164e+08	2.29687e+08	518582227	334702791	756015117	606306372	873288290	305746878	Peak Found	Not Found	Not Found	Peak Found	High	Peak Found	Peak Found	High	High	High	High	High	High	High	High	High		Accession_51515
FALSE	High	IsMasterProtein	5471	1	Accession_155168	FALSE	0	11	4	19	4	4	580	66.6	6.33	3.49026e+07	9.79071e+07	7.94366e+07	53822634	6.26763e+06	7.7424e+06	1.11469e+07			125212		200098	540828	94381.2			High	High	High	High	High	Peak Found	Peak Found	Not Found	Not Found	Peak Found	Not Found	Peak Found	Peak Found	Peak Found	Not Found	Not Found		Accession_155168
FALSE	High	IsMasterProtein	7177	1	Accession_404904	FALSE	0	36	19	163	8	8	615	70.3	4.89	1624274635	3.10569e+09	3031106715	2381382094	82461502	2.44672e+08	2.74541e+08	3.31039e+07	2.3857e+07	1.11716e+08	147184434		1.83769e+06	3.21917e+08	7.02868e+07	3.36707e+07	High	High	High	High	High	High	High	Peak Found	Peak Found	Peak Found	Peak Found	Not Found	Peak Found	Peak Found	Peak Found	Peak Found		Accession_404904
FALSE	High	IsMasterProtein	11024	1	Accession_194887	FALSE	0	10	3	14	3	3	405	43	5.52								68747016	3.87387e+07	4.68191e+07	25000851	57190891	1.14773e+08	9.8989e+06	64073988	59431490	Not Found	Not Found	Not Found	Not Found	Not Found	Not Found	Not Found	High	High	High	High	Peak Found	High	High	High	High		Accession_194887
FALSE	High	IsMasterProtein	22125	22	Accession_475209	FALSE	0.001	21	3	7	2	2	180	19.8	9.74								4.77365e+07	3.32861e+07	4.69283e+07	1.96889e+06	3.54602e+07	62371320	3.94413e+07	82757756	45410099	Not Found	Not Found	Not Found	Not Found	Not Found	Not Found	Not Found	High	Peak Found	High	High	Peak Found	Peak Found	High	Peak Found	High		Accession_475209
FALSE	High	IsMasterProtein	12671	1	Accession_197796	FALSE	0	10	4	39	1	1	447	50	4.75	271026228	480114688	265102608	370638200	1.91729e+06			2.66545e+07	18212074	3.65835e+07	83242840	70589498	89385222	60978312	150491872	60188576	High	High	High	High	Peak Found	Not Found	Not Found	High	High	High	High	High	Peak Found	High	High	High		Accession_197796
FALSE	High	IsMasterProtein	913	6	Accession_324804	FALSE	0	20	6	72	0	1	403	45.4	5.83	202895732	312025324	259109272	270282034	1.1377e+07	90660437	38996363	1.12683e+07	5.73859e+06	9613821	4.87193e+07				2.38994e+07	15015357	High	High	High	High	High	High	High	Peak Found	Peak Found	Peak Found	High	Not Found	Not Found	Peak Found	High	High		Accession_324804
FALSE	High	IsMasterProtein	6767	1	Accession_226498	FALSE	0	29	8	147	2	2	336	36.1	6.65	38054196	48928872	60582806	57838210		11604848	6987384							33230682			Peak Found	High	Peak Found	High	Peak Found	Peak Found	Peak Found	Peak Found	Peak Found	Peak Found	Peak Found	Peak Found	Peak Found	Peak Found	High	High		Accession_226498
FALSE	High	IsMasterProtein	16494	1	Accession_483341	FALSE	0.002	11	3	5	3	3	457	51.4	5.87	7411803	131299546	77892468	7.36078e+07				2.93549e+06				28970.8	346113				Peak Found	High	High	High	Not Found	Not Found	Not Found	Peak Found	Not Found	Not Found	Not Found	Peak Found	Peak Found	Not Found	Not Found	Not Found		Accession_483341
FALSE	High	IsMasterProtein	21115	1	Accession_28163	FALSE	0	19	7	49	1	2	417	45.8	5.54							2955327	39420584	29162707	37497644	65560868	2.88222e+07	48733604	2.37862e+07	81405639	67408623	Peak Found	Peak Found	Peak Found	Not Found	Not Found	Not Found	Peak Found	Peak Found	Peak Found	High	High	High	High	High	High	High		Accession_28163
FALSE	High	IsMasterProtein	2505	29	Accession_350766	FALSE	0.001	8	3	8	0	2	447	51.1	6.38			4.07957e+06	1.00874e+06	7.80613e+07	37771944	97033736	1.86394e+07	1.2981e+07	14919510	20505509	21037002	41985012	18507739	2.78103e+07	1.84335e+07	Not Found	Not Found	Peak Found	Peak Found	Peak Found	Peak Found	Peak Found	Peak Found	High	Peak Found	High	Peak Found	High	Peak Found	High	High		Accession_350766
FALSE	High	IsMasterProtein	15603	24	Accession_38353	FALSE	0	49	4	156	0	1	103	11.7	9.7												27410726	21277256	36383500	86143928	46945544	Not Found	Not Found	Not Found	Not Found	Not Found	Not Found	Not Found	Not Found	Not Found	Not Found	Not Found	High	High	High	High	High		Accession_38353
FALSE	High	IsMasterProtein	6187	1	Accession_474865	FALSE	0.001	13	3	10	3	3	311	34.3	7.81					302219	1.21707e+07	2.7552e+06	3.40177e+07	2.53279e+07	20724394	44077468	5.22675e+07	70090384	5.37438e+07	52682186	51149686	Not Found	Not Found	Not Found	Not Found	Peak Found	Peak Found	Peak Found	High	High	High	High	High	High	High	High	Peak Found		Accession_474865
FALSE	High	IsMasterProtein	965	5	Accession_333178	FALSE	0	22	12	97	1	1	507	57.1	8.18	250938640				139693856	160084480	245019872	122574624		79730512		57595176	4030601	4.64821e+06			High	High	Peak Found	Not Found	Peak Found	Peak Found	Peak Found	Peak Found	Peak Found	High	Not Found	Peak Found	Peak Found	Peak Found	Not Found	Not Found		Accession_333178
FALSE	High	IsMasterProtein	16605	1	Accession_91534	FALSE	0	8	2	81	1	1	363	39.4	4.97	41147072	136553694	77016242	61366069				153753920	107478320	169558256	116345880	103080742	115219072	65125908	116948448	89955128	High	High	High	High	Not Found	Not Found	Not Found	High	High	High	Peak Found	High	High	High	High	High		Accession_91534
FALSE	High	IsMasterProtein	10704	1	Accession_137891	FALSE	0.001	5	2	12	2	2	360	35.9	4.68	1.04689e+06	3803557	1.72392e+06	625539	80147406	155642116	89528481	7012953	5.3833e+07	3.44132e+06	1.18045e+08	8.30785e+07	172743214	7.07272e+07	1.86035e+08	73273712	Peak Found	Peak Found	Peak Found	Peak Found	Peak Found	Peak Found	Peak Found	High	High	High	High	High	High	High	High	High		Accession_137891
FALSE	High	IsMasterProtein	8388	4	Accession_182247	FALSE	0.002	20	4	5	2	3	245	28.5	6.19	41221984	51130256	94951208	75184544		167891		1.04639e+07	2.17139e+06	2387378	13550352	12977782	1.07688e+07	4.22064e+07	6.52359e+06		Peak Found	Peak Found	Peak Found	Peak Found	Not Found	Peak Found	Not Found	Peak Found	Peak Found	High	High	Peak Found	Peak Found	High	Peak Found	Not Found		Accession_182247
FALSE	High	IsMasterProtein	9489	1	Accession_225928	FALSE	0	13	1	26	1	1	86	8.9	8.92	4.17889e+07	133318664	44726746	74573932				2.1961e+07	1.21315e+07	3.12236e+07	23691168	1.06454e+07	80576649	5.6193e+07	110954324	29495949	High	High	High	High	Not Found	Not Found	Not Found	High	High	High	High	High	High	High	High	High		Accession_225928
FALSE	High	IsMasterProtein	972	1	Accession_232617	FALSE	0.002	5	1	7	1	1	285	32.4	6.8	3.64849e+07	94000166	6.40095e+07	6.53462e+07				37993452	2.84013e+07	5.08937e+07	22624974	3.7055e+06	2.52385e+07	4353831	12789585	9822114	High	Peak Found	High	High	Not Found	Not Found	Not Found	High	High	High	Peak Found	Peak Found	Peak Found	Peak Found	Peak Found	Peak Found		Accession_232617
FALSE	High	IsMasterProtein	8386	1	Accession_114272	FALSE	0.001	26	2	7	2	2	65	7.4	6.04	8449991	98330630	125692032	72372204													High	High	High	High	Not Found	Not Found	Not Found	Not Found	Not Found	Not Found	Not Found	Not Found	Not Found	Not Found	Not Found	Not Found		Accession_114272
FALSE	High	IsMasterProtein	9544	1	Accession_171414	FALSE	0.001	17	2	8	2	2	155	16	6.6	1.08925e+08	1.12123e+06	91465.9		7.81696e+06	1.2406e+07	788433		5679514	12788463	239095	132416364	309369928	25639809	267769856	228282048	Peak Found	Peak Found	Peak Found	Not Found	Peak Found	Peak Found	Peak Found	Not Found	Peak Found	Peak Found	Peak Found	High	High	Peak Found	High	High		Accession_171414
FALSE	High	IsMasterProtein	3860	1	Accession_474870	FALSE	0.002	5	2	5	2	2	359	38.8	10.07				2.29268e+06	19307048	64601184	49382544	50623348	38507240	30891018	1.02263e+08	70495173	145904246	73698120	181859312	9.04454e+07	Not Found	Not Found	Not Found	Peak Found	Peak Found	Peak Found	Peak Found	Peak Found	Peak Found	High	Peak Found	High	High	High	Peak Found	Peak Found		Accession_474870
FALSE	High	IsMasterProtein	4215	1	Accession_145172	FALSE	0	6	2	13	2	2	443	48.2	5.31	112829702	290080621	158358816	219042832	1.25167e+06			5.76452e+07	3.82182e+07	4.49047e+07	136551292	3.55357e+07	121811432	11852667	71305605	5.82267e+07	High	High	High	High	Peak Found	Not Found	Not Found	High	High	High	High	Peak Found	High	Peak Found	High	Peak Found		Accession_145172
FALSE	High	IsMasterProtein	7446	1	Accession_247760	FALSE	0.002	14	2	5	2	2	148	16.6	7.4	2.93385e+07	55910866	38200654	25035882	1.27001e+06	40167720						3.86744e+06					Peak Found	High	High	High	Peak Found	Peak Found	Not Found	Not Found	Not Found	Not Found	Not Found	Peak Found	Not Found	Not Found	Not Found	Not Found		Accession_247760
FALSE	High	IsMasterProtein	3711	1	Accession_317074	FALSE	0.002	14	2	4	2	2	153	17	5.01	126424609	220829104	191826201	120285714	44049988	31192372	25149832			8481953			17336830			843960	High	High	Peak Found	High	Peak Found	Peak Found	Peak Found	Not Found	Not Found	Peak Found	Not Found	Not Found	Peak Found	Not Found	Not Found	Peak Found		Accession_317074
FALSE	High	IsMasterProtein	336	1	Accession_423184	FALSE	0	18	4	18	4	4	332	36.6	5.78		1.47972e+06				5208347		8.30528e+06	3.16124e+06	1.22822e+07	2.39722e+07	5.63879e+07	1.18411e+08	1.10326e+07	8.46942e+07	4.98409e+07	Peak Found	Peak Found	Not Found	Not Found	Not Found	Peak Found	Peak Found	High	High	High	High	High	High	High	High	High		Accession_423184
FALSE	High	IsMasterProtein	12368	1	Accession_129214	FALSE	0	50	10	1212	9	9	322	34.4	4.92	3.27744e+08	3.78544e+08	5.27026e+08	4.00609e+08	2.01699e+08	3.11836e+08	3.21793e+08	2.11727e+10	1.77383e+10	2.02108e+10	3.79556e+10	2.80681e+10	3.98073e+10	2.99799e+10	47800776976	29057429820	Peak Found	High	Peak Found	Peak Found	High	Peak Found	High	High	High	High	High	High	High	High	High	High		Accession_129214
FALSE	High	IsMasterProtein	10592	1	Accession_484989	FALSE	0.003	2	1	3	1	1	644	69.5	5.88						36613460	63800248	61149592	42640948	50849216	40143416						Not Found	Not Found	Not Found	Not Found	Not Found	Peak Found	Peak Found	High	High	High	Peak Found	Not Found	Not Found	Not Found	Not Found	Not Found		Accession_484989
FALSE	High	IsMasterProtein	4378	1	Accession_203571	FALSE	0	11	2	24	2	2	370	39.7	4.34			6510098					9.01152e+07	3.15144e+07	9.97324e+07	2.33891e+08	3.21529e+07	1.07493e+08	5.22806e+07	65831109	4.76059e+07	Not Found	Not Found	Peak Found	Not Found	Not Found	Not Found	Not Found	High	Peak Found	High	High	High	High	High	High	High		Accession_203571
FALSE	High	IsMasterProtein	13312	1	Accession_36531	FALSE	0.002	7	4	8	4	4	518	59.3	5.95	111443591	183301856	188584088	139120366	2.34703e+06	11897182	19031410	2751889	877186	954682		178902		773077	1.26772e+06	594234	High	High	High	High	Peak Found	Peak Found	Peak Found	Peak Found	Peak Found	Peak Found	Peak Found	Peak Found	Peak Found	Peak Found	Peak Found	Peak Found		Accession_36531
FALSE	High	IsMasterProtein	22136	1	Accession_301342	FALSE	0.002	10	2	6	2	2	248	27	6.73	879036		500222	717231		6.67526e+06	8903930	85513472	65321912	76554672	6.61749e+07				5.30416e+06	3.01505e+06	Peak Found	Not Found	Peak Found	Peak Found	Peak Found	Peak Found	Peak Found	High	High	High	High	Peak Found	Peak Found	Peak Found	Peak Found	High		Accession_301342
FALSE	High	IsMasterProtein	1976	36	Accession_51532	FALSE	0	31	4	41	1	3	121	13.5	10.64	2.93566e+06	4287460	1.33646e+07	3.08059e+06	1.40763e+07	1.9411e+08	1.1625e+08	349351116	3.09694e+08	3.08561e+08	3.14364e+08	6.41063e+08	1.0007e+09	4.06944e+08	5.57205e+08	2.42891e+08	Peak Found	Peak Found	Peak Found	Peak Found	Peak Found	High	High	High	High	High	High	High	High	High	High	High		Accession_51532
FALSE	High	IsMasterProtein	19239	41	Accession_260753	FALSE	0	32	4	32	0	1	130	14.7	10.56		8091044			1.14568e+06		4.94437e+06	3.32985e+06	3.24782e+06	5.03876e+06		7.99204e+07	177515296	6.74269e+07	1.46368e+08	97382866	Not Found	Peak Found	Not Found	Not Found	Peak Found	Not Found	Peak Found	Peak Found	Peak Found	Peak Found	Not Found	High	High	High	High	High		Accession_260753
FALSE	High	IsMasterProtein	277	5	Accession_241951	FALSE	0	27	4	22	0	4	128	13.2	4.86	366276425	1.21091e+09	4.24035e+08	8.52412e+08	9.33893e+06	3.02488e+07	1.7934e+07	2.04049e+07	6.76023e+06	81179.4	491556	6.84131e+07	1.38317e+08	1.99116e+08	104967346	93795172	High	High	High	High	Peak Found	Peak Found	Peak Found	Peak Found	Peak Found	Peak Found	Peak Found	High	High	High	High	High		Accession_241951
FALSE	High	IsMasterProtein	11237	1	Accession_436709	FALSE	0.002	5	1	7	1	1	170	19.1	8.4		79617904			5.82349e+07	133103530	156500468	53936228	39431500	75805744	69652208	60739116	80470096	69951192	56024048	52621292	Not Found	Peak Found	Not Found	Not Found	Peak Found	Peak Found	Peak Found	Peak Found	High	High	Peak Found	High	High	High	High	High		Accession_436709
FALSE	High	IsMasterProtein	19078	2	Accession_360982	FALSE	0.001	15	3	8	1	3	313	33.5	5.06	3.64177e+07	73843602	52871885	29689034	467299			1592795	201769	905607	1.24006e+06						High	High	High	High	Peak Found	Not Found	Not Found	Peak Found	Peak Found	Peak Found	Peak Found	Not Found	Not Found	Not Found	Peak Found	Not Found		Accession_360982
FALSE	High	IsMasterProtein	8162	4	Accession_85995	FALSE	0.001	10	4	8	3	4	426	50.3	6.19	67326672	85350184	25461086	6.07377e+07	2815365	16919076				6542508		85404.7		67745			Peak Found	High	High	High	Peak Found	Peak Found	Not Found	Not Found	Not Found	Peak Found	Not Found	Peak Found	Not Found	Peak Found	Not Found	Peak Found		Accession_85995
FALSE	High	IsMasterProtein	15259	1	Accession_269238	FALSE	0	45	11	78	11	11	297	31.1	5.68	2.31951e+07	322425	21121304	17463866	3.50959e+07	8.39045e+07	145722923	5.13586e+08	3.85002e+08	4.47582e+08	8.15628e+08	8.55203e+08	1.17119e+09	3.61618e+08	9.87449e+08	778310255	Peak Found	Peak Found	Peak Found	Peak Found	Peak Found	Peak Found	High	High	High	High	High	High	High	High	High	High		Accession_269238
FALSE	High	IsMasterProtein	364	6	Accession_15866	FALSE	0	10	6	45	1	1	585	64.6	6.32				5.32471e+06	1537717						1.89825e+06	31966054	69010624	30258556	202783728	125290496	Not Found	Not Found	Not Found	Peak Found	Peak Found	Not Found	Not Found	Not Found	Not Found	Not Found	Peak Found	High	High	High	High	High		Accession_15866
FALSE	High	IsMasterProtein	12530	1	Accession_435363	FALSE	0.002	7	2	5	2	2	400	43.8	5.83	287039200	275750074	236849248	246683865			44560448	40973440	36835684	76621408	58261942	248311744	300842944	25489330	79440455	50603230	High	Peak Found	Peak Found	Peak Found	Not Found	Not Found	Peak Found	Peak Found	High	High	Peak Found	Peak Found	Peak Found	Peak Found	Peak Found	High		Accession_435363
FALSE	High	IsMasterProtein	3189	2	Accession_58851	FALSE	0.001	9	4	12	2	4	477	54.1	7.77	169171017	185490114	132695344	80432058	7.53088e+07	2.92046e+08	1.73977e+08	20449494	1.27714e+07	2.176e+07	53092364		1071726		2.27013e+06	2.64424e+06	High	High	High	High	Peak Found	Peak Found	High	Peak Found	High	Peak Found	High	Not Found	Peak Found	Not Found	Peak Found	Peak Found		Accession_58851
FALSE	High	IsMasterProtein	19358	2	Accession_60467	FALSE	0.001	25	3	9	2	3	135	15.1	5.8					1.0059e+07	11959423	4.95473e+06	2.61376e+07	1.45209e+07	2.56456e+07	34603825	23418007	6.53466e+07	4.01063e+07	33696837	5.18489e+07	Not Found	Not Found	Not Found	Not Found	Peak Found	Peak Found	Peak Found	High	High	Peak Found	High	High	High	High	Peak Found	High		Accession_60467
FALSE	High	IsMasterProtein	8544	1	Accession_409420	FALSE	0	35	7	16	7	7	236	26.1	6.44	408575		7.31797e+06			1.42959e+07	1.11405e+07	79892347	6.18544e+07	51854405	1.70359e+08	81211916	1.80224e+08	5.82627e+07	258130796	238803172	Peak Found	Peak Found	Peak Found	Peak Found	Peak Found	Peak Found	Peak Found	High	High	High	High	High	High	Peak Found	High	High		Accession_409420
FALSE	High	IsMasterProtein	8749	1	Accession_426526	FALSE	0.001	4	2	11	2	2	657	74	4.5			13197682		2.24912e+06	2.36338e+07	46375385	1.67505e+08	1.13619e+08	1.76204e+08	147166632	1.15374e+08	251858187	4.37248e+07	78845388	59931272	Not Found	Not Found	Peak Found	Not Found	Peak Found	Peak Found	High	High	High	High	Peak Found	Peak Found	High	High	Peak Found	High		Accession_426526
FALSE	High	IsMasterProtein	18567	67	Accession_430243	FALSE	0	27	2	16	0	1	75	8.4	9.6	86336106	77965522	40443940	39774052				1.24284e+08	8.75804e+07	1.45862e+08	90081860	9.55233e+07	2.96858e+08	1.49566e+08	127102793	123923769	High	High	Peak Found	Peak Found	Not Found	Not Found	Not Found	High	High	High	High	High	High	High	High	High		Accession_430243
FALSE	High	IsMasterProtein	15479	2	Accession_374861	FALSE	0.004	3	1	3	0	1	431	47.6	5.8	710915728	1118108000	338922976	243892784		377096928	314655200	18090150	21412210	50272430			396765568		37721558		Peak Found	Peak Found	Peak Found	Peak Found	Not Found	Peak Found	Peak Found	High	Peak Found	High	Not Found	Not Found	High	Not Found	Peak Found	Not Found		Accession_374861
FALSE	High	IsMasterProtein	4010	1	Accession_255101	FALSE	0.001	10	3	8	3	3	429	48.5	4.59	40393380	173116320	137280108	32483116		7856364					5.71789e+06			1099979			High	High	High	High	Not Found	Peak Found	Not Found	Peak Found	Peak Found	Peak Found	Peak Found	Peak Found	Peak Found	Peak Found	Peak Found	Peak Found		Accession_255101
FALSE	High	IsMasterProtein	11	1	Accession_143188	FALSE	0	14	8	16	8	8	584	68.3	5.81	1.70502e+08	413497546	4.84448e+08	379969272		186136418		9.11251e+07	24369386	6.0349e+07	85626886	7.40439e+07	1.08272e+08	8.97723e+07	74590053	88117512	High	High	High	High	Peak Found	Peak Found	Peak Found	Peak Found	Peak Found	Peak Found	Peak Found	Peak Found	Peak Found	Peak Found	Peak Found	Peak Found		Accession_143188
FALSE	High	IsMasterProtein	16480	1	Accession_55568	FALSE	0.001	13	3	10	3	3	221	23.4	4.79	48686140	117216568	1.30427e+08	113744752	23927136	59044656	4.42214e+07		258433			1.40747e+07	6.15235e+07	20890500	143729842	45067158	Peak Found	Peak Found	Peak Found	Peak Found	Peak Found	Peak Found	Peak Found	Peak Found	Peak Found	Peak Found	Peak Found	Peak Found	High	High	High	High		Accession_55568
FALSE	High	IsMasterProtein	20993	1	Accession_308102	FALSE	0	33	9	48	1	1	400	44	5.44						1.54723e+07	13392879	26171724	44915644	6.17599e+07	69846249	47232272	85949010	45603354	38373072	33701868	Not Found	High	Peak Found	Not Found	High	Peak Found	Peak Found	High	Peak Found	High	Peak Found	High	High	High	High	High		Accession_308102
FALSE	High	IsMasterProtein	18298	1	Accession_310275	FALSE	0.001	5	1	6	1	1	318	35.6	5.31												7.49853e+07	115101064	1.35243e+06	283500055	9.23791e+07	Not Found	Not Found	Not Found	Not Found	Not Found	Not Found	Not Found	Not Found	Not Found	Not Found	Not Found	High	High	Peak Found	High	High		Accession_310275
FALSE	High	IsMasterProtein	12017	1	Accession_289796	FALSE	0	3	2	23	1	1	666	68.3	5.17			13825922	6231412	26633904	58467544	2.63757e+07				2.73276e+07	301063168	465898880	209554000	241343568	161166400	Not Found	Not Found	Peak Found	Peak Found	Peak Found	Peak Found	Peak Found	Not Found	Not Found	Not Found	Peak Found	High	High	High	High	High		Accession_289796
FALSE	High	IsMasterProtein	5407	2	Accession_191872	FALSE	0	8	1	21	0	1	133	15	6.16								27198167	12681681	1.90433e+07	135778576	33776768	109654616	3.13237e+07	8.74781e+07	66990492	Not Found	Not Found	Not Found	Not Found	Not Found	Not Found	Not Found	High	High	High	High	High	High	High	High	High		Accession_191872
FALSE	High	IsMasterProtein	15551	2	Accession_248688	FALSE	0.001	25	3	8	2	3	169	18.9	5.5					6842037			81789682	49233290	30668370	56644919	82178048	131991068		45636684	32244710	Not Found	Not Found	Not Found	Not Found	Peak Found	Not Found	Not Found	High	High	High	Peak Found	High	High	Not Found	High	High		Accession_248688
FALSE	High	IsMasterProtein	6298	7	Accession_420196	FALSE	0	13	8	88	1	2	539	57.8	4.91						13025347		95144504	61639756	91198400	137399488	41467620	114648904	43644168	7.94738e+07	37750408	Not Found	Not Found	Not Found	Not Found	Not Found	Peak Found	Not Found	High	Peak Found	High	High	High	High	Peak Found	High	High		Accession_420196
FALSE	High	IsMasterProtein	1996	1	Accession_333170	FALSE	0	25	7	97	2	2	424	46.1	7.88	9.84932e+06	165355247	14097758	91394912	50878.4			19313235	1.68701e+07	36388232	112684754	11279536	60446556	1.88423e+07	95610624	8.26565e+07	Peak Found	High	Peak Found	Peak Found	Peak Found	Not Found	Not Found	High	High	Peak Found	High	High	High	High	High	High		Accession_333170
FALSE	High	IsMasterProtein	4151	1	Accession_57845	FALSE	0.001	29	4	11	3	4	121	13.7	10.17	1.34513e+08	346805809	2.36807e+08	2.2286e+08	305478	23681738	3.2714e+06		12172579	99079.7	5.81079e+06		476835	35872.5	9544602	1.08621e+07	High	High	High	High	Peak Found	Peak Found	Peak Found	Not Found	Peak Found	Peak Found	Peak Found	Not Found	Peak Found	Peak Found	Peak Found	Peak Found		Accession_57845
FALSE	High	IsMasterProtein	3767	2	Accession_215302	FALSE	0	29	13	123	6	6	530	60.5	4.88	776886		15971202	2.5034e+07	18076757	226030653	216152866	175741052	1.17142e+08	2.83903e+08	2.71792e+08	2.51366e+08	711072995	2.9853e+08	460084891	261945766	Peak Found	Not Found	Peak Found	Peak Found	Peak Found	High	High	High	High	High	High	High	High	High	High	High		Accession_215302
FALSE	High	IsMasterProtein	19540	10	Accession_287552	FALSE	0	15	5	32	2	2	362	41.6	5.45	33009222	79523648	74259648	64039960	486017248	79199176	52884684	7214207									High	Peak Found	High	High	Peak Found	Peak Found	Peak Found	High	High	Peak Found	High	Peak Found	High	Peak Found	Peak Found	High		Accession_287552
FALSE	High	IsMasterProtein	14174	1	Accession_72286	FALSE	0.001	14	3	9	1	1	257	30	6.07	27642858	55018356	48038872	41364096	26786776	4.39386e+06	5.40783e+06							1.98383e+06			High	High	Peak Found	High	Peak Found	Peak Found	Peak Found	Not Found	Not Found	Not Found	Not Found	Not Found	Not Found	Peak Found	Not Found	Not Found		Accession_72286
FALSE	High	IsMasterProtein	7679	4	Accession_264960	FALSE	0	22	6	66	4	5	320	36.1	5.68	2.19462e+06	3.15114e+06		2.44686e+06	7.78322e+06	3.67072e+07	40656063	8.12652e+07	5.18944e+07	7.92132e+07	2.33436e+08	1.36097e+08	2.38142e+08	1.00642e+08	262297837	180178181	Peak Found	Peak Found	Not Found	Peak Found	Peak Found	High	High	High	High	High	High	High	High	High	High	High		Accession_264960
FALSE	High	IsMasterProtein	5419	1	Accession_410885	FALSE	0	23	4	14	4	4	189	22.2	5.49	2.14448e+08	768587163	412307593	3.15041e+08	1.37539e+08	1.12806e+08	1.03787e+08	6.71489e+06		644930		167677	1.03518e+07	2.37279e+07	9.67205e+06	9459292	High	High	High	High	Peak Found	Peak Found	Peak Found	Peak Found	Peak Found	Peak Found	Peak Found	Peak Found	Peak Found	Peak Found	Peak Found	Peak Found		Accession_410885
FALSE	High	IsMasterProtein	22082	1	Accession_126935	FALSE	0.002	8	3	5	3	3	609	67	5.14					8436050	14497231		95367863	1.20762e+07	1.00907e+07	4.96738e+07	7.47517e+06	12903212	1.13904e+06	6336462	6233342	Not Found	Not Found	Not Found	Not Found	Peak Found	Peak Found	Not Found	High	Peak Found	High	Peak Found	Peak Found	Peak Found	Peak Found	High	High		Accession_126935
FALSE	High	IsMasterProtein	1262	1	Accession_463375	FALSE	0.002	24	4	5	4	4	222	25.3	5.69				19988198	12189385		10031210	69621184	61417345	103050456	6.4922e+07	15286289	98424500	15246489	40065904	24299468	Not Found	Not Found	Not Found	Peak Found	High	Not Found	Peak Found	Peak Found	Peak Found	High	High	Peak Found	Peak Found	Peak Found	Peak Found	High		Accession_463375
FALSE	High	IsMasterProtein	3019	3	Accession_146246	FALSE	0	7	5	103	3	3	885	98	5.63	161992016	280209792	188903600	225686592	4.57857e+07	244933936	167298960	128201297	6.991e+07	1.23961e+08	146520784	1.95055e+06	2726183		6687466		Peak Found	Peak Found	Peak Found	Peak Found	Peak Found	Peak Found	Peak Found	Peak Found	Peak Found	High	Peak Found	Peak Found	High	Peak Found	High	Peak Found		Accession_146246
FALSE	High	IsMasterProtein	6688	1	Accession_474804	FALSE	0	13	4	18	4	4	339	37.8	6.99					191106			39271449	5.57164e+07	29346598	21771297	3.8763e+07	54555385	28530038	51185505	2.88815e+07	Peak Found	Not Found	Not Found	Peak Found	Peak Found	Peak Found	Not Found	High	High	High	Peak Found	High	High	High	High	High		Accession_474804
FALSE	High	IsMasterProtein	18197	1	Accession_218156	FALSE	0	5	3	15	3	3	749	82.8	8.48								2.17283e+07	1.03195e+07	1.74791e+07	1.57663e+07	1.89001e+07	64108415	1.88765e+07	4.0839e+07	2.16445e+07	Not Found	Not Found	Not Found	Not Found	Not Found	Not Found	Not Found	High	Peak Found	High	Peak Found	High	High	High	High	Peak Found		Accession_218156
FALSE	High	IsMasterProtein	9514	3	Accession_340423	FALSE	0.001	8	4	13	1	2	662	75.1	6.05												1.40011e+07	4.09161e+07	2.37751e+07	56019643	3.94852e+07	Peak Found	Peak Found	Peak Found	Peak Found	Not Found	Not Found	Not Found	Peak Found	Peak Found	Peak Found	Peak Found	Peak Found	High	High	High	High		Accession_340423
FALSE	High	IsMasterProtein	11741	8	Accession_164057	FALSE	0.001	12	2	12	0	1	185	20.8	5.14	375073			779642	836735		1.83156e+06	1.70913e+07	11990196	1.51067e+07	57909922	26670460	48201982	23105668	120092832	85016684	Peak Found	Not Found	Not Found	Peak Found	Peak Found	Not Found	Peak Found	Peak Found	Peak Found	Peak Found	High	High	High	High	High	Peak Found		Accession_164057
FALSE	High	IsMasterProtein	5456	5	Accession_423090	FALSE	0.001	6	3	9	0	2	433	46.8	6.57	4.30713e+06				6.33145e+06		1.96742e+06	3.25274e+06	15856896	51395746	10870530	41901916	7.34522e+07	2.59462e+08	175690388	148385122	Peak Found	Not Found	Not Found	Not Found	Peak Found	Not Found	Peak Found	Peak Found	Peak Found	Peak Found	Peak Found	High	High	High	High	High		Accession_423090
FALSE	High	IsMasterProtein	12942	1	Accession_428789	FALSE	0	6	1	48	1	1	178	20.5	5.2	1.31024e+07	5.13676e+06	1.64107e+06			6.92017e+06	4.16034e+06	2.09967e+08	1.53972e+08	2.18427e+08	132106792	2.67548e+08	3.56199e+08	2.66702e+08	2.62361e+08	7.37496e+07	Peak Found	Peak Found	Peak Found	Not Found	Not Found	Peak Found	Peak Found	High	High	Peak Found	Peak Found	High	High	High	High	Peak Found		Accession_428789
FALSE	High	IsMasterProtein	9975	2	Accession_409380	FALSE	0	61	29	4312	28	29	436	48.1	4.75	5.03442e+09	2.44601e+09	3.42353e+09	2.86995e+09	3.41484e+09	1.19614e+10	1.67174e+10	1.27722e+11	1.14967e+11	1.40451e+11	3.09741e+11	2.28264e+11	3.17983e+11	2.15984e+11	3.12426e+11	2.52237e+11	High	High	High	Peak Found	High	High	High	High	High	High	High	High	High	High	High	High		Accession_409380
FALSE	High	IsMasterProtein	10084	52	Accession_183172	FALSE	0.001	27	4	8	2	2	162	18	6.01	76898360	172331600	222926256	379036352		28912826	23210798				4.036e+07			70408432	191968010	20703090	Peak Found	Peak Found	Peak Found	Peak Found	Not Found	Peak Found	Peak Found	Not Found	Not Found	Not Found	Peak Found	Not Found	Not Found	High	High	High		Accession_183172
FALSE	High	IsMasterProtein	19730	1	Accession_144793	FALSE	0	10	5	72	1	1	694	77.6	4.98	94806986	101350208	191201452	108669520		670548	1.30667e+06	31401541	25212196	26847089	2.87187e+07	2.14623e+07	38131906	1.05152e+07	2.10307e+07	20123157	High	High	High	Peak Found	Not Found	Peak Found	Peak Found	High	High	High	High	High	High	High	Peak Found	High		Accession_144793
FALSE	High	IsMasterProtein	3203	1	Accession_184912	FALSE	0	16	4	30	4	4	393	42.6	4.97	2.95694e+06	6989660						9.84587e+07	8.09448e+07	8.32486e+07	140547568	1.43845e+08	3.66217e+08	1.3199e+08	1.25788e+08	8.02321e+07	Peak Found	Peak Found	Not Found	Not Found	Not Found	Not Found	Not Found	High	High	High	High	High	High	High	High	High		Accession_184912
FALSE	High	IsMasterProtein	20066	2	Accession_160720	FALSE	0.003	4	1	3	0	1	227	25.3	6.71	85764488	115829984	141460736	96199144			5844936		4.4506e+06			1.33875e+06				8.16135e+06	High	High	High	Peak Found	Not Found	Not Found	Peak Found	Not Found	Peak Found	Not Found	Not Found	Peak Found	Not Found	Not Found	Not Found	Peak Found		Accession_160720
FALSE	High	IsMasterProtein	14395	1	Accession_129254	FALSE	0	30	9	381	9	9	399	43.1	4.28	1.28237e+08	2.30917e+08	263868115	2.78553e+08	5.66984e+08	2.69446e+09	2.81483e+09	9.85374e+09	9.41741e+09	1.06675e+10	1.92937e+10	1.39024e+10	2.01871e+10	2.09289e+10	1.69534e+10	1.36078e+10	High	Peak Found	Peak Found	Peak Found	High	High	High	High	High	High	High	High	High	High	High	High		Accession_129254
FALSE	High	IsMasterProtein	6477	1	Accession_135751	FALSE	0	45	15	94	2	2	472	53	5.33	52674960	5.92087e+07	7.83308e+07	6.9017e+07							20444458	37467992	47302372	9643765	186381512	132786795	High	Peak Found	Peak Found	Peak Found	Peak Found	Not Found	Not Found	Peak Found	Peak Found	Peak Found	High	Peak Found	Peak Found	High	High	High		Accession_135751
FALSE	High	IsMasterProtein	11871	1	Accession_98092	FALSE	0	39	3	20	3	3	99	11.1	5.14	1.25592e+07	3.07891e+06		838183	66436015	178228234	25766818	110448210	128734577	92026217	573538324	3004343	5.65905e+06	5.47035e+06	2.76606e+07	11201659	Peak Found	Peak Found	Not Found	Peak Found	High	High	High	High	Peak Found	High	High	High	High	High	High	High		Accession_98092
FALSE	High	IsMasterProtein	608	7	Accession_433955	FALSE	0.001	8	2	8	0	1	305	34	7.96	32403368	107616320	97484632	1.76794e+08				50258616	22531052	58915964	118498024	2.59043e+07	7.59278e+06	1.45114e+07	1.04323e+08	84670580	Peak Found	Peak Found	Peak Found	Peak Found	Not Found	Not Found	Not Found	Peak Found	Peak Found	Peak Found	Peak Found	High	Peak Found	High	High	High		Accession_433955
FALSE	High	IsMasterProtein	6448	8	Accession_122127	FALSE	0	40	5	35	2	3	164	17.8	9.17	1.5293e+08	295454770	156513886	1.79322e+08	1.31474e+06			2.71218e+07	1.53457e+07	2.06269e+07	1.14799e+07	2.36758e+07	3.96329e+07	2.11294e+07	8.60887e+07	7.00081e+07	High	High	High	High	Peak Found	Not Found	Not Found	Peak Found	High	High	High	High	High	Peak Found	High	High		Accession_122127
FALSE	High	IsMasterProtein	1734	2	Accession_250988	FALSE	0.001	11	4	11	1	4	260	29.5	6.46	705781616	813812400	1069094448	1032216432	1.44915e+08	346900510	347868646	4.64715e+07	49565889	47305392	1.5194e+08	9729289			91068392	87542544	High	High	High	High	High	High	High	Peak Found	Peak Found	Peak Found	Peak Found	Peak Found	Not Found	Peak Found	Peak Found	Peak Found		Accession_250988
FALSE	High	IsMasterProtein	20755	1	Accession_395027	FALSE	0	35	18	197	18	18	475	51.6	4.88	53934434	8.63171e+07	3.43031e+07	4.94321e+07	1.35165e+08	3.63542e+08	3.0694e+08	3.55233e+09	2.06719e+09	2.50519e+09	5.92851e+09	2.49627e+09	4.44204e+09	2.00534e+09	5204834285	3.71547e+09	Peak Found	Peak Found	Peak Found	Peak Found	High	High	High	High	High	High	High	High	High	High	High	High		Accession_395027
FALSE	High	IsMasterProtein	4695	4	Accession_5247	FALSE	0	24	7	103	0	1	337	35.9	6.68			10207378	35020548	40083636	213826304	163104384		49963580		7343254	682706192	881120576	5807586	557755200	598210912	Not Found	Not Found	Peak Found	Peak Found	Peak Found	Peak Found	Peak Found	Not Found	Peak Found	Not Found	Peak Found	High	High	Peak Found	High	High		Accession_5247
FALSE	High	IsMasterProtein	22179	12	Accession_198473	FALSE	0	46	4	163	0	2	109	12	4.81	1.25263e+08	444645712	242744200	2.37405e+08	4.95392e+06			3.17272e+08	2.47139e+08	294298236	3.18214e+08	233486644	449401323	2.24687e+08	367168948	248522890	High	High	High	High	Peak Found	Not Found	Not Found	High	High	High	High	High	High	High	High	High		Accession_198473
FALSE	High	IsMasterProtein	10913	23	Accession_160687	FALSE	0	35	7	26	3	3	234	25.1	9.17			36163.7			6.41932e+06	82997.1	7218700	3991143	9104288		11514281	1.2316e+08	192997840	1.92985e+07	10723069	Not Found	Not Found	Peak Found	Not Found	Not Found	Peak Found	Peak Found	Peak Found	Peak Found	Peak Found	Not Found	Peak Found	High	High	High	High		Accession_160687
FALSE	High	IsMasterProtein	1786	6	Accession_88947	FALSE	0	12	5	39	1	4	428	46.3	5.19					340006			3.50522e+07	1.561e+07	2.09676e+07	1.4337e+06	13637783	2.91982e+07	98868281	2.88508e+07	2.76127e+07	High	Peak Found	Peak Found	Peak Found	High	High	Peak Found	High	High	High	Peak Found	High	High	High	High	High		Accession_88947
FALSE	High	IsMasterProtein	4972	2	Accession_90225	FALSE	0.003	6	1	3	0	1	149	17	9.06	28817612	54967516	53736680	40909376	7074920		1.28815e+06										Peak Found	High	High	High	Peak Found	Not Found	Peak Found	Not Found	Not Found	Not Found	Not Found	Not Found	Not Found	Not Found	Not Found	Not Found		Accession_90225
FALSE	High	IsMasterProtein	7928	9	Accession_124316	FALSE	0	15	12	54	1	3	883	102.3	5.67	53347926	99256204	103192097	80970874				1.33809e+07	2.93223e+06	4675400	39459124	9.42253e+06	53981126	46861370		1.795e+07	High	High	High	High	Peak Found	Not Found	Peak Found	High	Peak Found	Peak Found	Peak Found	Peak Found	Peak Found	High	Not Found	Peak Found		Accession_124316
FALSE	High	IsMasterProtein	5163	6	Accession_1729	FALSE	0.001	6	3	6	1	1	429	49.4	6.77	67476000	93891624	127723064	106976272		3.59162e+06	22689770	37025988						25921674			High	High	Peak Found	High	Not Found	Peak Found	Peak Found	Peak Found	Not Found	Not Found	Not Found	Not Found	Not Found	Peak Found	Not Found	Not Found		Accession_1729
FALSE	High	IsMasterProtein	958	1	Accession_258054	FALSE	0	18	3	27	3	3	221	26.1	8.46			2098763	416022	714964	3.53652e+06	5.2545e+06	2.56692e+07	15867069	2.28041e+07	52593353	4.39274e+07	90333520	3.14225e+07	91914344	3.59333e+07	Not Found	Not Found	Peak Found	Peak Found	Peak Found	Peak Found	High	High	High	High	High	High	High	High	High	High		Accession_258054
FALSE	High	IsMasterProtein	15659	7	Accession_72158	FALSE	0	32	9	43	5	6	345	37	6.55					19266063	9.94939e+06	4.80481e+06	2.90406e+07	3.001e+07	2.67648e+07	212673206	2.17706e+07	2.4595e+07	9.22612e+06	200889425	1.27161e+08	Not Found	Not Found	Not Found	Not Found	High	Peak Found	Peak Found	High	High	High	High	Peak Found	High	High	High	High		Accession_72158
FALSE	High	IsMasterProtein	19516	4	Accession_112472	FALSE	0.004	6	1	3	0	1	196	20.9	4.56								46099032	37334144	26020838	50935360	33305416	19841732	26701308	48046024	28699156	Not Found	Not Found	Not Found	Not Found	Not Found	Not Found	Not Found	High	High	Peak Found	High	Peak Found	Peak Found	Peak Found	Peak Found	Peak Found		Accession_112472
FALSE	High	IsMasterProtein	18408	1	Accession_57656	FALSE	0.001	4	3	8	3	3	838	94	4.84	104151		145838	165626	5.73693e+06	11251980	1.9039e+07	10531992	9.14697e+06	1.21302e+07	32824035	1.47384e+07	1.78782e+07	1.26322e+07	27055145	18977233	Peak Found	Not Found	Peak Found	Peak Found	Peak Found	Peak Found	Peak Found	Peak Found	High	Peak Found	High	Peak Found	High	High	High	High		Accession_57656
FALSE	High	IsMasterProtein	12977	3	Accession_276423	FALSE	0	17	2	34	0	2	130	14.5	6.4	1.72113e+06	107316	3.80568e+06	4.15057e+06	8.48984e+07	1.05936e+08	5.24445e+07	256691	120290	36845.2	3.13581e+07	1.91011e+06	1.17806e+07	3.81415e+06	2.73828e+07	3.64785e+07	Peak Found	Peak Found	Peak Found	Peak Found	High	High	High	Peak Found	Peak Found	Peak Found	Peak Found	Peak Found	Peak Found	High	Peak Found	Peak Found		Accession_276423
FALSE	High	IsMasterProtein	5712	10	Accession_450774	FALSE	0	13	6	40	1	2	557	61.8	5.63					354302			13846587	8.96158e+06	1.11526e+07	4.74571e+07	32344362	56479201	24100691	62961374	3.48151e+07	Not Found	Not Found	Not Found	Not Found	Peak Found	Not Found	Not Found	Peak Found	High	High	Peak Found	High	High	High	High	High		Accession_450774
FALSE	High	IsMasterProtein	16923	1	Accession_446413	FALSE	0.001	15	4	8	4	4	203	22.5	9.89	6.71299e+07	6.552e+07	95316651	6.77636e+07	7.01871e+06	3.17602e+07	19509564	1.38234e+06				753495	6406688	1.46508e+06	2.74945e+06	7621018	High	High	High	High	Peak Found	Peak Found	High	Peak Found	Not Found	Not Found	Not Found	Peak Found	Peak Found	Peak Found	Peak Found	Peak Found		Accession_446413
FALSE	High	IsMasterProtein	12511	2	Accession_218176	FALSE	0	28	7	23	6	7	335	38.3	6.07		1011226	288133	1.22265e+07	806481	7620024	1.17113e+07	6.10427e+07	3.72565e+07	1.55571e+06	123395252	6.86629e+07	7.8183e+07	5.50903e+07	218973948	1.11533e+08	Not Found	Peak Found	Peak Found	Peak Found	Peak Found	Peak Found	Peak Found	Peak Found	High	Peak Found	High	High	High	High	High	High		Accession_218176
FALSE	High	IsMasterProtein	10691	1	Accession_76200	FALSE	0	8	5	43	1	2	679	70.5	6.06	28075124	42742316	65069516	69136216		15899728	2.0728e+06	18492340			9942085						High	Peak Found	High	Peak Found	Not Found	Peak Found	Peak Found	Peak Found	Peak Found	High	Peak Found	Peak Found	Peak Found	Peak Found	Peak Found	Peak Found		Accession_76200
FALSE	High	IsMasterProtein	20569	1	Accession_474989	FALSE	0	8	3	16	3	3	414	45.4	4.83		244701		128231	6475250			2.84725e+07	1.59129e+07	2.21829e+07	49616339	2.64455e+07	5.61891e+07	1.9145e+07	42345347	3.22246e+07	Not Found	Peak Found	Not Found	Peak Found	Peak Found	Not Found	Not Found	High	High	Peak Found	High	High	High	High	High	High		Accession_474989
FALSE	High	IsMasterProtein	2790	1	Accession_293535	FALSE	0	24	6	36	6	6	286	33.3	4.97	420547092	7.43222e+08	709042222	540043112	5.85258e+07	6.99681e+07	1.04846e+08	2.14606e+06	4.89925e+06	188059	18128884	5.17217e+06	39938220	5.36444e+06		2.34635e+06	High	High	High	High	Peak Found	High	Peak Found	Peak Found	Peak Found	Peak Found	Peak Found	Peak Found	Peak Found	Peak Found	Not Found	Peak Found		Accession_293535
FALSE	High	IsMasterProtein	5017	36	Accession_437241	FALSE	0	21	3	24	1	1	130	14.4	10.73						28785544	16212256	33291764	23812564	19993620	98168624	21888460	48541940	27830394	90987272	57090972	Not Found	Not Found	Not Found	Not Found	Not Found	Peak Found	Peak Found	High	High	High	High	High	High	High	High	High		Accession_437241
FALSE	High	IsMasterProtein	1669	1	Accession_37224	FALSE	0	4	4	26	4	4	1348	150.7	4.81	1.47228e+08	184778172	1.09852e+08	8.74337e+07	2.1017e+06			9.68357e+07	7.23172e+07	9.19612e+07	186903758	3.57795e+07	5.09595e+07	7.0127e+06	1.08173e+08	7.9349e+07	High	High	High	High	Peak Found	Not Found	Not Found	High	Peak Found	High	High	Peak Found	Peak Found	Peak Found	High	High		Accession_37224
FALSE	High	IsMasterProtein	2267	2	Accession_164875	FALSE	0.005	9	1	3	0	1	87	9.3	5.06	16791774	24227084	19892738	18638118		63216		5263355	2.40119e+06	4314702	12557990		4.48782e+06			5.13039e+06	High	High	Peak Found	High	Not Found	Peak Found	Not Found	Peak Found	Peak Found	Peak Found	Peak Found	Not Found	Peak Found	Not Found	Not Found	Peak Found		Accession_164875
FALSE	High	IsMasterProtein	10251	2	Accession_272797	FALSE	0.001	6	3	10	1	3	502	59	7.83	349227332	581969508	3.43096e+08	2.65615e+08	1.46642e+06	621591	9959896	1.30222e+07			103595640		43509894			15103104	High	High	High	High	Peak Found	Peak Found	Peak Found	Peak Found	Not Found	Not Found	High	Not Found	Peak Found	Not Found	Not Found	Peak Found		Accession_272797
FALSE	High	IsMasterProtein	14870	5	Accession_37936	FALSE	0.001	6	3	8	2	3	654	73.1	6.54	76232798	145713984	151616370	104009196		14576382	9.63442e+06	1.92527e+06	4346444			1.32736e+06			1.08891e+06	491026	High	High	High	High	Not Found	Peak Found	Peak Found	Peak Found	Peak Found	Not Found	Not Found	Peak Found	Not Found	Not Found	Peak Found	Peak Found		Accession_37936
FALSE	High	IsMasterProtein	20827	4	Accession_358491	FALSE	0	16	4	57	2	2	276	30.9	4.74	20720076	199964288	182811680	152099472	7.51238e+06	24433890	16162103	88064448		85669944						7172703	High	High	Peak Found	Peak Found	High	Peak Found	Peak Found	Peak Found	Peak Found	Peak Found	High	Peak Found	Peak Found	Not Found	Peak Found	Peak Found		Accession_358491
FALSE	High	IsMasterProtein	10832	1	Accession_215027	FALSE	0.001	7	1	7	1	1	221	25.6	8.25	16675763	45169284	43316832	29160586					539476	3.21789e+07		179870	8734600	54422076			Peak Found	High	Peak Found	Peak Found	Not Found	Not Found	Not Found	High	High	High	Not Found	Peak Found	High	Peak Found	High	Not Found		Accession_215027
FALSE	High	IsMasterProtein	16678	86	Accession_93005	FALSE	0	20	7	36	2	3	364	40.2	5.15	44522022	48052464	40008554	3.65541e+07	2.48587e+06	3.49957e+07	9457538	12468.9	18514588	1.19353e+07	7.04912e+06				439015		High	Peak Found	Peak Found	Peak Found	Peak Found	High	High	High	High	High	Peak Found	Not Found	Not Found	Not Found	Peak Found	Not Found		Accession_93005
FALSE	High	IsMasterProtein	17002	7	Accession_308972	FALSE	0	51	8	77	1	1	179	20.2	9.55					664136			2.53901e+07	9.10952e+06	3.29678e+07	45340084	14892066	6.34443e+07	1.85626e+07	9.72484e+07	35391117	Not Found	Not Found	Not Found	Not Found	Peak Found	Not Found	Not Found	High	High	High	High	High	High	High	High	High		Accession_308972
FALSE	High	IsMasterProtein	9845	3	Accession_193778	FALSE	0.001	6	2	8	0	2	389	43.4	6.47	74999304	142848900	121613576	123018688	16980881	107605256	174064160				51415730				10348520		High	High	High	High	Peak Found	Peak Found	Peak Found	High	Peak Found	Peak Found	Peak Found	Peak Found	Peak Found	Not Found	Peak Found	Not Found		Accession_193778
FALSE	High	IsMasterProtein	6145	5	Accession_342172	FALSE	0	32	7	61	5	6	327	36.5	7.52		1.15267e+07	39480039	2.68677e+07	9.50584e+06	5.52117e+06	31832968	5.86918e+08	4.64011e+08	5.5562e+08	3.14442e+08	6.51739e+08	1.17697e+09	1.84752e+08	4.89546e+08	2.00322e+08	Not Found	Peak Found	Peak Found	Peak Found	Peak Found	Peak Found	Peak Found	High	High	High	High	High	High	High	High	High		Accession_342172
FALSE	High	IsMasterProtein	18506	7	Accession_412045	FALSE	0.001	12	3	6	2	3	291	31.5	4.41	3.54416e+07	118821934	6.74665e+07	62001848					3.78329e+06			3.16273e+06	7310602				High	High	Peak Found	High	Not Found	Not Found	Not Found	Not Found	Peak Found	Not Found	Not Found	Peak Found	Peak Found	Not Found	Not Found	Not Found		Accession_412045
FALSE	High	IsMasterProtein	11306	1	Accession_237095	FALSE	0	12	4	19	4	4	478	53.2	5.12						11294639	13123435	1.52138e+07	7.97963e+06	9.22214e+06	72169321	14002491	2.53828e+07	8.86065e+06	62635974	4.66311e+07	Not Found	Not Found	Not Found	Not Found	Not Found	Peak Found	Peak Found	High	High	High	High	High	High	Peak Found	High	High		Accession_237095
FALSE	High	IsMasterProtein	19568	1	Accession_81850	FALSE	0.002	6	2	5	2	2	379	41.2	5.48	64000944	106453464	117847968	105299360	6197944	29776020	22554184	13893678		21434552	11527241		14090024				Peak Found	Peak Found	Peak Found	Peak Found	High	High	High	Peak Found	Not Found	Peak Found	High	Not Found	Peak Found	Peak Found	Not Found	Peak Found		Accession_81850
FALSE	High	IsMasterProtein	14501	7	Accession_117538	FALSE	0.002	11	3	5	0	3	251	29.1	5.1	94728832	141548912	159116662	172457264	3.68124e+06			1.17657e+07	10049882	5941577	82107516	1.97725e+07	37706647	5.12755e+06	26352918	4.83158e+07	Peak Found	High	Peak Found	Peak Found	Peak Found	Not Found	Not Found	Peak Found	Peak Found	Peak Found	Peak Found	Peak Found	High	Peak Found	Peak Found	High		Accession_117538
FALSE	High	IsMasterProtein	14354	1	Accession_353149	FALSE	0.003	6	2	3	2	2	437	49.7	5.05	6873480			4.04415e+06	24648794	166899712	98164048	25811872	41783144	35151272		30292268		25549256		35240196	Peak Found	Not Found	Not Found	Peak Found	Peak Found	Peak Found	Peak Found	Peak Found	Peak Found	Peak Found	Not Found	High	Not Found	High	High	Peak Found		Accession_353149
FALSE	High	IsMasterProtein	15660	6	Accession_50621	FALSE	0.001	5	4	8	3	4	798	90.8	6.34	1.23254e+06				43014504	3.75902e+07	28237418	45267562	4.03932e+07	2.70713e+07	47477080	48991565	50496092	4.81745e+07	4.44268e+07	1.08945e+07	Peak Found	Not Found	Not Found	Not Found	Peak Found	Peak Found	Peak Found	High	High	High	Peak Found	High	Peak Found	Peak Found	Peak Found	High		Accession_50621
FALSE	High	IsMasterProtein	17752	1	Accession_3659	FALSE	0.001	26	4	7	4	4	191	22.3	10.17	48181424	67964072	23478238	60537040	10697392		23394412										Peak Found	High	High	High	Peak Found	Not Found	Peak Found	Peak Found	Peak Found	Peak Found	Peak Found	Peak Found	Peak Found	Peak Found	Peak Found	Peak Found		Accession_3659
FALSE	High	IsMasterProtein	4679	1	Accession_288905	FALSE	0	77	36	993	27	27	535	61.9	4.89	2.63809e+08	3.57057e+08	4.3887e+08	4.37651e+08	1.84162e+09	7.54591e+09	9.06455e+09	1.42061e+10	1.15307e+10	1.40309e+10	4.54615e+10	1.67444e+10	2.47904e+10	1.85984e+10	4.52014e+10	3.2847e+10	High	Peak Found	Peak Found	Peak Found	High	High	High	High	High	High	High	High	High	High	High	High		Accession_288905
FALSE	High	IsMasterProtein	10263	1	Accession_435967	FALSE	0.001	13	3	11	3	3	229	24.2	4.91		1.19015e+07	3.5451e+07				828236	1.19637e+08	1.30041e+08	1.01741e+08	183378763	3.56154e+08	5.38226e+08	430767815	4.18716e+08	228403573	Not Found	Peak Found	Peak Found	Not Found	Not Found	Not Found	Peak Found	High	High	High	High	High	High	High	High	Peak Found		Accession_435967
FALSE	High	IsMasterProtein	7044	4	Accession_140077	FALSE	0	39	18	199	7	7	516	56.3	5.92	589706455	803453314	677236751	6.68666e+08	4.20082e+07	17057576	1.12822e+07	1.16218e+07	10448292	1.2196e+06	2.29288e+08	1.76713e+06			1.12436e+08	5.74399e+07	High	High	High	High	High	High	High	High	Peak Found	High	High	Peak Found	Peak Found	Not Found	High	High		Accession_140077
FALSE	High	IsMasterProtein	15171	2	Accession_476022	FALSE	0.001	20	6	11	2	6	392	41.4	6.29	419408				2.32692e+06	2.22913e+06		5.91873e+06	1.87562e+07	16735959	36804911	2.97342e+07	26367429	1.88766e+06	121575713	78320182	Peak Found	Not Found	Not Found	Not Found	Peak Found	Peak Found	Not Found	High	Peak Found	Peak Found	Peak Found	High	High	Peak Found	High	High		Accession_476022
FALSE	High	IsMasterProtein	1073	2	Accession_62481	FALSE	0.001	12	3	11	2	3	329	36	5.11	52542728	81296128	7.0312e+07	1.16809e+08				52855780	3.60138e+07	4.62585e+07	154935077	38969016	6.2765e+07	31671998	86657793	5.27249e+07	Peak Found	Peak Found	Peak Found	Peak Found	Not Found	Not Found	Not Found	High	High	Peak Found	High	High	High	High	High	High		Accession_62481
FALSE	High	IsMasterProtein	3567	2	Accession_202023	FALSE	0.001	5	2	8	1	2	439	49.2	5.4	72728966	166151636	136258936	115773364			1.09485e+06	6111562	3.45786e+06	3.23768e+07	2.53813e+07	1.10119e+07	1.29139e+07	6.01798e+07	15779426	1.15233e+07	High	High	High	High	Not Found	Not Found	Peak Found	Peak Found	Peak Found	Peak Found	Peak Found	Peak Found	Peak Found	Peak Found	Peak Found	High		Accession_202023
FALSE	High	IsMasterProtein	22292	1	Accession_269240	FALSE	0.002	5	1	4	1	1	314	33.9	5.43								34444716	25881004	29006142	34920776	35082628	68526712	36637640	33358816	27651240	Not Found	Not Found	Not Found	Not Found	Not Found	Not Found	Not Found	Peak Found	High	High	Peak Found	High	Peak Found	High	Peak Found	Peak Found		Accession_269240
FALSE	High	IsMasterProtein	13380	1	Accession_244218	FALSE	0.002	4	2	6	2	2	417	48	4.79	23689366	67864855	62727103	4.52753e+07	109787	1.71876e+06		2101673		357282	12798642				665743		Peak Found	High	Peak Found	High	Peak Found	Peak Found	Peak Found	High	Not Found	Peak Found	High	Peak Found	Peak Found	Peak Found	Peak Found	Not Found		Accession_244218
FALSE	High	IsMasterProtein	2496	1	Accession_316327	FALSE	0.002	3	1	5	1	1	624	71.4	4.96	18533150	34814644	35909576	33059740				11772486	3.88384e+06	9105502	49419764	2.81564e+06	12518014		34699108	14809439	High	High	High	Peak Found	Not Found	Not Found	Not Found	Peak Found	Peak Found	Peak Found	High	Peak Found	Peak Found	Not Found	High	Peak Found		Accession_316327
FALSE	High	IsMasterProtein	9059	1	Accession_45330	FALSE	0.001	6	1	7	1	1	267	30.2	6.95	4.73685e+07	8.27604e+07	3.21253e+07	3.75535e+07													High	High	High	High	Not Found	Not Found	Not Found	Not Found	Not Found	Not Found	Not Found	Not Found	Not Found	Not Found	Not Found	Not Found		Accession_45330
FALSE	High	IsMasterProtein	20213	1	Accession_465264	FALSE	0	13	8	16	8	8	676	78.4	5.62	1.91319e+08	299563120	617736628	172940331	1.77894e+07	81747274	6.85945e+07	6.1984e+06	433535	1.34808e+07		557793	7.51929e+06	1.17342e+06			High	High	High	High	Peak Found	Peak Found	Peak Found	Peak Found	Peak Found	Peak Found	Peak Found	Peak Found	Peak Found	Peak Found	Peak Found	Peak Found		Accession_465264
FALSE	High	IsMasterProtein	5748	1	Accession_138749	FALSE	0.001	34	4	9	4	4	160	17.5	5.55								32023766	2.36046e+07	26325054	10084148	31767304	67755616	13962410	113945268	76736308	Peak Found	Peak Found	Peak Found	Peak Found	Not Found	Not Found	Not Found	Peak Found	Peak Found	High	Peak Found	High	High	High	High	High		Accession_138749
FALSE	High	IsMasterProtein	16349	1	Accession_168225	FALSE	0	12	5	17	4	4	433	47.3	4.86	53883252	79213272	3.05627e+07	3.27617e+07				77791384	7.01686e+07	1.20053e+08	177265347	126776647	238400468	186562142	1.01251e+08	7.40913e+07	High	Peak Found	Peak Found	Peak Found	Not Found	Peak Found	Peak Found	High	High	High	High	High	High	High	High	High		Accession_168225
FALSE	High	IsMasterProtein	4739	1	Accession_45472	FALSE	0.002	3	1	8	1	1	299	32.1	6.37	28820982	50957708	40831196	36931236				42878224	29718458	31738292	53441916	25172100	36086480	18940740	13110854	9964040	Peak Found	Peak Found	Peak Found	High	Not Found	Not Found	Not Found	High	Peak Found	High	High	High	High	High	Peak Found	Peak Found		Accession_45472
FALSE	High	IsMasterProtein	5102	19	Accession_422300	FALSE	0	40	5	23	1	3	123	13	4.77		33615328		4873517	89765826			1.00912e+08	7.54819e+07	90297976	1162238395	152637744	236260375		1046707108	744591114	Not Found	Peak Found	Not Found	Peak Found	Peak Found	Not Found	Not Found	Peak Found	Peak Found	Peak Found	High	High	Peak Found	Not Found	High	Peak Found		Accession_422300
FALSE	High	IsMasterProtein	16603	1	Accession_474896	FALSE	0	13	2	27	2	2	177	20.3	5.16		8.6371e+06	796659		780300			4.7265e+07	3.31934e+07	35295000	1.14326e+08	37233103	6.47918e+07	30646948	87923021	4.34377e+07	Not Found	Peak Found	Peak Found	Not Found	Peak Found	Not Found	Not Found	High	High	High	High	High	High	High	High	High		Accession_474896
FALSE	High	IsMasterProtein	535	6	Accession_248687	FALSE	0.001	42	5	15	1	2	125	13.3	4.98					2.95093e+06			39728268	35533383	53376544	31240094	40686605	60125288	28259862	12108764	16583882	Not Found	Not Found	Not Found	Not Found	Peak Found	Peak Found	Peak Found	Peak Found	High	Peak Found	Peak Found	High	High	High	Peak Found	Peak Found		Accession_248687
FALSE	High	IsMasterProtein	1943	1	Accession_134364	FALSE	0.004	8	1	4	1	1	132	14.1	4.91	269728											21284854	52522840	18415736	98413600	60666464	Peak Found	Not Found	Not Found	Not Found	Not Found	Not Found	Not Found	Not Found	Not Found	Not Found	Not Found	Peak Found	High	High	High	High		Accession_134364
FALSE	High	IsMasterProtein	770	1	Accession_202223	FALSE	0.001	5	3	13	1	1	564	63.7	4.94	43091128	34036660	53034588	54482592	74324800	153305440	226465680	18128482	24135366	18171922	39445508						Peak Found	Peak Found	Peak Found	Peak Found	High	High	High	Peak Found	Peak Found	Peak Found	High	Not Found	Not Found	Not Found	Not Found	Not Found		Accession_202223
FALSE	High	IsMasterProtein	14193	1	Accession_303623	FALSE	0.007	2	1	3	1	1	593	65.2	6.48	114141512	283380320	122906152	145653024	698168	974212		145565680	101146456	154082048	242666080	74397416	167893888	63316876	245894080	173132528	Peak Found	Peak Found	Peak Found	Peak Found	Peak Found	Peak Found	Not Found	Peak Found	High	Peak Found	Peak Found	Peak Found	Peak Found	Peak Found	High	High		Accession_303623
FALSE	High	IsMasterProtein	19851	2	Accession_60176	FALSE	0.001	8	2	6	0	2	249	28	5.64	3.19559e+07	49569309	74638341	6.01368e+07		12074879	14875175		515893	2.78393e+06	2.91375e+06						High	High	High	High	Not Found	Peak Found	Peak Found	Not Found	Peak Found	Peak Found	Peak Found	Not Found	Not Found	Not Found	Not Found	Not Found		Accession_60176
FALSE	High	IsMasterProtein	19282	1	Accession_127677	FALSE	0.001	16	4	7	4	4	352	39.2	5.5	228711	1.31728e+06	1.48253e+06	5120419	2.50114e+07	1.11026e+08	9.38776e+07	4.82182e+07	6.60133e+07	4.00707e+07	139390618	7.62549e+07	8.98331e+07	501778	179561346	1.16692e+08	Peak Found	Peak Found	Peak Found	High	Peak Found	Peak Found	Peak Found	Peak Found	Peak Found	Peak Found	High	Peak Found	Peak Found	Peak Found	High	High		Accession_127677
FALSE	High	IsMasterProtein	7558	1	Accession_409410	FALSE	0	6	1	14	1	1	300	32.4	4.96								9.74991e+06	6.03513e+06	6.23493e+06	44730296	15117435	2.43365e+07	1.42789e+07	4.12615e+07	22952017	Not Found	Not Found	Not Found	Not Found	Not Found	Not Found	Not Found	High	High	High	High	High	High	High	High	High		Accession_409410
FALSE	High	IsMasterProtein	12881	1	Accession_155173	FALSE	0.002	3	1	5	1	1	330	38	7.05	29021143	44413426	32591233	30101354			5970334	134605				813580	3444027			25373386	High	High	High	High	Not Found	Not Found	Peak Found	Peak Found	Not Found	Not Found	Not Found	Peak Found	Peak Found	Not Found	Not Found	Peak Found		Accession_155173
FALSE	High	IsMasterProtein	4831	7	Accession_209876	FALSE	0.001	14	1	11	0	1	96	11.4	6.76	7.24699e+07	138865808	50447156	61519468			2.24453e+06	53015236	31438042	55484524	105418402	31063222	72272544	90388748	106252808	64385104	High	High	High	High	Not Found	Not Found	Peak Found	High	Peak Found	Peak Found	Peak Found	High	High	High	High	High		Accession_209876
FALSE	High	IsMasterProtein	12210	2	Accession_196520	FALSE	0.002	9	2	6	1	2	353	38.4	5.76	9965007				26664680	17362716	13907002		84813784	9261604	32478368	271136704	37072240	51935672	70323088	129011184	Peak Found	Not Found	Not Found	Not Found	Peak Found	Peak Found	Peak Found	Peak Found	High	High	Peak Found	Peak Found	High	Peak Found	High	High		Accession_196520
FALSE	High	IsMasterProtein	3181	2	Accession_4889	FALSE	0.003	13	2	3	1	2	198	21.8	6.61					4911157	90367304	67603376	47833384	36442272	50229088	38290928	37962424	50188984	51212412	46709648	33805804	Not Found	Not Found	Not Found	Not Found	Peak Found	High	Peak Found	Peak Found	Peak Found	High	Peak Found	Peak Found	Peak Found	High	Peak Found	Peak Found		Accession_4889
FALSE	High	IsMasterProtein	10629	1	Accession_423940	FALSE	0.005	3	1	3	1	1	315	37.3	6.02	663163		2.31519e+06		501105	1.56032e+06		44793964	43562444	41459728	33039128	50507680	147737024	28426934	52982916	85558760	Peak Found	Not Found	Peak Found	Not Found	Peak Found	Peak Found	Not Found	Peak Found	Peak Found	Peak Found	High	High	Peak Found	High	Peak Found	Peak Found		Accession_423940
FALSE	High	IsMasterProtein	15489	3	Accession_32168	FALSE	0	42	14	244	1	2	433	47	4.97	34628776	127669562	61976488	61986849				128209412	6.82117e+07	100652824	134758315	71468636	127544300		165921882	118931350	Peak Found	Peak Found	Peak Found	High	Not Found	Not Found	Not Found	High	High	High	Peak Found	High	High	Not Found	High	High		Accession_32168
FALSE	High	IsMasterProtein	13704	3	Accession_70666	FALSE	0	35	5	52	0	1	155	16.3	7.34	86077572	127968276	26172180	26314234				119390504	32936138	49895848	173689148	17252628	14239063		108710388	79411356	Peak Found	Peak Found	High	High	Not Found	Not Found	Not Found	High	High	High	High	Peak Found	Peak Found	Not Found	High	High		Accession_70666
FALSE	High	IsMasterProtein	10351	35	Accession_34663	FALSE	0	17	5	48	0	1	323	34.4	7.88					1.4105e+07	22227686	413935	52566308	16331813	4.56779e+07	1.57701e+07	4.08326e+06	1.18957e+07		10542831	5.29819e+06	Not Found	Not Found	Not Found	Not Found	Peak Found	Peak Found	Peak Found	High	High	High	Peak Found	Peak Found	Peak Found	Not Found	Peak Found	Peak Found		Accession_34663
FALSE	High	IsMasterProtein	6674	1	Accession_402872	FALSE	0	23	5	26	5	5	344	37.8	5.4		4.3192e+07		1.78088e+07	4.96492e+06	69174692	6.8005e+06	1.21318e+08	107486326	1.26029e+08	215795502	2.59813e+08	3.83424e+08	1.96838e+08	4.1899e+08	3.57947e+08	Not Found	Peak Found	Not Found	Peak Found	Peak Found	Peak Found	Peak Found	High	High	High	High	High	High	High	High	High		Accession_402872
FALSE	High	IsMasterProtein	11510	1	Accession_222110	FALSE	0	28	3	22	3	3	139	15.5	6.39	116537	304657			1.41182e+06			8.91991e+06	7.13632e+06	8682440	5.38604e+07	8.32851e+06	2.14612e+07	7.94762e+06	1.01925e+08	3.11921e+07	High	Peak Found	Peak Found	Peak Found	Peak Found	Peak Found	Peak Found	High	High	Peak Found	High	High	High	High	High	High		Accession_222110
FALSE	High	IsMasterProtein	10697	1	Accession_473589	FALSE	0	21	26	171	23	23	1471	155.6	5.06	3.97751e+09	7.30565e+09	6678421964	5.70029e+09	1.41424e+08	9.18382e+07	8.69248e+07	4.03203e+07	1.64155e+07	3.77032e+07	7.13901e+07	117337578	7.844e+07	1.44747e+09	4.68599e+07	3.48788e+07	High	High	High	High	High	Peak Found	Peak Found	Peak Found	Peak Found	Peak Found	Peak Found	Peak Found	Peak Found	Peak Found	Peak Found	Peak Found		Accession_473589
FALSE	High	IsMasterProtein	11909	3	Accession_296676	FALSE	0.002	10	2	5	0	2	272	30.1	5.73		5890607			28632876	61277316	53169744	10253942	8657108	8877323	18129158	15937314	28398264	3.08848e+06	6.93849e+06	13839644	Not Found	Peak Found	Not Found	Not Found	Peak Found	Peak Found	Peak Found	High	Peak Found	Peak Found	High	Peak Found	High	Peak Found	High	Peak Found		Accession_296676
FALSE	High	IsMasterProtein	21874	1	Accession_402912	FALSE	0.001	19	3	11	3	3	175	18.7	4.82			27062900	72082992	34690028	190387240	229508128	154059904	113029208	173691460	180513218	246114912	374391424	999920608	224359800	204675792	Not Found	Not Found	Peak Found	Peak Found	Peak Found	Peak Found	Peak Found	High	High	High	High	Peak Found	High	High	High	High		Accession_402912
FALSE	High	IsMasterProtein	3273	33	Accession_175676	FALSE	0	17	6	62	3	4	410	45.3	6.35		9099365		1.18159e+07	7621860	5707453		114674134	6.81015e+07	1.0468e+08	165360004	1.67455e+08	3.63813e+08	1.56652e+07	301687661	2.5057e+08	Not Found	Peak Found	Not Found	Peak Found	Peak Found	Peak Found	Not Found	High	High	High	High	High	High	High	High	High		Accession_175676
FALSE	High	IsMasterProtein	14756	1	Accession_349998	FALSE	0	7	4	20	4	4	681	75.3	5.6	854696		9.79991e+06		7.7882e+06	6.61849e+06	862047	1.48611e+07	2.40737e+07	4.57718e+07	1.33874e+07	7.09431e+07	1.03705e+08	5.23686e+07	9.11658e+07	41942132	Peak Found	Not Found	Peak Found	Not Found	Peak Found	Peak Found	Peak Found	High	High	High	Peak Found	High	High	High	High	High		Accession_349998
FALSE	High	IsMasterProtein	15779	1	Accession_342601	FALSE	0	18	3	81	2	2	163	16.7	8.97											14641911	31757892	86514800	404722789	13392121		Not Found	Not Found	Not Found	Not Found	Not Found	Not Found	Not Found	Not Found	Not Found	Not Found	Peak Found	High	High	High	Peak Found	Not Found		Accession_342601
FALSE	High	IsMasterProtein	7137	1	Accession_124077	FALSE	0	17	7	20	7	7	440	49	6.33	2.59638e+08	3.93677e+08	4.49794e+08	4.30258e+08	1.57961e+08	8.82693e+08	968460608	1.05e+08	6.80496e+07	8.90533e+07	3.90493e+08	1.64842e+06	2.19501e+06	105783	6.06611e+06	7.23515e+06	High	High	High	High	High	High	High	High	Peak Found	High	High	Peak Found	Peak Found	Peak Found	Peak Found	Peak Found		Accession_124077
FALSE	High	IsMasterProtein	7119	1	Accession_202878	FALSE	0	41	5	74	1	1	158	18.6	5.07	83490949	228552550	194424104	171298977	4.44449e+06			2.87007e+08	1.56417e+08	1.98668e+08	122658144	1.39941e+08	2.26973e+08	2.80484e+08	94298140	58027832	Peak Found	High	Peak Found	Peak Found	Peak Found	Not Found	Not Found	High	High	High	High	High	High	High	High	High		Accession_202878
FALSE	High	IsMasterProtein	7820	1	Accession_436000	FALSE	0	33	12	174	12	12	332	36.7	5.02	5.2351e+07	3.82054e+07	2.92069e+07	3.7308e+07	2.05937e+08	2.70764e+08	1.92473e+08	1.86198e+09	1.64124e+09	1.95836e+09	3.33341e+09	2.4654e+09	4.00887e+09	2.6011e+09	3.08051e+09	2.49555e+09	Peak Found	Peak Found	Peak Found	Peak Found	High	High	High	High	High	High	High	High	High	High	High	High		Accession_436000
FALSE	High	IsMasterProtein	20748	2	Accession_342174	FALSE	0.001	6	2	15	1	2	377	42.1	9.6	269065		30797.6		4.06391e+06	1.05311e+07	2.96794e+06	3.03241e+07	1.62928e+07	2.38455e+07	5.92958e+07	3.58196e+07	7.34302e+07	3.5656e+07	7.82712e+07	29642093	Peak Found	Not Found	Peak Found	Not Found	Peak Found	High	Peak Found	High	High	High	High	High	High	High	High	Peak Found		Accession_342174
FALSE	High	IsMasterProtein	19316	1	Accession_36537	FALSE	0.001	6	5	12	5	5	907	104	5.55	52047540	9.80754e+07	7.24336e+07	66834800	2.14025e+06	774772	4.4824e+06	991862	68055	560892	17677666	102911	124601	29058.2	591316	1.05673e+07	High	High	High	High	Peak Found	Peak Found	Peak Found	Peak Found	Peak Found	Peak Found	Peak Found	Peak Found	Peak Found	Peak Found	Peak Found	Peak Found		Accession_36537
FALSE	High	IsMasterProtein	9481	1	Accession_474901	FALSE	0.001	13	2	16	2	2	155	16.4	4.77		256026	391758	1.08156e+06	199371		62449.7	1.36761e+07	6622924	5.40787e+06	64182658	1.81882e+07	4.89057e+07	1.95072e+07	96002666	5.21218e+07	Not Found	Peak Found	Peak Found	Peak Found	Peak Found	Not Found	Peak Found	High	High	Peak Found	High	High	High	High	High	High		Accession_474901
FALSE	High	IsMasterProtein	16282	1	Accession_172897	FALSE	0	31	7	107	7	7	244	27.8	8.53	3.7937e+07	6.57794e+07	2.14917e+07	15795659	1.27498e+08	4.41002e+08	4.69464e+08	1.77468e+09	1.0323e+09	1150862808	2.90421e+09	2.04884e+09	3.8154e+09	1.66878e+09	4121636291	2.43089e+09	Peak Found	Peak Found	Peak Found	Peak Found	High	Peak Found	Peak Found	High	High	High	High	High	High	High	High	High		Accession_172897
FALSE	High	IsMasterProtein	10508	2	Accession_147967	FALSE	0.003	4	1	3	0	1	380	41.2	9.41	29656618	50738344	40971260	32735450		5719947											Peak Found	High	High	High	Not Found	Peak Found	Not Found	Not Found	Not Found	Not Found	Not Found	Not Found	Not Found	Not Found	Not Found	Not Found		Accession_147967
FALSE	High	IsMasterProtein	3777	1	Accession_301253	FALSE	0.001	23	2	8	2	2	118	13.5	7.24						177055		1.80824e+07	7.37697e+06	8.69658e+06	4.03671e+07	3.25621e+07	79687774	1.94219e+07	6.74832e+07	2.88973e+07	Peak Found	Not Found	Peak Found	Not Found	Not Found	Peak Found	Peak Found	High	Peak Found	High	Peak Found	High	High	Peak Found	High	Peak Found		Accession_301253
FALSE	High	IsMasterProtein	8627	1	Accession_189223	FALSE	0	3	3	186	2	2	972	105.3	5		634561664	39236864	555858210	1.97453e+08		73119059	3179774333	1.47433e+09	1.79317e+09	4584735283	1.6999e+09	4.72216e+09	2.63196e+09	7.66494e+09	5539031378	Not Found	High	Peak Found	High	High	Not Found	Peak Found	High	High	High	High	High	High	High	High	High		Accession_189223
FALSE	High	IsMasterProtein	12044	7	Accession_5406	FALSE	0	27	6	34	0	3	247	28.2	5.36	4.02956e+07	4.16769e+07	78351524	5.33547e+07				59850922	37029818	67978406	67724212	66314452	108205236	21440862	69859114	19748944	Peak Found	Peak Found	High	Peak Found	Not Found	Peak Found	Peak Found	High	Peak Found	High	High	Peak Found	High	Peak Found	Peak Found	Peak Found		Accession_5406
FALSE	High	IsMasterProtein	1182	2	Accession_199407	FALSE	0	27	9	40	3	8	444	50.5	5.63		2656161		1.73397e+07	102095704	8.75964e+07	7.89168e+07	5.12941e+07	26300841	44637557	126228902	47413365	104665736	51590495	191921830	139386153	Peak Found	Peak Found	Peak Found	Peak Found	Peak Found	High	Peak Found	High	High	High	High	High	High	High	High	High		Accession_199407
FALSE	High	IsMasterProtein	10309	1	Accession_316667	FALSE	0.002	16	3	6	2	2	200	22.1	6.09	3.98263e+07	84787898	50426348	45841824	41852.1			1.69806e+07	13758002	5442656	22265362	2541280	1.3684e+07	4.34499e+06			High	Peak Found	Peak Found	High	Peak Found	Not Found	Not Found	Peak Found	High	Peak Found	Peak Found	Peak Found	Peak Found	Peak Found	Not Found	Not Found		Accession_316667
FALSE	High	IsMasterProtein	3856	4	Accession_342205	FALSE	0	17	6	40	5	6	428	46.5	5.47	6.8843e+06		2700483	14878196	315544	8.473e+06	25628294	1.64723e+08	1.02781e+08	1.51987e+08	291584380	1.75707e+08	289834425	1.57491e+08	3.30892e+08	2.71961e+08	Peak Found	Peak Found	Peak Found	Peak Found	Peak Found	Peak Found	Peak Found	High	High	High	High	High	High	High	High	High		Accession_342205
FALSE	High	IsMasterProtein	16283	1	Accession_353107	FALSE	0.001	7	2	11	2	2	421	46.1	6.28	1.60121e+07	42501602	57868739	48779628													High	High	High	High	Not Found	Not Found	Not Found	Not Found	Not Found	Not Found	Not Found	Not Found	Not Found	Not Found	Not Found	Not Found		Accession_353107
FALSE	High	IsMasterProtein	11842	1	Accession_288485	FALSE	0.003	5	1	4	1	1	150	17.2	4.55	117548936	91477728	60448956	86125656		55291996	27845806		2.11529e+06	2.64592e+06	3.93604e+06	1.2638e+06	3.35899e+06				High	Peak Found	High	High	Not Found	Peak Found	Peak Found	Not Found	Peak Found	Peak Found	Peak Found	Peak Found	Peak Found	Not Found	Not Found	Not Found		Accession_288485
FALSE	High	IsMasterProtein	6245	1	Accession_165636	FALSE	0.004	5	1	3	1	1	178	21	6.42						8300365	13317120	5.59829e+06	5702383	1.78205e+07	33815456	27553572	55336591	15241275	49803060	26269854	Not Found	Not Found	Not Found	Not Found	Not Found	Peak Found	Peak Found	Peak Found	Peak Found	Peak Found	High	Peak Found	Peak Found	High	Peak Found	High		Accession_165636
FALSE	High	IsMasterProtein	3581	1	Accession_276328	FALSE	0.002	3	2	4	2	2	738	82.4	5.34			6.0923e+06		4.69577e+06	16948946	13752392	64771280	1.97894e+07	48937776	98588020	326841	44761423		100059176	6.5058e+06	Not Found	Not Found	Peak Found	Not Found	Peak Found	Peak Found	Peak Found	High	High	High	High	Peak Found	Peak Found	Not Found	Peak Found	Peak Found		Accession_276328
FALSE	High	IsMasterProtein	13923	2	Accession_150060	FALSE	0.001	4	2	8	1	2	571	62.8	7.21					5.66991e+06	40063360	1.5934e+07	3.67212e+07	4955138	43523940	17105176	46977506	63984830	8444483	58788806	36204223	Not Found	Not Found	Not Found	Not Found	Peak Found	Peak Found	Peak Found	High	High	High	High	Peak Found	High	High	High	High		Accession_150060
FALSE	High	IsMasterProtein	8382	1	Accession_264096	FALSE	0.001	22	2	8	2	2	91	10.7	9.99	42367851	96810761	3.25841e+07	49732434	2.59475e+06	2906273	10735287		660826								High	High	High	High	Peak Found	Peak Found	Peak Found	Not Found	Peak Found	Not Found	Not Found	Not Found	Not Found	Not Found	Not Found	Not Found		Accession_264096
FALSE	High	IsMasterProtein	8461	1	Accession_109105	FALSE	0.003	5	1	3	1	1	237	27.9	5.5	14450185	23228528	28871996	27832106				2.46331e+06	2.45866e+06	2.63961e+06							High	High	High	Peak Found	Not Found	Not Found	Not Found	Peak Found	Peak Found	Peak Found	Not Found	Not Found	Not Found	Not Found	Not Found	Not Found		Accession_109105
FALSE	High	IsMasterProtein	859	16	Accession_301370	FALSE	0.001	7	2	13	1	2	423	46.1	9.55					1.59086e+06	6.57859e+06	2.2036e+06	1.18031e+08	8.17198e+06	1.16285e+08	34264032	1.36579e+07	6.64467e+07	9.79162e+06	4955961	9.62439e+06	Not Found	Not Found	Not Found	Not Found	Peak Found	Peak Found	Peak Found	High	High	High	Peak Found	High	High	High	Peak Found	Peak Found		Accession_301370
FALSE	High	IsMasterProtein	19281	1	Accession_57821	FALSE	0.002	11	2	5	2	2	102	11.6	9.67	42751060	65575440	113221396	65835528	1.75412e+07	67723500	18662198				2.6233e+06						High	Peak Found	High	High	High	High	Peak Found	Not Found	Not Found	Not Found	Peak Found	Not Found	Not Found	Not Found	Not Found	Not Found		Accession_57821
FALSE	High	IsMasterProtein	17539	1	Accession_289157	FALSE	0.001	24	2	9	2	2	90	10.1	9.7	66875212	128883736	6473870	67891344				34104833	21310398	23311840	6.73358e+07	32031209	59901146	35798644	65633740	46206300	High	High	Peak Found	High	Not Found	Not Found	Not Found	Peak Found	Peak Found	Peak Found	High	Peak Found	High	High	Peak Found	High		Accession_289157
FALSE	High	IsMasterProtein	14353	1	Accession_301279	FALSE	0.004	1	1	3	1	1	803	91.2	8	25357218	57615940	22602822	36885264					12168523		42391936		11002560			20102702	Peak Found	High	Peak Found	Peak Found	Not Found	Not Found	Not Found	Not Found	High	Not Found	High	Not Found	Peak Found	Not Found	Not Found	Peak Found		Accession_301279
FALSE	High	IsMasterProtein	1307	7	Accession_419475	FALSE	0	8	8	19	3	3	1073	118.2	5.47	2.91812e+07	54156726	5.3067e+07	52187919					59768.9	3.75707e+07		104660328		44885395	63368724	1.01368e+06	High	High	High	High	Not Found	Not Found	Not Found	Peak Found	Peak Found	Peak Found	Peak Found	Peak Found	Not Found	Peak Found	High	Peak Found		Accession_419475
FALSE	High	IsMasterProtein	20166	3	Accession_370614	FALSE	0	33	4	19	1	1	109	12.1	5.07	63358812	129497768	139638560	113907920	370278656	14479458	1.68627e+07		1.25429e+06		7851294		2.05245e+06		4.5924e+06		High	Peak Found	High	High	Peak Found	Peak Found	Peak Found	Not Found	Peak Found	Not Found	Peak Found	Not Found	Peak Found	Not Found	Peak Found	Not Found		Accession_370614
FALSE	High	IsMasterProtein	15015	12	Accession_64876	FALSE	0	20	2	32	0	1	102	11.8	4.96	18081377	35866346	3.39796e+07	24612951				1.23291e+07	8228724	6729881	47804392	1.70542e+07	34462733	1.15892e+07	59282550	43001542	High	High	Peak Found	High	Not Found	Not Found	Not Found	High	High	High	High	High	High	High	High	High		Accession_64876
FALSE	High	IsMasterProtein	3588	1	Accession_436752	FALSE	0.002	16	3	6	3	3	313	34.7	5.92								1.06567e+07	6.57403e+06	4.65107e+06	17858542	1.67442e+07	2.16229e+07	6345752	7.41407e+07	4.48512e+07	Not Found	Not Found	Not Found	Not Found	Not Found	Not Found	Not Found	Peak Found	High	Peak Found	High	High	High	High	Peak Found	High		Accession_436752
FALSE	High	IsMasterProtein	5384	1	Accession_71535	FALSE	0	26	4	19	4	4	152	17.5	8.25	309479027	705977019	3.64597e+08	3.02381e+08	1.22783e+07	41307899	11911019	3.76409e+06	11786252	1.85917e+06	9676640	11293557	3.58504e+06			33480843	High	High	High	High	High	Peak Found	Peak Found	Peak Found	Peak Found	Peak Found	Peak Found	Peak Found	Peak Found	Not Found	Not Found	Peak Found		Accession_71535
FALSE	High	IsMasterProtein	10017	1	Accession_60102	FALSE	0.001	4	1	6	1	1	207	22.6	9.94	22092244	48571860	47021744	34920812				19346654	10732976	18194624	40820860	14076100	37835020	12811604	52299476	31787550	Peak Found	High	High	High	Not Found	Not Found	Not Found	High	High	Peak Found	Peak Found	Peak Found	Peak Found	Peak Found	High	Peak Found		Accession_60102
FALSE	High	IsMasterProtein	20407	1	Accession_218197	FALSE	0.001	15	4	12	4	4	356	37.6	5.63	4.88496e+07	2.09656e+08	55112046	120052359		244981	5.42074e+06	1.63022e+08	7.89194e+07	19176312	8.77861e+07	6.04197e+08	363049679	54684120	1.37269e+08	135822452	Peak Found	Peak Found	Peak Found	Peak Found	Not Found	Peak Found	Peak Found	High	High	High	Peak Found	High	High	High	High	High		Accession_218197
FALSE	High	IsMasterProtein	10189	1	Accession_294540	FALSE	0.001	10	2	7	2	2	246	26.3	4.31					9977114	33852808	15010769		18048166	24938462	182701640	34112120		8385420	109468516	115115408	Not Found	Not Found	Not Found	Not Found	High	High	Peak Found	Not Found	Peak Found	Peak Found	High	Peak Found	Not Found	Peak Found	High	High		Accession_294540
FALSE	High	IsMasterProtein	16796	1	Accession_457896	FALSE	0.002	11	5	6	5	5	393	44.8	5.15	1.97769e+07	47261601		18178784	114044360	618787410	1001270740	68526794	36981618	32871662	87946730	133128992	108651368	47798452	303051930	143761719	Peak Found	Peak Found	Not Found	Peak Found	Peak Found	Peak Found	Peak Found	Peak Found	Peak Found	Peak Found	High	High	Peak Found	Peak Found	High	High		Accession_457896
FALSE	High	IsMasterProtein	20086	5	Accession_387114	FALSE	0	12	5	19	4	5	587	66.5	8.25	18803404	5.41432e+07	3.15034e+07	3.07705e+07	65992			51694488	4.74963e+07	4.93897e+07	68981920	1.97681e+07	4.30032e+07	1.78616e+07	105866384	98303353	Peak Found	Peak Found	Peak Found	High	Peak Found	Not Found	Not Found	High	High	High	High	High	High	High	High	High		Accession_387114
FALSE	High	IsMasterProtein	19874	1	Accession_165726	FALSE	0	11	7	13	7	7	811	89.9	4.35	131227731	242441508	368684600	288627724		3.79961e+07		1.68837e+07	21991274	1.46549e+07			3.47715e+07	22805835			High	High	High	High	Not Found	Peak Found	Not Found	Peak Found	Peak Found	Peak Found	Peak Found	Peak Found	Peak Found	Peak Found	Peak Found	Peak Found		Accession_165726
FALSE	High	IsMasterProtein	14023	2	Accession_130395	FALSE	0.001	9	3	11	2	3	321	35.9	7.8	37363018	5.8149e+07	8.60618e+07	1.68627e+07		3.44647e+06	410895	1.13984e+06	877527	1.71176e+06	4150338						High	High	High	High	Peak Found	Peak Found	Peak Found	Peak Found	Peak Found	Peak Found	Peak Found	Not Found	Not Found	Peak Found	Peak Found	Peak Found		Accession_130395
FALSE	High	IsMasterProtein	10651	2	Accession_51543	FALSE	0.001	19	3	8	2	3	112	12.7	10.43	4.00862e+06		7.42166e+06		4712839		9246088	4.69215e+07	14371449	3.11535e+07	86705164	4.09883e+07	190267807	2.12968e+07	2.45981e+08	1.48976e+08	Peak Found	Not Found	Peak Found	Not Found	Peak Found	Not Found	Peak Found	Peak Found	Peak Found	Peak Found	Peak Found	Peak Found	High	Peak Found	High	High		Accession_51543
FALSE	High	IsMasterProtein	10602	1	Accession_301314	FALSE	0	33	2	14	2	2	89	9.8	6.57	9826409				9.63016e+07	3.20161e+06		31538002	26102368	67934400	97502384	66800944	143859871	5.77444e+07	168986912	112283803	Peak Found	Not Found	Not Found	Not Found	Peak Found	Peak Found	Not Found	Peak Found	High	High	High	High	High	High	High	High		Accession_301314
FALSE	High	IsMasterProtein	979	1	Accession_420507	FALSE	0.001	9	2	11	2	2	434	48.4	4.77	27436736				3.23413e+06			4.00581e+07	27218694	17180550	91888676	58636082	7.65281e+07	62647136	217569813	184551301	Peak Found	Not Found	Not Found	Not Found	Peak Found	Not Found	Not Found	High	High	Peak Found	High	High	High	High	High	High		Accession_420507
FALSE	High	IsMasterProtein	7937	1	Accession_191415	FALSE	0.001	12	2	13	2	2	163	19.1	4.75	2874679			4.57042e+06	6144473			70913864	44646478	65886864	174385400	76704014	139122904		60575912	40909104	Peak Found	Peak Found	Peak Found	Peak Found	Peak Found	Not Found	Peak Found	High	High	High	High	High	High	High	High	Peak Found		Accession_191415
FALSE	High	IsMasterProtein	12586	1	Accession_95385	FALSE	0.006	2	1	3	1	1	419	44.9	6.27	55168556	42821612	108536904	88207880						3.45302e+06	35696356	5495809	46015684	18084292	73439888	30555040	Peak Found	Peak Found	Peak Found	Peak Found	Not Found	Not Found	Not Found	Not Found	Not Found	Peak Found	Peak Found	Peak Found	High	High	High	Peak Found		Accession_95385
FALSE	High	IsMasterProtein	16857	8	Accession_325913	FALSE	0	48	3	28	1	1	80	9.2	9.19					10343524	20923528	41098574			11643274	7510210	1.39677e+06	55396228	1.94469e+06	136781584	87940816	Not Found	Not Found	Not Found	Not Found	Peak Found	Peak Found	Peak Found	Not Found	Not Found	Peak Found	Peak Found	Peak Found	High	Peak Found	High	High		Accession_325913
FALSE	High	IsMasterProtein	15553	11	Accession_234242	FALSE	0.001	6	3	7	2	3	637	71.3	6.29	10341406				57184240	35903007	41602137	30249378	19625391	3.08795e+07	41611996	61565567	89558894	39938110	44107823	36531595	Peak Found	Not Found	Not Found	Not Found	Peak Found	High	High	Peak Found	Peak Found	High	Peak Found	High	High	High	Peak Found	Peak Found		Accession_234242
FALSE	High	IsMasterProtein	11799	1	Accession_50122	FALSE	0.002	4	1	5	1	1	178	20.9	7.21	62319308	104791857	61611192	132647119	286700			90943900	55122794	46534568		91177832	222428880	89259168	142925712	131133536	Peak Found	High	Peak Found	High	Peak Found	Not Found	Not Found	High	High	High	Not Found	Peak Found	Peak Found	Peak Found	Peak Found	Peak Found		Accession_50122
FALSE	High	IsMasterProtein	21824	1	Accession_342178	FALSE	0	24	8	13	8	8	397	42.8	5.64				6815432	3.42105e+07	45812302	37470044	2.96267e+07	3.34503e+07	34907336	41744888	4.57791e+07	127266929	6.07768e+07	63284297	8.43185e+07	Not Found	Not Found	Not Found	Peak Found	Peak Found	Peak Found	Peak Found	High	Peak Found	High	High	High	High	High	High	High		Accession_342178
FALSE	High	IsMasterProtein	11391	9	Accession_477600	FALSE	0.001	4	1	8	0	1	354	39.1	6.55		1.3206e+06								305625	2.0596e+06	2.18161e+07	41726520	26476328	68694308	46106528	Not Found	Peak Found	Not Found	Not Found	Not Found	Not Found	Not Found	Not Found	Not Found	Peak Found	Peak Found	High	High	High	High	High		Accession_477600
FALSE	High	IsMasterProtein	1960	1	Accession_11654	FALSE	0	22	6	43	3	3	349	36.9	4.56	1.41541e+08	4.59141e+08	4.2012e+07	1.97954e+08	3.94803e+06			1.00581e+06	4.28225e+06	4.97847e+06	3.87519e+07	1.86852e+07		2.59609e+07	23337690		High	High	High	High	Peak Found	Not Found	Not Found	Peak Found	Peak Found	Peak Found	Peak Found	Peak Found	Not Found	Peak Found	Peak Found	Not Found		Accession_11654
FALSE	High	IsMasterProtein	4358	1	Accession_80792	FALSE	0.001	23	3	7	2	3	151	17.1	9.8	51463586	94011504	90776578	46514220	358280	2.1374e+06	3.38268e+06	4.68125e+06		3.73243e+06						1.61125e+06	High	High	High	High	Peak Found	Peak Found	Peak Found	Peak Found	Not Found	Peak Found	Not Found	Not Found	Not Found	Not Found	Not Found	Peak Found		Accession_80792
FALSE	High	IsMasterProtein	2680	1	Accession_269905	FALSE	0.001	9	1	12	1	1	143	16.4	5.34							220863	2.76943e+07	1.07671e+07	100962	8.85353e+07	5.16595e+06	1.23241e+07	2.80919e+07	100796903	5.02143e+07	Not Found	Not Found	Not Found	Not Found	Not Found	Not Found	Peak Found	High	High	Peak Found	High	Peak Found	Peak Found	High	High	High		Accession_269905
FALSE	High	IsMasterProtein	12284	1	Accession_268691	FALSE	0.002	11	3	6	3	3	272	30.4	9.09		1.15219e+06	2.31247e+06	1140861	6.4276e+06	53453888	75830464	52616056	45601343	54051062	164797180	1782292	1.53351e+06	1.65453e+06	96634372	52693138	Peak Found	Peak Found	Peak Found	Peak Found	Peak Found	Peak Found	Peak Found	Peak Found	High	Peak Found	High	Peak Found	Peak Found	Peak Found	High	High		Accession_268691
FALSE	High	IsMasterProtein	16455	1	Accession_66477	FALSE	0.001	12	3	7	3	3	250	27.5	6.16	267198	1.13821e+06	2.30069e+06		1.51338e+07	21835725	12090119	6.0167e+07	2.85413e+07	58053191	95558420	32928444	3.79922e+07	3.53032e+07	8.63751e+06	38263277	Peak Found	Peak Found	Peak Found	Not Found	Peak Found	Peak Found	Peak Found	Peak Found	High	High	High	High	Peak Found	High	Peak Found	Peak Found		Accession_66477
FALSE	High	IsMasterProtein	17406	1	Accession_287634	FALSE	0.001	11	4	11	4	4	393	43.7	6.64	75733060	142857624	9.6813e+07	78484772	2.40627e+06	5481694	4.09539e+06	2.2956e+06	2.46464e+06	2.63325e+06			3666808	1.21591e+06			High	High	High	High	Peak Found	Peak Found	Peak Found	Peak Found	Peak Found	Peak Found	Not Found	Not Found	Peak Found	Peak Found	Not Found	Not Found		Accession_287634
FALSE	High	IsMasterProtein	6966	29	Accession_311700	FALSE	0.001	16	4	13	0	2	209	22.9	6.68					4.71289e+06			46133244	3.69592e+07	50202476	29407638	28627796	115549504		37783158	26271105	Not Found	Not Found	Not Found	Not Found	Peak Found	Not Found	Not Found	High	Peak Found	Peak Found	High	High	Peak Found	Not Found	High	High		Accession_311700
FALSE	High	IsMasterProtein	18272	6	Accession_348437	FALSE	0	29	10	81	2	3	418	45.8	5.71	7.42726e+06			1.46453e+07	27757657	180620604	122324536	252761624	1.93643e+08	1.38337e+08	169408706	1.90996e+08	2.35637e+08	54542155	165883828	121056488	Peak Found	Not Found	Not Found	Peak Found	Peak Found	Peak Found	High	High	High	High	Peak Found	High	High	High	High	High		Accession_348437
FALSE	High	IsMasterProtein	2309	1	Accession_184899	FALSE	0	19	3	14	3	3	134	15.1	7.42	12541933	4.41356e+06			45397.6	6835420	5.31921e+06	131851342	5.98025e+07	6.06012e+07	115229672	1.15115e+08	2.23993e+08	120476240	217596016	141115226	Peak Found	Peak Found	Not Found	Not Found	Peak Found	Peak Found	Peak Found	High	High	High	High	Peak Found	High	High	High	High		Accession_184899
FALSE	High	IsMasterProtein	8986	3	Accession_357120	FALSE	0	48	14	261	12	13	365	40.4	5.85	7.44476e+07	7.67768e+07	1.70259e+07	1.99181e+07	110753395	2.91224e+08	2.44339e+08	1.79224e+09	1.36272e+09	1.39346e+09	3578637008	2.34974e+09	3.61818e+09	2.15075e+09	4.55801e+09	2.98565e+09	Peak Found	Peak Found	Peak Found	Peak Found	High	High	High	High	High	High	High	High	High	High	High	High		Accession_357120
FALSE	High	IsMasterProtein	4779	1	Accession_50704	FALSE	0	47	18	663	18	18	411	46.2	4.68	2.45816e+08	5.13235e+08	3.14235e+08	3.6121e+08	3.41897e+08	2.53138e+09	3.09697e+09	1.18181e+10	1.13265e+10	1.32798e+10	2.2896e+10	1.52474e+10	2.35856e+10	1.68055e+10	1.96414e+10	1.26692e+10	High	Peak Found	Peak Found	Peak Found	High	High	High	High	High	High	High	High	High	High	High	High		Accession_50704
FALSE	High	IsMasterProtein	5081	1	Accession_351276	FALSE	0.001	18	2	6	2	2	175	19	4.3					2.51853e+06		4598246	82989588	49029820	73428354							Not Found	Not Found	Not Found	Not Found	Peak Found	Not Found	Peak Found	High	High	High	Not Found	Not Found	Not Found	Not Found	Not Found	Not Found		Accession_351276
FALSE	High	IsMasterProtein	20416	1	Accession_222271	FALSE	0.004	6	3	3	3	3	547	59.2	5.6					1.51127e+07	35359948	6893614	11624267			34103741				5656953	9279595	Not Found	Not Found	Not Found	Not Found	High	Peak Found	Peak Found	Peak Found	Not Found	Not Found	High	Not Found	High	Not Found	Peak Found	Peak Found		Accession_222271
FALSE	High	IsMasterProtein	4799	1	Accession_50664	FALSE	0	31	10	80	10	10	402	43.8	6.05		2.59066e+07	199078986	727947	6.85726e+06	2.8412e+07	5.67977e+07	2.89242e+08	2.10346e+08	2.55099e+08	4.88973e+08	4.55288e+08	6.42069e+08	3.60674e+08	583027660	2.99635e+08	Peak Found	Peak Found	Peak Found	Peak Found	Peak Found	Peak Found	Peak Found	High	High	High	High	High	High	High	High	High		Accession_50664
FALSE	High	IsMasterProtein	21298	1	Accession_320142	FALSE	0.001	4	1	6	1	1	358	39.6	5.3		5452992	1.37081e+07		2.44381e+06		2.46568e+06	106101216	90034049	74049744	113168792	17856992	68160342		105379800	58202961	Not Found	Peak Found	High	Not Found	Peak Found	Not Found	Peak Found	Peak Found	High	High	Peak Found	Peak Found	High	Not Found	High	High		Accession_320142
FALSE	High	IsMasterProtein	3332	1	Accession_150400	FALSE	0	8	4	35	0	1	595	65	5.38					4361307			32145406	17167818	17647016	78259784	26071784	42220948		71524368	58012804	Not Found	Not Found	Not Found	Not Found	Peak Found	Not Found	Not Found	Peak Found	Peak Found	Peak Found	High	Peak Found	Peak Found	Not Found	High	High		Accession_150400
FALSE	High	IsMasterProtein	11646	4	Accession_161323	FALSE	0	44	5	28	4	5	105	11.9	9.57		128206082		12907021	3.09714e+07	1.97607e+07	5.45881e+07	2.24304e+08	1.99982e+08	1.33822e+08	526210804	170789310	4.35603e+08	1.77741e+08	7.73551e+08	4.12141e+08	Not Found	Peak Found	Not Found	Peak Found	Peak Found	Peak Found	Peak Found	High	Peak Found	High	High	High	High	High	High	High		Accession_161323
FALSE	High	IsMasterProtein	10023	1	Accession_184823	FALSE	0.002	9	2	5	2	2	231	25.9	5.52	3702640				17908606	2.16545e+06	671049	56993028	5.3802e+07	52879816	1.12217e+08	6.14762e+07	107083354	2.00208e+07	1.39668e+08	1.29901e+08	Peak Found	Not Found	Not Found	Not Found	Peak Found	Peak Found	Peak Found	High	Peak Found	Peak Found	Peak Found	Peak Found	Peak Found	High	High	High		Accession_184823
FALSE	High	IsMasterProtein	2733	1	Accession_85326	FALSE	0.005	7	1	3	1	1	129	15.4	6.76	36751320	51124400	72382944	34918560		15152903	25769944										High	High	High	Peak Found	Not Found	Peak Found	Peak Found	Not Found	Not Found	Not Found	Not Found	Not Found	Not Found	Not Found	Not Found	Not Found		Accession_85326
FALSE	High	IsMasterProtein	4396	6	Accession_335132	FALSE	0	39	3	63	1	2	90	9.6	5.19	2.64158e+07	141978315	6.1115e+07	71029457		622157		38314341	2.27685e+07	4.51792e+07	5.19013e+07	2.4488e+07	91850395	3.44205e+07	2.06307e+07	14793597	High	High	High	High	Not Found	Peak Found	Not Found	High	High	High	High	High	High	High	High	High		Accession_335132
FALSE	High	IsMasterProtein	12117	1	Accession_94624	FALSE	0.002	6	2	6	2	2	462	49.3	5.55	30446268	71567757	74871985	64908664				1.00732e+06	100440	77388.7		171070		126140			High	High	High	High	Not Found	Not Found	Not Found	Peak Found	Peak Found	Peak Found	Not Found	Peak Found	Not Found	Peak Found	Not Found	Not Found		Accession_94624
FALSE	High	IsMasterProtein	11113	1	Accession_223637	FALSE	0.001	20	3	9	3	3	109	11.7	4.6	8.74735e+07	1.18816e+08	126568846	9.21432e+07	62157148	1.2794e+08	86156468	62836944	3.86733e+07	9045338	196022112			16500095			High	Peak Found	Peak Found	High	High	Peak Found	High	High	High	Peak Found	High	Not Found	Not Found	Peak Found	Not Found	Not Found		Accession_223637
FALSE	High	IsMasterProtein	18158	1	Accession_371658	FALSE	0.001	8	3	9	2	2	396	43.3	5.4							30454002	16973369	1.24588e+07	1.38935e+07	51698186	1.02826e+07	1.09595e+07	9.49211e+06	3.86519e+07	2.35038e+07	Not Found	Not Found	Not Found	Not Found	Not Found	Not Found	Peak Found	High	High	High	High	Peak Found	Peak Found	Peak Found	High	Peak Found		Accession_371658
FALSE	High	IsMasterProtein	1708	2	Accession_57839	FALSE	0.001	32	5	11	4	5	151	16.5	9.88	111812534	215216072	176407400	136118682	2.81007e+06			2.08864e+06	2.21811e+06	4.05111e+06	5778499		58457448	4.61941e+06			High	High	High	High	Peak Found	Peak Found	Peak Found	Peak Found	Peak Found	Peak Found	Peak Found	Not Found	Peak Found	Peak Found	Not Found	Not Found		Accession_57839
FALSE	High	IsMasterProtein	77	3	Accession_228772	FALSE	0	18	6	16	1	2	446	48.8	4.74	11719442	740196852	703657916	315232236	168767552	972527072	719627648	65777284	156463648	35725768	221994992				74891696	48796888	High	High	Peak Found	High	Peak Found	Peak Found	Peak Found	Peak Found	Peak Found	Peak Found	Peak Found	Not Found	Not Found	Not Found	Peak Found	Peak Found		Accession_228772
FALSE	High	IsMasterProtein	6848	3	Accession_447689	FALSE	0	38	3	40	0	3	86	8.9	8.18	779630	2.02196e+07	1.48214e+07	1.59884e+07	1.26735e+07	635108	7.79868e+06	4.46693e+08	2.38284e+08	3.21109e+08	2.48537e+08	5.84511e+08	1.01059e+09	8.73143e+08	5.23555e+08	280974876	Peak Found	High	Peak Found	Peak Found	Peak Found	Peak Found	Peak Found	High	High	High	High	High	High	High	High	High		Accession_447689
FALSE	High	IsMasterProtein	7969	1	Accession_402906	FALSE	0.001	15	3	7	3	3	297	32	5.19	121691688	156198208	182690736	159543696		26921238			1.47276e+06		236908348	112469776	110446240	1.06998e+07	261445464	219771650	Peak Found	Peak Found	Peak Found	Peak Found	Peak Found	Peak Found	Not Found	Peak Found	Peak Found	Not Found	High	High	Peak Found	High	High	Peak Found		Accession_402906
FALSE	High	IsMasterProtein	1923	1	Accession_66431	FALSE	0.002	8	3	5	3	3	476	53.6	6.76		113924760	113450824	91460892				7.8435e+06	4.65421e+06	1.03867e+07	31126682	7.0522e+06	37613840	1.15649e+07	23382689	11829925	Not Found	Peak Found	Peak Found	Peak Found	Not Found	Not Found	Not Found	High	Peak Found	Peak Found	Peak Found	Peak Found	High	High	High	High		Accession_66431
FALSE	High	IsMasterProtein	9386	3	Accession_326351	FALSE	0	28	7	48	0	7	327	37.2	6.64	3.23302e+09	2.64657e+09	4.35835e+09	2.87802e+09	4.01736e+07	1.20158e+08	77312752	5.5628e+07	13702156	6.5779e+06	4.91691e+08	4.81678e+06	6006908	14117379	1.60304e+08	1.16916e+08	High	High	High	High	High	High	High	Peak Found	High	Peak Found	High	Peak Found	Peak Found	Peak Found	High	High		Accession_326351
FALSE	High	IsMasterProtein	17042	1	Accession_208967	FALSE	0.003	27	2	3	2	2	122	13.2	5.15					2729644			35112604	8.65266e+06	3.09447e+07	116392025	1.86556e+07	3.75395e+07	789306	48431737	32782919	Not Found	Not Found	Not Found	Not Found	Peak Found	Not Found	Not Found	Peak Found	Peak Found	High	High	Peak Found	Peak Found	Peak Found	Peak Found	High		Accession_208967
FALSE	High	IsMasterProtein	8903	2	Accession_268433	FALSE	0.001	45	4	9	2	4	82	9.7	5.01	6.93162e+07	116884914	112705858	114990548		4.60223e+06		39027040	12302362	69022992	62737664	32801542			67469048		High	High	High	High	Not Found	Peak Found	Peak Found	High	High	High	Peak Found	Peak Found	Not Found	Not Found	Peak Found	Not Found		Accession_268433
FALSE	High	IsMasterProtein	19447	1	Accession_172853	FALSE	0	29	5	163	5	5	204	21.4	8.05	1.13409e+07	1.77423e+07	4.06206e+07	94814326	2.04258e+06	2.76181e+07	2.73131e+07	8.13071e+08	4.98274e+08	5.91243e+08	3.21913e+09	1.13225e+09	2.41924e+09	1.60515e+09	5225055951	2.94898e+09	Peak Found	Peak Found	Peak Found	Peak Found	Peak Found	Peak Found	Peak Found	High	High	High	High	High	High	High	High	High		Accession_172853
FALSE	High	IsMasterProtein	17968	9	Accession_231138	FALSE	0.001	3	1	7	0	1	375	38.8	10.17			1.43004e+06		1.35339e+06	1.63069e+07	1.20127e+07	3.4911e+07	1.94069e+07	2.66268e+07	9.08413e+07	33220883	5.55253e+07	3.44223e+07	46898848	2.89471e+07	Not Found	Not Found	Peak Found	Not Found	Peak Found	Peak Found	Peak Found	Peak Found	Peak Found	High	High	High	Peak Found	Peak Found	High	High		Accession_231138
FALSE	High	IsMasterProtein	20796	1	Accession_118433	FALSE	0.007	17	1	3	1	1	59	6.6	10.1	69582984	93388456	65613804	63563416	870888	20361412	19563950	3.59352e+06					68538232	555157	843995		Peak Found	High	Peak Found	Peak Found	Peak Found	High	High	Peak Found	Not Found	Not Found	Not Found	Not Found	Peak Found	Peak Found	Peak Found	Not Found		Accession_118433
FALSE	High	IsMasterProtein	18399	1	Accession_288814	FALSE	0.001	5	3	6	3	3	787	89.7	5.16	53824147	67414270	83604855	54430796		7811383	9482552		1.35452e+06	4.16574e+06				12883594			High	High	High	High	Not Found	Peak Found	Peak Found	Not Found	Peak Found	Peak Found	Not Found	Not Found	Not Found	Peak Found	Not Found	Not Found		Accession_288814
FALSE	High	IsMasterProtein	5236	2	Accession_436770	FALSE	0	17	11	86	1	1	693	76	5.45	53586560	21037304	25138952	119258584	4220404		16934240			7.72077e+06						1.11858e+06	Peak Found	Peak Found	Peak Found	High	Peak Found	Peak Found	Peak Found	High	Not Found	Peak Found	Not Found	Not Found	Peak Found	Not Found	Peak Found	High		Accession_436770
FALSE	High	IsMasterProtein	9557	15	Accession_469545	FALSE	0.002	4	2	5	1	1	462	52.4	5.81	4.57255e+07	47453308	9.39779e+07	6.88623e+07	6445034	39113436	33443076					20886086	50862532	21974730	38343052	25969540	Peak Found	Peak Found	Peak Found	Peak Found	Peak Found	Peak Found	Peak Found	Not Found	Not Found	Not Found	Not Found	High	Peak Found	High	High	Peak Found		Accession_469545
FALSE	High	IsMasterProtein	7599	2	Accession_394858	FALSE	0.001	32	4	8	2	4	171	19.6	4.7	21833694	40950986	51087162	33682162				3289399			49647179	61928328	28124942	37433720	14823794	5.50753e+06	High	Peak Found	Peak Found	Peak Found	High	Peak Found	Peak Found	Peak Found	Peak Found	Peak Found	High	Peak Found	Peak Found	Peak Found	High	High		Accession_394858
FALSE	High	IsMasterProtein	10037	1	Accession_53613	FALSE	0	35	6	24	6	6	208	24	6.15	1.33449e+06	1.58495e+07			8.26806e+06	13838665	7694309	2.26678e+07	2.21801e+07	4.91731e+07	104261147	7.30234e+07	9.00029e+07	6.97268e+07	170934905	9.57283e+07	Peak Found	Peak Found	Peak Found	Peak Found	Peak Found	Peak Found	Peak Found	High	High	High	High	High	High	High	High	High		Accession_53613
FALSE	High	IsMasterProtein	6851	9	Accession_138730	FALSE	0.001	9	7	11	5	7	712	78.6	5.07		14224034	2.68179e+06		5459795	1.06989e+06	43864452	42126909	1.89006e+07	4.16172e+07	6.05549e+07	66373419	148744697	2.81784e+07	331994604	260579886	Not Found	Peak Found	Peak Found	Not Found	Peak Found	Peak Found	Peak Found	Peak Found	Peak Found	Peak Found	High	High	High	High	High	High		Accession_138730
FALSE	High	IsMasterProtein	21445	2	Accession_161269	FALSE	0	18	5	36	2	2	432	46.9	4.91							13523776	23412898	27302566	39113100	5.79302e+06	50876564	37360360	965184	18324512	20506832	Not Found	Not Found	Not Found	Not Found	Not Found	Not Found	Peak Found	Peak Found	Peak Found	Peak Found	High	Peak Found	Peak Found	Peak Found	High	High		Accession_161269
FALSE	High	IsMasterProtein	20019	2	Accession_178140	FALSE	0	8	9	168	4	4	1226	138	4.93	31001273	58878566	50190215	41322208			15222476						2.8828e+06				Peak Found	High	High	High	Not Found	Not Found	Peak Found	Not Found	Not Found	Not Found	Not Found	Not Found	Peak Found	Not Found	Not Found	High		Accession_178140
FALSE	High	IsMasterProtein	3972	1	Accession_187540	FALSE	0.001	8	3	10	3	3	475	50.3	5.08	7.08366e+07	8.63833e+07	9.66158e+07	8.28302e+07	2.54692e+07	4.82622e+07	3063668	90965632	1.0301e+07	8.29619e+06	6081393			8.43176e+07			High	Peak Found	High	Peak Found	High	Peak Found	High	High	High	Peak Found	Peak Found	Peak Found	Peak Found	High	Peak Found	Peak Found		Accession_187540
FALSE	High	IsMasterProtein	7239	1	Accession_319120	FALSE	0.002	6	2	4	1	2	323	35.6	6.18	16276416	45796836	5.97634e+07	46536482	19783116												Peak Found	High	High	High	High	Not Found	Not Found	Not Found	Not Found	Not Found	Not Found	Not Found	Not Found	Not Found	Not Found	Not Found		Accession_319120
FALSE	High	IsMasterProtein	1699	36	Accession_198048	FALSE	0	9	5	38	0	1	551	62.4	5.73	23646726	45559588	28813430	24953620			382361	224881	145866	187346	8754608				11951340	4.29248e+06	High	High	High	High	Not Found	Not Found	Peak Found	Peak Found	Peak Found	Peak Found	Peak Found	Not Found	Not Found	Not Found	High	Peak Found		Accession_198048
FALSE	High	IsMasterProtein	12822	14	Accession_30948	FALSE	0	19	6	42	2	3	390	43.2	5.77	152705	914667		655156	137129	2.73707e+06	3.82779e+06	1.34339e+07	7.92126e+06	1.63115e+07	6.87861e+07	1.08886e+07	4.52443e+07	1.30728e+07	75679484	5.0127e+07	Peak Found	Peak Found	Not Found	Peak Found	Peak Found	Peak Found	Peak Found	High	High	High	High	High	High	Peak Found	High	High		Accession_30948
FALSE	High	IsMasterProtein	20072	20	Accession_285226	FALSE	0	6	4	25	3	3	802	91.5	5.08	36820487	86945764	41217618	18411740						852820	12458130		6172846			2.61207e+06	High	High	High	High	Not Found	Not Found	Not Found	Not Found	Not Found	Peak Found	Peak Found	Not Found	Peak Found	Not Found	Not Found	Peak Found		Accession_285226
FALSE	High	IsMasterProtein	8617	1	Accession_78102	FALSE	0.002	4	2	4	2	2	638	73.6	4.46	2.57774e+07	6.54603e+07	22117250	3.47217e+07					55503.9	122830			3.18262e+06	61629.2			Peak Found	High	High	High	Not Found	Not Found	Not Found	Not Found	Peak Found	Peak Found	Not Found	Not Found	Peak Found	Peak Found	Not Found	Not Found		Accession_78102
FALSE	High	IsMasterProtein	5968	7	Accession_86016	FALSE	0.001	17	2	7	1	1	163	17.9	7.28	32554644	63367620	43080968	30793488				1.29511e+06	185283	1.28209e+06	16929604	383575				3.27816e+06	High	High	High	High	Not Found	Not Found	Not Found	Peak Found	Peak Found	Peak Found	Peak Found	Peak Found	Not Found	Not Found	Not Found	Peak Found		Accession_86016
FALSE	High	IsMasterProtein	20484	17	Accession_57481	FALSE	0.001	6	4	12	3	3	704	75.8	5.03	99555840	115106672	192966144	142647384		43788980	67787404				32279500	12224958	38962595	11912497	32024750		High	Peak Found	Peak Found	High	Peak Found	Peak Found	Peak Found	Peak Found	Peak Found	High	Peak Found	High	High	High	Peak Found	High		Accession_57481
FALSE	High	IsMasterProtein	19594	1	Accession_388318	FALSE	0	44	10	116	9	9	283	30.4	5.92	1.21867e+07	1.0028e+07	4.63311e+07	3.51314e+07	4.02153e+07	3.56596e+07	7.59484e+07	1.16606e+09	9.21763e+08	8.24317e+08	1412497444	1.15547e+09	2.47312e+09	8.12553e+08	2.51975e+09	1.5367e+09	Peak Found	Peak Found	Peak Found	Peak Found	High	Peak Found	Peak Found	High	High	High	High	High	High	High	High	High		Accession_388318
FALSE	High	IsMasterProtein	5248	7	Accession_39556	FALSE	0.001	9	2	7	1	2	218	25	8.22	106900088	193341816	203032212	171724982			3.62193e+06	34614452	1.42749e+06				180895200		105918172	51412864	High	High	Peak Found	High	Not Found	Not Found	Peak Found	High	Peak Found	Not Found	High	Not Found	Peak Found	Not Found	Peak Found	Peak Found		Accession_39556
FALSE	High	IsMasterProtein	15703	1	Accession_403524	FALSE	0.002	3	2	4	1	1	617	67.7	6.62	30402876	29006199	27909516	40103252								45624624	18060664		2.86874e+06		Peak Found	Peak Found	High	High	Not Found	Not Found	Not Found	Not Found	Not Found	Not Found	Not Found	Peak Found	Peak Found	High	Peak Found	Not Found		Accession_403524
FALSE	High	IsMasterProtein	10488	1	Accession_264423	FALSE	0.002	9	3	4	3	3	558	63.2	4.79		3.57983e+06			1.74148e+06			5.76017e+06	9350756	2.14315e+07	2.70993e+06	1.84547e+07	6.90222e+07	59849356	7.83409e+07	59415154	Not Found	Peak Found	Not Found	Not Found	Peak Found	Not Found	Not Found	Peak Found	Peak Found	High	Peak Found	High	Peak Found	High	Peak Found	High		Accession_264423
FALSE	High	IsMasterProtein	9710	1	Accession_80786	FALSE	0.002	8	2	4	2	2	251	27.7	4.75	26559818	6.05593e+07	3.15357e+07	3.16908e+07					6595126	193592			840422	68716.8			High	High	Peak Found	High	Not Found	Not Found	Not Found	Not Found	Peak Found	Peak Found	Not Found	Not Found	Peak Found	Peak Found	Not Found	Not Found		Accession_80786
FALSE	High	IsMasterProtein	12186	23	Accession_437141	FALSE	0	43	17	381	5	6	462	48.4	4.59	7.6062e+07	1.22564e+07	1.25404e+08	1.1713e+08	8.04534e+07	1.31281e+08	2.20147e+08	2.76602e+09	1.91452e+09	2.82503e+09	2.70153e+09	4.46933e+09	7.69659e+09	4.89733e+09	4.14302e+09	3.08613e+09	Peak Found	Peak Found	Peak Found	Peak Found	Peak Found	Peak Found	Peak Found	High	High	High	High	High	High	High	High	High		Accession_437141
FALSE	High	IsMasterProtein	20655	6	Accession_197385	FALSE	0	63	6	168	3	3	90	9.6	10.07		4197016	7.27395e+06		1.69387e+06			200514992	141781952	2.28429e+08	70779762	38996388	4196690		73553778	2.51352e+07	Not Found	Peak Found	Peak Found	Not Found	Peak Found	Not Found	Not Found	Peak Found	Peak Found	High	High	Peak Found	Peak Found	Not Found	High	High		Accession_197385
FALSE	High	IsMasterProtein	17702	4	Accession_200511	FALSE	0.001	4	2	19	1	1	484	52.2	6.48					4.17014e+06							3.22044e+06	6.40365e+07	103314872	108023203	11451258	Not Found	Not Found	Not Found	Not Found	Peak Found	Not Found	Not Found	Not Found	Not Found	Not Found	Not Found	Peak Found	High	High	High	Peak Found		Accession_200511
FALSE	High	IsMasterProtein	16907	1	Accession_402891	FALSE	0.001	11	2	8	2	2	281	30	6.23		387757	193779	301599	30472			19520326	1.40999e+07	1.54902e+07	2.44159e+07	1.85497e+07	3.70287e+07	16261640	29700635	15341953	Not Found	Peak Found	Peak Found	Peak Found	Peak Found	Not Found	Not Found	High	Peak Found	High	High	High	High	High	Peak Found	High		Accession_402891
FALSE	High	IsMasterProtein	3947	8	Accession_136698	FALSE	0	17	4	52	1	3	319	34.5	6.58	328363	2.61727e+06			429846			1.40312e+07	9.66329e+06	1.50709e+07	59837738	2.22732e+07	40797249	18833643	99494324	53045101	Peak Found	Peak Found	Not Found	Not Found	Peak Found	Not Found	Not Found	Peak Found	High	High	High	High	Peak Found	High	High	High		Accession_136698
FALSE	High	IsMasterProtein	10453	1	Accession_169299	FALSE	0	7	10	21	8	8	1766	197	4.53	61084994			2.27029e+07	4.14695e+07	9265446	7.12658e+06	96373391	32962453		8.29676e+07	189508852	325306645	227108226	387359728	283822177	Peak Found	Peak Found	Peak Found	Peak Found	Peak Found	Peak Found	Peak Found	Peak Found	Peak Found	Peak Found	Peak Found	High	High	High	High	High		Accession_169299
FALSE	High	IsMasterProtein	6789	6	Accession_110737	FALSE	0.001	10	3	12	0	3	424	46	4.65						3.79946e+06	5.12079e+06	15400109		11740673		21314420	76119268	10564490	80975824	106190824	High	High	High	High	Peak Found	Peak Found	Peak Found	High	High	High	Peak Found	High	Peak Found	High	Peak Found	High		Accession_110737
FALSE	High	IsMasterProtein	13094	1	Accession_381131	FALSE	0	8	4	28	1	2	533	60.1	4.7	31954620	144282169		6.30641e+07				9.01672e+07	6.11454e+07	27553009	291983928	8.74344e+07	160029400	8.26727e+06	249515154	143748696	Peak Found	High	Peak Found	Peak Found	Not Found	Not Found	Not Found	High	High	High	High	High	High	High	High	Peak Found		Accession_381131
FALSE	High	IsMasterProtein	262	1	Accession_241479	FALSE	0.006	2	1	3	1	1	549	61.1	5.3	7.24413e+06				69614056	31816848	33178040	91070800	93127192	82376744	47452636	39756504	4.19753e+07		65775388	51230764	Peak Found	Not Found	Not Found	Not Found	High	Peak Found	Peak Found	Peak Found	Peak Found	Peak Found	High	Peak Found	Peak Found	Not Found	High	Peak Found		Accession_241479
FALSE	High	IsMasterProtein	3050	1	Accession_214838	FALSE	0.003	5	2	3	2	2	507	55.5	6.06	83670860	185176440	158591868	51124400		5239723	1.70312e+06			14053645			45765740	3575345			High	Peak Found	High	High	Not Found	Peak Found	Peak Found	Not Found	Not Found	Peak Found	Not Found	Not Found	Peak Found	Peak Found	Not Found	Not Found		Accession_214838
FALSE	High	IsMasterProtein	3013	1	Accession_187559	FALSE	0.002	5	1	5	1	1	164	18.1	4.89						46915024	78696864	31737130	24055574	24145536	98126872	34292388	61517832	30379768	52874572	29537802	Not Found	Not Found	Not Found	Not Found	Not Found	Peak Found	Peak Found	High	High	Peak Found	High	Peak Found	High	High	Peak Found	Peak Found		Accession_187559
FALSE	High	IsMasterProtein	17423	2	Accession_111764	FALSE	0	17	3	20	0	1	220	24	6.8	25684600	36414436	57001620	41385368		29886688	25302358										High	High	High	High	Not Found	Peak Found	Peak Found	Not Found	Not Found	Not Found	Not Found	Not Found	Not Found	Not Found	Not Found	Not Found		Accession_111764
FALSE	High	IsMasterProtein	14069	1	Accession_215970	FALSE	0.003	9	1	3	1	1	113	12.4	7.9					15794824	9643739	14344496					5804796	9650277	6.35778e+06	12997013	6.19596e+06	Not Found	Not Found	Not Found	Not Found	Peak Found	Peak Found	Peak Found	Not Found	Not Found	Not Found	Not Found	High	High	High	Peak Found	Peak Found		Accession_215970
FALSE	High	IsMasterProtein	6198	1	Accession_420503	FALSE	0.001	6	2	11	2	2	386	42.6	5.06	46394192	63637964	96074040	87745232	7.53183e+06	46393372	50643268	22247822	11756639	16701705	26049218	9181812					High	High	High	High	Peak Found	Peak Found	Peak Found	High	High	High	High	Peak Found	Not Found	Peak Found	Not Found	Peak Found		Accession_420503
FALSE	High	IsMasterProtein	1055	1	Accession_354417	FALSE	0.002	3	1	4	1	1	423	46.8	4.69	17081810	35326644	34358792	28530586		7.2856e+06	3.75945e+06										High	High	High	High	Not Found	Peak Found	Peak Found	Not Found	Not Found	Not Found	Not Found	Not Found	Not Found	Not Found	Not Found	Not Found		Accession_354417
FALSE	High	IsMasterProtein	20627	1	Accession_29667	FALSE	0.001	31	3	12	3	3	121	14.2	4.73	60556970	150352532	156117708	158027690	31492792	7.96738e+07	7.1558e+07	30050602	15323515	29636296	39790401		2.69525e+06	1.65174e+07			Peak Found	High	High	High	High	Peak Found	High	Peak Found	Peak Found	Peak Found	High	Not Found	Peak Found	Peak Found	Not Found	Not Found		Accession_29667
FALSE	High	IsMasterProtein	14538	1	Accession_47744	FALSE	0	9	3	17	1	1	436	47.3	4.65	71453656	215367384	6.88251e+07	78937026		3.79014e+06		30534670	6319726	16293452	10564556	15411314	66939404	34914752	2.95272e+07		High	High	High	High	Not Found	Peak Found	Not Found	High	Peak Found	Peak Found	Peak Found	Peak Found	Peak Found	High	High	Not Found		Accession_47744
FALSE	High	IsMasterProtein	1083	6	Accession_50996	FALSE	0	17	7	18	6	6	508	57.1	6.01	1.10055e+08	113509292	128673301	158104650	10085970			26814599	5.45478e+06	32516694	17796846	1.4637e+07	14053098	1.29456e+07	27128336		High	High	High	High	Peak Found	Not Found	Not Found	Peak Found	Peak Found	Peak Found	Peak Found	Peak Found	Peak Found	Peak Found	Peak Found	Not Found		Accession_50996
FALSE	High	IsMasterProtein	2581	1	Accession_177798	FALSE	0.001	12	4	8	4	4	404	43.4	5.58	7.10052e+07	109514112	1.4636e+08	1.18274e+08			5.30545e+06	4.46327e+06	3.7252e+06	1.38693e+06	2.83028e+07	9.15828e+06	7.08647e+06	8.09778e+06	4.48581e+07	4.08141e+07	High	High	High	High	High	Not Found	Peak Found	Peak Found	Peak Found	Peak Found	Peak Found	Peak Found	Peak Found	Peak Found	Peak Found	High		Accession_177798
FALSE	High	IsMasterProtein	20708	6	Accession_260750	FALSE	0.002	7	3	4	2	3	523	57.2	6.2	81015872	60345600	201528784	125117728		44075284	19592130				13403482				66931660	29004686	Peak Found	Peak Found	High	Peak Found	High	Peak Found	Peak Found	Peak Found	Peak Found	Not Found	Peak Found	Not Found	Not Found	Peak Found	Peak Found	High		Accession_260750
FALSE	High	IsMasterProtein	10491	1	Accession_172666	FALSE	0	21	3	17	3	3	182	19.9	5.03	47142097	122718001	55435005	76872200	1.71264e+07	2.77371e+07	2.0953e+07	2.95891e+07	2.84446e+07	4.52477e+07	77912391	15186472					High	High	High	High	High	High	High	High	High	High	High	Peak Found	Not Found	Not Found	Not Found	Not Found		Accession_172666
FALSE	High	IsMasterProtein	20221	14	Accession_308791	FALSE	0	9	6	47	1	1	912	104	6.14						319342	161038	8541821	5.22308e+06	1.39741e+07	53600548	1.5221e+07	4.78308e+07	1.29635e+07	77841268	38369873	Not Found	Not Found	Not Found	Not Found	Not Found	Peak Found	Peak Found	Peak Found	Peak Found	Peak Found	High	High	High	Peak Found	High	High		Accession_308791
FALSE	High	IsMasterProtein	1843	1	Accession_145770	FALSE	0.001	8	3	8	3	3	441	47.1	6.05	1.62459e+07	71299431	3.01813e+07	5.40943e+07				302760	338796	281382	1.65089e+07	2.16982e+07	4.84562e+07	2.5174e+07	1.58416e+07	4.90601e+06	Peak Found	High	Peak Found	Peak Found	Not Found	Not Found	Not Found	Peak Found	Peak Found	Peak Found	Peak Found	Peak Found	High	High	Peak Found	High		Accession_145770
FALSE	High	IsMasterProtein	17751	1	Accession_80798	FALSE	0.001	28	4	8	4	4	155	17.8	9.86	7.84047e+07	170489754	111807111	96842513	2.69898e+06	1.54543e+06	2.46808e+06			6.11464e+06		27031852	6.9324e+06		35456904	28893124	Peak Found	High	High	High	Peak Found	Peak Found	Peak Found	Not Found	Not Found	Peak Found	Not Found	Peak Found	Peak Found	Peak Found	Peak Found	Peak Found		Accession_80798
FALSE	High	IsMasterProtein	5330	41	Accession_400160	FALSE	0.002	5	2	5	1	1	430	47.4	9.99	1.40683e+07	1.99234e+07	2.2115e+07	1.78017e+07						390511		123294			6576787	5.44949e+06	High	Peak Found	High	High	Not Found	Not Found	Not Found	Not Found	Not Found	Peak Found	Not Found	Peak Found	Not Found	Not Found	High	Peak Found		Accession_400160
FALSE	High	IsMasterProtein	8633	20	Accession_285407	FALSE	0.001	4	2	10	1	1	508	56.5	8.78		5.21123e+06		2.28019e+06	13247772	65895052	22144102	155122656	142169392	9.25702e+07		86535208	57231212	99360064	171187904	1.07e+08	Not Found	Peak Found	Not Found	Peak Found	Peak Found	High	Peak Found	High	Peak Found	High	Not Found	High	Peak Found	Peak Found	Peak Found	Peak Found		Accession_285407
FALSE	High	IsMasterProtein	22196	2	Accession_119984	FALSE	0.001	5	3	7	1	2	880	98.2	5.24	28167652	42660908	46978188	46179840				29039780	21273740	10766888	29051166	15794904			20409196	24862144	High	Peak Found	Peak Found	High	Not Found	Not Found	Not Found	High	Peak Found	Peak Found	Peak Found	Peak Found	Not Found	Not Found	High	Peak Found		Accession_119984
FALSE	High	IsMasterProtein	17331	1	Accession_260169	FALSE	0.001	12	2	11	2	2	235	25.9	5.31						48459.7		2.39393e+07	1.80257e+07	1.09555e+07	32490462	1.96503e+06	4.41326e+06	1.94682e+06	1.72876e+07	1.01468e+07	Not Found	Not Found	Not Found	Not Found	Not Found	Peak Found	Not Found	High	High	High	High	High	High	Peak Found	High	Peak Found		Accession_260169
FALSE	High	IsMasterProtein	20052	3	Accession_330014	FALSE	0	31	2	16	1	2	81	9.2	4.7	2.47807e+07	72433512	49902348	58287850				1.82434e+07	1.1853e+07	1.90786e+07	35266227	7.92195e+06	7.13541e+06	952047	15572370	1.33169e+07	High	High	High	High	Not Found	Not Found	Not Found	High	High	High	High	Peak Found	High	Peak Found	Peak Found	High		Accession_330014
FALSE	High	IsMasterProtein	19515	1	Accession_379707	FALSE	0.001	7	3	7	3	3	448	49.5	4.97	6.43197e+07	68347296	1.11079e+08	131191278	1.88575e+06			603667	8052710	8997556	9.85591e+06	2.4024e+07	25402114	46964284	8.09072e+07	91563203	Peak Found	High	High	High	Peak Found	Peak Found	Peak Found	Peak Found	Peak Found	Peak Found	High	Peak Found	High	High	Peak Found	Peak Found		Accession_379707
FALSE	High	IsMasterProtein	9861	1	Accession_78735	FALSE	0.001	19	4	6	4	4	237	26.4	6.76		1135043	1.30539e+06					2.26006e+07	1.73741e+07	2.19964e+07	2.45828e+07	5.47391e+07	5.22944e+07	5.55733e+07	42191102	12006782	Not Found	Peak Found	Peak Found	Not Found	Peak Found	Peak Found	Peak Found	Peak Found	High	Peak Found	Peak Found	High	High	High	High	Peak Found		Accession_78735
FALSE	High	IsMasterProtein	6248	1	Accession_218173	FALSE	0	20	3	36	3	3	149	16.9	5.1	1.03868e+06		5.53871e+06	16619418	4.34487e+06	43327956	28363286	8.07929e+07	5.10816e+07	6.16658e+07	429304592	1.18677e+08	316144395	1.56118e+08	3.15887e+08	1.57138e+08	Peak Found	Not Found	Peak Found	Peak Found	Peak Found	Peak Found	Peak Found	High	High	High	High	High	High	High	High	High		Accession_218173
FALSE	High	IsMasterProtein	664	1	Accession_399739	FALSE	0.002	5	2	6	2	2	409	46	8.82	24199880	33050364	23297572	22928054		2.7407e+06	3.1759e+06	3.52535e+06	1910815								High	High	High	High	Peak Found	Peak Found	Peak Found	Peak Found	Peak Found	Not Found	Not Found	Peak Found	Peak Found	Peak Found	Not Found	Not Found		Accession_399739
FALSE	High	IsMasterProtein	19640	1	Accession_21096	FALSE	0.003	10	1	5	1	1	88	10.1	4.84	20563989	32951170	28085060	18740241		11432191	9.65446e+06	1508219	2.24684e+06	548517	10050475						High	High	High	Peak Found	Not Found	Peak Found	Peak Found	Peak Found	Peak Found	Peak Found	High	Not Found	Not Found	Not Found	Not Found	Not Found		Accession_21096
FALSE	High	IsMasterProtein	1611	1	Accession_377546	FALSE	0	23	3	19	3	3	111	12.8	4.61	82159850	141682550			4890844	1.26652e+08	1.0039e+08	307834294	109518236	281538869	342845978	315084432	577910728	340529364	419270324	380338708	Peak Found	Peak Found	Peak Found	Peak Found	Peak Found	Peak Found	Peak Found	High	High	High	High	High	High	High	High	High		Accession_377546
FALSE	High	IsMasterProtein	7271	1	Accession_81474	FALSE	0.004	7	1	3	1	1	106	11.5	9.89	5.10603e+06				294019					7.06822e+06		27928684	51964140	30367752	86740088	32058870	Peak Found	Not Found	Not Found	Not Found	Peak Found	Not Found	Not Found	Not Found	Not Found	Peak Found	Not Found	High	High	High	Peak Found	Peak Found		Accession_81474
FALSE	High	IsMasterProtein	8859	1	Accession_145227	FALSE	0.001	8	4	9	4	4	626	65.7	4.86	2.43e+07				74507603	21766969	22236641	71448025	46651692	30853183	210069254	3776724	1.84622e+07	21488500	133706572	39625287	Peak Found	Not Found	Not Found	Not Found	High	Peak Found	Peak Found	High	Peak Found	Peak Found	High	Peak Found	Peak Found	Peak Found	High	High		Accession_145227
FALSE	High	IsMasterProtein	19172	1	Accession_412992	FALSE	0.001	24	4	13	4	4	202	22.7	6.58			7850513	7928752	2.7419e+07	100789734	1.09192e+08	111243514	91055724	48004507	1.91508e+08	1.86732e+08	271037784	21234918	194936221	1.26709e+08	Peak Found	Not Found	Peak Found	Peak Found	Peak Found	Peak Found	Peak Found	High	High	High	Peak Found	High	High	High	High	High		Accession_412992
FALSE	High	IsMasterProtein	14928	1	Accession_191444	FALSE	0.001	18	4	12	4	4	222	24.4	10.04	232302906	406859066	370357782	345537648	3.96919e+07	304934544	280346997	2.56247e+06	8946466		1.18355e+06	1.9711e+06	489016	2.8714e+07	2.07691e+07	2.2486e+06	High	High	High	High	Peak Found	Peak Found	Peak Found	Peak Found	Peak Found	Not Found	Peak Found	Peak Found	Peak Found	Peak Found	Peak Found	Peak Found		Accession_191444
FALSE	High	IsMasterProtein	5993	1	Accession_255037	FALSE	0	8	3	17	3	3	331	39.4	5.52	6.60884e+06	16346624	5.40255e+06	1.38009e+07	4.19337e+07	349517854	237241292	581785904	426514832	509759463	4.06548e+08	395352772	591937040	74817660	351688304	306714338	Peak Found	Peak Found	Peak Found	Peak Found	Peak Found	Peak Found	Peak Found	High	High	Peak Found	High	High	High	High	High	High		Accession_255037
FALSE	High	IsMasterProtein	1874	1	Accession_168227	FALSE	0.001	4	4	6	4	4	938	107.1	5.03		38471.4		2.20295e+07	10833914	1.79214e+07		26956043	3.21853e+07	1.46888e+07	9.64541e+07	27672620	4.07676e+06	11258766	1.8e+07	1.30702e+07	Not Found	Peak Found	Peak Found	Peak Found	Peak Found	Peak Found	Peak Found	Peak Found	High	High	High	High	Peak Found	High	Peak Found	Peak Found		Accession_168227
FALSE	High	IsMasterProtein	12496	1	Accession_425307	FALSE	0.004	7	1	3	1	1	244	29.2	4.98								18084086	11279573	12100895	27392586						Not Found	Not Found	Not Found	Not Found	Not Found	Not Found	Not Found	High	Peak Found	High	High	Not Found	Not Found	Not Found	Not Found	Not Found		Accession_425307
FALSE	High	IsMasterProtein	7170	1	Accession_93041	FALSE	0	6	3	23	3	3	813	89.8	5.92	24809710	682152244	30296674	128956650		6951400		3.51593e+07	4.16797e+07	4.16496e+07	5.73739e+07	2.78316e+07	3.68053e+06	7.69682e+06	3.77855e+07	27646998	High	High	High	High	Not Found	High	High	High	High	High	High	High	High	High	Peak Found	Peak Found		Accession_93041
FALSE	High	IsMasterProtein	12291	1	Accession_100017	FALSE	0	14	4	20	4	4	322	34.7	5.69					1.50886e+07	7.24193e+06	18190264	1.68879e+07	1.54911e+07	1.17866e+07	15742716	1.45432e+07	32738670	19083490	28282949	2.02596e+07	Not Found	Not Found	Not Found	Not Found	Peak Found	Peak Found	Peak Found	High	High	High	High	High	High	High	High	High		Accession_100017
FALSE	High	IsMasterProtein	12102	1	Accession_86609	FALSE	0	16	4	24	4	4	315	35.2	7.52	6.57099e+07	8.2795e+07	1.27868e+08	6.86019e+07	1.73129e+07	268496952	263882848	5.56005e+06	1.17275e+06	8.4722e+06	4.74821e+07				2.45631e+06	2.38962e+06	High	High	High	High	High	High	High	Peak Found	High	High	High	Not Found	Not Found	Peak Found	Peak Found	Peak Found		Accession_86609
FALSE	High	IsMasterProtein	19391	2	Accession_64633	FALSE	0	6	5	18	1	3	800	90	5.22					1.06004e+06	10582880	1273778	2.37019e+07	4.59581e+06	5.85695e+06	16034176	7199494	23735891	24675002	99207274	77202382	Not Found	Not Found	Not Found	Not Found	Peak Found	Peak Found	Peak Found	High	High	High	High	High	High	High	High	High		Accession_64633
FALSE	High	IsMasterProtein	9689	1	Accession_285224	FALSE	0.001	5	1	7	1	1	236	24.9	5.03	30714310	46941680	69411376	38128888		17501842	26991210										High	High	High	High	Not Found	High	Peak Found	Not Found	Not Found	Not Found	Not Found	Not Found	Not Found	Not Found	Not Found	Not Found		Accession_285224
FALSE	High	IsMasterProtein	14189	1	Accession_85560	FALSE	0.002	3	2	4	1	1	589	65.7	7.44	63999064	103578736	111041192	81935480	6.68323e+06	42176812	25411528				22506344		28308998				High	Peak Found	Peak Found	High	Peak Found	Peak Found	High	Not Found	Not Found	Not Found	Peak Found	Not Found	Peak Found	Not Found	Not Found	Not Found		Accession_85560
FALSE	High	IsMasterProtein	2101	1	Accession_38833	FALSE	0.001	10	1	8	1	1	145	15.5	5.63		37074312						62482836	51427748	61111340		47379468	76171656	37423292	52922240	52877460	Not Found	High	Peak Found	High	Not Found	Not Found	Peak Found	High	Peak Found	Peak Found	High	High	High	High	Peak Found	High		Accession_38833
FALSE	High	IsMasterProtein	17380	8	Accession_348767	FALSE	0.001	9	2	8	0	2	295	32	4.61	15431885	30092844	60847012	3.22008e+07				24157098	37306933	2.62352e+07	9915907	4.07585e+07	46373188	3.72755e+06			Peak Found	High	High	Peak Found	Not Found	Not Found	Not Found	Peak Found	High	High	Peak Found	High	High	Peak Found	Not Found	Not Found		Accession_348767
FALSE	High	IsMasterProtein	16893	1	Accession_474241	FALSE	0	37	7	16	7	7	259	28.3	5.85	74337663	1.17406e+08	120430146	1.0719e+08	2.59202e+06			6.28642e+06	432919	4236862	3773206	2.34813e+07	8.3496e+07	15169541	232099278	211992026	Peak Found	Peak Found	Peak Found	Peak Found	Peak Found	Not Found	Peak Found	Peak Found	Peak Found	Peak Found	Peak Found	High	Peak Found	High	High	High		Accession_474241
FALSE	High	IsMasterProtein	16082	1	Accession_288501	FALSE	0.003	9	2	3	2	2	316	34.1	5.77					1.07855e+07			2.71773e+07	36645528	4.75804e+07	4.3135e+07				32152719	1.88409e+06	Not Found	Not Found	Not Found	Not Found	High	Not Found	Not Found	Peak Found	Peak Found	Peak Found	High	Not Found	Not Found	Not Found	High	Peak Found		Accession_288501
FALSE	High	IsMasterProtein	162	6	Accession_353110	FALSE	0	17	4	20	2	4	349	38	5.55	3.12252e+07	5.56494e+07	3.68923e+07	4.04984e+07				2.23368e+07	1.18418e+07	1.77715e+07	5.5649e+07	1.15739e+07	3.68717e+07	3.85982e+07	9.00849e+07	5.38404e+07	High	High	High	Peak Found	Not Found	Not Found	Not Found	High	Peak Found	High	High	Peak Found	High	Peak Found	High	High		Accession_353110
FALSE	High	IsMasterProtein	8436	2	Accession_317170	FALSE	0	46	3	17	2	3	103	11.6	8.29	43802291	5.17057e+07	27744878	31912186				9.04419e+07	39658146	59397606	1.10581e+08	8380647	70087161	8839835	2.56256e+07	3.17933e+07	Peak Found	High	High	High	Not Found	Not Found	Not Found	High	High	High	High	Peak Found	High	High	Peak Found	High		Accession_317170
FALSE	High	IsMasterProtein	14802	20	Accession_443894	FALSE	0	41	3	30	2	3	86	8.8	5.36	991068	3.85198e+06	198032	1.56856e+06	2.76788e+06	132977	114993	5.51747e+07	2.32085e+07	1.98264e+07	148981310	2.37387e+07	6.45943e+07	3.44045e+07	2.01586e+08	1.60836e+08	Peak Found	High	Peak Found	High	High	Peak Found	Peak Found	High	High	High	High	High	High	High	High	High		Accession_443894
FALSE	High	IsMasterProtein	8867	1	Accession_250899	FALSE	0.002	24	5	6	5	5	331	35.6	5.4	34007264	5.45118e+07	40973904	4.41103e+07				9.39867e+06	897142	3.31588e+07	9.43992e+07	4.991e+06	1.47406e+08	4.50004e+06	179138315	86234154	Peak Found	Peak Found	Peak Found	Peak Found	Not Found	Not Found	Not Found	Peak Found	Peak Found	Peak Found	High	Peak Found	Peak Found	Peak Found	High	High		Accession_250899
FALSE	High	IsMasterProtein	19523	1	Accession_153328	FALSE	0.002	8	2	5	2	2	260	30.6	7.49	29825175	14229645	80913178	81492065	289190		901682				1.34827e+06			174265	1.31173e+06	502597	High	High	High	High	Peak Found	Peak Found	Peak Found	Not Found	Not Found	Not Found	Peak Found	Not Found	Not Found	Peak Found	Peak Found	Peak Found		Accession_153328
FALSE	High	IsMasterProtein	21278	1	Accession_153209	FALSE	0.001	3	1	13	1	1	462	47.8	7.93	2.34355e+07	76568638	3.61614e+07	27197094	1.83746e+06	6.59883e+06		5828519	2.78987e+06	4673486	20214402	79927.7			571235		High	High	High	High	Peak Found	Peak Found	Not Found	High	Peak Found	High	High	Peak Found	Not Found	Not Found	Peak Found	Not Found		Accession_153209
FALSE	High	IsMasterProtein	13021	1	Accession_204877	FALSE	0	1	1	13	1	1	1224	140.8	5.8	9.19862e+06							28233840	20738408	1.31769e+07	66338096	38423152	55550634	62590692	130239832	70577992	Peak Found	Not Found	Not Found	Not Found	Not Found	Not Found	Not Found	High	High	High	High	High	High	High	High	High		Accession_204877
FALSE	High	IsMasterProtein	22008	1	Accession_36167	FALSE	0.002	16	3	4	3	3	218	26	4.81	47144948	126280620	49842196	62215240	361447		1.97325e+06				4.84294e+06					2.18128e+06	Peak Found	High	High	High	Peak Found	Not Found	Peak Found	Not Found	Not Found	Not Found	Peak Found	Not Found	Not Found	Peak Found	Not Found	Peak Found		Accession_36167
FALSE	High	IsMasterProtein	12521	1	Accession_88376	FALSE	0.003	18	2	4	2	2	87	10.3	10.23	20125742	32559166	19928526	21659380				166033542	9.68947e+07	3.13786e+08	85627586	256003232	565619584	11329548	135512560	14357548	Peak Found	Peak Found	Peak Found	Peak Found	Not Found	Not Found	Not Found	High	High	High	High	Peak Found	Peak Found	Peak Found	Peak Found	Peak Found		Accession_88376
FALSE	High	IsMasterProtein	16436	7	Accession_203273	FALSE	0	14	7	16	5	5	565	62.6	6.87	91826821	156877906	251890818	1.55196e+08	5.30397e+07			5.24636e+07	79673245	12744079	36021181	2.08944e+07	57646322	4.23073e+07	4.4839e+07	6.09714e+07	Peak Found	High	High	Peak Found	Peak Found	Not Found	Not Found	Peak Found	Peak Found	Peak Found	High	Peak Found	Peak Found	High	High	High		Accession_203273
FALSE	High	IsMasterProtein	6978	8	Accession_391594	FALSE	0.001	10	4	11	1	4	508	57.2	6.49	762105	849184			68508.1	3.56235e+06	4384619	6.28194e+06	217415	6.01365e+06	4.57856e+07	1.32173e+07	4.80395e+07	1.4263e+08	7.64106e+07	4.10045e+07	Peak Found	Peak Found	Not Found	Not Found	Peak Found	Peak Found	Peak Found	High	Peak Found	High	High	Peak Found	High	High	High	High		Accession_391594
FALSE	High	IsMasterProtein	8233	1	Accession_289417	FALSE	0	7	2	18	2	2	285	30.8	6.79	44972513	78008521	92250440	7.35166e+07		2.41869e+06		2.0331e+07		12668340	25005836	4.42113e+06	4.13546e+06		14566832	9.55823e+06	High	High	High	High	Not Found	Peak Found	Not Found	High	Peak Found	High	High	Peak Found	High	High	High	High		Accession_289417
FALSE	High	IsMasterProtein	10776	41	Accession_140096	FALSE	0.001	14	3	9	1	1	232	26	7.33		437323		341113	2.98996e+06	9.56185e+06	10963885	5.20709e+06	4.00743e+06	1.24478e+07	2.09624e+07	9.78445e+06	15172253	8.22819e+06	29217606	16340264	Not Found	Peak Found	Not Found	Peak Found	Peak Found	Peak Found	Peak Found	Peak Found	High	High	High	High	Peak Found	Peak Found	High	High		Accession_140096
FALSE	High	IsMasterProtein	9630	7	Accession_139007	FALSE	0.003	11	1	4	0	1	95	10.3	4.88	45622120	177390752	84898440	101002944			3784784	6.69278e+06	2.29915e+06	14676994		594200	31782262		1.16056e+06	2.56187e+06	Peak Found	High	High	Peak Found	Not Found	Not Found	Peak Found	High	Peak Found	Peak Found	Not Found	Peak Found	High	Not Found	Peak Found	Peak Found		Accession_139007
FALSE	High	IsMasterProtein	3825	1	Accession_436718	FALSE	0	38	18	324	18	18	406	43.9	4.86	157878154	1.72352e+08	1.43426e+08	4.20798e+07	1.88755e+08	6.2652e+08	5.5418e+08	4.33123e+09	2.96302e+09	4.23898e+09	7.00485e+09	5.05595e+09	9.31472e+09	5.22587e+09	8.26132e+09	4.43258e+09	Peak Found	Peak Found	Peak Found	Peak Found	High	High	High	High	High	High	High	High	High	High	High	High		Accession_436718
FALSE	High	IsMasterProtein	11860	2	Accession_158570	FALSE	0	21	8	28	7	8	434	50.8	5.55	305531449	4.07793e+08	3.76112e+08	299369594	3.33771e+07	6.48702e+07	1.09709e+08	286380	2.86729e+07	1.32213e+07	34127192	8664134	7680701		10157875	313661	High	High	High	High	Peak Found	Peak Found	High	Peak Found	Peak Found	Peak Found	Peak Found	Peak Found	Peak Found	Peak Found	Peak Found	Peak Found		Accession_158570
FALSE	High	IsMasterProtein	18099	14	Accession_438567	FALSE	0	12	3	42	1	2	378	41.6	6.21		575272	9465389		66375232	32659032	26962540	1.95293e+07	15302286	3.03254e+06	2.54347e+07	2.51933e+07	3.75066e+07	425348	56367011	1.66331e+07	Not Found	Peak Found	Peak Found	Not Found	Peak Found	Peak Found	Peak Found	High	High	High	Peak Found	Peak Found	Peak Found	Peak Found	High	High		Accession_438567
FALSE	High	IsMasterProtein	18412	2	Accession_165965	FALSE	0.003	11	2	4	1	2	176	20.6	6.61	38255068				6.4162e+07	149487826	1.60442e+08	41342368			121228928	84367502	169192496	87253302	98909106	1.2478e+08	Peak Found	Not Found	Not Found	Not Found	Peak Found	Peak Found	Peak Found	Peak Found	Not Found	Not Found	Peak Found	High	High	High	High	Peak Found		Accession_165965
FALSE	High	IsMasterProtein	2228	1	Accession_6111	FALSE	0.003	19	3	3	3	3	213	24.7	4.81					3176191	51716832	50261440	53596068		60726004	68818304	52110872	68210336		85935888	73463640	Not Found	Peak Found	Not Found	Not Found	Peak Found	Peak Found	Peak Found	High	Peak Found	Peak Found	Peak Found	Peak Found	Peak Found	Not Found	High	High		Accession_6111
FALSE	High	IsMasterProtein	12033	18	Accession_463070	FALSE	0.001	8	3	10	1	2	439	47.5	8.35	70295088	3.6504e+07	1.21158e+08	1.05366e+08	1.06625e+07	51354028	4.39055e+07	296206	173253	128089	1.08967e+06	498462	1.02487e+07	3.92585e+06	51586205	30604222	Peak Found	Peak Found	Peak Found	Peak Found	Peak Found	Peak Found	Peak Found	Peak Found	Peak Found	Peak Found	Peak Found	Peak Found	High	High	High	High		Accession_463070
FALSE	High	IsMasterProtein	890	3	Accession_466	FALSE	0	16	7	128	0	1	599	67.4	5.53	52692708	61014196	88341456	89315152	41029572	125798912	92314512			7537237		5.48792e+06				9831670	High	Peak Found	High	High	High	High	High	Not Found	Not Found	Peak Found	Not Found	Peak Found	Not Found	Not Found	Not Found	Peak Found		Accession_466
FALSE	High	IsMasterProtein	386	3	Accession_314631	FALSE	0	33	4	28	1	1	109	12.2	5.27	184715504	171394368	105420952	107347976	3.91282e+06				62704340			58711240	173624960				High	High	High	High	Peak Found	Peak Found	Peak Found	High	High	High	Peak Found	High	High	High	High	Peak Found		Accession_314631
FALSE	High	IsMasterProtein	14823	1	Accession_124599	FALSE	0.002	3	1	5	1	1	423	46.7	6.92	34069740	57101928	54661856	46098136		2.98107e+06	3584850	6.28636e+06	8521216	10792822							High	High	High	High	Not Found	Peak Found	Peak Found	Peak Found	Peak Found	Peak Found	Not Found	Not Found	Not Found	Not Found	Not Found	Not Found		Accession_124599
FALSE	High	IsMasterProtein	8395	1	Accession_342177	FALSE	0	36	6	42	6	6	200	23.6	6.93	7.64837e+07	8.59109e+06	465369	747489	3.24948e+07	2.05678e+08	1.11163e+08	1.57893e+08	205051370	1.88114e+08	343305128	1.63224e+08	1.40906e+08	4.01325e+08	3.65732e+08	1.28175e+08	Peak Found	Peak Found	Peak Found	Peak Found	Peak Found	High	High	High	High	High	High	High	High	High	High	High		Accession_342177
FALSE	High	IsMasterProtein	14564	1	Accession_357110	FALSE	0.001	21	4	10	4	4	283	30.5	5.5					1.4736e+06			3.87397e+06	4.14133e+06		6.91554e+07	24429409	3.18941e+07	3.96206e+06	42333828	2.79674e+07	Not Found	Not Found	Not Found	Not Found	Peak Found	Not Found	Not Found	High	Peak Found	High	High	High	High	High	High	High		Accession_357110
FALSE	High	IsMasterProtein	350	3	Accession_137480	FALSE	0	14	6	16	5	6	540	60.4	5.08	2.89841e+08	3.27464e+08	435639653	4.26653e+08	3.85717e+07	4.69386e+07	63284843	3.67676e+06	309736	704762	5.67674e+07	6.64511e+06	1.33432e+07	1.66494e+07	174748396	144399803	Peak Found	Peak Found	Peak Found	Peak Found	High	Peak Found	Peak Found	Peak Found	Peak Found	Peak Found	High	Peak Found	Peak Found	High	High	High		Accession_137480
FALSE	High	IsMasterProtein	3652	1	Accession_27302	FALSE	0	27	16	139	5	5	631	72.5	4.98	455223699	668335448	424159815	2.57383e+08	1.86584e+06	1.3645e+07		1.21779e+07	10338580	65594799	26444187	4.41486e+06	1.37641e+07	233450	43799354	2.7451e+07	High	High	High	High	Peak Found	Peak Found	Not Found	Peak Found	High	High	Peak Found	Peak Found	Peak Found	Peak Found	Peak Found	Peak Found		Accession_27302
FALSE	High	IsMasterProtein	22088	2	Accession_458077	FALSE	0	35	9	46	6	6	292	31.9	5.83	487726	714779	250403	1.06747e+06	880526		90769.2	2.53228e+07	3.90651e+06	1.05123e+07	5.57127e+07	1.51277e+07	5.82588e+07	8.67539e+06	89126419	7.92669e+07	Peak Found	Peak Found	Peak Found	Peak Found	Peak Found	Not Found	Peak Found	High	Peak Found	High	High	Peak Found	High	High	High	High		Accession_458077
FALSE	High	IsMasterProtein	20214	1	Accession_299741	FALSE	0.001	1	1	10	1	1	567	64.9	6.92		1.59237e+07	1.88158e+07	15642750	40828428			58866758	48509039	8.31595e+07	2.15665e+06	8.73271e+08	1.3918e+09	840958782	65411536	58932548	Not Found	Peak Found	Peak Found	Peak Found	Peak Found	Not Found	Not Found	High	High	Peak Found	Peak Found	High	High	High	High	High		Accession_299741
FALSE	High	IsMasterProtein	13669	1	Accession_91083	FALSE	0	14	4	14	4	4	394	43.9	5.36						3.14421e+06	4.20055e+06	2.05015e+07	4174710	6.9184e+06	5.84439e+07	33662458	58602185	6.11163e+06	4.63094e+07	36593200	Peak Found	Peak Found	Peak Found	Peak Found	Peak Found	High	Peak Found	High	High	Peak Found	High	High	High	High	High	Peak Found		Accession_91083
FALSE	High	IsMasterProtein	16750	1	Accession_476687	FALSE	0.002	31	1	6	1	1	42	4.6	4.55	103695384	90111984		177106128	4.34528e+06	18185876	3.07309e+06										High	High	High	High	Peak Found	Peak Found	High	Not Found	Peak Found	Not Found	Peak Found	Peak Found	High	Not Found	Not Found	Peak Found		Accession_476687
FALSE	High	IsMasterProtein	20785	1	Accession_74216	FALSE	0.001	5	3	8	2	2	800	89.3	5.03	113074304	144026520	117999864	147733952	11575911			1.07669e+08	113232968	124585304	283095344	120614272	82826216			55972724	High	Peak Found	High	High	Peak Found	Not Found	Not Found	Peak Found	Peak Found	High	Peak Found	Peak Found	Peak Found	Not Found	Not Found	High		Accession_74216
FALSE	High	IsMasterProtein	20077	2	Accession_164309	FALSE	0.001	20	4	13	3	4	270	29.1	5.39	3.17745e+08	7.45114e+08	3.39424e+08	331713126	485133		3.26721e+07	6.51907e+07	5.56956e+07	2.37358e+07	10720658	4.6298e+07	5.21515e+07	1.07e+08	3.84863e+06	6.3586e+06	Peak Found	High	High	Peak Found	Peak Found	Not Found	Peak Found	High	High	High	High	High	High	High	Peak Found	Peak Found		Accession_164309
FALSE	High	IsMasterProtein	6475	1	Accession_195813	FALSE	0.001	30	3	12	3	3	156	17.3	9.99	79139597	116637536	81097012	76159336	30126141	1.30509e+07	8911263	3.91938e+07	3.34515e+07	4.21276e+07	67365876		998187		4.05022e+06		High	High	High	High	High	Peak Found	Peak Found	Peak Found	High	High	Peak Found	Not Found	Peak Found	Not Found	Peak Found	Not Found		Accession_195813
FALSE	High	IsMasterProtein	16581	1	Accession_200879	FALSE	0.002	3	1	4	1	1	393	42.3	5.16		516700	1.01939e+06		61791.9			14247933	11268144	14802684		11299583	23558930	11141300	52846784	16818628	Not Found	Peak Found	Peak Found	Not Found	Peak Found	Not Found	Not Found	Peak Found	High	High	Not Found	High	High	Peak Found	Peak Found	Peak Found		Accession_200879
FALSE	High	IsMasterProtein	6320	1	Accession_164302	FALSE	0.001	26	2	10	2	2	105	11.7	9.55	26067337	45353464	60480470	41367266				93535904	35242984	35220664	65268540	33696479	107754628	42937148	63460274	42479929	Peak Found	Peak Found	Peak Found	Peak Found	Not Found	Not Found	Not Found	High	High	High	High	High	High	High	High	High		Accession_164302
FALSE	High	IsMasterProtein	4893	3	Accession_92103	FALSE	0.003	11	2	3	1	2	246	27.6	8.22	45969436	120038320	165356656	95827672		31147022			3.43272e+06					146682688	17967904		Peak Found	High	Peak Found	Peak Found	Peak Found	Peak Found	Not Found	High	Peak Found	Peak Found	Peak Found	Peak Found	Peak Found	High	Peak Found	Peak Found		Accession_92103
FALSE	High	IsMasterProtein	2328	9	Accession_194932	FALSE	0.001	11	3	12	2	2	274	31.9	7.55	3.76865e+07	67831574	5.95746e+07	45003121	3.74259e+06	10344476		7.27066e+06	7.30677e+06	11471187	4.21382e+06				2.70924e+06		High	Peak Found	High	High	Peak Found	Peak Found	Not Found	Peak Found	Peak Found	Peak Found	Peak Found	Not Found	Not Found	Not Found	Peak Found	Not Found		Accession_194932
FALSE	High	IsMasterProtein	7000	2	Accession_338257	FALSE	0.001	10	2	7	1	2	234	26	6.37	26630674	27503882	44687676	27440086		8626366	11903689						4.92589e+06				Peak Found	Peak Found	High	High	Not Found	Peak Found	High	High	Peak Found	High	High	Peak Found	Peak Found	Peak Found	Peak Found	Peak Found		Accession_338257
FALSE	High	IsMasterProtein	20440	4	Accession_121670	FALSE	0	12	5	19	1	3	458	50.6	6.06	178277712	380286176	3.71332e+08	395179936	3.6855e+06		32955158		36416752		45937212	36083504			68910616	61949380	High	High	High	High	High	Peak Found	Peak Found	High	Peak Found	Peak Found	Peak Found	Peak Found	Peak Found	Peak Found	High	High		Accession_121670
FALSE	High	IsMasterProtein	21232	12	Accession_35356	FALSE	0.001	8	2	6	0	1	333	37.3	7.72	32837278	132281880		96056496	1321395						91416384						High	High	Not Found	Peak Found	Peak Found	Not Found	Not Found	High	Not Found	High	Peak Found	Not Found	Not Found	Not Found	High	Not Found		Accession_35356
FALSE	High	IsMasterProtein	17028	2	Accession_335411	FALSE	0.001	2	2	8	1	2	841	93.6	5.01	446926733	126231434	127387297	119577170	70698704	1.78142e+08	1.14475e+08	71688559	39805702	58921760	6.49609e+07	709291	1.4663e+06		3.15804e+06	2.01705e+06	High	High	Peak Found	Peak Found	Peak Found	Peak Found	Peak Found	High	High	High	Peak Found	Peak Found	Peak Found	Not Found	Peak Found	Peak Found		Accession_335411
FALSE	High	IsMasterProtein	4719	1	Accession_258313	FALSE	0	26	4	60	1	1	187	20.7	5.4	32286302	45404448	37563384	29655124	24800938					28209892							High	Peak Found	High	High	High	Not Found	Not Found	Not Found	Not Found	Peak Found	Not Found	Not Found	Not Found	Not Found	Not Found	Not Found		Accession_258313
FALSE	High	IsMasterProtein	16173	1	Accession_313192	FALSE	0	35	8	115	8	8	316	33.9	4.72	17081098	5.92831e+07	87831918	107517232	1.84624e+08	6.66204e+08	9.1004e+08	2.25478e+09	1.86026e+09	2.01734e+09	3065712507	3.74662e+09	5.25457e+09	3.04366e+09	3333902948	2.44463e+09	Peak Found	Peak Found	Peak Found	Peak Found	Peak Found	Peak Found	Peak Found	High	High	High	High	High	High	High	High	High		Accession_313192
FALSE	High	IsMasterProtein	982	1	Accession_355012	FALSE	0.001	12	1	11	1	1	94	11	5.97	1.5102e+08	280679194	203229088	247899248	6.40156e+06			367776712	1.72218e+08	275737562	273474359	165035552	397003584	208414128	144548912	98011352	High	High	High	High	Peak Found	Not Found	Not Found	High	High	High	High	High	High	High	Peak Found	Peak Found		Accession_355012
FALSE	High	IsMasterProtein	8473	1	Accession_57822	FALSE	0.002	11	2	5	2	2	213	23.4	9.95	85560072	138318316	112673324	104254860		1.36024e+07		51039100	46246513	21125152	20586015	24504358	9162996		8730850	9424548	High	High	High	High	Not Found	Peak Found	Not Found	Peak Found	Peak Found	Peak Found	Peak Found	Peak Found	Peak Found	Not Found	Peak Found	Peak Found		Accession_57822
FALSE	High	IsMasterProtein	17108	1	Accession_86606	FALSE	0	18	3	19	3	3	188	20.5	7.5	1.07821e+08	183506480	152931256	174121380	4.24054e+07	172520578	120782040	3.12634e+07	1.77306e+07	32333060	284771257			1.86272e+06	54172064	601303	High	High	High	High	High	High	High	High	High	High	High	Not Found	Peak Found	Peak Found	Peak Found	Peak Found		Accession_86606
FALSE	High	IsMasterProtein	9401	1	Accession_184289	FALSE	0.003	7	2	4	2	2	227	24.5	5.99			1.10757e+06			39178714	30853364	33662390	2.25404e+07	1.70109e+06	158182784	1.18217e+07	1.26684e+06	3.00331e+07	152401422	74456364	Not Found	Not Found	Peak Found	Not Found	Not Found	High	Peak Found	High	High	Peak Found	High	Peak Found	Peak Found	Peak Found	Peak Found	Peak Found		Accession_184289
FALSE	High	IsMasterProtein	14126	1	Accession_259717	FALSE	0	17	3	16	1	1	257	30.1	6.38	1.2614e+07	40444269	3.26269e+07	1.42957e+07					48968.2			77673.7					High	High	High	High	Not Found	Not Found	Not Found	Not Found	Peak Found	Not Found	Not Found	Peak Found	Not Found	Not Found	Not Found	Not Found		Accession_259717
FALSE	High	IsMasterProtein	19117	1	Accession_65082	FALSE	0	41	8	30	8	8	244	27.4	4.98	127804604	321245119	256455767	189440157		22998100		75077344	2.03287e+07	3.37891e+07	168759220		3.17128e+07	424303592	28698644	4.25306e+07	High	High	High	High	Not Found	Peak Found	Peak Found	High	High	High	High	Not Found	Peak Found	Peak Found	High	High		Accession_65082
FALSE	High	IsMasterProtein	18395	1	Accession_269239	FALSE	0	18	5	13	5	5	276	30.1	6.54			3.95243e+06		3.54339e+06	1.20641e+07		52626754	39567500	4.60213e+07	40350440	8.79018e+07	148446402	3.17188e+07	78320740	4.90116e+07	Not Found	Not Found	Peak Found	Not Found	Peak Found	Peak Found	Not Found	Peak Found	High	High	High	High	High	High	High	High		Accession_269239
FALSE	High	IsMasterProtein	1899	4	Accession_446100	FALSE	0.001	6	3	7	1	2	575	64.3	5.01	31756790	51476812	180106984	139841172			4.13569e+06	23960096	35605644	2.66823e+07	53857888	20205624	73145468	7129344	50433412	26064106	High	Peak Found	High	High	Not Found	Not Found	Peak Found	Peak Found	Peak Found	Peak Found	Peak Found	Peak Found	Peak Found	Peak Found	Peak Found	Peak Found		Accession_446100
FALSE	High	IsMasterProtein	21328	28	Accession_256538	FALSE	0.002	13	2	6	0	1	160	18	5.26	32211002	44493828	45648544	46152032	1.75688e+06	1.7526e+06						59402052	57321284		120240328	84770616	High	Peak Found	High	High	Peak Found	Peak Found	Not Found	Not Found	Not Found	Not Found	Not Found	Peak Found	Peak Found	Not Found	Peak Found	Peak Found		Accession_256538
FALSE	High	IsMasterProtein	5544	73	Accession_449716	FALSE	0	37	8	59	2	2	232	25.3	9.54	16963826	26634102			68295848		26862818	160570198	1.27567e+08	184012978	180655060	205269060	273212220	50975030	332515568	297837848	Peak Found	Peak Found	Not Found	Not Found	Peak Found	Not Found	Peak Found	Peak Found	High	High	Peak Found	High	High	Peak Found	High	Peak Found		Accession_449716
FALSE	High	IsMasterProtein	14267	2	Accession_191914	FALSE	0	38	4	31	3	3	167	17.4	10.27					1.46659e+06				515969	4.495e+06		8.82503e+06	7.10872e+06	8.33969e+06	4.17794e+07	2.22615e+07	Not Found	Not Found	Not Found	Not Found	Peak Found	Not Found	Not Found	Not Found	Peak Found	Peak Found	Not Found	High	High	High	High	High		Accession_191914
FALSE	High	IsMasterProtein	4410	1	Accession_436017	FALSE	0.002	10	2	5	2	2	282	31	6.27	62592546	12841707	53854164	31865294				25804146	13144866	47428712	62877550	2.85905e+07	2.55107e+07	9.13809e+07	4.24655e+07	5.24945e+07	Peak Found	Peak Found	Peak Found	Peak Found	Not Found	Not Found	Not Found	Peak Found	Peak Found	Peak Found	Peak Found	High	High	High	High	Peak Found		Accession_436017
FALSE	High	IsMasterProtein	4090	1	Accession_136626	FALSE	0.001	7	1	10	1	1	145	16.5	5.54					3.44832e+06	59813830	7.73485e+06	2.21738e+06	1.00613e+07	3.663e+07	9.19356e+06	72369744	89415780	6.70841e+06	31971436	5.22072e+06	Not Found	Not Found	Not Found	Not Found	Peak Found	High	Peak Found	Peak Found	High	High	High	High	High	High	High	Peak Found		Accession_136626
FALSE	High	IsMasterProtein	8689	4	Accession_254781	FALSE	0.001	12	6	13	5	6	694	79.8	5.76					2.78755e+06	6217347	2.50713e+07	2.41635e+07	1.03345e+07	4.6484e+07	2.09305e+07	3.96415e+07	57990826	2.39839e+07	2.22608e+07	2.89398e+07	Peak Found	Peak Found	Peak Found	Peak Found	Peak Found	Peak Found	Peak Found	Peak Found	High	High	Peak Found	High	High	High	High	High		Accession_254781
FALSE	High	IsMasterProtein	2666	18	Accession_176679	FALSE	0	87	6	54	1	4	75	8.6	4.93	2.0348e+08	5.09231e+08	3.57391e+08	294760886		7.10465e+06	7.927e+06	238947711	1.35547e+08	2.5246e+08	425522045	1.09851e+08	423851936	122419214	381303440	3.11178e+08	High	High	High	High	Not Found	Peak Found	Peak Found	High	High	High	High	High	High	High	High	High		Accession_176679
FALSE	High	IsMasterProtein	21984	7	Accession_274751	FALSE	0	26	21	440	2	2	878	97.1	5.73	48471112	103241448	122206296	132691008	1566793	6.58022e+06	1.60923e+06	26958624								23379026	High	High	High	Peak Found	Peak Found	Peak Found	Peak Found	High	Peak Found	High	Peak Found	Not Found	Not Found	Peak Found	Not Found	Peak Found		Accession_274751
FALSE	High	IsMasterProtein	11791	18	Accession_51541	FALSE	0	31	4	63	2	3	144	15.9	10.67	4.86575e+07	4427160			3.20122e+07	296295841	2.56175e+07	1.3641e+08	8.38834e+07	1.61637e+08	1.75436e+08	9.84796e+07	3.10297e+08	9.08244e+07	366834391	1.48184e+08	Peak Found	Peak Found	Not Found	Not Found	High	High	Peak Found	High	High	High	High	High	High	High	High	High		Accession_51541
FALSE	High	IsMasterProtein	7404	1	Accession_224945	FALSE	0	51	6	205	6	6	87	9.8	9.79	4.31777e+09	7.06611e+09	6.16151e+09	5.1394e+09	1.96628e+09	7.21136e+09	6.13151e+09	1.85335e+09	1.06152e+09	1.07171e+09	2.58362e+09	6.67929e+06	7353486	7.8723e+07	3.43731e+08	3.32369e+08	High	High	High	High	High	High	High	High	High	High	High	Peak Found	Peak Found	Peak Found	High	High		Accession_224945
FALSE	High	IsMasterProtein	15498	1	Accession_354083	FALSE	0.002	7	3	4	3	3	484	54.8	5.24			1.14096e+06	566521		6.49824e+06	3.33577e+06	4.48269e+06	3.18892e+06	9.30938e+06	1776027	1.31023e+07	45573455	1.07119e+07	6.48611e+07	3.82307e+07	Not Found	Not Found	Peak Found	Peak Found	Not Found	High	Peak Found	Peak Found	Peak Found	Peak Found	Peak Found	High	High	Peak Found	High	Peak Found		Accession_354083
FALSE	High	IsMasterProtein	3456	1	Accession_91355	FALSE	0.001	9	2	7	2	2	193	20.6	4.65	189793				2.53122e+06	4994838	1.48725e+07	7.53489e+06	4.75525e+06	6856501	11829811	19416890	24478232	14240623	59286884	37771168	Peak Found	Not Found	Not Found	Peak Found	Peak Found	Peak Found	Peak Found	High	High	Peak Found	Peak Found	High	High	High	Peak Found	High		Accession_91355
FALSE	High	IsMasterProtein	15554	2	Accession_148285	FALSE	0	25	7	24	2	2	359	39.9	5.63	3.91751e+07	105220568	7.63134e+07	4.36819e+07				354925		13441113		4.03955e+07	5.74773e+07	2.3217e+06	74762056	41795538	Peak Found	Peak Found	Peak Found	Peak Found	Not Found	Not Found	Not Found	Peak Found	Not Found	Peak Found	Not Found	Peak Found	High	Peak Found	High	High		Accession_148285
FALSE	High	IsMasterProtein	16652	1	Accession_100155	FALSE	0.001	7	1	7	1	1	137	14.5	4.77	20107670	73783632	36542764	58699092				15516414	10597451	13057961	61314044	17621472	40332464	14307762	49790580	40118120	High	High	High	High	Not Found	Not Found	Not Found	Peak Found	Peak Found	Peak Found	High	Peak Found	Peak Found	Peak Found	High	High		Accession_100155
FALSE	High	IsMasterProtein	10990	1	Accession_51525	FALSE	0.001	12	1	11	1	1	94	10.7	9.86								16021784	9549014	12948054	28526242	20215890	38391260	19027272	24674012	10813781	Not Found	Not Found	Not Found	Not Found	Not Found	Not Found	Not Found	High	High	High	High	High	High	High	High	High		Accession_51525
FALSE	High	IsMasterProtein	181	1	Accession_329004	FALSE	0	9	2	16	2	2	315	36.1	9.69								14589879	8634513	10123131	17973398	16676201	41042268	19642206	38778688	31299112	Not Found	Not Found	Not Found	Not Found	Not Found	Not Found	Not Found	High	High	High	High	High	High	High	High	High		Accession_329004
FALSE	High	IsMasterProtein	17442	1	Accession_249691	FALSE	0	15	4	43	4	4	457	51.1	6.48	6.26669e+06	18661216	21311500	1.74958e+07	6.91224e+06	9092224	14075678	7.25868e+07	59434739	1.0369e+08	195014962	1.00103e+09	1.40841e+09	4.63619e+07	3307939819	2.41203e+09	Peak Found	Peak Found	Peak Found	Peak Found	High	Peak Found	Peak Found	High	High	High	High	High	High	High	High	High		Accession_249691
FALSE	High	IsMasterProtein	5177	2	Accession_8130	FALSE	0.003	14	2	4	1	2	135	16.7	5.27						3.68342e+06	4.04028e+06	2.67456e+07	2.01348e+07	2.03982e+07	1.3714e+07	2.22582e+07	3.18966e+07	293169	1.12447e+07	7107953	Not Found	Not Found	Not Found	Not Found	Not Found	Peak Found	Peak Found	High	High	Peak Found	High	Peak Found	Peak Found	Peak Found	Peak Found	High		Accession_8130
FALSE	High	IsMasterProtein	12985	2	Accession_109641	FALSE	0	5	2	21	1	1	471	52	4.96	30549442	4.19477e+07	38627860	3.6753e+07		2.61941e+06		42759960	30421470	39873398	30910066	44259424	7.36772e+07	39126412	64257984	42644964	Peak Found	Peak Found	Peak Found	Peak Found	Not Found	Peak Found	Not Found	High	High	High	High	High	High	High	High	High		Accession_109641
FALSE	High	IsMasterProtein	17300	1	Accession_249996	FALSE	0	4	1	20	1	1	223	25	4.81	222443504	220430224	408704512	293878360	34975235	122220160	139951816	6704727	6.87577e+06	4.80172e+06	39146044	1290215	2.21056e+06		7.8976e+06	1.10865e+07	High	High	High	High	High	High	High	Peak Found	High	High	High	Peak Found	Peak Found	Not Found	Peak Found	High		Accession_249996
FALSE	High	IsMasterProtein	21121	2	Accession_172910	FALSE	0	82	63	3630	61	62	734	79.2	4.98	3.12754e+09	4.39165e+09	4.74038e+09	3.96874e+09	3.87688e+09	1.20747e+10	1.28747e+10	1.32442e+11	8.72164e+10	1.38562e+11	1.06401e+11	1.87711e+11	3.55241e+11	1.83006e+11	1.43298e+11	9.25661e+10	High	High	Peak Found	Peak Found	High	High	High	High	High	High	High	High	High	High	High	High		Accession_172910
FALSE	High	IsMasterProtein	14516	2	Accession_222658	FALSE	0	25	3	17	2	3	178	20.8	5.71	7.5765e+08	1529392795	952489728	905129600	2.99407e+07	31066496		7.10953e+07	4.73895e+07	6.08862e+07	74023701	5.92341e+07	1.25811e+08	1.41584e+08	6.93003e+07	3.78714e+07	High	Peak Found	High	High	High	Peak Found	Not Found	High	High	High	High	High	High	High	High	High		Accession_222658
FALSE	High	IsMasterProtein	5065	1	Accession_471156	FALSE	0.001	11	3	9	3	3	330	35.5	8.85	16565071	83002260	71260677	49276535				1.99122e+06	1.43595e+06	2.51547e+06	1.84883e+06	3.98781e+06	1.97293e+06	3.38155e+06	1.59419e+07	3.18568e+06	High	High	High	High	Not Found	Not Found	Not Found	Peak Found	Peak Found	Peak Found	Peak Found	Peak Found	Peak Found	Peak Found	Peak Found	Peak Found		Accession_471156
FALSE	High	IsMasterProtein	333	1	Accession_438092	FALSE	0.001	9	2	9	2	2	307	33.2	5.64								8691886	6.44556e+06	1.29856e+07	35687168	13080304	2.63138e+07	1.46314e+07	14005092		Not Found	Not Found	Not Found	Not Found	Not Found	Not Found	Not Found	High	Peak Found	High	High	High	High	High	Peak Found	Not Found		Accession_438092
FALSE	High	IsMasterProtein	17660	1	Accession_287919	FALSE	0.001	21	3	9	3	3	158	17.7	4.82	1.64254e+07	5.23817e+07	14481728	10833272						5.57193e+06	27744344	1.55722e+07	3.77774e+07	2.29033e+07	77500980	34735105	Peak Found	High	Peak Found	Peak Found	Not Found	Not Found	Not Found	Not Found	Not Found	Peak Found	Peak Found	High	High	High	High	High		Accession_287919
FALSE	High	IsMasterProtein	8887	28	Accession_147473	FALSE	0	14	10	27	0	2	865	98.1	5.67	1.1813e+07	7.06183e+06	6.06834e+06	2.00425e+07		41134.8	39577.1	1.80639e+07	5.61722e+06	11357413	1.21292e+07	1.40688e+07	2.15294e+07		1.49877e+07		High	High	High	High	Not Found	Peak Found	Peak Found	High	Peak Found	Peak Found	Peak Found	Peak Found	Peak Found	Not Found	Peak Found	Not Found		Accession_147473
FALSE	High	IsMasterProtein	16064	4	Accession_15856	FALSE	0	8	4	22	0	2	490	54.2	6.09				8.36788e+06	1.44113e+06	15781054	714238	32012934	38740198	26079284	29529271	30445259	2.89259e+07	1.46247e+06	1349484	11437805	Not Found	Not Found	Not Found	Peak Found	Peak Found	Peak Found	Peak Found	High	High	High	High	High	High	Peak Found	Peak Found	Peak Found		Accession_15856
FALSE	High	IsMasterProtein	14681	1	Accession_168641	FALSE	0.003	3	1	3	1	1	394	42.2	5.68	102515271	166213744	8.5119e+07	72050376	4775178			4.00444e+06	1.87944e+06	6.19764e+06		2.37928e+07		5.38721e+07	134721922	109086906	Peak Found	Peak Found	Peak Found	Peak Found	Peak Found	Not Found	Not Found	Peak Found	Peak Found	Peak Found	Not Found	Peak Found	Not Found	High	High	High		Accession_168641
FALSE	High	IsMasterProtein	15434	1	Accession_78129	FALSE	0	16	4	16	4	4	445	48.3	4.81	7.04792e+07	1.59077e+08	1.05816e+08	8.41286e+07	837109	95191.2	810457	1.27407e+07	5.36389e+06	6.17931e+06	7.62871e+06	5.61982e+06	16059765	6.43855e+06	4075387	1.58976e+06	High	High	High	High	Peak Found	Peak Found	Peak Found	Peak Found	Peak Found	Peak Found	Peak Found	Peak Found	Peak Found	Peak Found	Peak Found	Peak Found		Accession_78129
FALSE	High	IsMasterProtein	6612	2	Accession_218204	FALSE	0	31	8	27	5	6	346	39	5.43			9213152	1.02975e+07	6486654	46505283	52482747	8.73262e+07	4.09527e+07	54740870	1.35503e+08	4.96033e+07	1.27006e+08	8.24826e+07	1.75693e+08	1.29636e+08	Not Found	Not Found	Peak Found	Peak Found	Peak Found	Peak Found	Peak Found	Peak Found	High	Peak Found	High	High	High	High	High	High		Accession_218204
FALSE	High	IsMasterProtein	19755	6	Accession_22206	FALSE	0	25	4	18	2	3	181	20	5.44		7246500				5.04001e+06		75002360	4.86885e+07	6.67683e+07	47653782	48746907	26728766	4.46506e+06	157890848	128658848	Not Found	Peak Found	Not Found	Not Found	Not Found	Peak Found	Not Found	High	High	High	High	High	High	High	High	High		Accession_22206
FALSE	High	IsMasterProtein	9416	9	Accession_463766	FALSE	0	50	18	205	0	2	315	35.2	4.91	5.08132e+06		60007920		40413764	27064456	56880284	110843505	72755616	101708904	88226240	140399856	349451440	177353424	134780880	132184528	Peak Found	Not Found	Peak Found	Not Found	Peak Found	Peak Found	Peak Found	Peak Found	High	High	High	High	High	Peak Found	High	High		Accession_463766
FALSE	High	IsMasterProtein	6194	2	Accession_117081	FALSE	0.001	16	5	9	3	3	371	41	5.27			2.68578e+06		6322502	4.80878e+06	1.04238e+06	27488935	23117237	27780313	56093651	10811829	2.91028e+07	4.20844e+06	8.49718e+07	3.13701e+07	Not Found	Not Found	Peak Found	Not Found	Peak Found	Peak Found	Peak Found	Peak Found	High	Peak Found	Peak Found	Peak Found	Peak Found	Peak Found	High	High		Accession_117081
FALSE	High	IsMasterProtein	13961	2	Accession_309065	FALSE	0	16	4	21	2	4	365	41.5	5.81	371377	973133	640078	352239				1.88399e+07	2.04027e+07	2.17049e+07	6.20128e+07	1.9342e+07	7.65396e+06	4.59345e+07	1.10298e+08	5.0107e+07	Peak Found	Peak Found	Peak Found	Peak Found	Not Found	Peak Found	Peak Found	High	High	Peak Found	High	High	High	High	High	High		Accession_309065
FALSE	High	IsMasterProtein	11270	1	Accession_474906	FALSE	0.001	19	3	6	3	3	237	26.1	6.8		837346						2.14569e+07	1.27729e+07	1.34428e+07	23511012	3.75898e+07	58002118	9.10884e+06	3.5717e+07	1.7762e+07	Not Found	Peak Found	Not Found	Not Found	Not Found	Not Found	Not Found	Peak Found	Peak Found	Peak Found	High	High	Peak Found	High	High	Peak Found		Accession_474906
FALSE	High	IsMasterProtein	16226	23	Accession_192511	FALSE	0	31	3	145	0	1	103	11.8	9.99			504849				383587	11047474		14466000	11436155	9109198	19127122	9297867	23856032	1.92863e+07	Not Found	Not Found	Peak Found	Not Found	Not Found	Not Found	Peak Found	High	Not Found	High	Peak Found	Peak Found	High	Peak Found	Peak Found	Peak Found		Accession_192511
FALSE	High	IsMasterProtein	7931	7	Accession_464432	FALSE	0	16	3	75	1	1	156	17.8	10.04	1.62011e+06	2027433		3.58039e+06	16574782	7.13519e+07	1.08026e+08	43454037	35987561	44180916	110296123	4.68164e+07	58245020	42383096	93004973	70236906	Peak Found	Peak Found	Not Found	Peak Found	High	High	High	High	High	High	High	High	High	High	High	High		Accession_464432
FALSE	High	IsMasterProtein	15723	1	Accession_78133	FALSE	0	34	7	55	7	7	187	21.8	6.34	1410982994	1990476892	1898656355	1.39575e+09	3.94423e+07	8.61051e+07	8.30787e+07	2.84438e+06	7180672	2.15265e+07	1.57047e+08		5.79245e+07	79517848	6.15729e+07	53636865	High	High	High	High	Peak Found	High	High	Peak Found	Peak Found	Peak Found	Peak Found	Not Found	Peak Found	Peak Found	Peak Found	Peak Found		Accession_78133
FALSE	High	IsMasterProtein	17781	47	Accession_12563	FALSE	0	11	3	67	1	1	364	41.7	5.19	44026720	62582232	51142536	42581692		661457		1.84955e+06					10134395	76008.4			Peak Found	High	High	High	Not Found	Peak Found	Not Found	Peak Found	Not Found	Not Found	Not Found	Not Found	Peak Found	Peak Found	Not Found	Not Found		Accession_12563
FALSE	High	IsMasterProtein	13311	12	Accession_387111	FALSE	0	4	3	22	1	2	813	93.6	5.71		846378	938182	491240		15985155	23641640	1.46109e+07	8630262	1.50882e+07	62958453	2.70381e+07	4.80802e+07	1.97472e+07	75283582	4.7869e+07	Not Found	Peak Found	Peak Found	Peak Found	Not Found	High	Peak Found	High	Peak Found	High	High	High	High	High	High	High		Accession_387111
FALSE	High	IsMasterProtein	3122	23	Accession_185210	FALSE	0.001	9	3	12	0	2	429	47.6	6.95				922234	2.01012e+06			909877			1.36943e+07	28319679	3.96309e+07	1.46658e+07	90324815	77155636	Not Found	Not Found	Not Found	Peak Found	Peak Found	Not Found	Not Found	Peak Found	Not Found	Not Found	High	High	High	High	High	High		Accession_185210
FALSE	High	IsMasterProtein	16688	4	Accession_173391	FALSE	0	13	4	19	0	4	397	44.2	5.67		465665		616344	213634	3.98817e+06		1.79468e+07	1.34791e+07	2.64889e+07	5.19999e+07	1.70427e+07	40170680	2.46235e+07	39564360	3.25974e+07	Not Found	Peak Found	Peak Found	Peak Found	Peak Found	Peak Found	Peak Found	High	High	High	High	High	High	High	High	High		Accession_173391
FALSE	High	IsMasterProtein	7037	1	Accession_93849	FALSE	0.002	20	3	4	3	3	168	17.7	6.18	897069					11362769	8829726	4753856	6.87867e+06	22787162	6162514	15918112	40870853	57543169	9.2522e+06	3.81288e+06	Peak Found	Not Found	Not Found	Not Found	Not Found	Peak Found	Peak Found	Peak Found	Peak Found	Peak Found	High	Peak Found	High	Peak Found	High	High		Accession_93849
FALSE	High	IsMasterProtein	12330	2	Accession_134504	FALSE	0.001	3	2	6	1	2	794	92.6	5.49						7.44936e+06	10263617	2.12903e+07	1.27314e+07	2.12288e+07	2.58247e+07	1.77086e+07	3.8415e+07	1.83301e+07	48892468	2.402e+07	Not Found	Not Found	Not Found	Not Found	Not Found	Peak Found	Peak Found	High	Peak Found	High	High	Peak Found	Peak Found	High	High	Peak Found		Accession_134504
FALSE	High	IsMasterProtein	1320	2	Accession_117781	FALSE	0.001	2	2	6	0	1	1468	159.7	4.89	3.09224e+07	58595264	19916908	33539812													High	High	High	High	Not Found	Not Found	Not Found	High	Not Found	Not Found	Not Found	Not Found	Not Found	Not Found	Not Found	Not Found		Accession_117781
FALSE	High	IsMasterProtein	7815	4	Accession_266023	FALSE	0.002	6	1	4	0	1	233	26.2	5.53	20287106	43142687	2.67676e+07	2.81154e+07		301785		62325956	101745	816141	469434		91855.7				High	High	Peak Found	High	Not Found	Peak Found	Not Found	Peak Found	Peak Found	Peak Found	Peak Found	Not Found	Peak Found	Not Found	Not Found	Not Found		Accession_266023
FALSE	High	IsMasterProtein	14819	1	Accession_174424	FALSE	0	37	4	14	4	4	133	14.1	4.77	26738150			38300900	90593816	127442528	202149776	6.194e+06	26224338	13399770	249197414	46885964	90075651	104298600	54988595	7.30582e+06	Peak Found	Not Found	Peak Found	Peak Found	Peak Found	Peak Found	Peak Found	High	Peak Found	High	High	High	High	Peak Found	High	High		Accession_174424
FALSE	High	IsMasterProtein	2477	1	Accession_406679	FALSE	0.002	26	3	5	3	3	135	15.9	5.16	2.91898e+06	33257382	43030604	79748976				3.36141e+06		4.45383e+06	25262022		16039301		28682922	17623754	Peak Found	Peak Found	Peak Found	High	Not Found	Not Found	Not Found	Peak Found	Peak Found	Peak Found	Peak Found	Peak Found	High	High	High	High		Accession_406679
FALSE	High	IsMasterProtein	13003	3	Accession_167423	FALSE	0	22	12	125	2	2	540	57.6	5.15	6.98872e+07	30223340	43233344	2.96764e+07	21866812	1.24832e+07	21775832	1.95725e+09	1217960576	5.50306e+08	4563059156	2119932929	770878906	1874413184	4229708720	2091956798	Peak Found	High	High	High	Peak Found	Peak Found	Peak Found	High	High	High	High	High	High	High	High	High		Accession_167423
FALSE	High	IsMasterProtein	5171	3	Accession_408126	FALSE	0.004	10	2	3	0	2	236	26.2	5.49	13247596	23658884	28041142	25936922				9.54628e+06	5.73942e+06	4247024	1.089e+06	3449634	5.90399e+06	258224	4.28194e+06	3.45617e+06	Peak Found	High	Peak Found	Peak Found	Not Found	Not Found	Not Found	Peak Found	Peak Found	Peak Found	Peak Found	Peak Found	Peak Found	Peak Found	High	High		Accession_408126
FALSE	High	IsMasterProtein	217	3	Accession_238077	FALSE	0	8	5	46	1	1	692	71	5.12	185822368	277338176	277292064	259981040	18986762	47424252	50264780	22194576	15187155	17503882	9248894	19728822	21354390				High	High	High	High	Peak Found	Peak Found	High	Peak Found	Peak Found	Peak Found	Peak Found	Peak Found	High	Not Found	Not Found	Not Found		Accession_238077
FALSE	High	IsMasterProtein	2036	39	Accession_183175	FALSE	0	13	6	25	2	2	552	58.5	6.35	2.41726e+07	6.28868e+07	8.88115e+06	59545434				2.08172e+07	19173776	40373764	196107070	2.11357e+07	3.48429e+07	13976621	148796630	1.14229e+08	Peak Found	Peak Found	Peak Found	Peak Found	Not Found	Not Found	Not Found	Peak Found	Peak Found	High	High	High	High	High	High	High		Accession_183175
FALSE	High	IsMasterProtein	16720	1	Accession_184915	FALSE	0	38	4	29	4	4	117	13.2	7.44	2.50214e+06		8.01531e+06	1.42178e+06	6.27062e+06	226632	823831	9.51824e+07	7.47109e+07	7.91028e+07	147644473	8.1617e+07	242998086	85434666	160281617	142410075	Peak Found	Not Found	Peak Found	Peak Found	Peak Found	Peak Found	Peak Found	High	High	High	High	High	High	High	High	High		Accession_184915
FALSE	High	IsMasterProtein	3706	1	Accession_81276	FALSE	0	28	9	68	5	5	401	43.9	5.63	144611620	1.54997e+07	2.14187e+07	744809	54909620	7.75369e+07	8.61554e+07	5.31258e+08	6.14325e+08	5.58022e+08	5.4359e+08	7.71314e+08	7.66403e+08		5.66845e+08	393273842	Peak Found	High	High	High	High	High	Peak Found	Peak Found	Peak Found	High	High	High	High	High	High	High		Accession_81276
FALSE	High	IsMasterProtein	13945	1	Accession_108145	FALSE	0	25	8	35	8	8	311	34.6	6.3	9.23881e+08	1.64782e+09	1.40576e+09	1178249802	5.55099e+06	5.88442e+07	48948213	7.08361e+06	3.63254e+07	1.17967e+06	4.47571e+07	2.59938e+07	8.47527e+06	1.19402e+07	7.81554e+07	1.47209e+07	High	High	High	High	Peak Found	High	Peak Found	Peak Found	Peak Found	Peak Found	Peak Found	Peak Found	Peak Found	Peak Found	Peak Found	Peak Found		Accession_108145
FALSE	High	IsMasterProtein	13504	1	Accession_212757	FALSE	0.001	11	4	11	4	4	407	43.8	4.55	78042830	201891764	120156596	92183450	807437	3.51195e+06	3.2887e+06	2515862	1.46992e+06	2007873	6.38031e+06			93017680			High	High	High	High	Peak Found	Peak Found	Peak Found	Peak Found	Peak Found	High	Peak Found	Not Found	Peak Found	Peak Found	Peak Found	Peak Found		Accession_212757
FALSE	High	IsMasterProtein	11634	1	Accession_422594	FALSE	0	24	15	118	15	15	729	78.8	5.05	9.84959e+06	4.16214e+07	4.62058e+07	3.30647e+07	5.01707e+06	5.03419e+07	8.75795e+07	1.3856e+09	9.04908e+08	8.48583e+08	1.4399e+09	1.37447e+09	2.05137e+09	1.26577e+09	759584697	513758707	Peak Found	Peak Found	Peak Found	Peak Found	Peak Found	High	High	High	High	High	High	High	High	High	High	High		Accession_422594
FALSE	High	IsMasterProtein	564	4	Accession_446868	FALSE	0.001	15	2	9	0	1	150	17.7	4.98	2.22848e+07	50601385	3.02638e+07	26243127				1.66934e+07	8.58908e+06	10940636	4.96645e+07	1.39749e+07	2.2909e+07	1.00502e+07	2.4978e+07	1.61953e+07	High	High	High	High	Not Found	Not Found	Not Found	Peak Found	High	Peak Found	Peak Found	Peak Found	High	Peak Found	High	Peak Found		Accession_446868
FALSE	High	IsMasterProtein	20175	1	Accession_90059	FALSE	0	34	9	57	9	9	275	30.4	5.54	921606897	1.81573e+09	1.661e+09	1255007467	2.92538e+07	1.70246e+08	2.82062e+08	1.66757e+07	3.4118e+06	16877169	1.38774e+07	1.62296e+07	4.34819e+07	1.87443e+08	3.24498e+07	2.28495e+07	High	High	High	High	High	High	High	High	High	High	High	Peak Found	Peak Found	Peak Found	Peak Found	Peak Found		Accession_90059
FALSE	High	IsMasterProtein	3428	5	Accession_54055	FALSE	0.001	41	3	8	2	3	81	9.4	10.33					6160301	1.33051e+07		679886	6272893		6.48137e+06	1.41787e+07	44010838	9749164	40918843	39998360	Not Found	Not Found	Not Found	Not Found	Peak Found	Peak Found	Not Found	Peak Found	Peak Found	Not Found	Peak Found	High	High	Peak Found	High	High		Accession_54055
FALSE	High	IsMasterProtein	33	4	Accession_138706	FALSE	0	17	6	50	2	2	385	42	5.85	26933940				7505093				67570072	120684824		120099680	255229553	3.70181e+06	146904432	161198368	Peak Found	Not Found	Not Found	Peak Found	Peak Found	Peak Found	Peak Found	Not Found	High	High	Peak Found	Peak Found	Peak Found	High	High	High		Accession_138706
FALSE	High	IsMasterProtein	19459	2	Accession_123153	FALSE	0.002	4	1	5	0	1	244	28.3	7.4	30490781	38055162	43760456	31135756		9.91944e+06	7.98486e+06	702113	287218	433968	933731		1.22317e+06				High	High	High	High	Not Found	Peak Found	Peak Found	Peak Found	Peak Found	Peak Found	Peak Found	Not Found	Peak Found	Not Found	Not Found	Not Found		Accession_123153
FALSE	High	IsMasterProtein	2211	1	Accession_244455	FALSE	0.002	9	2	5	2	2	399	43.1	4.81	49099848	125891952	160039536	49330472	2.53437e+06			10280146		19387198		12356616	8452111	114029840			Peak Found	High	Peak Found	Peak Found	Peak Found	Not Found	Not Found	High	Not Found	Peak Found	High	Peak Found	High	Peak Found	High	Not Found		Accession_244455
FALSE	High	IsMasterProtein	9803	1	Accession_476602	FALSE	0	9	1	18	1	1	230	24.9	5.64	28625284	166877358	1.10163e+08	99184030	1.98347e+06			45345676	2.82641e+07	59113984	105072146	3.24601e+07	7.23603e+07	32226102	83280638	61557468	High	High	High	High	Peak Found	Not Found	Not Found	High	High	High	High	High	Peak Found	High	High	High		Accession_476602
FALSE	High	IsMasterProtein	11684	3	Accession_206855	FALSE	0	13	3	20	0	1	271	31.6	5.06	52019392	116763952	47233356	46058647	2.83506e+06			18799780	1.36173e+07	17355934	19424594	13195279					High	Peak Found	Peak Found	High	Peak Found	Not Found	Not Found	High	Peak Found	High	Peak Found	Peak Found	Not Found	Not Found	Not Found	Not Found		Accession_206855
FALSE	High	IsMasterProtein	8312	1	Accession_297645	FALSE	0.001	6	4	7	4	4	856	98.6	6.15			16704334		31969209	31839334	52498377		16863234	106129896		5.55537e+07	1.14755e+08	9.57184e+07	1.63497e+07	4291204	Peak Found	Peak Found	Peak Found	Peak Found	Peak Found	Peak Found	Peak Found	Peak Found	Peak Found	Peak Found	Peak Found	High	High	High	Peak Found	High		Accession_297645
FALSE	High	IsMasterProtein	9248	1	Accession_129212	FALSE	0.001	9	2	11	2	2	317	33.3	10.18		28555190	6.64829e+06		558148	246181	1.23481e+06	8.1199e+07	6.47014e+07	6.87003e+07	94983040	1.21495e+08	1.77382e+08		129495832	73554752	Not Found	Peak Found	Peak Found	Not Found	Peak Found	Peak Found	Peak Found	High	High	High	High	High	High	Not Found	High	Peak Found		Accession_129212
FALSE	High	IsMasterProtein	16002	1	Accession_189883	FALSE	0.001	2	2	10	1	1	515	57.9	5.52	19743336	47382816	3.97357e+07	7.37384e+07	113040708	3.34278e+07	8.45232e+06				9.34378e+06		9571013		609290	2.71513e+06	Peak Found	High	Peak Found	High	High	Peak Found	Peak Found	Not Found	Not Found	Not Found	High	Not Found	Peak Found	Not Found	Peak Found	Peak Found		Accession_189883
FALSE	High	IsMasterProtein	11557	1	Accession_333998	FALSE	0.001	12	4	8	4	4	424	46.4	4.77					65874684		145441696	62158266	3.71224e+07	2.12335e+06	54393100	1.63546e+07	2.79734e+07	5.67722e+06	82922577	2.54374e+08	Not Found	Not Found	Not Found	Not Found	Peak Found	Not Found	Peak Found	High	High	High	Peak Found	Peak Found	High	Peak Found	High	High		Accession_333998
FALSE	High	IsMasterProtein	3166	1	Accession_355076	FALSE	0	18	10	57	1	2	539	58.2	5.16	41218020	161460835	44122213	80173823		501088	1.02597e+06	3.63172e+07	2.12078e+07	21764088	3.5109e+07	2.07455e+07	6.90448e+07	23218794	46102684	2.36299e+07	Peak Found	Peak Found	High	Peak Found	Not Found	Peak Found	Peak Found	High	Peak Found	Peak Found	Peak Found	High	High	Peak Found	Peak Found	High		Accession_355076
FALSE	High	IsMasterProtein	19846	1	Accession_3120	FALSE	0	15	2	18	2	2	242	27	5.08								1.59468e+07	9.7342e+06	2.29708e+07	6.09873e+07	8304450	21352697	7.79248e+06	37132932	14958044	Not Found	Not Found	Not Found	Not Found	Not Found	Not Found	Not Found	High	High	High	High	High	High	High	High	High		Accession_3120
FALSE	High	IsMasterProtein	2166	11	Accession_228112	FALSE	0.002	34	3	5	2	2	128	13.2	4.96	9054076				28632652	45608658	56980256				4512828	29021702	87419848	9.72976e+07		4.33151e+06	Peak Found	Not Found	Not Found	Not Found	Peak Found	Peak Found	Peak Found	Not Found	Not Found	Not Found	Peak Found	High	High	High	Not Found	Peak Found		Accession_228112
FALSE	High	IsMasterProtein	20643	3	Accession_439147	FALSE	0.001	14	4	10	0	3	304	33	6	35441356	70655304	1.13238e+07	22345715	21384.1			2557564	1.74131e+06	2.29229e+06	33271043	1.73374e+07	1.9849e+07	2.64783e+07	7.0461e+06	3.21919e+06	High	High	Peak Found	High	Peak Found	Not Found	Not Found	Peak Found	Peak Found	Peak Found	High	Peak Found	Peak Found	Peak Found	Peak Found	Peak Found		Accession_439147
FALSE	High	IsMasterProtein	16155	99	Accession_35597	FALSE	0.001	20	4	15	3	3	229	26.5	5.25	274120414	270054620	401967408	354066828	166983056	203155984	173238528	18044108	16045674	20551634	71507538	25674008			4.05414e+06	34712513	Peak Found	Peak Found	Peak Found	Peak Found	Peak Found	Peak Found	Peak Found	Peak Found	High	High	High	Peak Found	Not Found	Not Found	High	High		Accession_35597
FALSE	High	IsMasterProtein	20183	18	Accession_286535	FALSE	0	13	3	36	0	2	268	29	5.82	2.39456e+07	4.18461e+07	41291444	2.77776e+07				2.1323e+06	2.36543e+06	3.4609e+06	13822753		2.53371e+07	1.29604e+06		534438	High	High	High	High	Not Found	Not Found	Not Found	High	Peak Found	Peak Found	High	Peak Found	High	Peak Found	High	Peak Found		Accession_286535
FALSE	High	IsMasterProtein	4287	1	Accession_119729	FALSE	0.001	9	2	9	2	2	118	14.1	6.16	2.14928e+07	31613402	50817768	23574860	315879	8.00232e+06	1.95457e+07										High	High	High	High	High	Peak Found	Peak Found	Peak Found	Peak Found	Peak Found	Peak Found	Peak Found	Peak Found	Not Found	Peak Found	Peak Found		Accession_119729
FALSE	High	IsMasterProtein	1080	10	Accession_448758	FALSE	0	8	4	75	0	1	508	54.2	4.78	34547920	66594264	58228700	51829048	2294136			3.60647e+06				323863904	4.21083e+08	382322852	357451712	303922912	Peak Found	High	Peak Found	High	Peak Found	Not Found	Not Found	Peak Found	Not Found	Not Found	Not Found	High	High	High	High	High		Accession_448758
FALSE	High	IsMasterProtein	18050	1	Accession_437943	FALSE	0.002	2	1	5	1	1	567	63.8	6.99	34291840	27020158	76702836	44841071	4.21377e+06	51371920	136425156				6434806	24166085	57272712	18101471	80679544	34411182	Peak Found	Peak Found	Peak Found	Peak Found	Peak Found	Peak Found	Peak Found	Not Found	Not Found	Not Found	Peak Found	Peak Found	High	High	High	High		Accession_437943
FALSE	High	IsMasterProtein	20433	1	Accession_80781	FALSE	0.003	2	3	4	3	3	1533	179.1	4.87	9837504	4.06246e+07	45803908	24330090	61984.2	8054652	8910904		197611		4.68674e+06				1.38573e+06		High	High	Peak Found	High	Peak Found	Peak Found	Peak Found	Not Found	Peak Found	Not Found	Peak Found	Not Found	Not Found	Not Found	Peak Found	Not Found		Accession_80781
FALSE	High	IsMasterProtein	888	1	Accession_2915	FALSE	0.003	18	1	3	1	1	71	8.4	9.91					325177	7681241		31643618	47215140	4.71134e+07			17005448				Not Found	Not Found	Not Found	Not Found	Peak Found	Peak Found	Not Found	Peak Found	High	High	Not Found	Not Found	High	Not Found	Not Found	Not Found		Accession_2915
FALSE	High	IsMasterProtein	10250	2	Accession_202729	FALSE	0.004	10	1	3	0	1	230	26.5	5.64	67689544	4.99422e+07	77196992	122271176	7.17336e+06	13160305	14453003	2.46396e+06	289304	1.58533e+06	2.40381e+07	193603	412377	31678.2	2.48358e+06		Peak Found	High	Peak Found	High	Peak Found	Peak Found	Peak Found	Peak Found	Peak Found	High	Peak Found	Peak Found	Peak Found	Peak Found	Peak Found	Not Found		Accession_202729
FALSE	High	IsMasterProtein	941	1	Accession_177401	FALSE	0.005	8	2	3	2	2	279	30.3	5.48	5.18091e+06	17369388					7923417	101208800	94446352	147454160	48320584	249131632	245256016		49144592	92549736	Peak Found	Peak Found	Peak Found	High	Peak Found	Peak Found	Peak Found	Peak Found	Peak Found	Peak Found	Peak Found	High	Peak Found	Peak Found	High	Peak Found		Accession_177401
FALSE	High	IsMasterProtein	11554	28	Accession_46836	FALSE	0	13	9	43	2	6	879	97.8	5.97	46393630	9.47236e+07	7.81892e+07	6.26114e+07		4513482		11529079	6.42215e+06	1.84215e+07	13911657	4.42947e+06	2.03023e+07		14079186		High	High	Peak Found	High	Peak Found	Peak Found	Peak Found	High	High	High	High	Peak Found	High	Peak Found	High	Peak Found		Accession_46836
FALSE	High	IsMasterProtein	14973	30	Accession_41533	FALSE	0	7	4	15	1	1	645	70.4	6.46			1.91797e+06		7.498e+06	25573134	21056908	22236276	15080518	22131036	18827476	32523434	54667012		41061980	32848482	Not Found	Not Found	Peak Found	Not Found	Peak Found	Peak Found	Peak Found	Peak Found	High	Peak Found	High	High	High	Not Found	Peak Found	High		Accession_41533
FALSE	High	IsMasterProtein	1010	7	Accession_313692	FALSE	0.001	20	6	13	3	3	334	38	8.32	163680742	154623772	346413094	293374307	5.94118e+07	183152704	5597929	7450258	3.06278e+06	768371	44817948	454584	3.01148e+06	46706.4	17132030	8.2888e+06	Peak Found	Peak Found	High	High	Peak Found	Peak Found	Peak Found	High	Peak Found	Peak Found	Peak Found	Peak Found	High	Peak Found	High	High		Accession_313692
FALSE	High	IsMasterProtein	5645	6	Accession_189115	FALSE	0	10	5	29	2	3	520	58.1	7.68		2.00512e+06		738843	25261366	29393264	7665515	3.03342e+07	1.58181e+07	3.94983e+07	51735552	12009070	3.55121e+07		1.74737e+08	41343120	Peak Found	Peak Found	High	Peak Found	High	High	Peak Found	High	High	High	High	High	High	High	Peak Found	High		Accession_189115
FALSE	High	IsMasterProtein	2669	1	Accession_218154	FALSE	0.001	20	4	11	4	4	299	31.8	5				29643132	9253111			3.49683e+07	21273268	19213356	6.89256e+07	4.3292e+07	89190379	3.6951e+07	109641747	61873631	Peak Found	Peak Found	Peak Found	Peak Found	Peak Found	Not Found	Peak Found	Peak Found	High	High	Peak Found	High	High	High	High	High		Accession_218154
FALSE	High	IsMasterProtein	5633	2	Accession_55269	FALSE	0.001	8	3	6	2	3	594	66.7	6.71	139783600	193704982	2.04295e+08	205159540		4216314	1.55177e+06	2.69495e+07	11830387	1.41129e+07	81081720	31789587	22905796	2.07818e+07	100145083	2.86381e+07	Peak Found	Peak Found	Peak Found	Peak Found	Not Found	Peak Found	Peak Found	High	High	Peak Found	High	Peak Found	Peak Found	Peak Found	High	High		Accession_55269
FALSE	High	IsMasterProtein	10285	1	Accession_396875	FALSE	0.002	4	2	4	2	2	502	54.3	6.87	29716590	7.7464e+06	42909019	51651311				2457708		5.79461e+06	6149549	1.52734e+06	8.61124e+06	3.05731e+06	2630771		Peak Found	Peak Found	High	High	Not Found	Peak Found	Peak Found	Peak Found	Peak Found	High	Peak Found	Peak Found	Peak Found	Peak Found	Peak Found	Peak Found		Accession_396875
FALSE	High	IsMasterProtein	4140	1	Accession_422563	FALSE	0	47	26	778	24	24	609	67.7	4.67	6.74606e+08	5.13507e+08	8.99874e+08	5.62032e+08	2.05067e+09	4.87026e+09	5.71179e+09	1.51422e+10	1.30502e+10	1.51459e+10	2.91713e+10	3.56816e+10	5.15228e+10	3.49099e+10	5.13174e+10	3.70357e+10	Peak Found	Peak Found	Peak Found	Peak Found	High	High	High	High	High	High	High	High	High	High	High	High		Accession_422563
FALSE	High	IsMasterProtein	18998	1	Accession_187563	FALSE	0.001	12	4	9	4	4	433	48.5	4.65	2.44292e+07	2.66078e+07	4627723	4.2801e+07		448338	33531.1	5.00397e+06	2.91738e+06	3.24068e+06	35671752	1.7706e+06	4.51695e+06	40222630	118553186	1.07509e+07	High	High	High	High	Not Found	Peak Found	Peak Found	Peak Found	Peak Found	Peak Found	High	Peak Found	Peak Found	High	Peak Found	Peak Found		Accession_187563
FALSE	High	IsMasterProtein	12813	1	Accession_337797	FALSE	0.006	2	1	3	1	1	353	39	9.25	41127996	56354796	36575728	24668694		1.06659e+06		25128938	23926970	30263170	21404428	23358910	33252468		2.3236e+06	6739966	High	High	Peak Found	Peak Found	Not Found	Peak Found	Not Found	Peak Found	Peak Found	Peak Found	High	Peak Found	Peak Found	Not Found	Peak Found	Peak Found		Accession_337797
FALSE	High	IsMasterProtein	21799	3	Accession_154689	FALSE	0.001	3	1	11	0	1	256	30.1	9.55						20156204	13979601	16286764	9.87867e+06	3.18531e+07	21122386	1.97551e+07	7.23386e+07	1.64781e+07	29124498	18548266	Not Found	Not Found	Not Found	Not Found	Not Found	Peak Found	Peak Found	High	High	Peak Found	High	High	High	High	High	High		Accession_154689
FALSE	High	IsMasterProtein	15927	3	Accession_65481	FALSE	0.001	21	2	7	1	1	122	13.5	10.27								2.94355e+06			21693204	10222739	12090412	15214241	26435542	24251584	Not Found	Not Found	Not Found	Not Found	Not Found	Not Found	Not Found	Peak Found	Not Found	Not Found	High	Peak Found	High	High	High	High		Accession_65481
FALSE	High	IsMasterProtein	7743	1	Accession_207403	FALSE	0.003	14	2	4	2	2	160	18.1	4.84	5.04458e+07	50374960	66926256	107360724		4284853		33466868	1.84744e+07	12941717					82719456	4.95423e+07	Peak Found	High	Peak Found	High	Not Found	Peak Found	Not Found	Peak Found	High	Peak Found	Not Found	Not Found	Not Found	Not Found	Peak Found	Peak Found		Accession_207403
FALSE	High	IsMasterProtein	20779	6	Accession_168230	FALSE	0	9	4	79	2	2	473	49.5	4.79	319316334	1.03922e+09	5.19508e+08	690508825	1.87761e+06	4.12984e+06	3.7179e+06	2.04408e+08	109851705	2.12522e+08	3.90242e+08	40936475	65303300	5.95863e+07	23913574		High	High	High	High	Peak Found	Peak Found	Peak Found	High	High	High	High	Peak Found	High	High	Peak Found	Not Found		Accession_168230
FALSE	High	IsMasterProtein	16004	3	Accession_340315	FALSE	0.001	5	4	12	2	4	991	114	5.78	31900988				36585384	52378192	42842992		15594794	16108742		13899407	5302675	80237382			High	High	High	High	Peak Found	High	Peak Found	Peak Found	High	Peak Found	High	Peak Found	Peak Found	Peak Found	High	High		Accession_340315
FALSE	High	IsMasterProtein	17200	1	Accession_419630	FALSE	0.002	3	1	4	1	1	494	55.4	4.68	33107768	29543616	23106528	31318624													Peak Found	High	High	High	Not Found	Peak Found	Not Found	Not Found	Not Found	Not Found	Not Found	Not Found	Not Found	Not Found	Not Found	Not Found		Accession_419630
FALSE	High	IsMasterProtein	2627	1	Accession_397970	FALSE	0.001	10	3	11	3	3	457	49.8	6.67	7488828	39544508	3.36085e+07	3.24735e+07				1.49012e+06	1.17238e+06	212303	4.97899e+06	1.12661e+06		951186		9.16695e+06	High	High	High	High	Not Found	Not Found	Not Found	High	High	Peak Found	High	High	Not Found	Peak Found	Not Found	Peak Found		Accession_397970
FALSE	High	IsMasterProtein	7016	1	Accession_69175	FALSE	0.002	11	1	5	1	1	130	14.6	10.87	25535800			5990667	3515477	63293254	22316584	130335598	63181528	111874277	88944208	165173840	243090936	152076736	123318364	95884841	Peak Found	Not Found	Not Found	Peak Found	Peak Found	Peak Found	Peak Found	Peak Found	Peak Found	High	High	Peak Found	High	High	High	Peak Found		Accession_69175
FALSE	High	IsMasterProtein	6826	16	Accession_61149	FALSE	0	13	4	40	1	1	450	50.3	5.78	27956910	82719976	64385656	56557548			5947971		10235741		24790024						High	High	High	High	Not Found	Not Found	Peak Found	Not Found	Peak Found	Not Found	High	Not Found	Not Found	Not Found	Not Found	Not Found		Accession_61149
FALSE	High	IsMasterProtein	1966	3	Accession_140914	FALSE	0.002	11	1	7	0	1	103	11.4	5.1	12104912	21368238	24025072	1.62619e+07				8823048	7.41374e+06	2758066	29189142	5.02033e+06	3.25429e+06	2.38234e+06	12416204	3.68283e+06	High	High	High	High	Not Found	Not Found	Not Found	Peak Found	Peak Found	Peak Found	Peak Found	Peak Found	Peak Found	High	Peak Found	Peak Found		Accession_140914
FALSE	High	IsMasterProtein	16635	2	Accession_230484	FALSE	0	8	3	27	1	2	440	49.5	4.98	60681228					20550844	26306262	15129378	11063884	37689110	101153876	62577803	88611478	52452357	125315998	61031610	Peak Found	Not Found	Not Found	Not Found	Not Found	Peak Found	Peak Found	Peak Found	Peak Found	Peak Found	High	High	High	Peak Found	High	Peak Found		Accession_230484
FALSE	High	IsMasterProtein	15318	11	Accession_339116	FALSE	0.001	5	4	13	0	3	1087	120.3	6.49								4.99136e+06	3.14598e+06	4.4872e+06	2.9599e+07	8.00188e+06	18980122	6.91156e+06	63118006	3.7568e+07	Not Found	Not Found	Not Found	Not Found	Not Found	Not Found	Not Found	Peak Found	Peak Found	Peak Found	High	Peak Found	High	High	High	High		Accession_339116
FALSE	High	IsMasterProtein	9105	4	Accession_236125	FALSE	0.002	2	1	5	0	1	529	59.3	8.76	2.3537e+07	28142043	36240207	23502873	56092.9	3.38786e+06	1.51899e+06	481804		58834.8						461974	High	High	High	High	Peak Found	Peak Found	Peak Found	Peak Found	Not Found	Peak Found	Not Found	Not Found	Not Found	Not Found	Not Found	Peak Found		Accession_236125
FALSE	High	IsMasterProtein	4021	4	Accession_194306	FALSE	0	5	2	26	1	1	508	56.3	5.33	174031456	207007568	214553680	233275408		52077352	50907716	90237712		75123672	104070544			53667228	8396536		High	High	High	Peak Found	Not Found	Peak Found	High	Peak Found	Not Found	Peak Found	Peak Found	Not Found	Not Found	Peak Found	Peak Found	Not Found		Accession_194306
FALSE	High	IsMasterProtein	8621	1	Accession_301321	FALSE	0.001	16	2	12	2	2	196	21	4.94								22566144	13042612	1.49656e+07	35967197	17801721	32132312	1.48806e+07	77361301	36651325	Not Found	Not Found	Not Found	Not Found	Not Found	Not Found	Not Found	High	High	High	High	Peak Found	High	High	High	High		Accession_301321
FALSE	High	IsMasterProtein	12417	15	Accession_57825	FALSE	0	34	7	33	4	6	274	30.1	10.35	1.7369e+08	237352518	2.26019e+08	2.17665e+08	2.63526e+07	8.53718e+07	1.8174e+07		4733233	375796	4862148	1.07413e+07	2.83078e+06	841952	1.30439e+07	4.50657e+06	High	High	High	High	High	Peak Found	High	Not Found	Peak Found	Peak Found	Peak Found	Peak Found	High	Peak Found	High	Peak Found		Accession_57825
FALSE	High	IsMasterProtein	7152	2	Accession_402892	FALSE	0	21	8	30	7	8	414	45.6	5.24	10284359			18958439		14643747	53391218	139965908	90679542	125999796	191545560	106411048	218177976	9.30317e+07	160947092	54580564	High	Peak Found	Peak Found	Peak Found	Peak Found	Peak Found	Peak Found	Peak Found	High	High	High	High	High	High	High	High		Accession_402892
FALSE	High	IsMasterProtein	2024	1	Accession_365589	FALSE	0.002	3	1	5	1	1	349	38	6.64					162183		431849	287910		581086		17267638	20430808	10319801	34279608	18673742	Not Found	Not Found	Not Found	Not Found	Peak Found	Not Found	Peak Found	Peak Found	Not Found	Peak Found	Not Found	High	Peak Found	High	High	High		Accession_365589
FALSE	High	IsMasterProtein	22119	1	Accession_29948	FALSE	0.004	3	1	3	1	1	386	43.1	6.14	21084964	37777572	44312296	43867864			349158	21263740	2.46627e+06	5.44837e+06	24824466	3.81602e+06	7710954	2.85757e+06	19541804	15153826	Peak Found	Peak Found	Peak Found	Peak Found	Not Found	Not Found	Peak Found	Peak Found	Peak Found	Peak Found	Peak Found	Peak Found	High	Peak Found	High	High		Accession_29948
FALSE	High	IsMasterProtein	2522	1	Accession_387275	FALSE	0.001	15	2	6	2	2	95	10.7	9.41	20860774	55040803	32143736	1.66745e+07	8677425			719727	356162								High	High	High	High	High	Not Found	Not Found	Peak Found	Peak Found	Not Found	Not Found	Not Found	Not Found	Not Found	Not Found	Not Found		Accession_387275
FALSE	High	IsMasterProtein	21612	1	Accession_50707	FALSE	0	30	8	37	8	8	348	38.1	6.38	1.31291e+07	1.0321e+06	1.68768e+06	12211534	1.93853e+07	6.88188e+07	3.02943e+06	1.08637e+08	151898039	1.9247e+08	152274198	1.99061e+08	2.79279e+08	2.65844e+08	3.48042e+08	7.99985e+07	Peak Found	Peak Found	Peak Found	Peak Found	Peak Found	Peak Found	Peak Found	High	High	High	High	High	High	High	High	High		Accession_50707
FALSE	High	IsMasterProtein	12986	6	Accession_393090	FALSE	0.001	26	6	13	4	4	270	30.1	5.29	67697576	101200392	67750840	79019288			4.85529e+06	4.86567e+07	30166635	43087628	78577876	2.23997e+07	45643284	3.09739e+07	51514304	3.31723e+07	High	High	Peak Found	High	Not Found	Not Found	Peak Found	High	High	High	Peak Found	Peak Found	High	High	Peak Found	Peak Found		Accession_393090
FALSE	High	IsMasterProtein	18580	2	Accession_52323	FALSE	0.001	11	2	7	1	2	216	23.7	6.96	62273827	161498800	156851864	135583434	8.077e+06			89463396	7.40023e+07	4.90421e+07	62254516	5.62682e+07	114155620		22895552	20210422	Peak Found	High	Peak Found	High	Peak Found	Not Found	Not Found	High	High	High	Peak Found	High	Peak Found	Not Found	Peak Found	Peak Found		Accession_52323
FALSE	High	IsMasterProtein	12817	4	Accession_400423	FALSE	0	22	6	109	1	1	352	39	6.65		1.58781e+06		588107	1.22533e+06			38830860	4.16226e+07	1.9214e+07	5.64958e+06	7.11364e+06	12676483	11433968	6.90358e+06	7373008	Not Found	Peak Found	Not Found	Peak Found	Peak Found	Not Found	Not Found	High	High	High	Peak Found	High	Peak Found	High	Peak Found	Peak Found		Accession_400423
FALSE	High	IsMasterProtein	8450	1	Accession_35472	FALSE	0	22	10	103	2	3	516	55.7	6	9376565	733732	2.63904e+06			3.77627e+06	1.96083e+06	43202056	3.57144e+07	46516372	59216876	54377634	8.52199e+07	86803584	116906744	90291101	Peak Found	Peak Found	Peak Found	Peak Found	Peak Found	Peak Found	Peak Found	High	High	High	High	High	Peak Found	High	High	High		Accession_35472
FALSE	High	IsMasterProtein	7438	1	Accession_85999	FALSE	0.001	7	2	9	1	1	333	36.6	6.93	23218130	45180376	30499780	17776304	574680	1783409	3.59663e+06										High	High	High	High	Peak Found	Peak Found	High	Not Found	Not Found	Not Found	Not Found	Not Found	Not Found	Not Found	Not Found	Not Found		Accession_85999
FALSE	High	IsMasterProtein	7359	1	Accession_234296	FALSE	0.001	14	2	8	2	2	192	21	6.68	62591.2	203528				2.19383e+06	2.80358e+06	1.29556e+07	8213564	1.05483e+07	30809121	1.47864e+07	27625606	1.17791e+07	23365009	10262215	Peak Found	Peak Found	Not Found	Not Found	Not Found	Peak Found	Peak Found	High	Peak Found	High	High	High	High	Peak Found	High	High		Accession_234296
FALSE	High	IsMasterProtein	3619	3	Accession_383496	FALSE	0.006	1	1	3	0	1	546	61	6.86				10545970	5.36939e+07	21081560	45318948	2574185			9951169	47734768	121537448	47884896	63610692	4.24963e+07	Not Found	Not Found	Not Found	Peak Found	Peak Found	Peak Found	Peak Found	Peak Found	Not Found	Not Found	Peak Found	High	Peak Found	High	Peak Found	High		Accession_383496
FALSE	High	IsMasterProtein	16683	13	Accession_413589	FALSE	0.001	16	3	14	1	1	185	20.7	4.98	33852080	1.96671e+08	1.17504e+08	9.98195e+07	725872	4487828		942143	649691		4333018		1.4443e+07	400322		1.50225e+06	High	High	High	High	Peak Found	Peak Found	Not Found	Peak Found	Peak Found	Not Found	Peak Found	Not Found	Peak Found	Peak Found	Not Found	Peak Found		Accession_413589
FALSE	High	IsMasterProtein	16598	1	Accession_59219	FALSE	0.001	2	1	10	1	1	546	58.2	5.57	21096578	20700428	18454582	20486370				1807241	980164	3.66774e+06	10290594	8705078	23552284	8353135	35501912	27778778	Peak Found	High	High	High	Not Found	Not Found	Not Found	Peak Found	Peak Found	High	High	High	High	High	High	High		Accession_59219
FALSE	High	IsMasterProtein	9942	16	Accession_176050	FALSE	0	17	7	117	2	2	465	52.6	6.49	31315179	33894332	45094996	33765524	55608.1	977144	2.33369e+06						863486			3.84337e+06	High	High	High	High	Peak Found	Peak Found	Peak Found	Not Found	Not Found	Peak Found	Peak Found	Not Found	Peak Found	Not Found	Peak Found	Peak Found		Accession_176050
FALSE	High	IsMasterProtein	16195	1	Accession_268539	FALSE	0	42	14	79	14	14	399	43.3	7.5	9.39957e+08	1.85268e+09	9.39569e+08	1.11872e+09	3.46956e+07	2.22215e+08	1.9663e+08	3.89828e+07	1.00492e+08	9.58023e+07	126439074	2.71401e+07	3.68055e+07	681626	2.21872e+07	9.83247e+06	High	High	High	High	High	High	Peak Found	Peak Found	Peak Found	Peak Found	High	Peak Found	Peak Found	Peak Found	Peak Found	High		Accession_268539
FALSE	High	IsMasterProtein	20509	2	Accession_160919	FALSE	0.002	4	2	5	1	2	461	52.1	6.32	61087758	49720311	113281592	103047562	582385			16383992	7097549	8715612	21388142		3.36653e+06	4427372	13958454	7981514	High	High	High	High	Peak Found	Not Found	Not Found	Peak Found	Peak Found	Peak Found	Peak Found	Not Found	Peak Found	Peak Found	Peak Found	High		Accession_160919
FALSE	High	IsMasterProtein	10962	1	Accession_71727	FALSE	0.004	4	3	4	3	3	444	50.2	4.89	414120		1.16582e+06		1.59407e+06	7.7423e+06	2.67862e+06	11403554	7.2646e+06	11210219	25271451	1.55147e+07	3.49544e+07	13599709	50708881	36199708	Peak Found	Peak Found	Peak Found	Peak Found	Peak Found	Peak Found	Peak Found	Peak Found	Peak Found	Peak Found	Peak Found	Peak Found	High	High	High	Peak Found		Accession_71727
FALSE	High	IsMasterProtein	145	4	Accession_48106	FALSE	0	12	6	24	5	6	576	67	7.97	1.84198e+08	2.61587e+08	3.24197e+08	2.3323e+08	8.51122e+06	1.06717e+07	1.14227e+07	27089185	21919.2		153837652	122407	549606	150095	68176648	40855876	High	High	High	High	Peak Found	Peak Found	Peak Found	Peak Found	Peak Found	Not Found	Peak Found	Peak Found	Peak Found	Peak Found	Peak Found	Peak Found		Accession_48106
FALSE	High	IsMasterProtein	4864	1	Accession_129236	FALSE	0.003	7	2	4	2	2	369	41.9	8.69			2.23687e+06			2.82342e+06	394425	15178593	1.07804e+07	1.50788e+07	10824647	2.86496e+07	6.28513e+07	1.00695e+07	22080090	5.82038e+06	Not Found	Not Found	Peak Found	Not Found	Not Found	Peak Found	Peak Found	Peak Found	Peak Found	High	Peak Found	High	Peak Found	High	Peak Found	High		Accession_129236
FALSE	High	IsMasterProtein	14940	1	Accession_184890	FALSE	0.003	6	2	3	2	2	353	37.9	6.65		2.35859e+06			321532			1.29423e+07	1.62832e+07		33443079	18778552	34338740	1.63333e+07	4.98967e+07	2.21448e+07	Not Found	Peak Found	Not Found	Not Found	Peak Found	Not Found	Not Found	Peak Found	Peak Found	Not Found	Peak Found	High	High	Peak Found	High	Peak Found		Accession_184890
FALSE	High	IsMasterProtein	954	8	Accession_428682	FALSE	0.001	3	2	10	1	1	846	90.9	5.34					167887			3.32974e+06	2.08868e+06	3.59256e+06	19902977	1.13705e+07	1.72187e+07	8216723	37390488	22954204	Not Found	Not Found	Not Found	Not Found	Peak Found	Not Found	Not Found	Peak Found	Peak Found	High	High	High	High	Peak Found	High	High		Accession_428682
FALSE	High	IsMasterProtein	5782	1	Accession_204544	FALSE	0.002	27	2	5	2	2	110	12.5	5.21			5.52863e+06		1.14602e+07	40618601	2.99993e+07	33411912	11702227	3.91222e+07	37183895	18657688	19442148	26616622	7521083		Not Found	Not Found	Peak Found	Not Found	Peak Found	High	High	High	Peak Found	Peak Found	High	Peak Found	Peak Found	Peak Found	Peak Found	Not Found		Accession_204544
FALSE	High	IsMasterProtein	7288	1	Accession_33347	FALSE	0	36	4	15	4	4	87	9.2	7.18	1.96028e+07	247568770	1.31289e+08	178959251	781538		305338	1.85813e+08	1.17138e+08	1.78645e+08	201755867			6.44189e+06	3.34429e+06	5.15718e+06	Peak Found	High	High	High	Peak Found	Not Found	Peak Found	High	High	High	High	Not Found	Not Found	Peak Found	Peak Found	High		Accession_33347
FALSE	High	IsMasterProtein	15701	10	Accession_127372	FALSE	0	9	3	39	2	2	502	55.4	6.42	1.70462e+07	2.59712e+07	22087141	2.25536e+07	3.57418e+06	8422388	10524963										High	High	High	High	Peak Found	Peak Found	Peak Found	Not Found	Not Found	Not Found	Not Found	Not Found	Not Found	Not Found	Not Found	Not Found		Accession_127372
FALSE	High	IsMasterProtein	9551	1	Accession_400312	FALSE	0	16	7	50	1	1	405	44.1	5.67	56693616	8776346	99385588	54316302	5109542	8.3525e+06	1.20934e+07		141333	843071			499537	4.00673e+06	2.12117e+07	1.69875e+06	High	High	High	High	Peak Found	Peak Found	Peak Found	Not Found	Peak Found	Peak Found	Not Found	Not Found	Peak Found	Peak Found	Peak Found	Peak Found		Accession_400312
FALSE	High	IsMasterProtein	18026	3	Accession_78830	FALSE	0	34	6	23	5	6	222	24.6	5.35	887195650	1.04945e+09	448130431	477448758	9.01619e+07	423178000	5.53384e+08	5.98982e+07	2.10605e+08	1.89487e+08	6.13305e+07	1.06592e+07	3.53518e+07	24433757		1.0807e+06	High	High	High	High	Peak Found	Peak Found	Peak Found	High	High	Peak Found	Peak Found	Peak Found	Peak Found	Peak Found	Not Found	Peak Found		Accession_78830
FALSE	High	IsMasterProtein	7467	4	Accession_264351	FALSE	0	19	1	17	0	1	70	8.4	9.7	2.37528e+07	83441616	16191155	20084089				3.67459e+07	17816154	2.87893e+07	43490292	8848166	2.20994e+07	6.29893e+06	31626710	19249632	High	High	High	High	Not Found	Not Found	Not Found	High	High	High	High	High	High	High	Peak Found	High		Accession_264351
FALSE	High	IsMasterProtein	14226	3	Accession_108689	FALSE	0	32	5	60	1	1	187	20.7	5.4							1.70896e+06	16847900	16235835	19306408	29525990				17175148	20353602	Not Found	Not Found	Not Found	Not Found	Not Found	Not Found	Peak Found	Peak Found	High	Peak Found	High	Not Found	Not Found	Not Found	Peak Found	High		Accession_108689
FALSE	High	IsMasterProtein	16123	4	Accession_200244	FALSE	0.002	16	4	6	2	4	310	34.6	6.27			256804	445344				2.65084e+06	809763	5.67724e+06	1.57088e+06	3.44843e+06	5807194	2.13031e+08	32448449	17708911	Not Found	Not Found	Peak Found	Peak Found	Not Found	Not Found	Not Found	Peak Found	Peak Found	High	Peak Found	Peak Found	Peak Found	High	High	High		Accession_200244
FALSE	High	IsMasterProtein	21549	23	Accession_341521	FALSE	0	8	3	16	1	1	554	58.3	6.68	1.35126e+07	2.60404e+07	45181601	3.80847e+07				4.15949e+06	1.37429e+06	1.83796e+06		863576	5.47994e+06			6532277	High	High	High	High	Not Found	Not Found	Not Found	High	Peak Found	Peak Found	High	Peak Found	Peak Found	Not Found	High	High		Accession_341521
FALSE	High	IsMasterProtein	20073	4	Accession_304945	FALSE	0	8	5	18	1	2	542	58.2	4.93		5.57563e+06		2.41734e+06	3.20579e+07	56420480		59126432	874988	2.39174e+06	8.65469e+07	1.44165e+08	2.98797e+06	90509248	154301776	58059552	Not Found	Peak Found	Not Found	Peak Found	High	Peak Found	Not Found	Peak Found	Peak Found	High	High	Peak Found	Peak Found	Peak Found	Peak Found	Peak Found		Accession_304945
FALSE	High	IsMasterProtein	21928	1	Accession_19204	FALSE	0.003	3	1	4	1	1	379	40.2	5.57	31103828	28344338	58264260	39384120		44560508	77848608				3.10545e+06						High	High	High	Peak Found	Not Found	Peak Found	High	Not Found	Not Found	Not Found	Peak Found	Not Found	Not Found	Not Found	Not Found	Not Found		Accession_19204
FALSE	High	IsMasterProtein	13006	7	Accession_159810	FALSE	0	57	4	135	1	2	87	9.8	5.48				3.00869e+06	5.5033e+06	2.94364e+06		42059616	25623890	4.2361e+07	5.12152e+07	938078	3.77134e+06	454071	55729640	26498862	Not Found	Not Found	Not Found	Peak Found	High	Peak Found	Not Found	High	High	Peak Found	High	Peak Found	Peak Found	Peak Found	High	Peak Found		Accession_159810
FALSE	High	IsMasterProtein	15565	1	Accession_349286	FALSE	0.002	4	2	4	2	2	484	52.9	4.41		603207	594630		146158			6.26062e+07	177199	47461460	44573013	4.48718e+07	55693721	2378699	81597158	48380362	Not Found	Peak Found	Peak Found	Not Found	Peak Found	Not Found	Not Found	Peak Found	Peak Found	Peak Found	High	Peak Found	Peak Found	High	High	High		Accession_349286
FALSE	High	IsMasterProtein	5915	1	Accession_167594	FALSE	0.003	5	1	3	1	1	330	36.3	5.86								50285292	45950080	82322872		76194072					Not Found	High	Not Found	High	Not Found	Not Found	Not Found	Peak Found	High	Peak Found	Not Found	Peak Found	Not Found	Not Found	Not Found	Not Found		Accession_167594
FALSE	High	IsMasterProtein	3405	1	Accession_218125	FALSE	0.002	7	2	5	2	2	311	34.3	5.91	3.39074e+06				4.91092e+06	30273383	6.69825e+06	12767625	12903570	11571488	17588422	25063884	24152834	6.11539e+07	23294369	1.88009e+07	Peak Found	Not Found	Not Found	Not Found	Peak Found	Peak Found	Peak Found	High	Peak Found	Peak Found	Peak Found	High	Peak Found	High	Peak Found	High		Accession_218125
FALSE	High	IsMasterProtein	16548	1	Accession_108142	FALSE	0.001	7	4	11	4	4	698	78	5.15	75457307	115652354	105553185	69323719	228689		3.11636e+06	2.04779e+07	6.43076e+06	2.36492e+07	6.85796e+06	1.17596e+07	1.31655e+06	100373		3.89015e+06	High	High	High	High	Peak Found	Not Found	Peak Found	Peak Found	Peak Found	Peak Found	Peak Found	Peak Found	Peak Found	Peak Found	Not Found	Peak Found		Accession_108142
FALSE	High	IsMasterProtein	18720	1	Accession_253374	FALSE	0	6	5	46	2	2	987	111.6	6.01	33829165	125661096	108755506	86621030	2385550	5.67749e+07	2.22707e+06	6.13906e+06	1.89496e+06	887804	4.31689e+07			1.26963e+06	1.06544e+07		Peak Found	High	High	High	Peak Found	Peak Found	Peak Found	High	High	High	High	Peak Found	Peak Found	Peak Found	High	High		Accession_253374
FALSE	High	IsMasterProtein	3374	2	Accession_364762	FALSE	0	14	5	19	4	5	391	44.8	5.53	2.97533e+07	91384912	6.49009e+06	4.37677e+07	82281.1	194945		8.86868e+06	2.0152e+06	1.67377e+07	1.90261e+07	6.81964e+06	1.80653e+07	952263	8.0215e+06	2.00089e+07	High	High	High	High	Peak Found	Peak Found	Not Found	High	High	High	High	High	High	High	Peak Found	Peak Found		Accession_364762
FALSE	High	IsMasterProtein	5342	2	Accession_88393	FALSE	0	5	2	26	1	1	415	45.1	6.48	7.07019e+07	1.04685e+08	119413342	1.02175e+08	2.67306e+07	116095423	104174874	6.40249e+07	5.49036e+06	1.89652e+07	6759294		790253	6560382		4.31276e+06	Peak Found	Peak Found	Peak Found	Peak Found	High	High	Peak Found	Peak Found	Peak Found	High	Peak Found	Not Found	Peak Found	Peak Found	Not Found	Peak Found		Accession_88393
FALSE	High	IsMasterProtein	715	1	Accession_410157	FALSE	0	5	3	33	1	1	444	48	5.57	168746360	316249176	213451696	182451896	10581228	18691289	11153213	7.20075e+06	12975601	6.06327e+06	180316172				120140652	87310976	High	High	High	High	Peak Found	Peak Found	Peak Found	Peak Found	Peak Found	Peak Found	High	Not Found	Not Found	Not Found	Peak Found	Peak Found		Accession_410157
FALSE	High	IsMasterProtein	4857	2	Accession_295121	FALSE	0.001	15	3	6	0	3	250	27.3	4.93	29978210	65069368	26918222	23648686			7097805	19976108	8816423		40515176						Peak Found	High	High	Peak Found	Peak Found	Not Found	High	High	Peak Found	Peak Found	High	Not Found	Not Found	High	Peak Found	Peak Found		Accession_295121
FALSE	High	IsMasterProtein	17419	1	Accession_105499	FALSE	0	22	9	85	9	9	533	55.8	5.17	83105131	5.95863e+06	4.62406e+07	5.75938e+07	2.70501e+08	556357902	3.00184e+08	1.14251e+09	8.15861e+08	1.46671e+09	1.44206e+09	3.85236e+07	4.39948e+07	8.04039e+07	4.67565e+08	3.71123e+08	Peak Found	Peak Found	Peak Found	Peak Found	High	High	High	High	High	High	High	High	Peak Found	High	High	High		Accession_105499
FALSE	High	IsMasterProtein	10368	5	Accession_451994	FALSE	0	9	3	23	1	1	391	43.9	5.38					4.97642e+06	23173684	7.28366e+06	14901621	12487008	16798126	37694676				19113386	7.62983e+06	Not Found	Not Found	Not Found	Not Found	High	High	Peak Found	Peak Found	High	High	High	Not Found	Not Found	Not Found	High	High		Accession_451994
FALSE	High	IsMasterProtein	14280	1	Accession_216167	FALSE	0	30	4	35	4	4	173	18.2	4.74	3.73008e+06	1.57541e+07	33705914	8.60537e+06	2.08244e+06	5.25452e+06	14266543	2.8957e+08	2.80062e+08	2.89219e+08	6.22111e+08	6.19218e+08	1.08182e+09	7.39251e+07	1406151585	897672443	Peak Found	Peak Found	Peak Found	Peak Found	Peak Found	Peak Found	Peak Found	High	Peak Found	High	High	High	High	High	High	High		Accession_216167
FALSE	High	IsMasterProtein	13198	4	Accession_255114	FALSE	0	16	5	48	1	2	337	36.1	7.77	3.54554e+07	1.22466e+08	2856320	4.50832e+07	56854.3		1.15292e+06	1.37694e+07	1.71364e+07	8.89909e+07	5.17663e+06	5.84269e+07	2.23903e+08	6.01536e+07	1.35268e+08	4.22141e+07	High	High	Peak Found	High	Peak Found	Not Found	Peak Found	High	High	High	High	High	High	High	High	High		Accession_255114
FALSE	High	IsMasterProtein	20357	29	Accession_121317	FALSE	0	16	12	43	0	3	809	90.3	6.07	31335882	15714047	55882800	31226154	3916213	7941591		13695670	15443475								High	High	Peak Found	High	Peak Found	Peak Found	Peak Found	Peak Found	Peak Found	Peak Found	Peak Found	Peak Found	Peak Found	Not Found	Peak Found	Peak Found		Accession_121317
FALSE	High	IsMasterProtein	13640	42	Accession_9039	FALSE	0	18	5	21	1	1	288	32.6	5.52								9303536	5530309	3.35834e+06	16723151	11191238	17411650	8.58681e+06	4.25299e+07	12303991	Not Found	Not Found	Not Found	Not Found	Not Found	Not Found	Not Found	Peak Found	Peak Found	Peak Found	High	High	High	Peak Found	High	High		Accession_9039
FALSE	High	IsMasterProtein	9727	12	Accession_137502	FALSE	0	17	8	29	3	3	581	63.4	6.38	6.16845e+06	32861074	20841628	15135091								15198087	9423962	6387713	11756402		High	High	High	High	Not Found	Not Found	Not Found	Not Found	Not Found	Not Found	High	High	Peak Found	Peak Found	Peak Found	Not Found		Accession_137502
FALSE	High	IsMasterProtein	9450	2	Accession_406874	FALSE	0.003	5	1	5	0	1	148	16.5	9.38					3.78039e+06	15900259	25319540	11127762	6.84432e+06	7.72658e+06	41443476	6304492	13506962	7529723	72847344	33543088	Not Found	Not Found	Not Found	Not Found	Peak Found	Peak Found	Peak Found	High	Peak Found	Peak Found	High	High	High	Peak Found	High	Peak Found		Accession_406874
FALSE	High	IsMasterProtein	7882	1	Accession_432253	FALSE	0.006	2	1	3	1	1	580	63.5	6.37	35541484	144292464	134789472									30211322				27112022	Peak Found	Peak Found	Peak Found	Not Found	Peak Found	Not Found	Peak Found	Peak Found	Peak Found	High	Not Found	High	Peak Found	Peak Found	Not Found	High		Accession_432253
FALSE	High	IsMasterProtein	13222	1	Accession_249529	FALSE	0.002	4	1	7	1	1	248	27.8	8.28	132420096	737270592	719065856	393521952		36915128	18698328	119462800	78001640	174965424	387718336	38568587	113571064	34314128	52293632	29293716	Peak Found	Peak Found	Peak Found	Peak Found	Not Found	Peak Found	Peak Found	High	High	High	Peak Found	High	Peak Found	High	High	High		Accession_249529
FALSE	High	IsMasterProtein	18795	1	Accession_283159	FALSE	0.001	7	2	8	2	2	325	35.5	5.36												137445792	319079680		85401152		Peak Found	High	High	High	Peak Found	Not Found	Peak Found	Not Found	Not Found	Peak Found	Peak Found	Peak Found	High	High	High	High		Accession_283159
FALSE	High	IsMasterProtein	18085	1	Accession_10677	FALSE	0.001	5	2	11	2	2	639	73.5	5.39			7.53537e+06		3.11182e+07	3.78518e+07	1.35073e+07	31505230	33931670	28789171	36907696	18594513	14742588	6.97931e+06	10154728	2.46014e+07	Not Found	Not Found	High	Not Found	Peak Found	High	High	Peak Found	High	High	High	High	High	High	Peak Found	Peak Found		Accession_10677
FALSE	High	IsMasterProtein	20725	1	Accession_288917	FALSE	0.001	11	2	11	2	2	244	27.4	5.69						4.76583e+06	3.40445e+06	1.94223e+07	1.33651e+07	2.00602e+07	29634643	23267573	44226030	8696596	34595201	2.50775e+07	Not Found	Not Found	Not Found	Not Found	Not Found	Peak Found	Peak Found	High	High	High	High	High	High	High	High	High		Accession_288917
FALSE	High	IsMasterProtein	230	8	Accession_354804	FALSE	0.001	18	2	11	0	1	126	13.1	4.86								38591972	21749556	34312009	1.99499e+06						Not Found	Not Found	Not Found	Not Found	Not Found	Not Found	Not Found	High	High	High	High	Not Found	High	Not Found	Not Found	Not Found		Accession_354804
FALSE	High	IsMasterProtein	20769	1	Accession_328580	FALSE	0.001	10	2	6	2	2	396	44.6	5.77						79560720	64940116	11913682	12238468			11748637	19541550			16824526	Not Found	Not Found	Not Found	Not Found	Not Found	Peak Found	Peak Found	High	High	High	High	High	Peak Found	Not Found	Not Found	High		Accession_328580
FALSE	High	IsMasterProtein	16702	2	Accession_396278	FALSE	0.003	3	1	4	0	1	353	39.7	7.53								10689441	6075475	5567627	24626278	12869235	28565510	12487492	40544572	25435158	Not Found	Not Found	Not Found	Not Found	Not Found	Not Found	Not Found	Peak Found	High	High	Peak Found	Peak Found	Peak Found	Peak Found	High	High		Accession_396278
FALSE	High	IsMasterProtein	16927	2	Accession_5649	FALSE	0	25	11	134	4	4	597	66.6	5.39	6.7382e+07	144437756	1.43048e+08	1.90467e+08	6.74604e+06			2.01097e+07	28345670	2.15474e+07	30068642	11167715			1.54773e+07	2927078	Peak Found	High	High	High	Peak Found	Not Found	Not Found	High	Peak Found	High	High	Peak Found	Not Found	Not Found	Peak Found	Peak Found		Accession_5649
FALSE	High	IsMasterProtein	10956	1	Accession_417942	FALSE	0.001	7	1	9	1	1	167	18.1	5.25				954707				9778498	3.81311e+06	2.28214e+06	10785109	10937456	24100178	9.98716e+06	4.09925e+07	33782460	Not Found	Not Found	Not Found	Peak Found	Not Found	Not Found	Not Found	High	High	Peak Found	High	High	High	High	High	High		Accession_417942
FALSE	High	IsMasterProtein	2284	1	Accession_187485	FALSE	0.004	3	1	3	1	1	451	48.2	5.8	34087852	59050200	40108716	55356068		4.05891e+06	1.77732e+06				10634126				25154740	16562977	Peak Found	Peak Found	Peak Found	Peak Found	Not Found	Peak Found	Peak Found	Not Found	Not Found	Not Found	High	Not Found	Not Found	Not Found	High	High		Accession_187485
FALSE	High	IsMasterProtein	322	2	Accession_400741	FALSE	0.003	8	1	3	0	1	194	21.7	6.95					5157323	17016416	32881588	6778513	2.40976e+06	1.6556e+06	45499496	1.5447e+06	2.94586e+06	244045	14419053	5.71742e+06	Not Found	Not Found	Not Found	Not Found	Peak Found	High	Peak Found	Peak Found	Peak Found	High	High	Peak Found	Peak Found	Peak Found	Peak Found	Peak Found		Accession_400741
FALSE	High	IsMasterProtein	4942	13	Accession_458059	FALSE	0	17	7	47	1	3	429	46.5	6.25	313006	9.63404e+06	872060		8521177	2.93944e+06	28253256	1.0264e+08	7.19705e+07	3.09371e+06	1.20995e+08	2.04973e+07	65331379	6.59991e+07	2.75714e+07	3.72557e+07	High	High	High	Not Found	Peak Found	Peak Found	Peak Found	Peak Found	Peak Found	Peak Found	Peak Found	Peak Found	High	High	High	Peak Found		Accession_458059
FALSE	High	IsMasterProtein	9383	7	Accession_102382	FALSE	0	16	4	19	3	3	311	32.9	6.24	205753518	340561300	3.07384e+08	267390112	218878	7.99831e+07	1.4262e+07	9137882	344754	2.0499e+07	1.9163e+07	415879	33780512		7.31953e+06	5476191	High	High	High	High	Peak Found	Peak Found	Peak Found	Peak Found	High	High	Peak Found	Peak Found	High	Not Found	Peak Found	Peak Found		Accession_102382
FALSE	High	IsMasterProtein	20602	3	Accession_454258	FALSE	0	24	10	127	2	4	516	56	5.71	69585026	238822304	201762436	177815944	3.85134e+06		2.31157e+06	1.87537e+07	20641832	14338280	27298086	53741724	22998502	1.40005e+08	30318967	22651386	High	High	High	High	Peak Found	High	Peak Found	Peak Found	Peak Found	Peak Found	High	High	Peak Found	High	High	High		Accession_454258
FALSE	High	IsMasterProtein	19294	1	Accession_289835	FALSE	0.001	5	4	10	4	4	1119	122.1	4.88	25249010	4.43803e+07	11750807	4.1674e+07				2.42147e+06	4693894	9.95946e+06	2.68835e+07	479542	934510	363200		1.32132e+06	High	High	High	High	Not Found	Peak Found	Peak Found	High	Peak Found	High	Peak Found	High	Peak Found	Peak Found	Peak Found	Peak Found		Accession_289835
FALSE	High	IsMasterProtein	18934	1	Accession_161303	FALSE	0.001	13	3	8	3	3	307	33.8	4.98	9704920				2.56885e+06	5.35468e+06		31285333	24317448	26966182	4.36797e+07	45351212	75800206	21156720	115761452	42659765	Peak Found	Not Found	Not Found	Not Found	Peak Found	Peak Found	Not Found	High	High	Peak Found	Peak Found	High	High	High	Peak Found	Peak Found		Accession_161303
FALSE	High	IsMasterProtein	21490	2	Accession_141108	FALSE	0	18	5	22	4	4	393	42.5	5.87	2.03955e+06				7.90951e+06	29170338	22465378		86385.4	6.52887e+07	2.41797e+07		1.24602e+07	1.96522e+06	1.38778e+08	1.0379e+08	Peak Found	High	Not Found	Not Found	Peak Found	Peak Found	Peak Found	High	Peak Found	High	High	High	High	High	High	High		Accession_141108
FALSE	High	IsMasterProtein	6011	1	Accession_239042	FALSE	0.003	13	1	4	1	1	60	7.1	10.84		42478.1	15854.4	323030	912000	17426766		1.12673e+06	2.24396e+06	937714	34933.7	3.64997e+06	2.92312e+06	9.61229e+06	6.70249e+06	4448326	Not Found	Peak Found	Peak Found	Peak Found	Peak Found	High	Not Found	Peak Found	Peak Found	Peak Found	Peak Found	High	High	High	Peak Found	Peak Found		Accession_239042
FALSE	High	IsMasterProtein	2523	1	Accession_264538	FALSE	0	12	2	21	2	2	231	26	5.43	1.93997e+07	28217418	24492389	20566817				6.28372e+06	2.91658e+06	1.30223e+07	21320274	1.89472e+06	1.39273e+07	3.20577e+06	3.4831e+06	3.54539e+06	High	High	High	High	Not Found	Not Found	Not Found	High	High	High	High	Peak Found	High	High	Peak Found	Peak Found		Accession_264538
FALSE	High	IsMasterProtein	14877	3	Accession_152646	FALSE	0.001	7	1	14	0	1	125	13.8	9.07					1.94449e+06	2.09681e+06		8838937	4826981	6.61912e+06	22017644	9019863	16859658	8.19616e+06	26608298	13253891	Not Found	Not Found	Not Found	Not Found	Peak Found	Peak Found	Not Found	High	High	High	High	High	High	High	High	High		Accession_152646
FALSE	High	IsMasterProtein	19189	1	Accession_114825	FALSE	0.001	2	1	10	1	1	682	76.4	8.98	18295272	26034926	30367550	16197126	162808	10159032	11729561			71035.5							High	High	High	High	Peak Found	High	High	Not Found	Not Found	Peak Found	Not Found	Not Found	Not Found	Not Found	Not Found	Not Found		Accession_114825
FALSE	High	IsMasterProtein	8189	6	Accession_218219	FALSE	0	41	3	23	2	2	87	10.4	9.99	10101695			1.68812e+07	5.41705e+06	10401699	10286717	6.33409e+07	54820185	45505188	6.50921e+07	115068044	157318676	42433552	158944948	111470956	Peak Found	Not Found	Not Found	Peak Found	Peak Found	Peak Found	Peak Found	High	Peak Found	Peak Found	High	Peak Found	High	Peak Found	High	High		Accession_218219
FALSE	High	IsMasterProtein	7612	4	Accession_26642	FALSE	0	11	6	39	2	3	626	69.4	6.89					14654041	576125	1.5408e+06	1.7471e+07	1.5786e+07	18365963	26372514	39268546	37172046	8.31893e+06	38948443	2.29832e+07	Not Found	Not Found	Not Found	Not Found	Peak Found	Peak Found	Peak Found	High	High	Peak Found	Peak Found	High	High	Peak Found	High	High		Accession_26642
FALSE	High	IsMasterProtein	4770	1	Accession_404951	FALSE	0	11	4	15	4	4	428	47.6	4.59		13796305		4.82019e+06	11471541	41352704	4.51801e+07	5.564e+07	6.5461e+07	8.7779e+07	61854338	5.54376e+07	4.98492e+07	1.1166e+07			Not Found	Peak Found	Not Found	Peak Found	Peak Found	Peak Found	Peak Found	High	High	High	High	High	High	Peak Found	Not Found	Not Found		Accession_404951
FALSE	High	IsMasterProtein	3610	1	Accession_91168	FALSE	0.001	22	3	8	3	3	184	20.8	8.6	2.22656e+07	3.88288e+07	2.5991e+07	22279087				6059456	2.61525e+06	4991913		1.43287e+06					High	High	High	High	Not Found	Peak Found	Not Found	High	Peak Found	Peak Found	Not Found	Peak Found	Not Found	Peak Found	Not Found	Peak Found		Accession_91168
FALSE	High	IsMasterProtein	19270	6	Accession_291963	FALSE	0	31	10	70	1	2	397	43.6	6.86			2.56558e+06		4.01401e+06	12568296	24819476				72840224	4.19829e+07	61995224	5.29058e+07	7528044	27786954	Not Found	Not Found	Peak Found	Not Found	High	Peak Found	Peak Found	Not Found	Not Found	Not Found	Peak Found	High	High	High	Peak Found	High		Accession_291963
FALSE	High	IsMasterProtein	10885	21	Accession_464392	FALSE	0.003	8	2	4	0	1	305	35.8	5.92	69278016	162221216	112041056	89761040	8866545			62337812	52081308	63947212	85616216	37651304	53918212		62298260	57515240	High	High	High	Peak Found	Peak Found	Not Found	Not Found	Peak Found	Peak Found	Peak Found	Peak Found	Peak Found	Peak Found	Not Found	Peak Found	Peak Found		Accession_464392
FALSE	High	IsMasterProtein	14364	9	Accession_470466	FALSE	0.001	14	4	8	2	4	454	48.8	6.67	1.59475e+07	2.68799e+07	2.80176e+07	1.82018e+07	94952.6	124738	117828	8.77086e+06	4.42199e+06	8.24495e+06	3.39606e+07	2.48527e+06	1.01631e+07	2.13686e+06	1.21706e+07	8.85683e+06	Peak Found	High	High	High	Peak Found	Peak Found	Peak Found	High	Peak Found	High	High	Peak Found	Peak Found	Peak Found	High	Peak Found		Accession_470466
FALSE	High	IsMasterProtein	2403	1	Accession_199734	FALSE	0.001	6	2	8	2	2	330	37.3	8.82	51498814	48474824	56161182	38416814	2.45119e+06	6.94211e+06	1.2079e+07			329497	2691955			700226		10337050	High	High	High	Peak Found	Peak Found	Peak Found	Peak Found	Not Found	Not Found	Peak Found	Peak Found	Not Found	Not Found	Peak Found	Not Found	Peak Found		Accession_199734
FALSE	High	IsMasterProtein	11798	1	Accession_416199	FALSE	0	29	8	133	2	2	395	43.7	5.85	4.36199e+07	3.42328e+07	30244086	27039400	45057456	4.56124e+06	35451200						4197690		6.76322e+06		High	High	High	Peak Found	Peak Found	Peak Found	Peak Found	Not Found	Not Found	Not Found	Not Found	Not Found	Peak Found	Not Found	Peak Found	Not Found		Accession_416199
FALSE	High	IsMasterProtein	9420	2	Accession_92667	FALSE	0.002	6	1	4	0	1	261	30.2	8.66	5.37256e+07	70715664	40949212	3.53915e+07		1877028	1.87087e+06	8050063		9542018			4.02496e+06				High	High	High	High	Not Found	Peak Found	Peak Found	Peak Found	Not Found	Peak Found	Not Found	Not Found	Peak Found	Not Found	Not Found	Not Found		Accession_92667
FALSE	High	IsMasterProtein	10863	1	Accession_116893	FALSE	0.001	3	1	8	1	1	408	43.7	5.62	11980298	1.24619e+07	14854225	1.62595e+07		70692.8	98318.1	7.70071e+06	4.82889e+06	12071680	39546936	2.69892e+06	25203865	3.34469e+06	15971416	18013802	High	High	High	High	Not Found	Peak Found	Peak Found	Peak Found	Peak Found	Peak Found	Peak Found	Peak Found	Peak Found	Peak Found	Peak Found	Peak Found		Accession_116893
FALSE	High	IsMasterProtein	1241	1	Accession_431355	FALSE	0.002	3	1	4	1	1	308	35.1	9.47	44795260	44782176	57105960	54352008		39335848	34409728				4.16251e+06			6.48781e+06			High	High	Peak Found	Peak Found	Not Found	High	High	Not Found	Not Found	Not Found	Peak Found	Not Found	Not Found	Peak Found	Not Found	Not Found		Accession_431355
FALSE	High	IsMasterProtein	19343	5	Accession_117083	FALSE	0	10	4	26	2	2	565	64.2	5.64	12629569	34082800	24624948	25231682	40842			1.80569e+07	6.02604e+06	16616174	18191832	9.5659e+06	5.50086e+06	2527351	6476059	8927818	Peak Found	Peak Found	Peak Found	High	Peak Found	Not Found	Not Found	High	High	Peak Found	High	Peak Found	Peak Found	High	Peak Found	High		Accession_117083
FALSE	High	IsMasterProtein	1565	1	Accession_474948	FALSE	0	11	3	15	3	3	240	25.9	5.4	3.59744e+07	6166120		5.56506e+06	6.76674e+06	51174150	31701189	2.22401e+08	162725230	188144414	355913356	252269274	1.68772e+08	261691590	424089096	315133600	Peak Found	Peak Found	Not Found	Peak Found	Peak Found	Peak Found	Peak Found	High	High	High	High	High	High	High	High	Peak Found		Accession_474948
FALSE	High	IsMasterProtein	10578	9	Accession_474916	FALSE	0.001	4	3	11	2	3	804	89.9	6.57		3.95496e+06				6.20702e+06		1.71988e+07	7.0995e+06	18911357	4.16268e+07	2.06769e+07	40989105	1.73747e+07	88719523	4.40945e+07	Not Found	Peak Found	Not Found	Not Found	Not Found	Peak Found	Not Found	High	High	High	High	High	High	High	High	High		Accession_474916
FALSE	High	IsMasterProtein	9621	1	Accession_118828	FALSE	0.002	8	2	4	2	2	360	41.6	6.14	30182084	33834060	49623608	20259706												2.67766e+06	High	Peak Found	High	High	Not Found	Not Found	Not Found	Not Found	Not Found	Not Found	Not Found	Not Found	Not Found	Not Found	Not Found	Peak Found		Accession_118828
FALSE	High	IsMasterProtein	9634	1	Accession_30979	FALSE	0.005	11	1	3	1	1	112	12.3	4.94	39127752	48728752	65612452	50417312	5196478	16434185	26621264		1.07491e+06	1.75954e+06	12411514					4573441	High	High	High	Peak Found	Peak Found	Peak Found	Peak Found	Not Found	Peak Found	Peak Found	Peak Found	Not Found	Not Found	Not Found	Not Found	Peak Found		Accession_30979
FALSE	High	IsMasterProtein	394	7	Accession_437838	FALSE	0	57	4	153	0	1	87	9.8	5.91	3.93283e+06	22492328			1.3455e+06			75928976	49413176	5.77629e+07	58390120	109154744	147256096	8.00061e+07	119571240	65299748	Peak Found	High	Peak Found	Peak Found	Peak Found	Not Found	Not Found	High	Peak Found	High	High	High	High	High	High	High		Accession_437838
FALSE	High	IsMasterProtein	3849	6	Accession_75531	FALSE	0	8	6	21	5	5	739	85.4	8	135327641	1.6525e+08	1.38026e+08	1.14916e+08	3.32932e+07	1.26671e+08	6.7502e+07	777967	7.32683e+06	9.53635e+06	18725537	345892	94112.8	117025	3.28175e+07	1.28437e+07	High	High	High	High	Peak Found	Peak Found	Peak Found	Peak Found	Peak Found	Peak Found	Peak Found	Peak Found	Peak Found	Peak Found	Peak Found	Peak Found		Accession_75531
FALSE	High	IsMasterProtein	15124	1	Accession_377207	FALSE	0	33	15	510	6	6	535	62.2	4.98	370278447	1.93274e+08	2.77061e+08	2.30615e+08	3.62774e+08	2.73172e+08	5.66883e+08	5.76433e+09	5.75802e+09	6.31493e+09	1.25769e+10	9.33892e+09	1.18782e+10	7.03711e+09	1.35236e+10	1.26549e+10	Peak Found	Peak Found	Peak Found	Peak Found	High	High	High	High	High	High	High	High	High	High	High	High		Accession_377207
FALSE	High	IsMasterProtein	9246	1	Accession_388335	FALSE	0.001	19	3	9	3	3	187	21	6.39			1.04153e+06		1.23314e+06	1.63522e+06		4.71985e+07	2.3852e+07	27954624	5.55142e+07		426691		9.64421e+06	695827	Peak Found	Peak Found	Peak Found	Not Found	Peak Found	Peak Found	Not Found	High	High	High	High	Not Found	High	Peak Found	Peak Found	Peak Found		Accession_388335
FALSE	High	IsMasterProtein	16430	1	Accession_39970	FALSE	0.004	7	1	3	1	1	166	17	9.85					9210453		1.50632e+06	60814096	36269896		48766656			25882900	68099888	49566440	Not Found	Not Found	Not Found	Not Found	Peak Found	Not Found	Peak Found	Peak Found	High	Not Found	Peak Found	Not Found	Not Found	High	Peak Found	High		Accession_39970
FALSE	High	IsMasterProtein	15364	1	Accession_218206	FALSE	0	30	3	21	3	3	115	13.1	11.59	1.00644e+07		23962575	13397581	8.38395e+07	99137739	4.84936e+07	1.63627e+08	7.07759e+07	185401932	181718006	2.96854e+08	7.25344e+08	2.72749e+08	292866950	1.64543e+08	Peak Found	Not Found	Peak Found	Peak Found	High	Peak Found	Peak Found	High	High	High	High	High	High	High	High	High		Accession_218206
FALSE	High	IsMasterProtein	8342	1	Accession_45326	FALSE	0	41	23	213	23	23	600	69.1	5.47	1.17664e+10	2.30615e+10	1.56933e+10	1.26564e+10	3.09933e+08	6.77277e+08	9.80919e+08	3.39241e+08	4.28958e+08	7.8852e+08	617086791	6.60205e+08	2.2277e+08	4.26157e+07	1.98354e+08	1.66745e+08	High	High	High	High	High	High	High	High	Peak Found	Peak Found	High	Peak Found	Peak Found	Peak Found	Peak Found	Peak Found		Accession_45326
FALSE	High	IsMasterProtein	8292	1	Accession_475420	FALSE	0.003	4	2	4	2	2	449	49.9	4.86	4.86613e+07	77365880	121427544	100326164	674522	505211		4.7036e+06	3.31801e+06	3666159	26090032	6.23502e+06	9664804	29335863	32903770	14830467	Peak Found	High	High	High	Peak Found	Peak Found	Not Found	Peak Found	Peak Found	Peak Found	Peak Found	Peak Found	Peak Found	Peak Found	Peak Found	Peak Found		Accession_475420
FALSE	High	IsMasterProtein	16013	1	Accession_105132	FALSE	0.004	10	1	3	1	1	104	11.7	5.6	24962956	30917302	32166112	24795296	364433	21205490				10131098	7459172						High	High	Peak Found	Peak Found	Peak Found	Peak Found	Not Found	Not Found	Not Found	Peak Found	High	Not Found	Not Found	Not Found	Not Found	Not Found		Accession_105132
FALSE	High	IsMasterProtein	7068	1	Accession_301291	FALSE	0.002	6	3	5	3	3	538	57.8	5.99	153547008	160134064	228988624	186561392	113722544	404559296	423356704	8563620	6069431	13376419	25660948	5.47005e+06	14001578		2.48888e+06		Peak Found	Peak Found	Peak Found	Peak Found	Peak Found	Peak Found	Peak Found	Peak Found	Peak Found	Peak Found	Peak Found	High	High	High	Peak Found	Peak Found		Accession_301291
FALSE	High	IsMasterProtein	9042	1	Accession_373685	FALSE	0.006	3	1	3	1	1	285	30.4	8.32	3.51811e+06		2.28869e+06		12682420	38725408	67462748	32395382	23589098	32409424	64613200	46288384	87444928	40933928	71136208	55076972	Peak Found	Not Found	Peak Found	Not Found	Peak Found	Peak Found	Peak Found	Peak Found	Peak Found	Peak Found	Peak Found	Peak Found	High	High	High	Peak Found		Accession_373685
FALSE	High	IsMasterProtein	8219	1	Accession_14941	FALSE	0.002	16	2	7	2	2	141	15.1	9.74	160874560	7.52864e+07	2.02048e+08	1.1982e+08	6.45623e+06		373138	14635445	13532980	1.02569e+07	55564464	886177	1.46492e+06	808406	13018844	6.92563e+06	High	High	High	High	High	Not Found	Peak Found	Peak Found	Peak Found	Peak Found	Peak Found	Peak Found	Peak Found	Peak Found	Peak Found	Peak Found		Accession_14941
FALSE	High	IsMasterProtein	21318	1	Accession_289680	FALSE	0.001	4	2	10	2	2	625	67	6.02		1.3326e+06	391622			1.00371e+07	1.11123e+07	2.43018e+07	1.3823e+07	2.43948e+07	1.77009e+07	3.7933e+06	1.05044e+07	1.63227e+06	14068707	6151398	Not Found	Peak Found	Peak Found	Not Found	Not Found	High	High	High	High	High	High	Peak Found	High	Peak Found	High	High		Accession_289680
FALSE	High	IsMasterProtein	21160	1	Accession_1784	FALSE	0.003	7	2	4	2	2	273	30.8	6.32	37923536	49870916	65100116	40708936	1.62074e+06	21986826	6030772				1.97128e+06				760822	1129288	High	High	High	High	Peak Found	Peak Found	Peak Found	Not Found	Not Found	Not Found	Peak Found	Peak Found	Peak Found	Peak Found	Peak Found	Peak Found		Accession_1784
FALSE	High	IsMasterProtein	20267	7	Accession_77285	FALSE	0.001	13	5	12	2	2	454	51.4	6.11	8.82812e+08	1.99616e+09	1.2602e+09	1144032635	2.69268e+06	68842467	2.68286e+06	92320290	3.43085e+07	1.12133e+08	151444850	4.46943e+07	187979281	79147750	129983076	1.12855e+08	Peak Found	Peak Found	High	Peak Found	High	High	Peak Found	Peak Found	High	Peak Found	High	High	Peak Found	Peak Found	Peak Found	Peak Found		Accession_77285
FALSE	High	IsMasterProtein	5132	1	Accession_184841	FALSE	0	37	4	27	4	4	151	16.5	5.38	1.1652e+07	3.1599e+06	6.98394e+06	3.18833e+06	1.97529e+07	4.69962e+07	101129414	2.37914e+08	1.91223e+08	2.27814e+08	1.6513e+08	2.36227e+08	4.27919e+08	6.20201e+07	1.65254e+08	1.59059e+08	Peak Found	Peak Found	Peak Found	Peak Found	Peak Found	Peak Found	Peak Found	High	High	High	High	High	High	High	High	High		Accession_184841
FALSE	High	IsMasterProtein	18960	1	Accession_71421	FALSE	0.006	4	1	3	1	1	298	31.9	4.44	5.01619e+06	7.73424e+06		4949244								114739816	163212128	133619542	172582144	109853256	Peak Found	Peak Found	Not Found	Peak Found	Not Found	Not Found	Not Found	Not Found	Not Found	Not Found	Not Found	High	Peak Found	High	High	Peak Found		Accession_71421
FALSE	High	IsMasterProtein	10140	2	Accession_132481	FALSE	0.001	11	3	7	1	3	214	23.7	4.73						1.84533e+07	1.12878e+06	3.43131e+06	6281949	41490348	1.88765e+07	9826898	37819303		30181788	6.11025e+06	Not Found	Not Found	Not Found	Not Found	Not Found	High	Peak Found	High	Peak Found	Peak Found	High	Peak Found	High	Not Found	High	Peak Found		Accession_132481
FALSE	High	IsMasterProtein	13219	1	Accession_386899	FALSE	0.003	5	2	4	2	2	521	59.5	5.67	17129098	3.5167e+07	40921564	30043812	5427837	2.05648e+07	21349188				4.96552e+06		470625		1.51147e+06		High	High	Peak Found	High	Peak Found	High	Peak Found	Not Found	Not Found	Not Found	Peak Found	Not Found	Peak Found	Not Found	Peak Found	Not Found		Accession_386899
FALSE	High	IsMasterProtein	14074	1	Accession_51009	FALSE	0	12	5	19	4	4	554	60.8	6.25	47521994	135460501	115715624	9.5908e+07	1.6026e+07	2.72378e+06	2.09541e+07	1.28502e+06	3.56207e+06	2.23911e+07	6006846	1.46021e+07				348940	High	High	High	High	Peak Found	Peak Found	Peak Found	Peak Found	Peak Found	Peak Found	Peak Found	Peak Found	Not Found	Not Found	Not Found	Peak Found		Accession_51009
FALSE	High	IsMasterProtein	15456	7	Accession_321262	FALSE	0	21	2	23	1	1	87	10.4	9.99	8.33586e+06	40314216	25215982	25539380				8097380	6.06323e+06	6.43638e+06	14494345		16193263	1.00865e+06	9996561		Peak Found	High	High	High	Not Found	Not Found	Not Found	High	Peak Found	High	Peak Found	Not Found	Peak Found	Peak Found	High	Not Found		Accession_321262
FALSE	High	IsMasterProtein	7086	8	Accession_110908	FALSE	0	20	6	27	0	3	338	36.2	5.5					264743		991350		3.13687e+06	3.82899e+06	1.73963e+07	8060741	15993058	6788240	21869800	9858977	Not Found	Not Found	Not Found	Not Found	Peak Found	Not Found	Peak Found	Not Found	Peak Found	High	Peak Found	Peak Found	High	Peak Found	High	Peak Found		Accession_110908
FALSE	High	IsMasterProtein	15139	2	Accession_239582	FALSE	0	26	6	45	3	3	141	15.9	7.72	68008026	87807568	143301140	122380348	1.89911e+06			16656367	214928	5135540	8.95889e+06	34514613	48501258	2.74241e+07	230599344	123176328	High	High	High	High	High	Not Found	Not Found	High	Peak Found	Peak Found	Peak Found	Peak Found	Peak Found	Peak Found	High	High		Accession_239582
FALSE	High	IsMasterProtein	8020	1	Accession_367768	FALSE	0.002	2	1	4	1	1	444	48.3	8.32	31369276	52236596	40550140	44046860		1.66184e+06		1.54282e+06		1.85064e+06			1.05354e+06				High	High	High	High	Not Found	Peak Found	Not Found	Peak Found	Not Found	Peak Found	Not Found	Not Found	Peak Found	Not Found	Not Found	Not Found		Accession_367768
FALSE	High	IsMasterProtein	19905	7	Accession_317923	FALSE	0	22	27	328	5	6	1152	128.5	8.29	4.7173e+07	68880398	8.7319e+07	6.71566e+07	5.21727e+06			5.18736e+06	3.14605e+06	2.00205e+06	3.22399e+07	1.29876e+07	7750937	7.2799e+07	1.45869e+07	9.57647e+06	High	High	High	High	Peak Found	Peak Found	Peak Found	High	High	High	High	Peak Found	High	Peak Found	High	Peak Found		Accession_317923
FALSE	High	IsMasterProtein	1011	48	Accession_211535	FALSE	0.003	9	2	4	0	2	278	32.2	6.4	17240230	33403842	16948290	19129052	44590.5			74488022	56198421	73291231	98739784	90650928	162001764	9.02684e+06	170820820	103086846	Peak Found	Peak Found	Peak Found	Peak Found	Peak Found	Not Found	Not Found	Peak Found	Peak Found	Peak Found	High	Peak Found	High	Peak Found	High	Peak Found		Accession_211535
FALSE	High	IsMasterProtein	1502	1	Accession_332411	FALSE	0.003	3	1	3	1	1	399	43.9	5.29	23589170	40560036	42762760	17783502	2.0468e+06		3.30652e+06	5680874									High	Peak Found	High	High	Peak Found	Not Found	Peak Found	Peak Found	Not Found	Not Found	Not Found	Not Found	Not Found	Not Found	Not Found	Not Found		Accession_332411
FALSE	High	IsMasterProtein	4966	1	Accession_66448	FALSE	0	19	7	128	7	7	433	48.9	4.54	1.2192e+08	5.52475e+07	9.50763e+07	9.91332e+07	5.97738e+07	2.03571e+06	1.03483e+08	2185660991	2.18848e+09	2.15448e+09	4.89149e+09	2.55429e+09	3.25544e+09	1810682409	4.61289e+09	3.54102e+09	High	High	Peak Found	Peak Found	Peak Found	Peak Found	Peak Found	High	High	High	High	High	High	High	High	High		Accession_66448
FALSE	High	IsMasterProtein	13546	35	Accession_143496	FALSE	0	32	6	60	0	2	196	22.2	5.63	25527940	54278364	24477190	2.92148e+07				17814700		23385576	101945718	11291355	15664917	41886008	82416965	5.40536e+06	Peak Found	Peak Found	Peak Found	Peak Found	Not Found	Not Found	Peak Found	Peak Found	Peak Found	Peak Found	High	High	High	High	High	High		Accession_143496
FALSE	High	IsMasterProtein	1684	1	Accession_478035	FALSE	0.002	6	2	6	2	2	346	38.2	6.54					2.45904e+06	14820647	14620966	12083246	8487474	12085933	11437340	10447365	2.20579e+07	8.66691e+06	29316082	24188524	Not Found	Not Found	Not Found	Not Found	Peak Found	Peak Found	Peak Found	High	High	Peak Found	Peak Found	High	High	High	Peak Found	High		Accession_478035
FALSE	High	IsMasterProtein	4144	5	Accession_8478	FALSE	0.001	9	2	10	1	2	281	31.9	8.62	1.13595e+07	38944016	51165430	42208144				3.39296e+06	12012736	46733426	2.63707e+06	6726943	2.70914e+07	5.54901e+06	2023473	24051226	Peak Found	Peak Found	High	High	Peak Found	Not Found	Not Found	High	High	High	High	High	High	Peak Found	Peak Found	Peak Found		Accession_8478
FALSE	High	IsMasterProtein	3755	13	Accession_91395	FALSE	0.001	15	3	11	1	2	218	24.1	5.73	25440550	52966058	42873182	33951523		606894	477687	3.31413e+07	1.4972e+07	1.90896e+07	4.73756e+07	8.73627e+06	22415862	2.55323e+06	3.53976e+06	1.33258e+07	High	Peak Found	Peak Found	High	Not Found	Peak Found	Peak Found	High	Peak Found	High	High	Peak Found	High	Peak Found	Peak Found	High		Accession_91395
FALSE	High	IsMasterProtein	5951	4	Accession_6792	FALSE	0.004	7	3	3	0	3	492	55.5	5.69				199935	2.31947e+06	15762022	17705892	3.03848e+06	110175	4.98877e+07	33600000	27900242	2565836	23003388	9387023	7.21643e+06	Not Found	Not Found	Not Found	Peak Found	Peak Found	Peak Found	Peak Found	Peak Found	Peak Found	Peak Found	Peak Found	High	Peak Found	High	Peak Found	High		Accession_6792
FALSE	High	IsMasterProtein	3265	4	Accession_412531	FALSE	0.001	21	5	11	3	5	321	35.8	7.18	5.76713e+07	288344215	3.73283e+07	45230780	799832			9.38432e+07	80571297	47635442	43512290	31751832	16207156	10885429		10305113	Peak Found	High	High	High	Peak Found	Not Found	Not Found	High	High	High	Peak Found	Peak Found	Peak Found	High	High	Peak Found		Accession_412531
FALSE	High	IsMasterProtein	2524	1	Accession_234276	FALSE	0	9	3	22	3	3	446	49.4	5.08	8.99739e+07	2.97153e+08	50321659	8.97425e+07	626510	2.15835e+06		5.45901e+07	3.3858e+07	4.51274e+07	330545750	6.51875e+07	1.63019e+08	5.59896e+07	2.28043e+08	170380720	Peak Found	Peak Found	Peak Found	Peak Found	Peak Found	Peak Found	Not Found	High	High	High	High	High	High	High	High	High		Accession_234276
FALSE	High	IsMasterProtein	2096	2	Accession_474939	FALSE	0	40	13	288	9	9	427	45.9	4.79	3.55262e+07	1.40453e+08	5.10226e+07	6.74815e+07	6.94621e+07	3.19246e+08	2.263e+08	1.79144e+09	1.17857e+09	1.92123e+09	3.69802e+09	2.0474e+09	4.19559e+09	2.34813e+09	4.21281e+09	2.38498e+09	Peak Found	Peak Found	Peak Found	Peak Found	High	High	High	High	High	High	High	High	High	High	High	High		Accession_474939
FALSE	High	IsMasterProtein	1990	1	Accession_419247	FALSE	0	20	5	23	2	3	198	22.5	5.8	80068390			39726569	1.85554e+07	20276462	12752827	1.00153e+08	27116674	299238972	1.31025e+08	139496524	370190883	40204496	321453026	188867217	Peak Found	Not Found	Not Found	Peak Found	Peak Found	Peak Found	Peak Found	High	High	High	Peak Found	High	High	Peak Found	High	High		Accession_419247
FALSE	High	IsMasterProtein	9899	1	Accession_291553	FALSE	0.003	3	2	5	2	2	625	71.3	5.33	284228	369473	1.69525e+06	2.53669e+06	1.8824e+07	19783302	24228252	10872067	1.27886e+07		2.98014e+07	1.19303e+07	1.01985e+07	1.16213e+07	3.51737e+06	2.9785e+06	Peak Found	Peak Found	Peak Found	Peak Found	Peak Found	Peak Found	Peak Found	Peak Found	High	Not Found	High	High	High	Peak Found	Peak Found	Peak Found		Accession_291553
FALSE	High	IsMasterProtein	15391	4	Accession_286291	FALSE	0.001	10	3	7	2	2	375	40.6	5.35	19247880	31468882	33983456	17180989				496540	231611	438778	9852838	217149	852913				Peak Found	High	High	High	Not Found	Not Found	Not Found	Peak Found	Peak Found	Peak Found	Peak Found	Peak Found	Peak Found	Not Found	Not Found	Not Found		Accession_286291
FALSE	High	IsMasterProtein	10640	2	Accession_58965	FALSE	0.001	9	3	6	2	3	388	43.8	5.25	2.26016e+07	3.70284e+07	3.78794e+07	25626376	13152818	53508268	45250244	19096704	25611800	6.41951e+06	45103715						Peak Found	Peak Found	Peak Found	Peak Found	High	High	High	High	Peak Found	Peak Found	High	Not Found	Not Found	Not Found	Not Found	Not Found		Accession_58965
FALSE	High	IsMasterProtein	15136	1	Accession_129274	FALSE	0	26	11	91	11	11	499	53.5	5.36	5.59991e+06	1.40824e+07	34998268	13468384	1.02344e+08	100052424	1.22658e+08	1.11396e+09	2.39638e+08	1.82887e+08	1125989919	1.95283e+08	5.11663e+08	3.48365e+08	969419673	1.30594e+09	Peak Found	Peak Found	Peak Found	Peak Found	High	High	High	High	High	High	High	High	High	High	High	High		Accession_129274
FALSE	High	IsMasterProtein	3253	17	Accession_6889	FALSE	0	16	4	36	1	1	330	35	5.34	27205010	54994006	20651700	3.26926e+07				46817604	35040280	40081052	52846484				55711849	43975180	High	High	Peak Found	High	Not Found	Not Found	Not Found	High	High	High	High	Not Found	Not Found	Not Found	Peak Found	Peak Found		Accession_6889
FALSE	High	IsMasterProtein	2210	2	Accession_35891	FALSE	0.002	3	1	6	0	1	394	41.9	5.54	8532985	26062758	7595241	18303450				7965765	3818701	13647291		3.86015e+06	17753546	1.57104e+06	4.70042e+06	2.30713e+06	High	High	High	High	Peak Found	Not Found	Not Found	Peak Found	Peak Found	High	Peak Found	High	Peak Found	Peak Found	Peak Found	Peak Found		Accession_35891
FALSE	High	IsMasterProtein	8039	3	Accession_48967	FALSE	0	36	20	296	2	2	541	57.7	5.07	41735451	158118844	53067489	63950524	1.60403e+06			159330208	84987302	123284888	154832668	115330920	231402688		118285684	67081244	High	Peak Found	Peak Found	Peak Found	Peak Found	Not Found	Not Found	High	High	High	High	High	High	High	High	High		Accession_48967
FALSE	High	IsMasterProtein	4339	9	Accession_439177	FALSE	0.002	1	1	7	0	1	715	80.2	5.27	715654	405077		795083		1.10394e+06	2.71067e+06	12432611	7841221	11237625	51197016	14883199	39276688	18832706	39756636	17336558	Peak Found	Peak Found	Not Found	Peak Found	Not Found	Peak Found	Peak Found	Peak Found	High	Peak Found	High	Peak Found	High	High	High	High		Accession_439177
FALSE	High	IsMasterProtein	2896	41	Accession_82455	FALSE	0	33	4	34	0	1	130	14.5	10.87								10497370	5818049	12128398		16585061	31269704	19484256	12361137	11249615	Not Found	Not Found	Not Found	Not Found	Not Found	Not Found	Not Found	Peak Found	Peak Found	Peak Found	Not Found	Peak Found	High	High	High	High		Accession_82455
FALSE	High	IsMasterProtein	886	1	Accession_86603	FALSE	0	19	8	38	8	8	499	57.7	5.21	154854090	2.40648e+08	2.86665e+08	2.1135e+08	3.51823e+07	398444408	458354230	2.97936e+07	1.65568e+07	2.17365e+07	7.74167e+07	491659	38768224		3.43956e+06	3.95664e+06	High	High	High	High	High	High	High	Peak Found	Peak Found	Peak Found	High	Peak Found	Peak Found	Not Found	Peak Found	Peak Found		Accession_86603
FALSE	High	IsMasterProtein	5024	4	Accession_30630	FALSE	0	36	7	32	2	6	313	33.4	5.9	6.90073e+07	1.22404e+08	1.10599e+08	1.01639e+08	7.92613e+06			7.44058e+07	3.99508e+07	4.90591e+07	135962587	4.78453e+06	2.63839e+08	2.77744e+06	1.05005e+08	59359173	Peak Found	High	High	High	Peak Found	Not Found	Not Found	High	High	High	High	High	High	Peak Found	High	High		Accession_30630
FALSE	High	IsMasterProtein	5391	2	Accession_409378	FALSE	0	24	6	25	5	6	286	31.5	10.04	2.49671e+07	171572654	4.9203e+06	3.10323e+06	3.72245e+07	4.17578e+07	6.55867e+07	4.20453e+08	3.34606e+08	5.25551e+08	457012050	9.23788e+08	1.06932e+09	801083714	7.26111e+08	4.60732e+08	Peak Found	Peak Found	Peak Found	Peak Found	Peak Found	Peak Found	Peak Found	High	High	High	High	High	High	High	High	High		Accession_409378
FALSE	High	IsMasterProtein	15222	3	Accession_51528	FALSE	0.001	8	3	10	1	3	423	46.1	9.92	1.30198e+06	1.42799e+06	10615009	3.23294e+06	2673894	74343504	64550068	8.93846e+07	48961703	5.90882e+07	213943615	1.00287e+08	1.93801e+08	57109838	196606504	139905867	Peak Found	Peak Found	Peak Found	Peak Found	Peak Found	Peak Found	Peak Found	High	High	High	High	High	High	High	High	Peak Found		Accession_51528
FALSE	High	IsMasterProtein	15831	1	Accession_86010	FALSE	0.001	11	5	13	5	5	556	59.3	6.25	6.83756e+07	73329067	4.93847e+07	4.58529e+07		1.97262e+06	4.81381e+06	59587.8	42410.6	1.98954e+06	3.57186e+06	4.89922e+06	4.26053e+06	9.31474e+06	891783	8.22294e+06	High	High	High	High	Peak Found	Peak Found	Peak Found	Peak Found	Peak Found	Peak Found	Peak Found	Peak Found	Peak Found	Peak Found	Peak Found	Peak Found		Accession_86010
FALSE	High	IsMasterProtein	18619	3	Accession_311699	FALSE	0.004	15	2	3	0	2	149	16.5	6.77	52109688	82042800	88247714	82539908	2857223	7.81971e+06	42462100			20101140		1.46615e+06		1.422e+06		7242896	High	High	Peak Found	High	Peak Found	Peak Found	Peak Found	Not Found	Not Found	Peak Found	Not Found	Peak Found	Not Found	Peak Found	Not Found	Peak Found		Accession_311699
FALSE	High	IsMasterProtein	5497	11	Accession_277670	FALSE	0	31	5	36	1	4	184	21.4	8.25	61756074	146872564	5.50817e+07	6.21137e+07	1.37225e+06	12273867	1.58242e+07	5.46812e+06	142980				1.95749e+06	5.33792e+06	8.9964e+06	5.48407e+06	Peak Found	High	High	Peak Found	Peak Found	Peak Found	Peak Found	High	Peak Found	Not Found	Not Found	Not Found	Peak Found	Peak Found	Peak Found	Peak Found		Accession_277670
FALSE	High	IsMasterProtein	7387	1	Accession_475968	FALSE	0	5	1	17	1	1	344	37	5.31	1.99387e+07	52297042	37382540	3.78772e+07	2.18977e+06	5.33413e+06	6.54325e+06	9.8076e+06	6.78052e+06	1.19463e+07	30103921						High	High	High	High	High	High	High	High	High	High	High	Not Found	Not Found	Not Found	Not Found	Not Found		Accession_475968
FALSE	High	IsMasterProtein	21888	4	Accession_8140	FALSE	0	31	9	44	1	3	343	36.6	6.29	2.11409e+07		11083371		6448872	17837308	12853356	120805816	5.5281e+07	62368437	87990657	109970172	206451548	56333148	1.04046e+08	6.52934e+07	Peak Found	Not Found	Peak Found	Not Found	Peak Found	Peak Found	Peak Found	Peak Found	High	Peak Found	High	High	High	High	High	High		Accession_8140
FALSE	High	IsMasterProtein	3978	2	Accession_324700	FALSE	0	33	7	17	6	7	320	34.3	4.55			13365960		25576898			2.57846e+07	3.3986e+07	4.34409e+06	284803660	3.40585e+07	3.18716e+07	8.7931e+06	3.46153e+08	1.87767e+08	Peak Found	Peak Found	Peak Found	Peak Found	High	Peak Found	Peak Found	Peak Found	Peak Found	Peak Found	High	Peak Found	Peak Found	Peak Found	High	High		Accession_324700
FALSE	High	IsMasterProtein	11225	4	Accession_114553	FALSE	0	34	3	14	2	3	118	13.5	5.17	16631977	4.35802e+07	3.54675e+07	3.63494e+07				28256561	21395914	2.15127e+07	25125455	26267506	1.39633e+07	26695.2	3.58762e+07	6.09213e+07	Peak Found	High	High	High	Not Found	Not Found	Not Found	Peak Found	High	High	Peak Found	High	High	High	High	High		Accession_114553
FALSE	High	IsMasterProtein	18540	1	Accession_232357	FALSE	0.001	5	1	8	1	1	372	42.3	6.15								508386	692711	5.9536e+06	1.71052e+07	8.16128e+06	20138913	3.3857e+06	62324488	2.83242e+07	Not Found	Not Found	Not Found	Not Found	Not Found	Not Found	Not Found	Peak Found	Peak Found	High	High	Peak Found	High	High	High	High		Accession_232357
FALSE	High	IsMasterProtein	22294	1	Accession_423786	FALSE	0.003	15	3	4	2	3	198	22.1	5.96	69980644	307865408		87135720	163488808	60032636	4.16091e+07	1237792984	731010798	969352876	916820188	1115516176	1607779896	97911416	563242600	463657302	Peak Found	Peak Found	Not Found	Peak Found	Peak Found	Peak Found	Peak Found	High	Peak Found	Peak Found	High	Peak Found	Peak Found	High	Peak Found	High		Accession_423786
FALSE	High	IsMasterProtein	7347	1	Accession_51020	FALSE	0	40	8	35	7	8	197	22.4	5.22	1113835059	1186344436	1.24516e+09	9.60352e+08	5.4973e+06	2.64496e+08	2.48947e+08	4.32091e+07		3.70065e+07	5.70706e+07	680708	4.85902e+07	2.07226e+07	1.08637e+08	1.3563e+08	High	High	High	High	Peak Found	Peak Found	High	Peak Found	Not Found	Peak Found	Peak Found	Peak Found	Peak Found	Peak Found	Peak Found	Peak Found		Accession_51020
FALSE	High	IsMasterProtein	5458	1	Accession_187020	FALSE	0.003	7	2	3	2	2	479	53.5	4.91								1091482	402637	1.27529e+06	16970568	5.7432e+06	9.33866e+06	4.71192e+06	1.86656e+07	9334543	Not Found	Not Found	Not Found	Not Found	Not Found	Not Found	Not Found	Peak Found	Peak Found	Peak Found	High	Peak Found	High	High	Peak Found	Peak Found		Accession_187020
FALSE	High	IsMasterProtein	11671	1	Accession_457528	FALSE	0.002	10	2	4	2	2	201	23.2	5.94	2670596	5353061		1.49173e+07	25325064	161446376	138728181	19210202	13706128	13798963	25275576				6.26667e+06		Peak Found	Peak Found	Not Found	Peak Found	Peak Found	High	High	High	Peak Found	Peak Found	Peak Found	Not Found	Not Found	Not Found	Peak Found	Not Found		Accession_457528
FALSE	High	IsMasterProtein	7591	1	Accession_207845	FALSE	0.002	7	2	6	2	2	389	43.7	6.86	7.07629e+06	20113532	1.93032e+07	23610692					408880	124336	787397	1.27237e+06	4.04493e+06	2939575	1877445	457878	Peak Found	Peak Found	High	High	Not Found	Not Found	Not Found	Not Found	Peak Found	Peak Found	Peak Found	Peak Found	High	High	Peak Found	Peak Found		Accession_207845
FALSE	High	IsMasterProtein	12947	2	Accession_410493	FALSE	0.001	18	4	8	3	4	366	41.2	5.38	448449903	1.0299e+09	528992817	4.66826e+08	9657250	32444466		106485599	4.80612e+07	102465372	3.82649e+08	36719152	34275224	29409638	1.07729e+08	1.02504e+08	Peak Found	Peak Found	Peak Found	Peak Found	Peak Found	Peak Found	Not Found	High	High	High	High	Peak Found	Peak Found	High	Peak Found	High		Accession_410493
FALSE	High	IsMasterProtein	6234	1	Accession_357118	FALSE	0.001	14	3	7	3	3	301	30.9	6	5416420		6948999		5530478		1.54737e+07	33325659	40169674	18229998	103997048	82998455	134933386	1.88518e+07	219785146	34780480	Peak Found	Not Found	Peak Found	Not Found	Peak Found	Not Found	Peak Found	High	High	Peak Found	High	Peak Found	Peak Found	High	High	Peak Found		Accession_357118
FALSE	High	IsMasterProtein	3059	5	Accession_45727	FALSE	0	56	4	16	1	3	90	9.8	9.92		55474771			27535760	72145554	6.95048e+07	142664020	8.1962e+07	8.59556e+07	107812916	1.79308e+07	113440490	9.49534e+07	38035708	2.84908e+07	Peak Found	High	Not Found	Peak Found	Peak Found	Peak Found	Peak Found	High	High	High	High	High	High	High	Peak Found	Peak Found		Accession_45727
FALSE	High	IsMasterProtein	19297	1	Accession_400421	FALSE	0	10	4	16	4	4	405	45.6	8.51	449499	8.61488e+06	7826682	9427962	2.48333e+06	4.64526e+07	60427062	8.45835e+07	30708368	108487175	158816605	131884987	168896848	111932985	343064438	240908554	Peak Found	Peak Found	Peak Found	Peak Found	Peak Found	Peak Found	Peak Found	Peak Found	Peak Found	High	High	High	High	High	High	High		Accession_400421
FALSE	High	IsMasterProtein	2767	3	Accession_189116	FALSE	0	28	8	63	6	6	367	40.3	5.15	2.99957e+08	3.04365e+08	268254804	289269707	2.72162e+06	1.32496e+07		2.35038e+08	2.08856e+08	2.74003e+08	449402761	8.36784e+07	2.57037e+08	5.63991e+07	279851731	1.57851e+08	High	High	High	High	Peak Found	Peak Found	Not Found	High	High	High	High	High	High	High	High	High		Accession_189116
FALSE	High	IsMasterProtein	5554	1	Accession_130280	FALSE	0	21	9	51	1	3	511	57.5	5.06	1.39818e+07	2.21945e+07	1.56274e+07	1.72161e+07		142612		28665223	25787296	2.29502e+07	40348642	9615894	1.87021e+07	12505462	11552472	1.60469e+06	Peak Found	High	Peak Found	Peak Found	Peak Found	Peak Found	Peak Found	Peak Found	High	Peak Found	High	High	High	Peak Found	Peak Found	Peak Found		Accession_130280
FALSE	High	IsMasterProtein	2584	4	Accession_243311	FALSE	0	21	5	23	2	4	311	33.1	4.94	196773660	372820667	306418664	280530832	1.07523e+07	4.73029e+06		74836572	6.80275e+07	57360116	2.01912e+08	66057263	115138430	869789	133400194	1.33596e+08	High	High	Peak Found	High	Peak Found	Peak Found	Not Found	High	High	High	High	High	High	High	High	High		Accession_243311
FALSE	High	IsMasterProtein	1046	15	Accession_37215	FALSE	0	19	9	31	2	6	571	64.7	5.68	1.32358e+08	156418564	80871936	2.31891e+08	4.99305e+07	170294360	44503714	5.04875e+07	4.27959e+07	2.8674e+07	23778401		1.46453e+06	1440407	3.44454e+06	10882139	Peak Found	High	High	High	Peak Found	Peak Found	Peak Found	High	High	Peak Found	High	Not Found	Peak Found	Peak Found	Peak Found	Peak Found		Accession_37215
FALSE	High	IsMasterProtein	6997	26	Accession_340030	FALSE	0	13	4	20	0	2	310	35.1	6.42	191540496	210071680	216039232	197526032	23073804	164466064	87326520	88250536	41015948	84034096	122157096				83688296	60537352	Peak Found	High	High	Peak Found	High	Peak Found	High	High	High	High	Peak Found	Not Found	Not Found	Not Found	Peak Found	Peak Found		Accession_340030
FALSE	High	IsMasterProtein	21405	2	Accession_221909	FALSE	0	28	6	30	4	4	279	30.5	4.69	4.05362e+06	6.87423e+06	5147752		20091458	56233628	34900820	9.04124e+07	5.68792e+07	9.03642e+07	1.13866e+08	7.61629e+07	120243672	280857713	149234596	1.13526e+08	Peak Found	Peak Found	Peak Found	Peak Found	Peak Found	Peak Found	Peak Found	High	High	High	High	High	High	High	High	High		Accession_221909
FALSE	High	IsMasterProtein	9742	70	Accession_219277	FALSE	0.001	22	3	7	0	1	123	14.2	10.8	23611841	48069150	234778668	106817048	11907444	124202476	85789450	10811138						28654306	31014654	78442732	Peak Found	High	High	Peak Found	Peak Found	High	Peak Found	Peak Found	Not Found	Not Found	Not Found	Not Found	Not Found	Peak Found	Peak Found	High		Accession_219277
FALSE	High	IsMasterProtein	427	1	Accession_11528	FALSE	0.002	5	1	6	1	1	184	20.9	6.4						37483734	32087883	1.39409e+07	1.13576e+07	1.37657e+07	48060360				25976833	15947802	Not Found	Not Found	Not Found	Not Found	Not Found	High	Peak Found	High	High	High	High	Not Found	Not Found	Not Found	High	Peak Found		Accession_11528
FALSE	High	IsMasterProtein	7303	1	Accession_67422	FALSE	0.002	9	2	6	2	2	241	26.4	4.54	9306636	17756586	32185072	43069388	653957	13943031						1.99972e+06	7655825	2.53529e+06	23962038	15515197	Peak Found	Peak Found	High	High	Peak Found	Peak Found	Not Found	Not Found	Not Found	Not Found	Not Found	Peak Found	Peak Found	Peak Found	High	High		Accession_67422
FALSE	High	IsMasterProtein	3506	55	Accession_218174	FALSE	0	24	6	79	2	4	377	42.9	4.84			8389403		5.23204e+06			7.17557e+07	56109273	6.09349e+07	5.95955e+07	8.54578e+07	216180568	86574119	9.15818e+07	8.69512e+07	Not Found	Peak Found	Peak Found	Not Found	Peak Found	Peak Found	Peak Found	High	High	High	Peak Found	High	High	High	High	High		Accession_218174
FALSE	High	IsMasterProtein	3721	1	Accession_129269	FALSE	0	16	4	20	4	4	288	31.1	8.1			142934		62412.5	1.98826e+06	2.69282e+06	11186612	1.25762e+07	7.12613e+06	20939810	1.67448e+07	4.81296e+07	8.01808e+06	1.12424e+07	7.15679e+06	Not Found	Not Found	Peak Found	Not Found	Peak Found	Peak Found	Peak Found	High	High	High	High	High	High	High	High	Peak Found		Accession_129269
FALSE	High	IsMasterProtein	17168	1	Accession_78733	FALSE	0	43	14	419	14	14	430	47.7	4.69	2.38423e+08	2.04077e+08	2.42948e+08	2.56164e+08	4.35413e+08	1.1369e+09	1.44341e+09	5.72285e+09	4.33136e+09	4.88488e+09	1.08498e+10	6.85766e+09	1.20624e+10	7.07675e+09	12850801454	7.68435e+09	Peak Found	Peak Found	Peak Found	Peak Found	High	High	High	High	High	High	High	High	High	High	High	High		Accession_78733
FALSE	High	IsMasterProtein	13515	4	Accession_101247	FALSE	0	6	2	20	1	1	263	29.3	5.17	91631258	175807912	145754040	106876228	4653722			26999528	15367746	2.06778e+07	77223964	1.33755e+07	27947257	1.05034e+07	36431996	20397729	High	High	High	High	Peak Found	Not Found	Not Found	High	High	High	High	High	High	High	High	High		Accession_101247
FALSE	High	IsMasterProtein	16765	1	Accession_84576	FALSE	0.001	5	1	7	1	1	184	20.8	6.58	1.77267e+06		748030	975157	167141	1.21021e+06	388980	14831906	8921855	16011107	47407883	1.35415e+07	43905716	1.93304e+07	138668479	6.99124e+07	Peak Found	Not Found	Peak Found	Peak Found	Peak Found	Peak Found	Peak Found	High	High	Peak Found	High	Peak Found	Peak Found	High	High	High		Accession_84576
FALSE	High	IsMasterProtein	12145	1	Accession_165041	FALSE	0	33	3	45	1	1	91	10.7	4.81	21689888	39142956	37439924	35893628		16830960	15171285	12040981	5.15301e+06	11261716							High	High	Peak Found	Peak Found	Not Found	High	Peak Found	Peak Found	Peak Found	Peak Found	Not Found	Not Found	Not Found	Not Found	Not Found	Not Found		Accession_165041
FALSE	High	IsMasterProtein	18458	2	Accession_246720	FALSE	0	35	12	50	9	11	437	47.7	6.55	2.15336e+07	8.40778e+06	1.59267e+07	14461712	1.16837e+08	1.89287e+08	2.16525e+08	3.65822e+08	2.99271e+08	3.34197e+08	5.33702e+08	5.73007e+08	9.79558e+08	4.35345e+08	8.17513e+08	522214621	Peak Found	Peak Found	Peak Found	Peak Found	High	Peak Found	Peak Found	High	High	High	High	High	High	High	High	High		Accession_246720
FALSE	High	IsMasterProtein	14994	2	Accession_307006	FALSE	0	27	6	26	1	3	323	36.2	4.83			14035831					35327012	18478056	31255106	52386356	7.41738e+06	17329140		10736961	14937137	Peak Found	High	High	High	Peak Found	Peak Found	Peak Found	High	Peak Found	High	Peak Found	Peak Found	Peak Found	Not Found	Peak Found	Peak Found		Accession_307006
FALSE	High	IsMasterProtein	8937	1	Accession_151510	FALSE	0.003	4	1	3	1	1	384	43.9	6.93	14441691	103693888	25380727	28834334							66636136	15015911		33260146	58955479	28737964	High	High	Peak Found	High	Not Found	Not Found	Not Found	Not Found	Not Found	Not Found	Peak Found	Peak Found	Not Found	Peak Found	Peak Found	Peak Found		Accession_151510
FALSE	High	IsMasterProtein	7299	8	Accession_297005	FALSE	0	20	2	20	1	1	147	15.5	10.42					172049	6.86649e+06	3.26287e+06	9705414	6150246	11960474	8609731	73787		269222	4505863	2.0967e+06	Not Found	Not Found	Not Found	Not Found	Peak Found	High	Peak Found	High	High	High	Peak Found	Peak Found	Not Found	Peak Found	Peak Found	Peak Found		Accession_297005
FALSE	High	IsMasterProtein	1799	1	Accession_194240	FALSE	0.002	7	2	4	2	2	367	40.6	6.89					4.08751e+06	19285006	16256865	2.13221e+06	679747	1.19854e+06		3.65082e+06	7229515	4.35278e+06	11766731	6.50433e+06	Not Found	Not Found	Not Found	Not Found	Peak Found	Peak Found	Peak Found	Peak Found	Peak Found	Peak Found	Not Found	High	High	Peak Found	High	High		Accession_194240
FALSE	High	IsMasterProtein	2472	1	Accession_248995	FALSE	0.001	15	4	8	3	3	301	34	4.84	38167020	69254536	28801192						19599796	40858860	11560015		78344560	48329248	12180181	8770267	Peak Found	Peak Found	Peak Found	Peak Found	Peak Found	Peak Found	Peak Found	Not Found	High	High	Peak Found	Not Found	Peak Found	High	Peak Found	High		Accession_248995
FALSE	High	IsMasterProtein	11120	7	Accession_220283	FALSE	0	43	5	177	0	2	91	9.8	9.79	77071672	208497766	6.69247e+07	9.00987e+07		27530978		7.69984e+07	53397940	77234552	110414920	7.75745e+08	1218431872	6.19467e+08	942561722	7.03592e+08	Peak Found	High	Peak Found	High	Not Found	Peak Found	Peak Found	Peak Found	Peak Found	Peak Found	High	High	High	High	High	High		Accession_220283
FALSE	High	IsMasterProtein	10106	1	Accession_69639	FALSE	0.002	15	3	5	3	3	246	26.4	4.91	1.13803e+07	32487672	32452642	24706465	881539	1.82002e+06	2.70017e+06					40494502	57155548	16926888	121440548	130900368	Peak Found	Peak Found	Peak Found	Peak Found	Peak Found	Peak Found	Peak Found	Not Found	Not Found	Not Found	Not Found	Peak Found	Peak Found	High	High	High		Accession_69639
FALSE	High	IsMasterProtein	15761	196	Accession_393070	FALSE	0	4	4	21	2	2	706	77	5.38	24415472	65659636	33045584	36907088	1.06105e+06			20449870	12116185	20669900	68425768	13237468	30173326	13556126	57990836	40305064	High	Peak Found	Peak Found	Peak Found	Peak Found	Peak Found	Peak Found	Peak Found	Peak Found	Peak Found	High	High	High	Peak Found	Peak Found	High		Accession_393070
FALSE	High	IsMasterProtein	19786	1	Accession_25240	FALSE	0.001	14	3	8	3	3	336	36.4	5.08	2.44227e+07	32620389	50779322	7792842	1.45269e+07	1.0726e+07	4276300	6.07814e+06	4.47478e+06	5.70209e+06	66231736						Peak Found	High	Peak Found	High	High	High	Peak Found	High	Peak Found	Peak Found	High	Not Found	Not Found	Not Found	Not Found	Not Found		Accession_25240
FALSE	High	IsMasterProtein	13326	45	Accession_172811	FALSE	0	25	5	68	4	4	266	29.1	5.76	8342130	22305841	4597461	4911705	3.15408e+06	4.87763e+06	1.04136e+07	229540326	209843384	285242628	430387923	2.80128e+08	5.14414e+08	2.85203e+08	338116904	210716166	Peak Found	Peak Found	Peak Found	Peak Found	Peak Found	Peak Found	Peak Found	High	High	High	High	High	High	High	High	High		Accession_172811
FALSE	High	IsMasterProtein	22332	1	Accession_262565	FALSE	0.001	5	2	10	1	1	391	42.3	5.11					43076.5					142193	5237147	6.95968e+06	1.1287e+07	4717180	50675624	20634748	Not Found	Not Found	Not Found	Not Found	Peak Found	Not Found	Not Found	Not Found	Not Found	Peak Found	Peak Found	High	High	Peak Found	High	High		Accession_262565
FALSE	High	IsMasterProtein	13132	1	Accession_332946	FALSE	0.001	16	2	13	2	2	143	15.8	9.23												7.22528e+06	4.14916e+07	15943420	59519260	3.89788e+07	Not Found	Not Found	Not Found	Not Found	Not Found	Not Found	Not Found	High	Not Found	Not Found	Not Found	High	High	High	High	High		Accession_332946
FALSE	High	IsMasterProtein	10296	3	Accession_387096	FALSE	0.001	3	5	7	3	5	2094	228.1	4.65		1.49001e+06	8.53203e+06	1.58818e+07	39529727	8.97597e+07	8.76633e+07	16035249	1.54571e+07	18417979	1.45153e+07	5.67006e+07	39784324	3.79971e+08	58568821	2.53471e+07	Not Found	Peak Found	Peak Found	Peak Found	Peak Found	Peak Found	Peak Found	Peak Found	High	Peak Found	High	Peak Found	High	High	High	Peak Found		Accession_387096
FALSE	High	IsMasterProtein	13154	2	Accession_35896	FALSE	0.001	14	1	6	0	1	114	13.1	6.55	12156543	23909540	17301962	12594719							34602092		1.84208e+06		6.59081e+06		High	High	High	High	Not Found	Not Found	Not Found	High	Not Found	High	Peak Found	Not Found	Peak Found	Not Found	Peak Found	Not Found		Accession_35896
FALSE	High	IsMasterProtein	3450	3	Accession_71651	FALSE	0	19	2	12	1	2	193	21.1	5.6		20005329	9559663	13133866		7.50647e+06		65692580	38584945	53384783	69016090	2.60814e+08	3.28436e+08	454052552	3.00886e+08	1.73252e+08	Not Found	Peak Found	Peak Found	Peak Found	Not Found	Peak Found	Not Found	Peak Found	High	High	Peak Found	High	High	High	High	High		Accession_71651
FALSE	High	IsMasterProtein	16133	3	Accession_61549	FALSE	0.001	7	2	9	1	2	293	32.3	5.73	22139630	32362208	25301772	15650332													High	High	High	High	Peak Found	Peak Found	Peak Found	Peak Found	Peak Found	Peak Found	Peak Found	Peak Found	Peak Found	Peak Found	Not Found	Not Found		Accession_61549
FALSE	High	IsMasterProtein	17152	1	Accession_172986	FALSE	0.001	17	3	9	3	3	200	22.4	8.05	610752				7.58987e+06	4.96472e+06	6259476	2.46444e+07	1.14482e+07	1.01515e+06	4.82627e+07	6.67581e+06	4.40803e+06	22158958	74397494	5.45594e+07	Peak Found	Peak Found	Peak Found	Peak Found	Peak Found	Peak Found	Peak Found	High	High	Peak Found	High	High	Peak Found	High	High	High		Accession_172986
FALSE	High	IsMasterProtein	17920	1	Accession_288271	FALSE	0.001	3	3	8	3	3	820	87.5	4.86	157858640	2.77796e+08	1.58447e+08	3.8617e+07	321593	9.69222e+07	2.99171e+06	205315	4.70562e+06		27999100	6570317	25845210	13738291		15214144	High	High	High	High	Peak Found	Peak Found	Peak Found	Peak Found	High	Not Found	Peak Found	Peak Found	Peak Found	Peak Found	Not Found	Peak Found		Accession_288271
FALSE	High	IsMasterProtein	10125	1	Accession_440001	FALSE	0.001	9	5	9	5	5	755	81.3	5.47	1.78913e+06	5477481	476435			8.06496e+06	5.87303e+06	3.43414e+07	24816632	1.62165e+07	4.71919e+07	3.2312e+07	1.32208e+08	4.29449e+07	56309229	1.95549e+07	Peak Found	Peak Found	Peak Found	Not Found	Not Found	Peak Found	Peak Found	Peak Found	Peak Found	Peak Found	Peak Found	Peak Found	High	High	High	High		Accession_440001
FALSE	High	IsMasterProtein	4243	1	Accession_301301	FALSE	0	39	9	176	9	9	230	25.3	5.12	6.14577e+07	2.75111e+08	1.81778e+08	1.66287e+08	7.90801e+07	2.70001e+08	1.93595e+08	3.26816e+09	2.48654e+09	3.68799e+09	8.15865e+09	2.91194e+09	4.87703e+09	3.01741e+09	5.43217e+09	3.92365e+09	Peak Found	Peak Found	Peak Found	Peak Found	Peak Found	High	Peak Found	High	High	High	High	High	High	High	High	High		Accession_301301
FALSE	High	IsMasterProtein	7349	1	Accession_237088	FALSE	0	28	10	85	10	10	447	49.2	4.97	1.70641e+07	1.95271e+07	4.61633e+07	41748084	6.01027e+07	8.98015e+07	74177116	5.2505e+08	458622107	4.45533e+08	1.16556e+09	9.1122e+08	1.21895e+09	7.17622e+08	2.41069e+09	1.78819e+09	Peak Found	Peak Found	Peak Found	Peak Found	Peak Found	Peak Found	Peak Found	High	High	High	High	High	High	High	High	High		Accession_237088
FALSE	High	IsMasterProtein	21881	1	Accession_290994	FALSE	0.001	11	2	11	2	2	213	23.2	7.18	21073727	4.43111e+07	44534580	3.69631e+07		335740	319436	6.55098e+06	4.16648e+06	6.19531e+06	7.67134e+06	2.73071e+06	7.38692e+06	2.03433e+06	7203442	4649026	High	High	High	High	Not Found	Peak Found	Peak Found	Peak Found	High	Peak Found	Peak Found	Peak Found	Peak Found	Peak Found	High	Peak Found		Accession_290994
FALSE	High	IsMasterProtein	10787	1	Accession_242239	FALSE	0	7	1	18	1	1	265	29	6.29	2.1189e+07	5.93153e+07	6.08359e+07	5.57919e+07	1.47159e+06	2.30974e+06	2.52577e+06			472243	23111528				5.95168e+06	2.77875e+06	High	High	High	High	Peak Found	Peak Found	Peak Found	Not Found	Not Found	Peak Found	High	Not Found	Not Found	Not Found	Peak Found	High		Accession_242239
FALSE	High	IsMasterProtein	19059	1	Accession_85997	FALSE	0.001	5	2	8	2	2	459	53.8	4.55	2.09622e+07	44074931	151396107	8.64966e+07	512839	6656852	1.41237e+07	875113	456658	681433	1.03756e+06	2.26988e+06	524556		1.1804e+06	526652	High	High	High	High	Peak Found	Peak Found	High	Peak Found	Peak Found	Peak Found	Peak Found	Peak Found	Peak Found	Not Found	Peak Found	Peak Found		Accession_85997
FALSE	High	IsMasterProtein	22328	1	Accession_374780	FALSE	0.004	4	1	3	1	1	228	24.5	6.54	6.29242e+06		5849809		32156884	57562364	48383595	62107624	26658040		53907636	16615868	52694708	40640240	52703343	24782916	Peak Found	Not Found	Peak Found	Not Found	High	High	Peak Found	High	Peak Found	Not Found	Peak Found	Peak Found	Peak Found	Peak Found	Peak Found	Peak Found		Accession_374780
FALSE	High	IsMasterProtein	20053	1	Accession_313726	FALSE	0.001	11	3	13	3	3	290	32.1	9.52			819982	1.52648e+06		7.63428e+06	13845866	16956035	6.57697e+06	1.08911e+07	2.4044e+07	2.41825e+07	4.17235e+07	1.94471e+07	33315497	2.33134e+07	Not Found	Not Found	Peak Found	Peak Found	Not Found	Peak Found	Peak Found	High	High	High	Peak Found	High	High	High	Peak Found	High		Accession_313726
FALSE	High	IsMasterProtein	98	4	Accession_290506	FALSE	0.001	9	3	7	1	2	476	54.3	6.43		551653						14267018	11897603	29102874	6.51538e+06	4345375	19701432	1412823	11919291	2618096	Not Found	High	Not Found	High	Not Found	Not Found	Not Found	Peak Found	Peak Found	Peak Found	High	Peak Found	Peak Found	Peak Found	High	Peak Found		Accession_290506
FALSE	High	IsMasterProtein	521	2	Accession_40670	FALSE	0.003	4	1	4	0	1	306	33.1	6.4								6.15389e+06	5000866	596012	14925343	4.4283e+06	5024387	6.74171e+06	26053218	20126590	Not Found	Not Found	Not Found	Not Found	Not Found	Not Found	Not Found	Peak Found	High	Peak Found	Peak Found	High	Peak Found	High	High	Peak Found		Accession_40670
FALSE	High	IsMasterProtein	8059	14	Accession_93046	FALSE	0.001	5	2	10	1	1	528	57.5	5.86	37934440		4247270		33953916	114210480	42975264		15499759	22682308		18302780	25134018				High	Not Found	Peak Found	Not Found	High	High	High	Not Found	High	High	Not Found	High	High	Not Found	Not Found	Not Found		Accession_93046
FALSE	High	IsMasterProtein	17706	196	Accession_278694	FALSE	0	11	6	21	4	4	485	52.9	4.98	68723140	158207040	114488256	93285460	22085613	21100619					42012142	392420736	781538560	31516930	925239612	749424550	High	High	High	Peak Found	Peak Found	Peak Found	Not Found	Not Found	Not Found	Not Found	Peak Found	Peak Found	Peak Found	Peak Found	Peak Found	Peak Found		Accession_278694
FALSE	High	IsMasterProtein	11413	1	Accession_190207	FALSE	0.003	5	1	5	1	1	221	24.3	9.35	8068030	22663874	10751067	14110013				5.22433e+06	1.98919e+06	3.81245e+06	7.81673e+06	7.88599e+06	16704476	3307135	10894708	7429660	Peak Found	Peak Found	Peak Found	Peak Found	Not Found	Not Found	Not Found	Peak Found	Peak Found	High	Peak Found	High	High	Peak Found	Peak Found	Peak Found		Accession_190207
FALSE	High	IsMasterProtein	388	1	Accession_172854	FALSE	0	38	7	146	7	7	251	27.1	9.28	2.84543e+07	3.14069e+07	5.02113e+07	4.90032e+07	4.61968e+06	7.13873e+07	62281274	1.01493e+09	1.17616e+09	9.0406e+08	1.58535e+09	1.50654e+09	2.09806e+09	1.84271e+09	2.06085e+09	1.31013e+09	Peak Found	Peak Found	Peak Found	Peak Found	Peak Found	High	Peak Found	High	High	High	High	High	High	High	High	High		Accession_172854
FALSE	High	IsMasterProtein	7458	1	Accession_452454	FALSE	0.002	2	1	4	1	1	403	45.1	7.83					2.33748e+06	18545942	13866490	15256871	6046218	5.62524e+06	23765110	10478611	913966		6.77956e+06	4.40623e+06	Peak Found	Peak Found	Peak Found	Peak Found	Peak Found	Peak Found	Peak Found	High	Peak Found	Peak Found	Peak Found	Peak Found	Peak Found	Not Found	High	High		Accession_452454
FALSE	High	IsMasterProtein	3988	10	Accession_155861	FALSE	0.002	11	4	6	3	4	521	59.8	6.81			20941090	15321022	32804132	76319664	89087304		2776984	37394344		61579772	75828888		94447992	78459360	Peak Found	Peak Found	Peak Found	Peak Found	Peak Found	Peak Found	Peak Found	High	High	High	High	Peak Found	Peak Found	Peak Found	High	Peak Found		Accession_155861
FALSE	High	IsMasterProtein	9346	29	Accession_325562	FALSE	0	10	3	22	1	1	419	45.6	6.33		595018			228246	358256						8.05406e+06	1.73438e+07	7.06986e+06	42075674	1.91659e+07	Not Found	Peak Found	Not Found	Not Found	Peak Found	Peak Found	Not Found	Not Found	Not Found	Not Found	Not Found	Peak Found	High	High	Peak Found	High		Accession_325562
FALSE	High	IsMasterProtein	5039	1	Accession_178658	FALSE	0	8	1	18	1	1	162	17.1	4.81	18471162	64995832	40214316	28730582				15512067	9409704	13119898	61706420	7830912	19566264	8600194	21289236	14360713	High	High	High	High	Not Found	Not Found	Not Found	High	High	High	High	Peak Found	High	High	High	High		Accession_178658
FALSE	High	IsMasterProtein	15593	3	Accession_478022	FALSE	0.002	21	2	5	1	2	115	13.4	10.1	66791157	115329368	90191040	118805770	3.19966e+07	9.59644e+06	1.09661e+07				3.67023e+07	4.98302e+06	47539506	344387	59130590		Peak Found	High	High	Peak Found	Peak Found	Peak Found	Peak Found	Not Found	Not Found	Not Found	High	Peak Found	Peak Found	Peak Found	High	Not Found		Accession_478022
FALSE	High	IsMasterProtein	17198	2	Accession_425402	FALSE	0	21	7	36	6	7	457	49.9	4.73	254565	4.66852e+07	7.6581e+07	1.61031e+07	2.12375e+07	18463211	2.27988e+07	2.32404e+08	1.44212e+08	2.31644e+08	4.86012e+08	2.73221e+08	4.66937e+08	4.13042e+08	8.73608e+08	6.37706e+08	Peak Found	Peak Found	Peak Found	Peak Found	Peak Found	Peak Found	Peak Found	High	High	High	High	High	High	High	High	High		Accession_425402
FALSE	High	IsMasterProtein	17500	1	Accession_57830	FALSE	0.001	39	2	7	2	2	66	7.9	9.77	1.65823e+08	241631377	231732934	158474189	1.88193e+06	1.13369e+08	5.55162e+06		7.00434e+06	8.61748e+06	1.35173e+06			6438037	19496708	10631220	Peak Found	High	High	High	Peak Found	Peak Found	Peak Found	Not Found	Peak Found	Peak Found	Peak Found	Not Found	Not Found	Peak Found	Peak Found	Peak Found		Accession_57830
FALSE	High	IsMasterProtein	19009	10	Accession_314874	FALSE	0	9	5	19	2	2	350	37.3	4.96	36837408	53717624	61071884	54416872	1.34514e+06			33293558	37477200	28120332		1.05861e+07	51465948	23990016			Peak Found	Peak Found	Peak Found	Peak Found	Peak Found	Not Found	Not Found	Peak Found	High	High	Not Found	Peak Found	High	Peak Found	Not Found	Not Found		Accession_314874
FALSE	High	IsMasterProtein	16498	18	Accession_272353	FALSE	0	21	5	18	2	4	219	25.3	5.57	3805320716	3.16183e+09	5.03043e+09	4031824489	49602951	1.36518e+10	23037253632	148864229	247854235	110509214	206820479	1.92542e+08	113091728	27859611	21954655	29630873	High	High	High	High	Peak Found	High	High	High	High	Peak Found	Peak Found	Peak Found	High	Peak Found	Peak Found	Peak Found		Accession_272353
FALSE	High	IsMasterProtein	7314	1	Accession_342175	FALSE	0	56	44	2025	36	36	820	93	4.77	2.41375e+09	2.41386e+09	5.39602e+09	3.63753e+09	3.08942e+09	8.77599e+09	9.90424e+09	6.14202e+10	5.16918e+10	6.28495e+10	1.05701e+11	1.03523e+11	1.54676e+11	8.83802e+10	1.52078e+11	8.47818e+10	High	High	Peak Found	Peak Found	High	High	High	High	High	High	High	High	High	High	High	High		Accession_342175
FALSE	High	IsMasterProtein	7333	22	Accession_186592	FALSE	0.001	6	3	9	0	1	522	57.9	5.95	98772024	88017576	174083824	175504480	27598134	93861432	82465904			360288	156113840		1.94531e+06	1.41668e+06	242947968	117691688	Peak Found	Peak Found	Peak Found	High	High	Peak Found	Peak Found	Not Found	Not Found	Peak Found	Peak Found	Not Found	Peak Found	Peak Found	Peak Found	High		Accession_186592
FALSE	High	IsMasterProtein	12103	1	Accession_478120	FALSE	0	11	6	20	4	4	677	74.7	5.29	554149	2.3824e+06		2.0147e+07	790113	745481	259126	5.52497e+07	99098038	5.3591e+07	1.28154e+08	4.0531e+07	6.33946e+07	4.94879e+07	8.09389e+07	4.21536e+07	Peak Found	Peak Found	Peak Found	Peak Found	Peak Found	Peak Found	Peak Found	High	High	High	High	High	High	High	High	Peak Found		Accession_478120
FALSE	High	IsMasterProtein	940	1	Accession_68240	FALSE	0.002	5	2	4	2	2	485	54.4	4.54	22235818	17887462	12889244	30088860	2.125e+06			4.65902e+06		1.02139e+07	33228214						Peak Found	Peak Found	Peak Found	Peak Found	Peak Found	Not Found	Not Found	Peak Found	Not Found	High	High	Not Found	Not Found	High	Not Found	Not Found		Accession_68240
FALSE	High	IsMasterProtein	4855	34	Accession_116990	FALSE	0	8	6	38	0	1	878	97.6	6.37	31579346	88871008	67186240	39895608	926391			23959998	21239264	15282864	45605172	13791649	22679818	12017382	21061484	14699937	High	High	High	High	Peak Found	Not Found	Not Found	Peak Found	High	High	High	High	Peak Found	Peak Found	Peak Found	Peak Found		Accession_116990
FALSE	High	IsMasterProtein	12972	36	Accession_404012	FALSE	0	32	4	26	1	1	130	14.7	10.39	2.66142e+07	27110310	38750621	24017445				2.92568e+06	2.23696e+06	2.88863e+06		2.45805e+07	62736528	22774720		1.73013e+06	High	High	Peak Found	Peak Found	Not Found	Not Found	Not Found	Peak Found	High	Peak Found	Not Found	High	High	Peak Found	Not Found	Peak Found		Accession_404012
FALSE	High	IsMasterProtein	12958	11	Accession_340806	FALSE	0	34	7	124	1	1	187	21.3	9.79	3.5501e+07	122933144	6.18766e+07	106412352	4267866			2.21219e+07	25117429	2.85241e+07	34829996	1.13957e+07	14189241	5.87893e+07	34439652	19416200	High	High	High	High	High	Not Found	Not Found	Peak Found	Peak Found	High	High	High	High	High	High	High		Accession_340806
FALSE	High	IsMasterProtein	19708	1	Accession_418253	FALSE	0.003	20	1	3	1	1	93	11	6.1	13007558	21146590	18994304	17076532	13221821	50960360	30014572			4.34142e+06	3.24302e+06						Peak Found	High	High	Peak Found	Peak Found	Peak Found	Peak Found	High	Not Found	Peak Found	Peak Found	Not Found	Not Found	Not Found	Not Found	Not Found		Accession_418253
FALSE	High	IsMasterProtein	8777	16	Accession_107130	FALSE	0	11	9	41	2	2	841	93.1	5.87	24764814	37544594	26503338	42808626	2.20272e+06	4239868	1.13362e+06		2362153		7.25139e+06		88012.6			7.64276e+06	High	Peak Found	High	High	Peak Found	Peak Found	Peak Found	Not Found	Peak Found	Not Found	Peak Found	Not Found	Peak Found	Not Found	Not Found	Peak Found		Accession_107130
FALSE	High	IsMasterProtein	15962	1	Accession_301322	FALSE	0.002	3	1	6	1	1	306	32.6	9.57								49253072	61375334	34918378		31976681	2.48408e+07	22982638	14697853	7420431	Not Found	Not Found	Not Found	Not Found	Not Found	Not Found	Not Found	High	High	High	Not Found	High	High	Peak Found	Peak Found	Peak Found		Accession_301322
FALSE	High	IsMasterProtein	22065	1	Accession_100011	FALSE	0	20	4	21	4	4	233	25.9	4.41	8542056		16153107	43893836	35317376	122494336	102506796	207844808	194761860	198625916	2.43425e+08	348134440	4.56682e+08	346492466	3.1277e+08	232208883	Peak Found	Peak Found	Peak Found	Peak Found	High	Peak Found	High	High	High	High	High	High	High	High	High	High		Accession_100011
FALSE	High	IsMasterProtein	21846	2	Accession_52509	FALSE	0.001	3	1	8	0	1	400	45.8	5.67			439445		243294			205807	3142457	48574.1		9.39238e+06	3.2747e+07	9453849	46267248	5.11865e+07	Not Found	Not Found	Peak Found	Not Found	Peak Found	Not Found	Not Found	Peak Found	Peak Found	Peak Found	Not Found	High	High	High	High	High		Accession_52509
FALSE	High	IsMasterProtein	7094	8	Accession_362694	FALSE	0.001	7	3	9	2	2	533	57	5.47		728452	3.62692e+06	8084687	502877	1.85455e+07	3.69515e+06	8.31769e+07	5.3122e+07	6.53625e+07	3.89773e+07	47292368	82294752		13059950	5233138	Not Found	Peak Found	Peak Found	Peak Found	Peak Found	High	Peak Found	Peak Found	Peak Found	Peak Found	High	High	Peak Found	Not Found	High	High		Accession_362694
FALSE	High	IsMasterProtein	11506	1	Accession_69136	FALSE	0.001	19	2	6	1	2	122	13.9	11.02	134360572	204697972	180355416	152340146	1.76236e+07	61781346	16765599	4801909			16633735		17910542		69891332	19305408	High	High	High	High	Peak Found	Peak Found	Peak Found	Peak Found	Not Found	Not Found	Peak Found	Not Found	Peak Found	Not Found	Peak Found	Peak Found		Accession_69136
FALSE	High	IsMasterProtein	279	1	Accession_234312	FALSE	0	50	19	565	19	19	504	54.5	5	2.39488e+08	4.84696e+08	368564290	4.1798e+08	4.27358e+08	6.10623e+08	7.38173e+08	7.04834e+09	6.25362e+09	7.70086e+09	1.53606e+10	1.03824e+10	1.7568e+10	9.03509e+09	2.12215e+10	1.2406e+10	Peak Found	Peak Found	Peak Found	Peak Found	High	High	High	High	High	High	High	High	High	High	High	High		Accession_234312
FALSE	High	IsMasterProtein	5137	2	Accession_452205	FALSE	0	23	29	332	1	1	1247	139.9	4.89	2.46226e+07	78093190	83469304	76637602		4935916	2.37424e+06		3130865		25266454				14548176	5.0674e+06	High	High	High	High	Not Found	Peak Found	Peak Found	Not Found	Peak Found	Not Found	Peak Found	Not Found	Not Found	Not Found	Peak Found	Peak Found		Accession_452205
FALSE	High	IsMasterProtein	14580	40	Accession_473590	FALSE	0.002	3	2	4	1	1	575	60.5	4.37	17317430	44487580	34025308	18374434	132422		325342										High	High	High	Peak Found	Peak Found	Not Found	Peak Found	Not Found	Not Found	Not Found	Not Found	Not Found	Not Found	Not Found	Not Found	Not Found		Accession_473590
FALSE	High	IsMasterProtein	13497	4	Accession_225618	FALSE	0	9	7	36	1	2	843	95.2	5.6									29177100	37476520	40701948	21711870	33255570	1.82171e+06		17291360	High	High	Peak Found	High	Not Found	Not Found	Not Found	Peak Found	Peak Found	Peak Found	Peak Found	High	Peak Found	Peak Found	Peak Found	Peak Found		Accession_225618
FALSE	High	IsMasterProtein	16582	1	Accession_215384	FALSE	0.003	26	2	5	2	2	80	8.4	4.44	4900957		354698720			230528720		384250976	7553595	387014336		394157408	552468736	63066108	113093968	97507800	High	Not Found	High	Not Found	Not Found	High	High	Peak Found	Peak Found	Peak Found	Not Found	Peak Found	Peak Found	High	Peak Found	Peak Found		Accession_215384
FALSE	High	IsMasterProtein	10905	1	Accession_365298	FALSE	0.001	11	3	6	3	3	312	33.3	8.95		28527176	2.7393e+07				18687476	4.94202e+07	3.83378e+07	9.38061e+07	58904353	48266736	1.03951e+08	4.16788e+08	76832176	6.33503e+07	Not Found	High	Peak Found	Not Found	Not Found	Not Found	Peak Found	Peak Found	Peak Found	Peak Found	High	Peak Found	High	Peak Found	Peak Found	Peak Found		Accession_365298
FALSE	High	IsMasterProtein	1697	1	Accession_223901	FALSE	0.002	8	1	4	1	1	108	11.8	4.67					30716566	17086786								113967280	60402320		Not Found	Not Found	Not Found	Not Found	Peak Found	Peak Found	Peak Found	High	Peak Found	Not Found	Peak Found	High	Peak Found	High	Peak Found	High		Accession_223901
FALSE	High	IsMasterProtein	20146	2	Accession_2782	FALSE	0.001	12	3	9	2	3	324	37	5.02	90568696	210435134	1.16496e+08	133617468		7.85792e+06	1.53332e+07			11437538	5.85698e+06	9763619	6043652	2.61064e+06		10242091	High	High	High	High	High	Peak Found	Peak Found	Peak Found	Peak Found	Peak Found	Peak Found	Peak Found	Peak Found	Peak Found	Peak Found	Peak Found		Accession_2782
FALSE	High	IsMasterProtein	4356	7	Accession_312504	FALSE	0	8	4	14	2	2	560	63.7	5.38	26627642		5.98156e+07	3.75373e+07	127295	671106	3.45527e+06										High	Not Found	High	High	Peak Found	Peak Found	Peak Found	Not Found	Not Found	Not Found	Not Found	Not Found	Not Found	Not Found	Not Found	Not Found		Accession_312504
FALSE	High	IsMasterProtein	10976	1	Accession_191152	FALSE	0.003	1	1	3	1	1	999	114.4	5.38	27341118	45057320	38140008	27584822	3.92778e+06	6471132	4.47474e+06	6431254	13997138								Peak Found	High	Peak Found	High	Peak Found	Peak Found	Peak Found	Peak Found	High	Not Found	Not Found	Not Found	Not Found	Not Found	Not Found	Not Found		Accession_191152
FALSE	High	IsMasterProtein	17106	1	Accession_66437	FALSE	0.002	6	2	5	2	2	391	43.5	5.29		5.08402e+06				14573380		31707482	12781701	1.2011e+07	53359582	69382770	60881042	90176664	10494655	7.47158e+06	Not Found	Peak Found	Not Found	Not Found	Not Found	Peak Found	Not Found	Peak Found	Peak Found	Peak Found	Peak Found	High	High	High	Peak Found	Peak Found		Accession_66437
FALSE	High	IsMasterProtein	9698	16	Accession_91110	FALSE	0.001	6	2	9	0	2	372	40	5.85	18942958	4.21878e+07	30736216	2.42738e+07				5.00928e+06	3.20592e+06	6.09265e+06	23117537	7.38471e+06	19251223	6.45095e+06	123310184	54897478	High	High	High	High	Not Found	Not Found	Not Found	Peak Found	Peak Found	High	Peak Found	Peak Found	High	Peak Found	High	High		Accession_91110
FALSE	High	IsMasterProtein	6650	4	Accession_431154	FALSE	0	38	10	43	3	3	337	36.1	5.77		15393941						47340028	7122378	22947926	12970148	19193126	32577448	39454764	48694892	43797075	Not Found	Peak Found	Not Found	Not Found	Not Found	Not Found	Not Found	High	High	High	High	Peak Found	High	Peak Found	Peak Found	Peak Found		Accession_431154
FALSE	High	IsMasterProtein	21353	196	Accession_421695	FALSE	0	1	3	23	1	1	1475	154.6	4.79	239568832	271603299	181381060	188878251		1.01023e+07	4.4604e+06	6727807	9.97604e+07	523848384	56309952	179252452	884439520	1.56912e+08	522573296	324892480	Peak Found	High	Peak Found	Peak Found	Peak Found	Peak Found	Peak Found	Peak Found	Peak Found	Peak Found	Peak Found	Peak Found	High	High	High	Peak Found		Accession_421695
FALSE	High	IsMasterProtein	15878	28	Accession_198508	FALSE	0	11	3	16	1	1	317	35.2	8.63	71755952	87378848	107846832	93841800		45442032		29608830	25173504	42933323	38463216	22226050	38011560	27481214	9633547	3677566	High	High	High	High	Not Found	High	Not Found	High	High	High	High	High	High	High	Peak Found	Peak Found		Accession_198508
FALSE	High	IsMasterProtein	2658	29	Accession_20620	FALSE	0.001	9	3	13	2	2	449	48.8	5.06			7752820		2.08139e+06			17162274	17997608	20322924	48161136	20377140	62823348		90723340	90830092	Not Found	Not Found	Peak Found	Not Found	Peak Found	Not Found	Not Found	Peak Found	Peak Found	Peak Found	Peak Found	High	High	Not Found	High	High		Accession_20620
FALSE	High	IsMasterProtein	13784	1	Accession_258538	FALSE	0.002	16	3	5	3	3	247	25.6	7.81	1.38027e+07	2.90474e+07	3.16405e+07	24536780	1.59802e+07	58250060	35121676						4.35345e+06	6637478	12107648	23049147	Peak Found	High	Peak Found	High	High	Peak Found	Peak Found	Not Found	Not Found	Not Found	High	Not Found	Peak Found	Peak Found	Peak Found	Peak Found		Accession_258538
FALSE	High	IsMasterProtein	14595	22	Accession_64642	FALSE	0	25	4	54	2	2	136	15	11.47	39771216	1.80971e+06	2.23015e+06	103744	5.79048e+06	2.62312e+06	2.46699e+07	8.36643e+07	7.61009e+07	1.48384e+06	54374094	79051016	1.25355e+08	8.67605e+07	1.37445e+08	5.78203e+07	Peak Found	Peak Found	Peak Found	Peak Found	Peak Found	Peak Found	Peak Found	High	Peak Found	Peak Found	High	Peak Found	High	High	High	High		Accession_64642
FALSE	High	IsMasterProtein	5181	1	Accession_65485	FALSE	0.001	25	2	12	2	2	114	12.4	9.58		6.6838e+06			160300		1.03136e+06	53840833	32338875	39987177	14620860	66593621	93431426	20867037	4.5403e+07	27196602	Not Found	Peak Found	Not Found	Not Found	Peak Found	Not Found	Peak Found	Peak Found	High	High	Peak Found	High	High	High	High	Peak Found		Accession_65485
FALSE	High	IsMasterProtein	17708	5	Accession_301269	FALSE	0.001	25	3	10	2	3	137	14.7	6.93		6.33978e+06	167916		65803.9	6.379e+06		1.7488e+07	1.228e+07	1.72118e+07	1.03639e+07	2.03462e+07	40391512	1.81316e+07	20043230	1.7282e+07	Not Found	Peak Found	Peak Found	Not Found	Peak Found	Peak Found	Not Found	High	High	High	Peak Found	High	High	High	Peak Found	Peak Found		Accession_301269
FALSE	High	IsMasterProtein	18701	7	Accession_4941	FALSE	0	18	5	275	3	3	370	41.2	5.97	1.52431e+06	3.65522e+06	2.77842e+06	3.11098e+06	1.80538e+07	2.23951e+07	1.76211e+07	8.43183e+07	3.68832e+06	6.38478e+07	1.77731e+08	94187788	1.60109e+08	6.54809e+07	1.0873e+08	1.11459e+08	Peak Found	Peak Found	Peak Found	Peak Found	Peak Found	Peak Found	Peak Found	High	Peak Found	High	High	High	High	High	High	High		Accession_4941
FALSE	High	IsMasterProtein	5117	4	Accession_151925	FALSE	0	41	7	68	1	3	187	20.9	5.4	1.26875e+08	2.33511e+08	1.67012e+08	1.58743e+08	3.42175e+07	54674463	6.43726e+07	70477406	52456319	7.71025e+07	1.48449e+08				4.35497e+07	3.82582e+07	High	High	Peak Found	High	Peak Found	Peak Found	Peak Found	High	High	High	Peak Found	Not Found	Not Found	Not Found	High	High		Accession_151925
FALSE	High	IsMasterProtein	15421	1	Accession_20379	FALSE	0	8	4	15	4	4	659	71.2	5.25					225627	3.08635e+06		2.22328e+07	1.48847e+07	17870282	5.74627e+07	5.37423e+06		6.55416e+06	5.80686e+06	2.24272e+06	Peak Found	Peak Found	Not Found	Not Found	High	Peak Found	Not Found	High	High	High	High	Peak Found	High	High	High	Peak Found		Accession_20379
FALSE	High	IsMasterProtein	19384	1	Accession_313732	FALSE	0.001	10	2	12	2	2	310	33.6	5.87		3.02666e+06	3760202	3.25658e+06				5.47182e+07	39778904	47183300	67114076	73393952	118776400	5.79202e+07	97965187	5.60492e+07	Not Found	Peak Found	Peak Found	Peak Found	Not Found	Not Found	Not Found	High	High	High	High	High	High	High	High	High		Accession_313732
FALSE	High	IsMasterProtein	13899	6	Accession_217020	FALSE	0	35	3	65	1	1	119	13.2	4.86	19536568	44188016	46203080	32333984	781694			2.29631e+06	1.23972e+06		23101146			726407			High	Peak Found	High	High	Peak Found	Not Found	Not Found	Peak Found	High	Not Found	Peak Found	Not Found	Not Found	High	Not Found	Not Found		Accession_217020
FALSE	High	IsMasterProtein	21839	1	Accession_242582	FALSE	0.002	2	1	4	1	1	436	48.3	5.54	12432941	43917640	37015572	40289292				4636586	7.83422e+06	6581749	27819626	12484069	35902936	17361050	90588008	60008620	Peak Found	High	High	High	Not Found	Not Found	Not Found	Peak Found	Peak Found	Peak Found	High	Peak Found	Peak Found	Peak Found	Peak Found	Peak Found		Accession_242582
FALSE	High	IsMasterProtein	1169	15	Accession_308963	FALSE	0	23	5	36	0	1	277	30.7	10.4					2.17404e+06			3.17828e+07	1.10116e+07	306354	23758950	584834	8.73154e+06	2.66093e+07	62891724	54046302	Not Found	Not Found	Not Found	Not Found	Peak Found	Not Found	Not Found	High	High	Peak Found	High	Peak Found	Peak Found	High	High	High		Accession_308963
FALSE	High	IsMasterProtein	12136	1	Accession_270862	FALSE	0.001	14	4	11	4	4	339	38.1	5.72	2.7798e+07	55654798	5.70068e+07	31461344	111596		876174	17825122	15017014	2.54649e+07		617804	4.63543e+06	3.86291e+06	7015462	16501597	High	High	High	High	Peak Found	Peak Found	Peak Found	Peak Found	Peak Found	Peak Found	Peak Found	Peak Found	Peak Found	Peak Found	Peak Found	Peak Found		Accession_270862
FALSE	High	IsMasterProtein	10097	4	Accession_471480	FALSE	0	19	7	34	2	6	335	37.5	5.08		14284964	29762088	45319544	6.73839e+06	5.90075e+07	35676358	2.34062e+08	1.54644e+08	5.14639e+08	445904225	3.00322e+08	7.91945e+08	2.0677e+08	4.20785e+08	286690954	Not Found	Peak Found	Peak Found	Peak Found	Peak Found	High	Peak Found	High	High	High	High	High	High	High	High	High		Accession_471480
FALSE	High	IsMasterProtein	15474	9	Accession_126266	FALSE	0.002	12	1	4	0	1	98	10.9	4.3	32127772	53001340	36928708	56126928	2.91195e+06						32369130	20495962	69259542	6.35452e+07	46175888	2.23386e+07	Peak Found	Peak Found	Peak Found	Peak Found	Peak Found	Not Found	Not Found	Not Found	Not Found	Not Found	Peak Found	High	Peak Found	High	Peak Found	High		Accession_126266
FALSE	High	IsMasterProtein	7777	1	Accession_66463	FALSE	0	13	6	15	6	6	639	69.2	4.77	23340822				2.52082e+07	3.25185e+07	2.52482e+07	5.28765e+07	2.40501e+07	7.93032e+07	56308511	6.99801e+07	121173818	46481855	76153542	61071126	Peak Found	Peak Found	Not Found	Peak Found	Peak Found	Peak Found	Peak Found	High	Peak Found	High	Peak Found	High	High	High	High	High		Accession_66463
FALSE	High	IsMasterProtein	8980	1	Accession_218208	FALSE	0	10	2	17	2	2	179	20.3	9.7	1.22317e+07	2.28451e+06	646207	9.24454e+06	3.92305e+06	2.53451e+07	8.97732e+06	8.081e+07	47034696	8.08277e+07	139048297	95891600	209351608	122231776	196937979	1.20708e+08	Peak Found	Peak Found	Peak Found	Peak Found	Peak Found	Peak Found	Peak Found	High	High	High	High	High	High	High	High	High		Accession_218208
FALSE	High	IsMasterProtein	17599	1	Accession_152451	FALSE	0.002	13	1	4	1	1	82	9.2	5.9	20058194	94965050	88164640	57361296		6212792			1.9144e+07		38099664		57812892		8239732	10739211	Peak Found	High	High	High	Not Found	Peak Found	Not Found	Not Found	Peak Found	Not Found	Peak Found	Not Found	Peak Found	Not Found	Peak Found	Peak Found		Accession_152451
FALSE	High	IsMasterProtein	4544	1	Accession_13760	FALSE	0	25	8	26	7	7	500	54.1	4.87	1.89508e+06	9728244	2638907	2.54565e+06				7.33956e+06	5.10208e+06	6.07102e+06	28549092	6.58518e+07	6.46236e+07	9.45682e+07	4.54198e+08	2.31194e+08	Peak Found	Peak Found	Peak Found	Peak Found	Peak Found	Not Found	Not Found	Peak Found	Peak Found	Peak Found	Peak Found	High	High	High	High	High		Accession_13760
FALSE	High	IsMasterProtein	18063	1	Accession_474927	FALSE	0	28	10	118	9	9	415	45	6.54	1.03356e+08	6.51201e+07	101063817	1.10579e+07	6.17109e+08	579239453	6.68862e+08	1.40084e+09	1.12568e+09	1.1346e+09	2.28476e+09	1.75107e+09	2.27502e+09	1.90397e+09	2.81465e+09	1.95248e+09	Peak Found	Peak Found	Peak Found	Peak Found	High	High	Peak Found	High	High	High	High	High	High	High	High	High		Accession_474927
FALSE	High	IsMasterProtein	5410	2	Accession_60521	FALSE	0	24	11	193	0	2	646	69.9	5.81	2.85625e+07	2.58996e+07	4.33335e+07	5.22512e+07		1.84484e+07	6.04885e+06		25878.8			29373.1	125647061	33185142	8.56755e+07		High	High	High	Peak Found	Not Found	Peak Found	Peak Found	Not Found	Peak Found	Not Found	Not Found	Peak Found	High	High	High	Not Found		Accession_60521
FALSE	High	IsMasterProtein	20452	2	Accession_167925	FALSE	0.001	5	5	8	3	3	1199	131.8	5.95	108302432	121047392	118345808	133226088	60305080	310808544	129283128				182590528		82674776		115281856		Peak Found	Peak Found	Peak Found	Peak Found	Peak Found	Peak Found	Peak Found	Not Found	Not Found	High	High	Not Found	Peak Found	Not Found	High	Not Found		Accession_167925
FALSE	High	IsMasterProtein	15383	3	Accession_403112	FALSE	0	14	8	37	2	2	663	75	6.21	13333781	73178168	77729872	62215292	104810	27087130	10288726				14691005	1307418		871467	16856532		Peak Found	High	High	High	Peak Found	Peak Found	Peak Found	Not Found	Not Found	Not Found	Peak Found	Peak Found	Not Found	Peak Found	Peak Found	Not Found		Accession_403112
FALSE	High	IsMasterProtein	14574	6	Accession_184903	FALSE	0	61	7	80	6	6	88	10.5	9.92	14262697	18284850	39868672	31285232	4.97314e+07	1.65141e+08	1.64416e+08	692908980	4.61269e+08	7.57245e+08	1000718679	8.35026e+08	1.40954e+09	9.08075e+08	1136213494	7.91849e+08	Peak Found	Peak Found	Peak Found	Peak Found	High	High	Peak Found	High	High	High	High	High	High	High	High	High		Accession_184903
FALSE	High	IsMasterProtein	2464	6	Accession_270304	FALSE	0	28	8	85	1	4	346	36.6	4.54		8.72512e+06	5.08746e+07	32592802	5.40385e+06	22584258	13799239	3.80585e+08	2.24007e+08	227572822	668221797	2.49696e+08	354321081	2.6765e+08	318454582	2.35742e+08	Not Found	High	High	High	Peak Found	Peak Found	Peak Found	High	High	High	High	High	High	High	High	High		Accession_270304
FALSE	High	IsMasterProtein	5762	12	Accession_272776	FALSE	0	27	8	68	1	4	339	38.4	6.1	2.99534e+08	390377692	506508482	360497466	4.69343e+06	1.26545e+08	7.0447e+07	6.51287e+07	5.05305e+07	6.51112e+07	4.14304e+07	2.38731e+07	9.41539e+06	2.13157e+06	1.10941e+06	2898763	High	High	High	High	Peak Found	High	High	Peak Found	High	High	High	Peak Found	Peak Found	Peak Found	High	High		Accession_272776
FALSE	High	IsMasterProtein	17157	1	Accession_100015	FALSE	0	31	5	41	5	5	207	23.5	5.29		3.08144e+07	7.15303e+06	1.65029e+07	1.37898e+07	6.19326e+07	4.35253e+07	1.27793e+08	8.18214e+07	1.28807e+08	2.14766e+08	1.22928e+08	2.62561e+08	1.32309e+08	2.51177e+08	1.42449e+08	Not Found	Peak Found	Peak Found	Peak Found	Peak Found	High	High	High	High	High	High	High	High	High	High	High		Accession_100015
FALSE	High	IsMasterProtein	18425	2	Accession_134222	FALSE	0.001	27	5	7	1	2	295	31.5	5.35								24924184	24135120	18445498	10462835	10593663	22349036		118501424		Peak Found	Peak Found	Peak Found	Peak Found	Not Found	Peak Found	Not Found	Peak Found	Peak Found	High	Peak Found	Peak Found	High	Peak Found	High	Peak Found		Accession_134222
FALSE	High	IsMasterProtein	9619	5	Accession_240343	FALSE	0	9	7	26	4	5	795	88.4	5.16	5.22112e+07	186747638	174162110	165411336	29213879	1.9608e+07	11045989	1.79193e+07	1.11203e+07	1.38966e+07	2.09265e+07	3.63116e+06		5.05922e+06			High	High	Peak Found	High	Peak Found	Peak Found	Peak Found	High	High	Peak Found	Peak Found	Peak Found	Peak Found	Peak Found	Peak Found	Peak Found		Accession_240343
FALSE	High	IsMasterProtein	8482	1	Accession_435772	FALSE	0.001	6	2	6	0	2	578	64.2	8.68	83309872	206014896	267880416	213561408	7478797	113840760	111752872	45953072	38878468	59698804		4873781	9231931		26596122		Peak Found	Peak Found	Peak Found	High	Peak Found	Peak Found	Peak Found	High	Peak Found	High	Peak Found	Peak Found	High	Peak Found	Peak Found	High		Accession_435772
FALSE	High	IsMasterProtein	5495	1	Accession_279786	FALSE	0.002	8	1	4	1	1	144	16.9	4.72	8468371				3.53171e+06			16375323	10277755	1.57359e+07	10894022	55452960	69788784	6.65558e+07	61477780	40674692	Peak Found	Not Found	Not Found	Not Found	Peak Found	Not Found	Not Found	Peak Found	Peak Found	Peak Found	Peak Found	High	Peak Found	High	High	High		Accession_279786
FALSE	High	IsMasterProtein	5675	1	Accession_39226	FALSE	0.003	10	1	4	1	1	115	13.2	5.74	12029829	5.05279e+07	30053476	39477864	17194.6		270395		51097.7		38438712			63262.7	12773232		Peak Found	High	High	High	Peak Found	Not Found	Peak Found	Not Found	Peak Found	Not Found	Peak Found	Not Found	Not Found	Peak Found	Peak Found	Not Found		Accession_39226
FALSE	High	IsMasterProtein	3235	1	Accession_438717	FALSE	0.004	12	2	3	2	2	162	19.2	5.94	47300061	1.50397e+08	1.78359e+08	1.16889e+08	5.15278e+06	476735		16000166	9.88976e+06	1.08251e+07	71243429	9.34508e+06	1.74348e+07	6.24471e+06	31013786	25473928	High	Peak Found	Peak Found	Peak Found	Peak Found	Peak Found	Not Found	Peak Found	Peak Found	High	High	Peak Found	Peak Found	Peak Found	Peak Found	Peak Found		Accession_438717
FALSE	High	IsMasterProtein	1386	3	Accession_64637	FALSE	0.003	4	2	4	1	2	393	43.5	5.31	891680	2.2629e+06		1.54743e+06	2.3124e+06	1.20397e+06		3.26887e+06	1.72431e+07	8512855	47067300	2.0538e+07	12882377	66181206	101175952	51251068	Peak Found	Peak Found	Not Found	Peak Found	Peak Found	Peak Found	Not Found	Peak Found	Peak Found	Peak Found	High	High	Peak Found	High	Peak Found	Peak Found		Accession_64637
FALSE	High	IsMasterProtein	8803	1	Accession_148639	FALSE	0	46	5	17	5	5	144	16.6	4.75	384386213	502235792	4.57381e+08	349040248	283040350	22701968	10872138	3968302	4.20652e+06	4604618	6.92754e+06	7146270		18161302	7.85533e+06	7.75843e+06	High	High	High	High	High	Peak Found	Peak Found	Peak Found	Peak Found	Peak Found	Peak Found	Peak Found	Not Found	Peak Found	Peak Found	Peak Found		Accession_148639
FALSE	High	IsMasterProtein	3598	1	Accession_242706	FALSE	0.001	31	3	12	3	3	160	17	5.02					761637	113863		6.58135e+06	522643		28783710	3.71225e+06	2.53766e+07	5.15574e+06	8.02236e+07	4.17241e+07	Peak Found	Peak Found	Not Found	Peak Found	Peak Found	Peak Found	Peak Found	High	Peak Found	Peak Found	High	Peak Found	High	High	High	High		Accession_242706
FALSE	High	IsMasterProtein	13969	2	Accession_311516	FALSE	0.004	2	1	3	0	1	496	55.9	5.97	17963466	35956552	21819974	24198682			2372410	5.35105e+06	2.73603e+06	5000018	20992518	5375779	11995031	6.837e+06	23007842	13887969	High	High	Peak Found	Peak Found	Not Found	Not Found	Peak Found	Peak Found	Peak Found	Peak Found	Peak Found	Peak Found	Peak Found	High	Peak Found	Peak Found		Accession_311516
FALSE	High	IsMasterProtein	18789	1	Accession_188697	FALSE	0.001	16	3	7	1	1	269	29.6	4.92	15269307	46560308	42466108	38737064			673251			5214323	21725594	2.96136e+06	15390704		39154244	19809686	Peak Found	Peak Found	Peak Found	High	Not Found	Not Found	Peak Found	Not Found	Not Found	Peak Found	High	Peak Found	Peak Found	Not Found	High	Peak Found		Accession_188697
FALSE	High	IsMasterProtein	2792	3	Accession_157806	FALSE	0.001	7	4	16	2	2	697	75	5.39		19833590	5.07332e+06		6.36602e+07	44052536	11377683	1.59486e+07	10663505	2.03737e+07	57881680	7.4062e+06	5846604		32857208	37012144	Not Found	Peak Found	Peak Found	Not Found	Peak Found	Peak Found	Peak Found	High	Peak Found	Peak Found	Peak Found	Peak Found	Peak Found	Not Found	High	High		Accession_157806
FALSE	High	IsMasterProtein	912	3	Accession_128558	FALSE	0	8	4	15	3	4	482	51.7	4.86	358680124	672734248	528515388	483191408	1.7231e+07	71398846	21241695	79749058	9.73117e+06	6889237	1.48722e+07	3.92484e+06	7716178	2.7461e+08	6.57481e+06		High	High	High	High	Peak Found	Peak Found	Peak Found	Peak Found	Peak Found	Peak Found	Peak Found	Peak Found	Peak Found	Peak Found	Peak Found	Not Found		Accession_128558
FALSE	High	IsMasterProtein	11332	20	Accession_242668	FALSE	0	11	8	31	1	4	619	66.6	5.14	28246576	128399543	64147932	62802611		1.22662e+07		12808442	9426458	7131441	21143800	5.99555e+06	15092954	8469467	118895604	58927716	High	High	High	High	Not Found	Peak Found	Not Found	High	High	Peak Found	High	Peak Found	High	Peak Found	High	High		Accession_242668
FALSE	High	IsMasterProtein	8256	1	Accession_277911	FALSE	0.003	6	2	4	2	2	319	36.7	7.72	17379059	21114360	22028463	2.56248e+07	636961	32228621	18979370										High	High	High	Peak Found	Peak Found	Peak Found	Peak Found	Not Found	Not Found	Not Found	Not Found	Not Found	Not Found	Not Found	Not Found	Not Found		Accession_277911
FALSE	High	IsMasterProtein	5440	1	Accession_161292	FALSE	0.001	20	1	12	1	1	86	9.4	11.75					1961591	519459		38340146	21757121		26396462	1.03745e+07	36708635	34435259	40849596	2.56613e+07	Not Found	Not Found	Not Found	Not Found	Peak Found	Peak Found	Not Found	High	Peak Found	Not Found	Peak Found	High	High	High	High	High		Accession_161292
[truncated: 8,141 more rows]
[truncated: 33 more columns]
