# Supplementary material for: Metaproteomics reveals enzymatic strategies deployed by anaerobic microbiomes to maintain lignocellulose deconstruction at high solids
Source: Nat Commun. 2022 Jul 5;13:3870. doi: 10.1038/s41467-022-31433-x (PMC9256739; doi:10.1038/s41467-022-31433-x)
Supplement: Supplementary file 8 — Supplementary Data 5 [file 41467_2022_31433_MOESM8_ESM.xlsx]

## Sheet: Supplementary Data 5
Methane Metabolism related enzymes quantified in the three fractions
Methanogenesis related information and normalized abundances per protein (group)																							Methanogenesis Enzyme groups						Normalized abundances																log2 transformed abundances
Fraction	Protein ID	Taxonomy	Taxonomic Origin	Methanogenesis enzyme/ reaction	Pathway Type if Archaea	30gL-1	30gL-2	30gL-3	30gL-4	75gL-1	75gL-2	75gL-3	120gL-1	120gL-2	120gL-3	120gL-4	150gL-1	150gL-2	150gL-3	150gL-4	150gL-5		Count in All fractions	Count in Fraction	Pathway Type if Archaea	Taxonomic Origin	Methanogenesis enzyme / reaction	Reaction	30gL-1	30gL-2	30gL-3	30gL-4	75gL-1	75gL-2	75gL-3	120gL-1	120gL-2	120gL-3	120gL-4	150gL-1	150gL-2	150gL-3	150gL-4	150gL-5	Fraction	30gL-1	30gL-2	30gL-3	30gL-4
SNT	Accession_461031	Firmicutes - Clostridia	Bacteria	6.2.1.1	Acetoclastic	2.52128e+07	6.52362e+07	1.25685e+08	2.09371e+08	4.12873e+07	5.36127e+07	2.6085e+07											5	0	Acetoclastic	Archaea	1.2.7.4	cdhA1,B1	0	0	0	0	0	0	0	0	0	0	0	0	0	0	0	0	SNT
SNT	Accession_423270	Firmicutes - Clostridia	Bacteria	6.2.1.1	Acetoclastic		4.50635e+07	3.27053e+07	2.44632e+07	5.34864e+08	1.45385e+08	3.60661e+08		1.83782e+08	5.3921e+08	1.47421e+07	1.47321e+08	4.32332e+08	4.80778e+08	6.25153e+08	5.65705e+08		1	0	Acetoclastic	Archaea	2.1.1.-	mtr	0	0	0	0	0	0	0	0	0	0	0	0	0	0	0	0	SNT
SNT	Accession_353489	Firmicutes - Clostridia	Bacteria	2.7.2.1	Acetoclastic	2.56049e+08	4.18467e+08	3.2642e+08	8.00197e+08	1.90765e+09	2.51306e+09	1.84815e+09	1.69426e+08		2.59958e+08	9.45366e+07							2	0	Acetoclastic	Archaea	2.1.1.245	cdhD1E1	0	0	0	0	0	0	0	0	0	0	0	0	0	0	0	0	SNT
SNT	Accession_149426	Firmicutes - Clostridia	Bacteria	2.3.1.169	Acetoclastic	1.76222e+07	1.29193e+08	1.92622e+08	8.40988e+07	8.12244e+07	8.86982e+07	3.03238e+07											2	0	Acetoclastic	Archaea	2.3.1.169	cdhC1	0	0	0	0	0	0	0	0	0	0	0	0	0	0	0	0	SNT
SNT	Accession_366495	Euryarchaeota	Archaea	2.1.1.86	Hydrogenotrophic					3.57694e+07	3.10226e+08		3.47128e+07	2.09318e+07	4.24123e+08		1.04847e+09	1.33004e+09	8.16606e+08	2.79403e+09	1.20589e+09		1	0	Acetoclastic	Archaea	2.3.1.8	pta	0	0	0	0	0	0	0	0	0	0	0	0	0	0	0	0	SNT
SNT	Accession_111424	Euryarchaeota	Archaea	2.1.1.86	Hydrogenotrophic			3.09143e+07	1.25192e+08	2.3168e+08	2.93425e+07	1.37411e+08	4.46122e+08		7.63938e+08	7.32208e+08	4.05868e+09	2.70707e+09	4.37009e+09	8.61191e+09	5.09366e+09		1	0	Acetoclastic	Archaea	2.7.2.1	ack	0	0	0	0	0	0	0	0	0	0	0	0	0	0	0	0	SNT
SNT	Accession_366497	Euryarchaeota	Archaea	2.1.1.86	Hydrogenotrophic										1.11085e+07		7.03106e+08	8.41407e+08	3.11346e+08	1.01916e+09	1.13092e+09		4	0	Acetoclastic	Archaea	6.2.1.1	acs	0	0	0	0	0	0	0	0	0	0	0	0	0	0	0	0	SNT
SNT	Accession_111425	Euryarchaeota	Archaea	2.1.1.86	Hydrogenotrophic			3.76865e+07	1.00597e+08			1.05327e+08	1.7019e+08	2.17773e+08	1.44857e+08	5.54907e+07	1.67229e+09	1.34856e+09	1.76909e+09	2.35903e+09	2.39739e+09		1	0	amine	Archaea	2.1.1.247	mtbA	0	0	0	0	0	0	0	0	0	0	0	0	0	0	0	0	SNT
SNT	Accession_102088	Euryarchaeota	Archaea	2.1.1.86	Hydrogenotrophic			1.85829e+08	2.36749e+08			4.48236e+08	8.65881e+08	7.85354e+08	8.47272e+08	5.96489e+08	1.86294e+09	2.22649e+09	1.79831e+09	1.9546e+09	1.53511e+09		2	1	amine	Archaea	mtm	mtm	1.31795e+08	1.41297e+08	2.23187e+08	2.45429e+08	6.64699e+08	5.65594e+08	9.87699e+08	1.00623e+08	0	1.97679e+08	0	2.4175e+08	0	0	0	0	SNT	26.9737	27.0742	27.7337	27.8707
SNT	Accession_44565	Euryarchaeota	Archaea	2.8.4.1	Common to All	1.65798e+07	1.44673e+07			1.03992e+08	2.30893e+08	9.44224e+07	6.9514e+07	6.96996e+07	2.86652e+08	1.88273e+08	1.12714e+08	2.58617e+08	1.35702e+08		3.20976e+07		1	0	CoenzymeB-generation	Archaea	fdhAB	fdhAB,mvh/vhu/vhc,hdr	0	0	0	0	0	0	0	0	0	0	0	0	0	0	0	0	SNT
SNT	Accession_60189	Euryarchaeota	Archaea	2.1.1.86	Hydrogenotrophic			4.45792e+07									9.26129e+07	4.44714e+08	9.80616e+07	9.48126e+07	2.8416e+08		11	0	CoenzymeB-generation	Archaea	hdr	fdhAB,mvh/vhu/vhc,hdr	0	0	0	0	0	0	0	0	0	0	0	0	0	0	0	0	SNT
SNT	Accession_184715	Euryarchaeota	Archaea	1.2.7.12	Hydrogenotrophic								1.14694e+08	3.27271e+07	6.11348e+07		1.57424e+08	8.97692e+07	6.71701e+07		8.13105e+07		9	0	CoenzymeB-generation	Archaea	mvh/vhu/vhc	fdhAB,mvh/vhu/vhc,hdr	0	0	0	0	0	0	0	0	0	0	0	0	0	0	0	0	SNT
SNT	Accession_102090	Euryarchaeota	Archaea	2.1.1.86	Hydrogenotrophic	1.76509e+08	2.90861e+08	3.05455e+08	2.69024e+08	2.54676e+08	1.08188e+09	9.44331e+08	2.25083e+09	2.81228e+09	1.55488e+09	1.70981e+09	4.13235e+09	3.27563e+09	4.0868e+09	7.30436e+09	3.77068e+09		17	6	Common to All	Archaea	2.8.4.1	mcr	2.79414e+09	4.62858e+09	4.42982e+09	2.27428e+09	6.47675e+09	4.25405e+09	5.06572e+09	5.37351e+09	3.19929e+09	6.3216e+09	3.76049e+09	1.02182e+10	9.95298e+09	9.02279e+09	5.89636e+09	9.8689e+09	SNT	31.3798	32.1079	32.0446	31.0828
SNT	Accession_468208	Euryarchaeota	Archaea	2.8.4.1	Common to All		2.13314e+08	1.11544e+07	9.22152e+07	2.93113e+07	2.51753e+07	3.79215e+07	4.26797e+08		1.04651e+08		2.85254e+08	2.79557e+08	5.17077e+08	4.23362e+08	3.69411e+08		12	2	Hydrogenotrophic	Archaea	1.2.7.12	fwd/fmd	1.30864e+09	1.6686e+09	1.70984e+09	2.22271e+09	5.04955e+08	2.0998e+08	6.03363e+08	9.42084e+08	4.16467e+08	1.94663e+09	9.19843e+08	3.37138e+09	2.7708e+09	2.3293e+09	1.19877e+09	2.81726e+09	SNT	30.2854	30.636	30.6712	31.0497
SNT	Accession_15923	Euryarchaeota	Archaea	1.5.98.2	Hydrogenotrophic	7.57252e+08	4.71315e+08	6.11635e+08	2.9299e+08	1.70824e+09	3.19121e+08	1.17878e+09	2.09869e+09	8.7036e+08	3.27817e+09	1.12907e+09	4.39056e+09	2.97048e+09	2.64636e+09	2.29281e+09	6.36776e+09		4	1	Hydrogenotrophic	Archaea	1.5.98.2	mer	7.57252e+08	4.71315e+08	6.11635e+08	2.9299e+08	1.70824e+09	3.19121e+08	1.17878e+09	2.09869e+09	8.7036e+08	3.27817e+09	1.12907e+09	4.39056e+09	2.97048e+09	2.64636e+09	2.29281e+09	6.36776e+09	SNT	29.4962	28.8121	29.1881	28.1263
SNT	Accession_44564	Euryarchaeota	Archaea	2.8.4.1	Common to All	6.03361e+08	5.23203e+08	6.47365e+08	6.04591e+08	2.13019e+09	1.6865e+09	1.15255e+09	1.94652e+09	1.74271e+08	2.63236e+09	1.60437e+09	5.00579e+09	4.47082e+09	4.01458e+09	8.04116e+08	5.64165e+09		28	8	Hydrogenotrophic	Archaea	2.1.1.86	mtr	1.76509e+08	2.90861e+08	6.04464e+08	7.31561e+08	5.22125e+08	1.42145e+09	1.63531e+09	3.76773e+09	3.83634e+09	3.74618e+09	3.09399e+09	1.36165e+10	1.22101e+10	1.33185e+10	2.4439e+10	1.54967e+10	SNT	27.3952	28.1158	29.1711	29.4464
SNT	Accession_184714	Euryarchaeota	Archaea	1.2.7.12	Hydrogenotrophic	1.30864e+09	1.6686e+09	1.70984e+09	2.22271e+09	5.04955e+08	2.0998e+08	6.03363e+08	8.2739e+08	3.8374e+08	1.88549e+09	9.19843e+08	3.21396e+09	2.68103e+09	2.26213e+09	1.19877e+09	2.73595e+09		4	0	Hydrogenotrophic	Archaea	2.3.1.101	ftr	0	0	0	0	0	0	0	0	0	0	0	0	0	0	0	0	SNT
SNT	Accession_44568	Euryarchaeota	Archaea	2.8.4.1	Common to All	2.86269e+08	3.84941e+08	3.07542e+08	4.60488e+08	1.20207e+09	1.02586e+09	8.92509e+08	1.59928e+09	2.91122e+08	2.19451e+09	6.79819e+08	2.77748e+09	2.19029e+09	2.06792e+09	7.02591e+08	5.57863e+08		1	0	Hydrogenotrophic	Archaea	3.5.4.27	mch	0	0	0	0	0	0	0	0	0	0	0	0	0	0	0	0	SNT
SNT	Accession_243305	Euryarchaeota	Archaea	2.8.4.1	Common to All	3.46071e+08	2.83769e+08		5.39953e+08	7.06689e+08	1.51138e+08	6.94404e+08	4.69939e+08	2.15444e+09	2.17861e+08		8.7578e+08	7.62898e+08	6.46779e+08	4.04616e+08	4.94765e+08		4	0	Hydrogenotrophic	Archaea	mtd/hmd	mtd/hmd	0	0	0	0	0	0	0	0	0	0	0	0	0	0	0	0	SNT
SNT	Accession_350636	Euryarchaeota	Archaea	2.8.4.1	Common to All	1.54185e+09	3.20888e+09	3.46376e+09	5.77036e+08	2.30451e+09	1.13449e+09	2.19391e+09	8.61463e+08	5.09764e+08	8.85563e+08	1.28802e+09	1.1612e+09	1.99079e+09	1.64072e+09	3.56168e+09	2.77311e+09		2	1	methanol	Archaea	2.1.1.246	mtaA	0	0	0	2.31804e+06	2.27414e+08	2.66642e+08	1.11929e+08	1.35252e+09	1.35859e+09	2.59058e+09	3.87354e+08	7.50057e+08	1.2874e+09	1.51271e+09	4.42269e+08	1.86409e+09	SNT				21.1445
SNT	Accession_111423	Euryarchaeota	Archaea	2.1.1.86	Hydrogenotrophic												4.60693e+07	3.61736e+07	6.82101e+07	3.01147e+08	7.89345e+07		2	0	methanol	Archaea	2.1.1.90	mtaB	0	0	0	0	0	0	0	0	0	0	0	0	0	0	0	0	SNT
SNT	Accession_356238	Euryarchaeota	Archaea	2.1.1.246	methanol				2.31804e+06	2.27414e+08	2.66642e+08	1.11929e+08	1.35252e+09	1.35859e+09	2.59058e+09	3.87354e+08	7.50057e+08	1.2874e+09	1.51271e+09	4.42269e+08	1.86409e+09		3	0	methanol	Archaea	mtaC	mtaC	0	0	0	0	0	0	0	0	0	0	0	0	0	0	0	0	SNT
SNT	Accession_359033	Euryarchaeota	Archaea	mtm	amine	1.31795e+08	1.41297e+08	2.23187e+08	2.45429e+08	6.64699e+08	5.65594e+08	9.87699e+08	1.00623e+08		1.97679e+08		2.4175e+08						1	0	No	Archaea	No		0	0	0	0	0	0	0	0	0	0	0	0	0	0	0	0	SNT
SNT	Accession_125562	Coprothermobacterota	Bacteria	2.7.2.1	Acetoclastic	3.56045e+09	2.83574e+09	2.01684e+09	2.80775e+09	1.14764e+10	1.01705e+10	6.62473e+09	1.50567e+09	1.16e+09	2.38704e+09	1.59881e+09	9.5804e+07	9.43928e+06	2.53685e+07	2.37878e+08	1.79682e+08		2	0	Acetoclastic	Bacteria	1.2.7.4	cdhA1,B1	0	0	0	0	0	0	0	0	0	0	0	0	0	0	0	0	SNT
PC	Accession_461031	Firmicutes - Clostridia	Bacteria	6.2.1.1	Acetoclastic	1.35417e+08	1.39465e+08	8.4154e+07	1.33496e+08	4.97141e+07	2.2247e+07		7.43996e+07	4.20393e+07	3.84614e+07	2.23317e+07		5.81662e+07					7	0	Acetoclastic	Bacteria	2.1.1.245	cdhD1E1	0	0	0	0	0	0	0	0	0	0	0	0	0	0	0	0	SNT
PC	Accession_423270	Firmicutes - Clostridia	Bacteria	6.2.1.1	Acetoclastic	3.73299e+08	6.48781e+08	3.41597e+08	3.9762e+08	4.4942e+08	2.55887e+08	4.53408e+08	4.75124e+08	8.75537e+08	4.19809e+08	5.11409e+08	4.79429e+08	5.11441e+08	6.28073e+08	5.25023e+08	5.64701e+08		7	1	Acetoclastic	Bacteria	2.3.1.169	cdhC1	1.76222e+07	1.29193e+08	1.92622e+08	8.40988e+07	8.12244e+07	8.86982e+07	3.03238e+07	0	0	0	0	0	0	0	0	0	SNT	24.0709	26.945	27.5212	26.3256
PC	Accession_353489	Firmicutes - Clostridia	Bacteria	2.7.2.1	Acetoclastic	4.67543e+07	7.21738e+07	6.80743e+07	6.22078e+07	1.86656e+07			3.64428e+07		2.77027e+07	5.31113e+07	2.94402e+07	4.21865e+07	4.01875e+07	2.51399e+07	3.62598e+07		18	0	Acetoclastic	Bacteria	2.3.1.8	pta	0	0	0	0	0	0	0	0	0	0	0	0	0	0	0	0	SNT
PC	Accession_366495	Euryarchaeota	Archaea	2.1.1.86	Hydrogenotrophic	1.41276e+08	1.1907e+08	1.00879e+08	1.69833e+08	8.12994e+07	4.752e+07	1.25476e+07	1.31815e+08	1.07195e+08	9.07351e+07	1.31014e+08	6.60667e+07	1.65105e+08	9.55273e+07	7.92608e+07	5.85151e+07		26	2	Acetoclastic	Bacteria	2.7.2.1	ack	3.8165e+09	3.25421e+09	2.34326e+09	3.60794e+09	1.3384e+10	1.26835e+10	8.47288e+09	1.6751e+09	1.16e+09	2.647e+09	1.69335e+09	9.5804e+07	9.43928e+06	2.53685e+07	2.37878e+08	1.79682e+08	SNT	31.8296	31.5997	31.1259	31.7485
PC	Accession_111424	Euryarchaeota	Archaea	2.1.1.86	Hydrogenotrophic	1.51883e+08	1.3789e+07	3.28435e+06	6.67799e+07	1.16653e+09	3.28612e+08	2.06303e+08	1.12081e+09	2.13484e+09	2.81616e+09	2.89517e+09	5.93008e+09	1.45908e+08	5.94891e+08	7.53834e+08	1.61036e+08		11	2	Acetoclastic	Bacteria	6.2.1.1	acs	2.52128e+07	1.103e+08	1.58391e+08	2.33835e+08	5.76151e+08	1.98997e+08	3.86746e+08	0	1.83782e+08	5.3921e+08	1.47421e+07	1.47321e+08	4.32332e+08	4.80778e+08	6.25153e+08	5.65705e+08	SNT	24.5877	26.7169	27.2389	27.8009
PC	Accession_366497	Euryarchaeota	Archaea	2.1.1.86	Hydrogenotrophic		7.6125e+07	8.51885e+07	9.87652e+07		5.26626e+07		1.14047e+08	6.39304e+07	8.68106e+07	7.38914e+07	8.28699e+07	1.03863e+08	5.54809e+07	2.78569e+07			4	0	amine	Bacteria	2.1.1.250	mttB	0	0	0	0	0	0	0	0	0	0	0	0	0	0	0	0	SNT
PC	Accession_111425	Euryarchaeota	Archaea	2.1.1.86	Hydrogenotrophic	9.08923e+08	1.078e+09	3.36426e+07	6.20195e+08	3.90291e+09	1.47619e+09	2.72257e+08	6.17851e+09	5.56316e+09	4.71352e+09	3.39478e+09	2.70282e+09	1.98342e+09	1.62179e+09	3.78237e+08	1.03566e+09		1	0	CoenzymeB-generation	Bacteria	fdhAB	fdhAB,mvh/vhu/vhc,hdr	0	0	0	0	0	0	0	0	0	0	0	0	0	0	0	0	SNT
PC	Accession_102088	Euryarchaeota	Archaea	2.1.1.86	Hydrogenotrophic		7.61354e+07	1.13608e+08	1.63316e+08	1.94352e+08	3.70836e+08	2.87459e+08	2.80533e+08	2.58822e+08		2.08585e+08	2.29722e+08		2.52936e+08	2.23693e+08	1.26509e+08		6	0	CoenzymeB-generation	Bacteria	hdr	fdhAB,mvh/vhu/vhc,hdr	0	0	0	0	0	0	0	0	0	0	0	0	0	0	0	0	SNT
PC	Accession_44565	Euryarchaeota	Archaea	2.8.4.1	Common to All	4.75271e+10	6.26821e+10	2.3448e+10	3.97972e+10	8.80125e+10	5.35516e+10	7.57857e+10	1.26327e+11	1.1195e+11	9.56376e+10	6.33933e+10	1.2292e+11	9.90847e+10	1.06518e+11	7.85204e+10	1.28505e+11		4	0	CoenzymeB-generation	Bacteria	mvh/vhu/vhc	fdhAB,mvh/vhu/vhc,hdr	0	0	0	0	0	0	0	0	0	0	0	0	0	0	0	0	SNT
PC	Accession_60189	Euryarchaeota	Archaea	2.1.1.86	Hydrogenotrophic		1.12157e+07	1.87988e+07	1.42448e+07								5.74942e+07	2.90864e+09	6.41124e+06	7.37184e+07			3	0	Hydrogenotrophic	Bacteria	1.5.98.2	mer	0	0	0	0	0	0	0	0	0	0	0	0	0	0	0	0	SNT
PC	Accession_184715	Euryarchaeota	Archaea	1.2.7.12	Hydrogenotrophic	4.87184e+09	4.91845e+09	5.61666e+09	4.40633e+09	9.99034e+09	1.61636e+10	1.05834e+10	2.22902e+10	1.49408e+10	1.30798e+10	8.03366e+09	1.13421e+10	2.09938e+10	9.29506e+09	1.39903e+10	1.262e+10		10	0	No	Bacteria	No		0	0	0	0	0	0	0	0	0	0	0	0	0	0	0	0	SNT
PC	Accession_102090	Euryarchaeota	Archaea	2.1.1.86	Hydrogenotrophic	4.72161e+07	1.70796e+07	1.82654e+08	1.25182e+08	3.26011e+08	7.12591e+08	3.59531e+08	5.36876e+08	4.10592e+08	2.08107e+08	3.45182e+08	5.41929e+08	2.90176e+08	1.69917e+08	1.18761e+08	6.4485e+07		5	5	Acetoclastic	Archaea	1.2.7.4	cdhA1,B1	5.34806e+09	4.39654e+09	4.4126e+09	4.52759e+09	8.00031e+09	1.43616e+10	1.05554e+10	1.16883e+10	1.09931e+10	8.92219e+09	7.30085e+09	7.85091e+09	7.87082e+09	6.56576e+09	8.06039e+09	8.5918e+09	PC	32.3164	32.0337	32.039	32.0761
PC	Accession_468208	Euryarchaeota	Archaea	2.8.4.1	Common to All	5.49126e+08	2.7037e+08	1.13068e+09	2.43351e+09	9.56296e+09	1.43914e+10	9.99802e+09	8.63221e+09	8.74525e+09	5.0831e+09	5.34783e+09	4.6114e+09	5.77529e+09	3.95204e+09	6.31097e+09	4.34688e+09		1	1	Acetoclastic	Archaea	2.1.1.-	mtr	2.06941e+08	1.85941e+08	1.34091e+08	1.28117e+08	3.52965e+08	3.33681e+08	2.80788e+08	3.55371e+08	3.11951e+08	4.60311e+08	2.61157e+08	4.17533e+08	5.30164e+08	2.8908e+08	3.72884e+08	3.61989e+08	PC	27.6246	27.4703	26.9986	26.9329
PC	Accession_15923	Euryarchaeota	Archaea	1.5.98.2	Hydrogenotrophic	5.39565e+10	6.83846e+10	5.34317e+10	3.80291e+10	1.73088e+11	1.7044e+11	2.01749e+11	2.38088e+11	1.743e+11	1.93141e+11	1.3707e+11	2.6582e+11	2.17854e+11	1.78937e+11	2.91324e+11	2.35204e+11		2	2	Acetoclastic	Archaea	2.1.1.245	cdhD1E1	1.07376e+09	1.0578e+09	9.37346e+08	8.92658e+08	2.0108e+09	2.96345e+09	2.28433e+09	3.52966e+09	2.8291e+09	3.62112e+09	1.60805e+09	3.87824e+09	3.07706e+09	2.87749e+09	2.47476e+09	2.58349e+09	PC	30	29.9784	29.804	29.7335
PC	Accession_44564	Euryarchaeota	Archaea	2.8.4.1	Common to All	8.21652e+10	8.12119e+10	6.98937e+10	5.74687e+10	1.01129e+11	1.164e+11	1.22414e+11	1.28202e+11	1.19666e+11	1.35234e+11	7.78119e+10	1.72796e+11	1.57352e+11	1.08466e+11	1.35791e+11	1.43189e+11		2	2	Acetoclastic	Archaea	2.3.1.169	cdhC1	1.98808e+09	3.30002e+09	3.6189e+09	3.37907e+09	7.23716e+09	1.02386e+10	8.74986e+09	6.46006e+09	7.72838e+09	3.78799e+09	5.70464e+09	2.76461e+09	4.04696e+09	2.94018e+09	4.23455e+09	4.51497e+09	PC	30.8887	31.6198	31.7529	31.654
PC	Accession_184714	Euryarchaeota	Archaea	1.2.7.12	Hydrogenotrophic	1.02836e+10	1.1499e+10	1.03202e+10	7.45841e+09	1.97121e+10	2.60182e+10	2.77514e+10	3.20346e+10	2.6784e+10	2.54295e+10	1.70448e+10	2.8274e+10	2.19483e+10	2.13737e+10	3.15642e+10	2.75905e+10		1	1	Acetoclastic	Archaea	2.3.1.8	pta	1.18257e+08	2.68669e+08	4.87781e+08	7.15983e+08	3.71215e+09	6.09421e+09	4.75032e+09	2.9387e+09	3.48849e+09	2.2365e+09	2.67615e+09	3.19315e+09	1.6979e+09	2.37572e+09	2.42915e+09	3.17315e+09	PC	26.8174	28.0013	28.8617	29.4154
PC	Accession_44568	Euryarchaeota	Archaea	2.8.4.1	Common to All	4.28978e+10	4.78721e+10	3.77822e+10	3.27236e+10	8.43097e+10	7.43273e+10	7.71761e+10	1.1639e+11	1.0497e+11	1.19069e+11	6.33753e+10	1.26591e+11	1.49229e+11	7.91718e+10	1.04408e+11	1.0109e+11		1	1	Acetoclastic	Archaea	2.7.2.1	ack	9.40433e+08	6.44594e+08	1.0957e+09	1.22693e+09	1.47138e+09	3.31226e+09	1.97802e+09	3.10722e+09	1.95602e+09	1.01651e+09	1.55687e+09	1.2718e+09	7.19452e+08	1.12381e+09	1.8395e+09	1.74506e+09	PC	29.8087	29.2638	30.0292	30.1924
PC	Accession_243305	Euryarchaeota	Archaea	2.8.4.1	Common to All	1.22823e+08	1.19299e+08	3.22691e+07	1.524e+08	1.5922e+08	4.24829e+08	3.02318e+08	6.24831e+08	1.35619e+08	1.7417e+08	3.89294e+08	7.0482e+08	7.14917e+08	6.32201e+08	7.12286e+08	6.42981e+08		4	4	Acetoclastic	Archaea	6.2.1.1	acs	1.88407e+09	3.13407e+09	2.35297e+09	2.25865e+09	6.37182e+09	7.33861e+09	7.22971e+09	9.74538e+09	9.50362e+09	9.81263e+09	5.32494e+09	9.97954e+09	1.01532e+10	7.27025e+09	6.1644e+09	5.50443e+09	PC	30.8112	31.5454	31.1318	31.0728
PC	Accession_350636	Euryarchaeota	Archaea	2.8.4.1	Common to All	2.74984e+09	3.5405e+09	3.8761e+09	5.16569e+09	3.11617e+09	1.9984e+09	3.73919e+09	7.86423e+09	7.20462e+09	6.74477e+09	8.64222e+09	1.08193e+10	6.70982e+09	9.23962e+09	1.3113e+10	1.37687e+10		1	0	amine	Archaea	2.1.1.247	mtbA	0	0	0	0	0	0	0	0	0	0	0	0	0	0	0	0	PC
PC	Accession_111423	Euryarchaeota	Archaea	2.1.1.86	Hydrogenotrophic	1.82415e+09	1.67787e+09	1.62092e+09	1.67256e+09	5.48003e+09	8.07493e+09	7.59903e+09	1.19479e+10	6.40406e+09	7.33149e+09	4.97679e+09	8.87794e+09	9.58867e+09	4.93347e+09	6.23576e+09	7.29595e+09		2	0	amine	Archaea	mtm	mtm	0	0	0	0	0	0	0	0	0	0	0	0	0	0	0	0	PC
PC	Accession_125562	Coprothermobacterota	Bacteria	2.7.2.1	Acetoclastic					6.14338e+07	2.62117e+07	1.01846e+08		7.29712e+06	1.56523e+07		7.93905e+07		7.82324e+06				1	1	CoenzymeB-generation	Archaea	fdhAB	fdhAB,mvh/vhu/vhc,hdr	7.30748e+08	4.24421e+08	7.17986e+08	5.69852e+08	2.8084e+08	3.15092e+08	5.34349e+08	7.35248e+08	2.86066e+08	5.46556e+08	6.40138e+08	6.76516e+08	6.52048e+08	7.07339e+08	1.26254e+09	1.72934e+09	PC	29.4448	28.6609	29.4194	29.086
PC	Accession_239098	Verrucomicrobia	Bacteria	hdr	CoenzymeB-generation	6.64065e+07	6.11131e+07	5.49629e+07	4.60351e+07	1.70428e+08	5.5575e+07	7.99543e+07	4.22039e+06	1.54795e+07	1.3093e+07	1.95165e+07		6.091e+06					11	11	CoenzymeB-generation	Archaea	hdr	fdhAB,mvh/vhu/vhc,hdr	2.64057e+10	2.57564e+10	2.26376e+10	1.81201e+10	3.5487e+10	3.76932e+10	3.63729e+10	6.47478e+10	5.64189e+10	5.96451e+10	3.61356e+10	7.76414e+10	7.52148e+10	5.03186e+10	6.91259e+10	5.66223e+10	PC	34.6201	34.5842	34.398	34.0769
PC	Accession_184964	Thermotogae	Bacteria	2.3.1.8	Acetoclastic	2.46009e+08	2.27465e+08	3.28097e+08	2.69141e+08	8.33746e+08	8.98875e+08	1.46337e+09	2.32081e+09	1.61899e+09	1.73619e+09	1.65284e+09	3.80095e+09	2.13682e+09	3.05397e+09	4.96005e+09	5.43004e+09		9	8	CoenzymeB-generation	Archaea	mvh/vhu/vhc	fdhAB,mvh/vhu/vhc,hdr	9.23974e+09	8.87017e+09	5.77664e+09	5.99263e+09	2.63544e+09	3.09133e+09	2.11704e+09	4.25786e+09	3.03606e+09	4.41385e+09	2.65417e+09	7.90033e+09	8.01374e+09	6.31245e+09	1.1125e+10	7.86715e+09	PC	33.1052	33.0463	32.4276	32.4805
PC	Accession_67710	Synergistetes	Bacteria	1.2.7.4	Acetoclastic	1.00789e+10	1.13306e+10	1.21378e+10	9.53969e+09	1.15601e+10	8.6519e+09	7.35218e+09	3.08849e+09	3.70354e+09	5.6942e+09	6.37802e+09	1.90374e+09	1.9855e+09	1.98761e+09	1.14222e+09	1.21397e+09		17	14	Common to All	Archaea	2.8.4.1	mcr	1.82192e+11	2.01871e+11	1.45251e+11	1.49605e+11	3.14617e+11	3.16618e+11	3.28311e+11	4.18713e+11	3.84174e+11	3.81678e+11	2.3769e+11	4.55575e+11	4.36414e+11	3.24649e+11	3.66982e+11	4.13296e+11	PC	37.4067	37.5546	37.0798	37.1224
PC	Accession_40157	Synergistetes	Bacteria	2.3.1.8	Acetoclastic	1.73158e+09	2.46507e+09	2.79423e+09	1.8993e+09	1.96186e+09	1.60978e+09	1.93405e+09	7.2589e+08	9.43837e+08	9.34814e+08	2.7629e+08	7.09914e+08	2.33593e+08	5.75453e+08	1.65363e+08	2.37252e+08		12	11	Hydrogenotrophic	Archaea	1.2.7.12	fwd/fmd	2.03869e+10	2.14954e+10	2.06148e+10	1.58817e+10	4.02023e+10	5.56076e+10	4.94922e+10	7.05849e+10	5.54927e+10	5.2622e+10	3.3697e+10	5.42798e+10	5.51486e+10	4.24747e+10	6.05136e+10	5.31158e+10	PC	34.2469	34.3233	34.263	33.8866
PC	Accession_249458	Synergistetes	Bacteria	2.7.2.1	Acetoclastic	1.81268e+09	1.56317e+09	1.48655e+09	1.32743e+09	5.12685e+08	8.80429e+08	5.67466e+08	6.62259e+08	5.37513e+08	4.70783e+08	4.58409e+08	4.4673e+08	1.20467e+09	4.38474e+08	2.5731e+08	3.92045e+08		4	4	Hydrogenotrophic	Archaea	1.5.98.2	mer	7.24526e+10	8.88707e+10	7.04892e+10	5.4785e+10	1.79241e+11	1.75752e+11	2.0807e+11	2.48081e+11	1.82168e+11	2.01375e+11	1.48139e+11	2.78008e+11	2.2761e+11	1.91933e+11	3.09801e+11	2.52761e+11	PC	36.0763	36.371	36.0367	35.6731
PC	Accession_382026	Synergistetes	Bacteria	No	No	4.28078e+08	3.35152e+08	3.51009e+08	3.76486e+08	3.2772e+08	3.65771e+08	3.83205e+08	1.70908e+08	2.7606e+08	1.89363e+08	4.10138e+07	9.60801e+07	4.88879e+07	1.38289e+08	6.87023e+07	3.87085e+07		28	25	Hydrogenotrophic	Archaea	2.1.1.86	mtr	2.26518e+10	2.12618e+10	1.6988e+10	1.51264e+10	3.39697e+10	4.02342e+10	3.42044e+10	5.3778e+10	4.75799e+10	5.27614e+10	3.46923e+10	6.3857e+10	6.58164e+10	4.10456e+10	4.44905e+10	4.33651e+10	PC	34.3989	34.3075	33.9838	33.8164
PC	Accession_379369	Synergistetes	Bacteria	No	No	1.32382e+08	8.62118e+07	6.94177e+07	1.06105e+08	1.77116e+08	6.13965e+07		6.78547e+07	9.26645e+07	1.23552e+08	1.02115e+08	2.58095e+07	5.55848e+07	3.3147e+07	1.09841e+07	1.07554e+07		4	4	Hydrogenotrophic	Archaea	2.3.1.101	ftr	3.14028e+09	3.40639e+09	3.06818e+09	2.30349e+09	6.31994e+09	8.52705e+09	7.71466e+09	1.11719e+10	7.92675e+09	7.65282e+09	4.51596e+09	8.30495e+09	8.7134e+09	6.74028e+09	7.86831e+09	7.39446e+09	PC	31.5482	31.6656	31.5147	31.1012
PC	Accession_170796	Spirochaetes	Bacteria	2.3.1.169	Acetoclastic			4.9536e+07	1.18824e+08	1.81344e+07	8.44726e+07	1.20518e+08		1.33808e+08		5.45571e+06	1.31472e+08	2.77407e+07	1.32195e+08	5.02579e+07	1.00099e+08		1	1	Hydrogenotrophic	Archaea	3.5.4.27	mch	1.56355e+09	1.86035e+09	2.01544e+09	1.2707e+09	3.31606e+09	5.11863e+09	4.22283e+09	4.43677e+09	4.86461e+09	4.28845e+09	2.44921e+09	5.16285e+09	4.71354e+09	3.98874e+09	5.12857e+09	4.16757e+09	PC	30.5422	30.7929	30.9084	30.243
PC	Accession_309021	Nitrospirae	Bacteria	mvh/vhu/vhc	CoenzymeB-generation	1.06831e+09	9.73268e+08	1.06852e+09	9.69109e+08	9.14058e+08	1.3425e+09	8.55845e+08	3.36661e+08	4.56639e+08	1.72621e+08	2.84304e+08	7.83894e+07	1.40751e+08	8.74395e+07	3.80866e+07	1.4936e+08		4	4	Hydrogenotrophic	Archaea	mtd/hmd	mtd/hmd	2.99778e+10	3.55651e+10	2.84187e+10	2.72791e+10	5.25219e+10	7.38491e+10	6.31155e+10	1.01488e+11	8.793e+10	7.0133e+10	4.15216e+10	8.10983e+10	7.11388e+10	7.25924e+10	8.3732e+10	7.93538e+10	PC	34.8032	35.0497	34.7261	34.6671
PC	Accession_309016	Nitrospirae	Bacteria	hdr	CoenzymeB-generation	1.3586e+06	2.35674e+08	1.53926e+08		1.40688e+08		1.74157e+08	5.14e+07	4.54603e+07						2.7687e+07	3.34425e+07		2	0	methanol	Archaea	2.1.1.246	mtaA	0	0	0	0	0	0	0	0	0	0	0	0	0	0	0	0	PC
PC	Accession_309015	Nitrospirae	Bacteria	hdr	CoenzymeB-generation	8.0968e+08	7.99311e+08	8.01537e+08	8.76642e+08	1.35701e+08	5.37715e+08	3.66705e+08	1.27139e+08	2.4526e+08	9.59203e+06	6.92338e+07	7.44484e+07	2.38555e+07	1.2774e+08	7.37184e+07	9.96694e+07		2	2	methanol	Archaea	2.1.1.90	mtaB	2.41216e+08	1.12802e+08	3.13943e+08	4.36149e+08	1.97207e+09	3.51613e+09	2.24948e+09	1.28903e+09	1.15828e+09	6.14177e+08	5.73413e+08	4.35203e+08	8.26909e+08	2.78939e+08	9.17325e+08	2.85617e+08	PC	27.8458	26.7492	28.2259	28.7002
PC	Accession_309019	Nitrospirae	Bacteria	mvh/vhu/vhc	CoenzymeB-generation	2.67556e+08	2.63972e+08	2.13529e+08	3.03306e+08	3.7251e+08	3.03259e+08	3.19753e+08	9.57186e+07	9.48694e+07	1.06898e+08	1.29049e+08	4.87404e+07	6.323e+07	4.74686e+07	5.40412e+07	4.57476e+07		3	3	methanol	Archaea	mtaC	mtaC	9.6899e+06	4.20951e+07	1.98525e+08	1.41827e+08	3.15004e+09	3.28912e+09	2.34766e+09	1.29664e+09	1.37353e+09	1.2378e+09	1.17301e+09	5.57457e+08	6.6612e+08	7.43701e+08	7.41844e+08	5.42388e+08	PC	23.208	25.3271	27.5647	27.0796
PC	Accession_309020	Nitrospirae	Bacteria	mvh/vhu/vhc	CoenzymeB-generation	1.43397e+08	1.73302e+08	1.26229e+08	1.25182e+08	3.8503e+07	1.1176e+08	8.03083e+07	4.57908e+07		3.62942e+06	4.5472e+07	3.43665e+06	2.45019e+07	4.25364e+06	1.43506e+07	1.84498e+07		1	0	No	Archaea	No		0	0	0	0	0	0	0	0	0	0	0	0	0	0	0	0	PC
PC	Accession_383445	Nitrospirae	Bacteria	6.2.1.1	Acetoclastic	1.24229e+08	7.70657e+07	7.27624e+07	1.29095e+08	1.07441e+08	8.00326e+07	1.00381e+08	2.33571e+07	2.86522e+07	3.71569e+07	3.55217e+07	6.95584e+06	1.50193e+07	9.70153e+06	1.9554e+07	8.91703e+06		2	2	Acetoclastic	Bacteria	1.2.7.4	cdhA1,B1	1.02895e+10	1.15742e+10	1.23897e+10	9.74861e+09	1.18999e+10	9.59939e+09	7.87386e+09	3.65531e+09	4.05973e+09	6.17493e+09	6.81814e+09	2.31024e+09	2.08467e+09	2.43958e+09	1.64929e+09	1.35082e+09	PC	33.2605	33.4302	33.5284	33.1825
PC	Accession_309018	Nitrospirae	Bacteria	mvh/vhu/vhc	CoenzymeB-generation	1.69571e+08	1.36011e+08	1.98147e+08	1.62339e+08	9.14739e+07	2.05056e+08	1.48047e+08	3.87179e+08	5.66004e+08		2.75539e+08	1.33636e+08		1.98356e+08	1.5237e+08	1.4322e+08		7	6	Acetoclastic	Bacteria	2.1.1.245	cdhD1E1	8.63818e+08	1.05804e+09	1.34074e+09	1.33151e+09	2.7979e+09	1.85998e+09	2.07346e+09	2.34054e+09	1.97694e+09	3.13844e+09	2.47334e+09	9.45219e+08	1.15037e+09	8.45009e+08	1.10102e+09	9.82888e+08	PC	29.6862	29.9787	30.3204	30.3104
PC	Accession_309017	Nitrospirae	Bacteria	hdr	CoenzymeB-generation	1.30186e+08	2.80328e+07	7.09296e+07	8.34291e+07	6.45071e+07	1.0733e+08	1.29171e+08	4.65387e+07	3.43819e+07	3.14636e+07	8.55906e+07	5.4697e+07		6.50333e+07	4.90552e+07	7.2642e+07		7	5	Acetoclastic	Bacteria	2.3.1.169	cdhC1	1.56407e+09	1.15717e+09	1.7849e+09	1.68491e+09	1.51793e+09	2.71727e+09	1.72545e+09	1.42352e+09	1.78691e+09	1.44674e+09	1.36372e+09	1.14932e+09	1.51843e+09	1.23505e+09	1.04915e+09	8.40986e+08	PC	30.5427	30.108	30.7332	30.65
PC	Accession_161303	Firmicutes - Others	Bacteria	No	No	4.619e+07	9.89173e+07	6.55935e+07	5.42046e+07	1.6237e+07	8.08866e+07	9.15385e+07	3.41994e+07	4.83586e+06		3.66971e+06			7.21859e+07	4.4936e+07	8.20775e+07		18	14	Acetoclastic	Bacteria	2.3.1.8	pta	3.96613e+09	4.26829e+09	4.75929e+09	3.55516e+09	3.85648e+09	3.99909e+09	4.67493e+09	4.60371e+09	3.87056e+09	3.87731e+09	3.21858e+09	6.01988e+09	4.4539e+09	5.71509e+09	6.54459e+09	7.30258e+09	PC	31.8851	31.991	32.1481	31.7273
PC	Accession_142397	Firmicutes - Others	Bacteria	2.1.1.245	Acetoclastic	3.01342e+07	6.64415e+07	1.18631e+08	1.24693e+08	1.014e+08	1.01705e+08	1.37929e+08	3.06474e+07	7.41491e+07	3.65558e+07	4.66294e+07	3.3652e+07	6.25772e+07	6.31837e+07	6.2485e+07	7.2014e+07		26	21	Acetoclastic	Bacteria	2.7.2.1	ack	7.00785e+09	6.73384e+09	5.87315e+09	6.41634e+09	5.17629e+09	4.6468e+09	7.1715e+09	5.84587e+09	5.86901e+09	5.49924e+09	4.71289e+09	5.30854e+09	5.03935e+09	6.66823e+09	4.56491e+09	4.9589e+09	PC	32.7063	32.6488	32.4515	32.5791
PC	Accession_142398	Firmicutes - Others	Bacteria	2.3.1.169	Acetoclastic	2.59082e+07	2.52627e+07	5.55271e+07	7.837e+07	6.49889e+07	5.1463e+07	2.99426e+07	3.71906e+07	4.30164e+07	3.47456e+07		1.40255e+07	6.5363e+07	3.90914e+07	3.62068e+07	4.02435e+07		11	8	Acetoclastic	Bacteria	6.2.1.1	acs	2.57341e+09	3.46907e+09	3.68174e+09	3.05839e+09	1.95482e+09	2.81186e+09	3.56854e+09	1.59749e+09	2.3059e+09	1.14044e+09	1.51596e+09	1.36889e+09	1.66707e+09	1.15776e+09	1.90115e+09	1.78358e+09	PC	31.261	31.6919	31.7777	31.5101
PC	Accession_6890	Firmicutes - Clostridia	Bacteria	2.7.2.1	Acetoclastic	2.74829e+09	2.96979e+09	1.1387e+09	2.02884e+09	2.65049e+09	1.21206e+09	2.81826e+09	1.62998e+09	1.86985e+09	1.97142e+09	1.64894e+09	4.85458e+08	1.89435e+08	3.72115e+08	9.54913e+08	7.50918e+08		4	4	amine	Bacteria	2.1.1.250	mttB	1.94432e+09	2.23089e+09	2.46494e+09	2.19476e+09	8.68798e+08	1.41086e+09	1.3117e+09	9.81661e+08	9.52255e+08	8.60075e+08	8.61044e+08	5.53608e+08	2.83202e+08	5.34333e+08	5.27215e+08	4.55745e+08	PC	30.8566	31.055	31.1989	31.0314
PC	Accession_322780	Firmicutes - Clostridia	Bacteria	2.1.1.245	Acetoclastic	4.25386e+08	3.69867e+08	4.52246e+08	5.87717e+08	2.0583e+09	1.10161e+09	1.30628e+09	1.8434e+09	1.3153e+09	2.45406e+09	1.86668e+09	6.18375e+08	8.04879e+08	5.15058e+08	8.04472e+08	6.35527e+08		1	1	CoenzymeB-generation	Bacteria	fdhAB	fdhAB,mvh/vhu/vhc,hdr	2.94418e+08	2.83398e+08	9.93908e+07	2.75649e+08	9.93805e+07	5.5508e+06	6.50169e+07	8.03179e+06	1.12947e+07	8.92201e+06	0	0	1.00967e+08	2.09549e+07	5.74849e+07	9.08822e+06	PC	28.1333	28.0783	26.5666	28.0383
PC	Accession_294248	Firmicutes - Clostridia	Bacteria	6.2.1.1	Acetoclastic	1.308e+09	1.63387e+09	1.51108e+09	1.31933e+09	5.46041e+08	3.18473e+08	3.71994e+08	3.19822e+08	4.08301e+08	2.9462e+08	5.14996e+08	3.34067e+08	9.57377e+08	3.69998e+08	4.9452e+08	3.57317e+08		6	6	CoenzymeB-generation	Bacteria	hdr	fdhAB,mvh/vhu/vhc,hdr	1.56036e+09	1.41783e+09	1.64754e+09	1.58826e+09	6.6031e+08	9.69028e+08	9.5777e+08	3.28757e+08	4.45255e+08	8.08525e+07	5.21571e+08	1.92967e+08	5.70683e+07	2.12019e+08	1.66327e+08	2.11671e+08	PC	30.5392	30.401	30.6177	30.5648
PC	Accession_247288	Firmicutes - Clostridia	Bacteria	2.1.1.250	amine	1.02873e+09	1.1021e+09	1.25954e+09	1.00966e+09	4.78709e+08	8.60302e+08	7.16116e+08	4.09633e+08	5.00046e+08	3.24423e+08	3.2865e+08	1.8241e+08	8.34595e+07	1.45898e+08	2.46685e+08	2.16441e+08		4	4	CoenzymeB-generation	Bacteria	mvh/vhu/vhc	fdhAB,mvh/vhu/vhc,hdr	1.64883e+09	1.54655e+09	1.60643e+09	1.55994e+09	1.41654e+09	1.96258e+09	1.40395e+09	8.6535e+08	1.11751e+09	2.83148e+08	7.34363e+08	2.64203e+08	2.28483e+08	3.37517e+08	2.58849e+08	3.56777e+08	PC	30.6188	30.5264	30.5812	30.5388
PC	Accession_302904	Firmicutes - Clostridia	Bacteria	2.7.2.1	Acetoclastic	2.05608e+08	2.1214e+08	2.39771e+08	2.88665e+08	3.27625e+08	2.7112e+08	3.01186e+08	2.7492e+08	2.94802e+08	3.56858e+08	4.23873e+08	5.30164e+08	7.14689e+08	6.45328e+08	6.07719e+08	7.50271e+08		3	3	Hydrogenotrophic	Bacteria	1.5.98.2	mer	4.5784e+08	1.31655e+08	6.74872e+08	5.40891e+08	3.92875e+08	6.86016e+08	7.47629e+08	9.22065e+08	9.80884e+08	3.97836e+08	8.31113e+08	7.99514e+07	1.62239e+08	4.83545e+08	6.48532e+07	2.97505e+08	PC	28.7703	26.9722	29.33	29.0108
PC	Accession_247289	Firmicutes - Clostridia	Bacteria	2.1.1.250	amine	5.03226e+08	6.25122e+08	5.7393e+08	4.56131e+08	3.65879e+08	3.47196e+08	2.79072e+08	3.36661e+08	3.55365e+08	4.73325e+08	4.51041e+08	2.95753e+08	1.0976e+08	3.05777e+08	1.52897e+08	1.43554e+08		10	9	No	Bacteria	No		2.07188e+09	1.4631e+09	1.49428e+09	1.95843e+09	1.41042e+09	1.13093e+09	1.01444e+09	3.39042e+09	2.67982e+09	2.16371e+09	8.3258e+08	2.74068e+08	6.39531e+08	4.87306e+08	5.35699e+08	5.39064e+08	PC	30.9483	30.4464	30.4768	30.867
PC	Accession_302903	Firmicutes - Clostridia	Bacteria	2.3.1.8	Acetoclastic	4.75769e+08	1.69357e+08	1.26492e+08	9.50134e+07	1.69355e+08	3.59017e+08	9.40329e+07	4.00277e+08	5.27226e+08	1.87708e+08	3.33967e+08	6.0788e+08	4.94702e+08	7.94679e+08	5.19637e+08	4.06131e+08		5	3	Acetoclastic	Archaea	1.2.7.4	cdhA1,B1	8.32618e+09	7.5005e+09	1.02416e+10	1.02248e+10	1.51297e+10	1.99308e+10	7.84762e+09	3.2345e+10	4.68344e+10	2.51986e+10	6.18537e+10	2.8824e+10	2.49031e+10	1.60086e+10	3.57123e+10	2.67315e+10	SB	32.955	32.8043	33.2537	33.2513
PC	Accession_128539	Firmicutes - Clostridia	Bacteria	No	No	7.09291e+08	4.41642e+08	5.09291e+08	7.93888e+08	6.32659e+08	2.74505e+08	2.46978e+08	2.33762e+08	1.7155e+08	2.92867e+08	5.16459e+08	5.19696e+07	1.57758e+08	7.67437e+07	1.2243e+08	9.92313e+07		1	1	Acetoclastic	Archaea	2.1.1.-	mtr	1.70957e+07	0	0	0	1.02088e+08	0	0	2.24997e+07	3.45283e+07	0	1.00335e+08	5.51985e+07	2.31593e+07	3.94725e+07	1.1103e+08	9.303e+07	SB	24.0271
PC	Accession_145190	Firmicutes - Clostridia	Bacteria	2.3.1.8	Acetoclastic	3.77315e+08	3.59168e+08	3.17748e+08	3.94369e+08	2.38255e+08	2.67736e+08	3.45219e+08	3.81566e+08	1.41664e+08	3.03148e+08	3.12903e+08	1.27225e+08	2.45845e+08	2.72294e+08	1.16666e+08	1.78251e+08		2	2	Acetoclastic	Archaea	2.1.1.245	cdhD1E1	4.02422e+08	1.39843e+08	2.24482e+08	8.59867e+07	1.23252e+09	7.72112e+08	5.90114e+08	1.40867e+09	1.66129e+09	1.34114e+09	8.46878e+08	1.71304e+09	1.1607e+09	0	4.66758e+08	5.79022e+08	SB	28.5841	27.0592	27.742	26.3576
PC	Accession_195129	Firmicutes - Clostridia	Bacteria	2.1.1.245	Acetoclastic	2.04015e+08	2.32108e+08	2.34439e+08	2.33337e+08	3.20414e+08	3.43818e+08	3.61681e+08	2.30021e+08	3.18467e+08	4.65843e+08	3.77768e+08	1.58493e+08	1.32769e+08	1.14341e+08	7.42377e+07	1.12525e+08		2	1	Acetoclastic	Archaea	2.3.1.169	cdhC1	8.37872e+09	7.67105e+09	9.56435e+09	1.01976e+10	1.59682e+10	2.53144e+10	8.05986e+09	4.34605e+10	6.58452e+10	3.40506e+10	8.22841e+10	3.1377e+10	2.43037e+10	1.61726e+10	3.43594e+10	2.60461e+10	SB	32.9641	32.8368	33.155	33.2475
PC	Accession_276032	Firmicutes - Clostridia	Bacteria	2.7.2.1	Acetoclastic	1.93433e+08	1.39226e+08	8.51864e+07	1.26486e+08	6.49714e+07	6.32789e+07	7.79681e+07	1.68476e+08	2.11342e+08	1.49674e+08	1.79327e+08	2.26079e+08	8.99166e+08	3.67213e+08	1.7257e+08	1.8757e+08		1	1	Acetoclastic	Archaea	2.3.1.8	pta	3.28784e+09	2.21612e+09	1.87341e+09	2.49516e+09	1.05459e+10	1.13143e+10	3.45753e+09	8.44366e+09	1.63255e+10	7.58157e+09	2.88861e+10	9.21653e+09	7.9259e+09	7.0948e+09	1.50202e+10	1.02456e+10	SB	31.6145	31.0454	30.803	31.2165
PC	Accession_100197	Firmicutes - Clostridia	Bacteria	2.3.1.8	Acetoclastic	2.66211e+08	3.10658e+08	3.90548e+08	3.37462e+08	1.0481e+08	6.43056e+07	4.8901e+07	5.62614e+07	8.74773e+07	7.17586e+07	5.85832e+07	5.77746e+07	7.21891e+08	9.99929e+07	7.66619e+07	8.08079e+07		1	1	Acetoclastic	Archaea	2.7.2.1	ack	2.27299e+09	1.67166e+09	1.00798e+09	2.37392e+09	1.43052e+10	1.17215e+10	2.71431e+09	1.51164e+10	2.29875e+10	1.29353e+10	2.39139e+10	1.85407e+10	1.30862e+10	1.17615e+10	1.17456e+10	9.12935e+09	SB	31.0819	30.6386	29.9088	31.1446
PC	Accession_397840	Firmicutes - Clostridia	Bacteria	No	No	4.41887e+08	1.53905e+08	2.40361e+08	2.39848e+08	2.19156e+08	1.17041e+08	7.42602e+07	1.09371e+08	1.2219e+08	1.98215e+08	1.31667e+08	2.9138e+07	3.89702e+07	2.86676e+06	7.78745e+07	4.79577e+07		4	1	Acetoclastic	Archaea	6.2.1.1	acs	0	6.35517e+07	8.37816e+06	1.72671e+08	8.81756e+08	7.12363e+08	1.3587e+08	3.98655e+07	1.24214e+08	2.41501e+07	5.18475e+08	3.07243e+08	2.36193e+08	2.15344e+08	4.2403e+08	2.59333e+08	SB		25.9214	22.9982	27.3635
PC	Accession_468649	Firmicutes - Clostridia	Bacteria	2.7.2.1	Acetoclastic	2.52644e+08	1.05221e+08	1.95143e+08	2.33337e+08	1.33601e+08	3.40439e+08	2.33389e+08	1.18723e+08	6.48492e+07	1.59186e+08	4.05371e+07	4.67182e+07	1.16917e+07	1.34526e+07	3.43289e+07	5.42054e+07		1	1	amine	Archaea	2.1.1.247	mtbA	4.97831e+07	1.47895e+08	1.30591e+08	2.76737e+08	1.32557e+08	0	2.55128e+07	9.38432e+07	2.64529e+07	0	4.26649e+08	0	6.4052e+06	1.15028e+08	4.29428e+08	1.78005e+08	SB	25.5692	27.14	26.9605	28.0439
PC	Accession_394766	Firmicutes - Clostridia	Bacteria	2.7.2.1	Acetoclastic	2.17858e+07			4.83229e+07	2.3262e+07	1.37976e+08		6.28059e+07	6.50715e+07	1.19078e+08	1.04362e+08	9.06598e+07	1.55858e+08	1.56127e+08	3.49708e+08	3.53448e+08		2	1	amine	Archaea	mtm	mtm	7.81015e+07	0	0	7.04534e+07	9.10462e+07	1.25497e+08	1.9309e+08	2.83374e+08	3.41193e+08	0	4.48486e+08	3.45325e+08	2.86819e+08	7.289e+07	2.22976e+08	2.34173e+08	SB	26.2188			26.0702
PC	Accession_391994	Firmicutes - Clostridia	Bacteria	6.2.1.1	Acetoclastic	1.25752e+08	1.10579e+08	8.83843e+07	1.12791e+08	3.2468e+07	2.01764e+07	2.04036e+07	3.02736e+07	3.23079e+07	2.0712e+07	2.68092e+07				1.49721e+07	1.62801e+07		1	1	CoenzymeB-generation	Archaea	fdhAB	fdhAB,mvh/vhu/vhc,hdr	1.83338e+09	1.83283e+09	2.49997e+09	2.35876e+09	3.27724e+09	2.39455e+09	2.03887e+09	6.43461e+09	7.98799e+09	6.41234e+09	5.53685e+09	5.59129e+09	5.03755e+09	1.79184e+09	5.6408e+09	6.12126e+09	SB	30.7719	30.7714	31.2193	31.1354
PC	Accession_197562	Firmicutes - Clostridia	Bacteria	2.3.1.169	Acetoclastic	5.65969e+07	6.05131e+07	4.52666e+07	2.08465e+07	1.35203e+07	1.16329e+07	5.10883e+07			1.39479e+07	8.11985e+06	4.37247e+07	5.46134e+07	4.07849e+07	1.93852e+07	4.33355e+07		11	7	CoenzymeB-generation	Archaea	hdr	fdhAB,mvh/vhu/vhc,hdr	1.16259e+10	7.65113e+09	7.2864e+09	9.77594e+09	2.51635e+10	8.99904e+09	5.74888e+09	1.17222e+10	1.97006e+10	1.73137e+10	2.80042e+10	1.69403e+10	1.24796e+10	4.82742e+10	4.77741e+10	3.63866e+10	SB	33.4366	32.833	32.7626	33.1866
PC	Accession_394767	Firmicutes - Clostridia	Bacteria	2.3.1.8	Acetoclastic								2.22355e+07	1.60872e+07	3.53201e+07	4.89584e+07	5.73093e+07	6.52446e+07	5.3919e+07	8.03008e+07	6.21602e+07		9	4	CoenzymeB-generation	Archaea	mvh/vhu/vhc	fdhAB,mvh/vhu/vhc,hdr	2.18528e+09	1.67638e+09	2.4382e+09	2.34372e+09	2.87021e+09	1.07437e+09	1.09344e+09	1.84545e+09	2.04457e+09	1.63904e+09	3.23872e+09	2.67875e+09	2.02903e+09	2.23959e+09	3.74997e+09	3.50072e+09	SB	31.0252	30.6427	31.1832	31.1262
PC	Accession_195128	Firmicutes - Clostridia	Bacteria	2.3.1.169	Acetoclastic	1.28416e+09	8.95866e+08	1.37151e+09	1.20424e+09	1.38842e+09	2.4813e+09	1.44219e+09	1.31174e+09	1.56862e+09	1.31074e+09	1.24091e+09	8.0914e+08	1.17399e+09	8.71487e+08	7.91807e+08	4.77626e+08		17	14	Common to All	Archaea	2.8.4.1	mcr	8.14057e+10	7.47813e+10	8.18751e+10	9.46438e+10	2.21448e+11	1.58815e+11	7.87741e+10	2.9168e+11	4.08434e+11	2.48615e+11	6.01562e+11	2.35248e+11	1.92397e+11	1.59941e+11	3.60553e+11	2.72442e+11	SB	36.2444	36.122	36.2527	36.4618
PC	Accession_401894	Firmicutes - Clostridia	Bacteria	6.2.1.1	Acetoclastic	4.98797e+08	8.30788e+08	1.58377e+09	9.57755e+08	7.38675e+08	2.11504e+09	2.61816e+09	6.64131e+08	8.85941e+08	2.87374e+08	3.93037e+08	4.20852e+08	4.87892e+07	1.49985e+08	6.92431e+08	6.88649e+08		12	6	Hydrogenotrophic	Archaea	1.2.7.12	fwd/fmd	5.56253e+09	5.42285e+09	5.00048e+09	7.28782e+09	2.22143e+10	8.50612e+09	7.22558e+09	7.68288e+09	9.46359e+09	7.28832e+09	2.99047e+10	8.99635e+09	6.17883e+09	2.21398e+10	4.3718e+10	3.71422e+10	SB	32.3731	32.3364	32.2194	32.7628
PC	Accession_6889	Firmicutes - Clostridia	Bacteria	2.3.1.8	Acetoclastic	4.27435e+08	2.88755e+08	1.72606e+08	9.92546e+07	2.95221e+08	1.59906e+08	1.5791e+08	2.03831e+08	1.33274e+08	9.17257e+07	1.6568e+08	8.9136e+07	9.17855e+07		6.76653e+07	9.46663e+07		4	3	Hydrogenotrophic	Archaea	1.5.98.2	mer	1.00691e+11	9.2831e+10	1.26596e+11	1.12604e+11	6.47821e+10	3.90064e+10	5.0512e+10	1.36776e+11	1.61083e+11	1.2199e+11	2.52776e+11	8.90479e+10	8.18391e+10	7.20245e+10	2.19396e+11	2.13494e+11	SB	36.5511	36.4339	36.8814	36.7125
PC	Accession_64819	Firmicutes - Clostridia	Bacteria	2.7.2.1	Acetoclastic		3.20117e+07	6.85096e+08	6.23711e+07	8.20344e+06	3.63623e+07	3.41174e+07	1.17878e+07	7.89957e+07	5.65566e+07	1.47621e+07	7.65243e+07		2.34851e+08	2.07801e+08	7.24845e+07		28	19	Hydrogenotrophic	Archaea	2.1.1.86	mtr	1.78835e+10	2.11686e+10	2.42426e+10	2.53245e+10	4.0886e+10	2.16096e+10	1.48858e+10	3.79859e+10	4.20793e+10	3.46998e+10	6.52943e+10	3.84292e+10	3.33189e+10	3.83192e+10	6.22156e+10	5.65752e+10	SB	34.0579	34.3012	34.4968	34.5598
PC	Accession_450324	Firmicutes - Clostridia	Bacteria	2.7.2.1	Acetoclastic	1.17636e+08	1.14039e+08	1.05359e+08	1.19639e+08	1.32683e+08	1.10567e+08	1.38918e+08	1.15543e+08	7.17088e+07	6.53173e+07	9.91649e+07	1.31813e+08	2.10869e+07	2.24679e+07	8.61988e+07	1.24251e+08		4	2	Hydrogenotrophic	Archaea	2.3.1.101	ftr	3.65483e+08	6.88511e+08	6.25357e+08	5.83948e+08	2.72693e+09	8.9965e+08	8.75405e+07	6.35378e+08	6.8999e+08	4.15219e+08	2.18996e+09	3.21342e+08	1.02227e+09	1.03507e+09	3.29438e+09	2.36898e+09	SB	28.4452	29.3589	29.2201	29.1213
PC	Accession_174066	Firmicutes - Clostridia	Bacteria	2.1.1.245	Acetoclastic	9.75286e+06	1.87668e+08	2.59276e+08	1.07246e+08	1.01213e+08	1.51481e+07	9.45783e+07	6.0936e+07	9.4576e+07	2.30547e+07	2.22321e+07	3.1459e+07	3.52424e+07	3.94773e+07	5.47296e+07	6.77476e+07		1	1	Hydrogenotrophic	Archaea	3.5.4.27	mch	0	0	9.26407e+07	0	8.14728e+08	0	0	2.72085e+08	5.09322e+08	4.75178e+07	1.99864e+09	4.36427e+08	2.57494e+08	1.58658e+08	2.29578e+09	1.8123e+09	SB			26.4651
PC	Accession_141106	Firmicutes - Clostridia	Bacteria	6.2.1.1	Acetoclastic	7.9173e+06	2.85208e+07		8.30815e+06	8.85881e+06		4.19903e+06	1.03862e+07	8.69973e+06	4.66396e+06	1.18596e+07	1.27582e+08	4.9886e+07		1.54651e+08	1.47716e+08		4	3	Hydrogenotrophic	Archaea	mtd/hmd	mtd/hmd	2.52865e+10	2.17083e+10	2.48818e+10	2.66038e+10	4.20613e+10	1.67962e+10	1.56169e+10	3.97777e+10	4.32059e+10	3.34492e+10	7.81927e+10	3.50635e+10	3.29171e+10	1.84466e+10	9.02673e+10	7.47851e+10	SB	34.5576	34.3375	34.5344	34.6309
PC	Accession_253626	Firmicutes - Clostridia	Bacteria	2.7.2.1	Acetoclastic	1.14352e+07	7.30423e+07	1.41573e+07		2.8158e+07	6.73532e+06	5.79106e+07	3.97754e+06		4.5681e+07						1.94499e+07		2	2	methanol	Archaea	2.1.1.246	mtaA	5.41931e+08	6.678e+08	8.8505e+08	5.31621e+08	5.25014e+08	9.69434e+08	1.86787e+09	1.4063e+09	1.46209e+09	1.69098e+09	6.49183e+08	8.98573e+08	1.30665e+09	0	4.14243e+08	7.33099e+08	SB	29.0135	29.3148	29.7212	28.9858
PC	Accession_397651	Firmicutes - Clostridia	Bacteria	6.2.1.1	Acetoclastic					2.21994e+07				2.44238e+07	3.7642e+07			2.63896e+07					2	2	methanol	Archaea	2.1.1.90	mtaB	1.95665e+09	2.5171e+09	1.14479e+09	1.43576e+09	4.09401e+09	1.01353e+10	1.39225e+09	2.78386e+09	4.19058e+09	1.95464e+09	5.353e+09	3.11707e+09	2.16819e+09	2.02768e+09	2.45655e+09	2.84538e+09	SB	30.8657	31.2291	30.0924	30.4192
PC	Accession_195127	Firmicutes - Clostridia	Bacteria	1.2.7.4	Acetoclastic	2.10607e+08	2.43598e+08	2.51846e+08	2.08918e+08	3.39819e+08	9.47492e+08	5.21677e+08	5.66818e+08	3.5619e+08	4.80732e+08	4.40112e+08	4.06499e+08	9.91627e+07	4.51969e+08	5.07076e+08	1.36857e+08		3	3	methanol	Archaea	mtaC	mtaC	8.11331e+09	6.8251e+09	7.48866e+09	4.87265e+09	1.98649e+10	1.242e+10	5.82363e+09	6.67346e+09	9.28778e+09	3.34151e+09	1.43852e+10	7.10535e+09	5.13264e+09	1.96193e+09	7.76578e+09	6.78752e+09	SB	32.9176	32.6682	32.8021	32.1821
PC	Accession_145191	Firmicutes - Clostridia	Bacteria	2.7.2.1	Acetoclastic	1.67998e+08	2.09827e+08	7.26244e+08	6.20195e+08	2.77901e+08	3.79276e+08	4.96677e+08	4.67639e+08	4.92091e+08	2.75135e+08	3.78656e+08	8.40398e+07	1.66116e+08	7.10418e+07	5.65122e+06	9.03733e+07		1	1	No	Archaea	No		4.06887e+07	3.64689e+07	3.22743e+07	7.89995e+07	6.19079e+06	7.47866e+07	7.77364e+07	4.09389e+07	7.68968e+07	6.61734e+07	2.10348e+08	6.12888e+07	7.37589e+07	7.76497e+07	7.95413e+07	6.1047e+07	SB	25.2781	25.1202	24.9439	26.2353
PC	Accession_473818	Firmicutes - Clostridia	Bacteria	2.7.2.1	Acetoclastic	5.01887e+08	4.16804e+08	4.52423e+08	4.57756e+08	1.79348e+08	2.27093e+08	2.53882e+08	1.74836e+08	1.43031e+08	1.03902e+08	1.88656e+08	3.15637e+08	8.0465e+07	1.22051e+08	3.15887e+08	3.24793e+08		2	1	Acetoclastic	Bacteria	1.2.7.4	cdhA1,B1	3.26274e+09	4.26175e+09	3.93821e+09	4.05291e+09	3.04662e+09	3.47575e+09	2.45135e+09	4.70475e+09	4.71733e+09	3.26315e+09	4.55176e+09	2.96169e+09	3.19976e+09	8.34507e+09	1.81919e+09	2.16747e+09	SB	31.6034	31.9888	31.8749	31.9163
PC	Accession_429172	Firmicutes - Clostridia	Bacteria	2.7.2.1	Acetoclastic							1.3797e+09					3.91589e+08	5.92401e+08	4.27149e+08	4.26468e+08	4.36678e+08		7	4	Acetoclastic	Bacteria	2.1.1.245	cdhD1E1	9.99313e+08	6.23499e+08	6.9151e+08	7.22864e+08	3.75292e+08	2.016e+08	2.24474e+08	3.34985e+09	4.08798e+08	3.87232e+09	2.36859e+09	4.79129e+08	3.76358e+09	4.82433e+09	2.01322e+08	5.09695e+08	SB	29.8964	29.2158	29.3652	29.4291
PC	Accession_48596	Firmicutes - Clostridia	Bacteria	2.7.2.1	Acetoclastic	2.50065e+08	2.62256e+08	1.98551e+08	2.83784e+08	3.00576e+08	1.47669e+08	1.22607e+08	2.82404e+08	3.63826e+08	3.26485e+08	2.769e+08	1.15287e+08	2.08434e+08	1.46396e+08	1.00802e+08	1.34205e+08		7	3	Acetoclastic	Bacteria	2.3.1.169	cdhC1	2.17804e+08	1.58517e+08	4.23012e+08	2.84726e+08	1.69995e+08	1.47646e+08	1.11993e+08	2.53944e+08	2.32203e+08	1.47549e+08	4.21912e+08	1.39694e+08	1.75873e+08	3.32654e+08	2.54279e+08	1.6462e+08	SB	27.6985	27.2401	28.6561	28.085
PC	Accession_373950	Firmicutes - Clostridia	Bacteria	2.1.1.250	amine	4.12367e+08	4.96234e+08	5.41476e+08	7.28969e+08	2.42096e+07	2.0336e+08	3.16513e+08	2.16925e+08	6.92909e+07	2.75854e+07	7.97887e+07	7.29692e+07	6.68758e+07	7.91596e+07	7.97807e+07	8.83623e+07		18	11	Acetoclastic	Bacteria	2.3.1.8	pta	3.84586e+09	1.92553e+09	2.32492e+09	2.05638e+09	3.86784e+09	3.58829e+09	4.34122e+09	7.77515e+09	6.68503e+09	5.07986e+09	6.23091e+09	5.78742e+09	6.88217e+09	5.6932e+09	6.96503e+09	7.79797e+09	SB	31.8407	30.8426	31.1145	30.9375
PC	Accession_225705	Firmicutes - Clostridia	Bacteria	hdr	CoenzymeB-generation	4.43675e+08	2.51873e+08	3.41892e+08	4.46381e+08	1.45386e+08	2.40647e+08	1.88073e+08	9.94589e+07	1.04674e+08	2.67039e+07	3.4723e+08	6.38217e+07	2.71217e+07	1.37345e+07	1.1335e+07	5.91739e+06		26	17	Acetoclastic	Bacteria	2.7.2.1	ack	2.54953e+10	3.23901e+10	3.13733e+10	2.81089e+10	6.78866e+09	7.27944e+09	7.04302e+09	2.24107e+10	2.73707e+10	2.12693e+10	3.35824e+10	1.54991e+10	1.55198e+10	6.63031e+09	1.70934e+10	1.89398e+10	SB	34.5695	34.9148	34.8688	34.7103
PC	Accession_276033	Firmicutes - Clostridia	Bacteria	2.3.1.8	Acetoclastic	1.05329e+08	5.05389e+07	1.2056e+08	9.25663e+07	8.21475e+07	2.62658e+08	1.94697e+08	1.92607e+08	1.44463e+08	1.55822e+08	1.83416e+08	3.17516e+08	1.28459e+08	1.59951e+08	2.98113e+08	1.86449e+08		11	10	Acetoclastic	Bacteria	6.2.1.1	acs	6.21187e+09	5.0523e+09	5.62731e+09	5.71891e+09	3.20489e+09	3.07765e+09	2.9655e+09	3.64481e+09	4.335e+09	3.40505e+09	2.78471e+09	2.96534e+09	2.70623e+09	2.13206e+09	2.72357e+09	3.86996e+09	SB	32.5324	32.2343	32.3898	32.4131
PC	Accession_340753	Firmicutes - Clostridia	Bacteria	2.3.1.8	Acetoclastic	1.60852e+08	2.45461e+08	3.32709e+08	2.62632e+08	5.97351e+07	1.96576e+08	2.67618e+08	6.0749e+07	3.06843e+06	2.0787e+07	3.88695e+07	6.17231e+07	6.95795e+07	2.38979e+08	1.56758e+08	1.5219e+08		4	2	amine	Bacteria	2.1.1.250	mttB	2.6128e+08	3.98848e+08	2.5856e+08	1.50859e+08	2.14151e+08	5.02939e+07	5.39102e+07	1.60709e+08	3.87197e+08	2.09622e+08	4.54911e+08	3.92619e+08	1.8052e+08	4.24662e+08	9.45701e+07	2.08095e+08	SB	27.961	28.5713	27.9459	27.1686
PC	Accession_212455	Firmicutes - Clostridia	Bacteria	2.3.1.169	Acetoclastic	1.97407e+08	1.75528e+08	2.6306e+08	2.62632e+08	3.28713e+07	8.83989e+07	8.17108e+07	7.45866e+07	4.14613e+07	8.73096e+07	1.0924e+08	1.50962e+08	1.96721e+08	1.51493e+08	1.51493e+08	1.79682e+08		1	0	CoenzymeB-generation	Bacteria	fdhAB	fdhAB,mvh/vhu/vhc,hdr	0	0	0	0	0	0	0	0	0	0	0	0	0	0	0	0	SB
PC	Accession_39504	Firmicutes - Clostridia	Bacteria	2.1.1.245	Acetoclastic	1.53958e+08	1.7034e+08	1.58768e+08	2.41476e+08	1.66856e+08	1.6721e+08	1.22985e+08	7.30906e+07	7.02199e+07	8.19507e+07	8.96619e+07	6.91249e+07	6.77414e+07	6.60629e+07	6.97396e+07	5.66993e+07		6	1	CoenzymeB-generation	Bacteria	hdr	fdhAB,mvh/vhu/vhc,hdr	4.23354e+07	7.91244e+07	5.64114e+07	3.79779e+07	0	0	0	4.09274e+07	3.90073e+07	6.85318e+07	7.47586e+07	1.75813e+07	4.44795e+07	2.51149e+07	0	2.21615e+07	SB	25.3354	26.2376	25.7495	25.1787
PC	Accession_450325	Firmicutes - Clostridia	Bacteria	2.3.1.8	Acetoclastic	6.67332e+07	7.10777e+07	3.26376e+07	7.69011e+07	5.39167e+07	5.18058e+07	4.68238e+07	1.18348e+08	1.02579e+08	1.72513e+08	8.61649e+07	5.24009e+07	7.89938e+07	3.53092e+08	5.71403e+07	3.45158e+08		4	1	CoenzymeB-generation	Bacteria	mvh/vhu/vhc	fdhAB,mvh/vhu/vhc,hdr	4.68098e+08	2.88065e+08	7.43048e+08	2.6442e+08	1.08996e+09	1.45269e+09	1.42148e+09	1.52026e+09	2.38122e+09	1.55094e+09	1.35177e+09	2.27508e+09	1.36875e+09	1.35553e+09	4.69346e+08	1.12031e+09	SB	28.8022	28.1018	29.4689	27.9783
PC	Accession_225702	Firmicutes - Clostridia	Bacteria	fdhAB	CoenzymeB-generation	2.94418e+08	2.83398e+08	9.93908e+07	2.75649e+08	9.93805e+07	5.5508e+06	6.50169e+07	8.03179e+06	1.12947e+07	8.92201e+06			1.00967e+08	2.09549e+07	5.74849e+07	9.08822e+06		3	1	Hydrogenotrophic	Bacteria	1.5.98.2	mer	0	0	0	2.25468e+06	1.20363e+07	8.13633e+07	1.33009e+08	7.49097e+07	1.62984e+07	3.49394e+07	5.48835e+08	8.77341e+06	7.27116e+07	4.68224e+07	2.3461e+08	2.85452e+08	SB				21.1045
PC	Accession_125154	Firmicutes - Clostridia	Bacteria	2.7.2.1	Acetoclastic	5.11418e+07	5.18639e+07	6.12431e+07	7.4616e+07	2.88041e+07	4.06564e+07	4.75882e+07	5.85052e+07	5.24485e+07	2.2997e+07		6.83746e+07	6.68791e+07	6.55202e+07	2.46311e+07	3.65751e+07		10	4	No	Bacteria	No		1.95903e+09	2.00478e+09	2.5526e+09	2.76524e+09	6.76535e+09	1.26589e+09	1.76613e+09	7.36167e+08	6.81824e+08	6.85165e+08	1.35839e+09	1.01922e+09	1.10092e+09	8.73731e+08	1.60564e+09	7.91871e+08	SB	30.8675	30.9008	31.2493	31.3648
PC	Accession_135199	Firmicutes - Clostridia	Bacteria	2.3.1.8	Acetoclastic	2.3883e+06	3.83705e+06	1.03858e+07	1.37039e+07	3.91226e+07	5.88287e+07	2.16329e+07	1.04321e+08	1.03445e+08	8.73364e+07	3.95901e+07	4.88347e+07	4.08049e+07	5.10995e+07	1.6856e+07	4.49369e+07
PC	Accession_246707	Firmicutes - Clostridia	Bacteria	No	No			8.18101e+06	9.73566e+06	3.58528e+06	1.27073e+07	9.99185e+06			1.18332e+07	1.66015e+07	5.37402e+07	6.69974e+07	1.1698e+08	1.61849e+08	1.64701e+08
PC	Accession_225704	Firmicutes - Clostridia	Bacteria	hdr	CoenzymeB-generation	1.09057e+08	4.18234e+07	2.24289e+08	1.35778e+08	3.59996e+06	2.77618e+07	1.97102e+07							5.51082e+06	4.53145e+06
PC	Accession_106218	Firmicutes - Clostridia	Bacteria	2.7.2.1	Acetoclastic	8.04262e+07	4.39831e+07	5.12323e+07	1.47349e+08		1.29671e+07		3.34516e+07	1.25199e+08					7.5202e+07
PC	Accession_100107	Firmicutes - Clostridia	Bacteria	No	No	3.06369e+07	4.62539e+07	2.78834e+07	4.50546e+07	1.28561e+07	8.6308e+06	2.26539e+07
PC	Accession_171868	Firmicutes - Clostridia	Bacteria	2.3.1.8	Acetoclastic	2.07709e+07	1.78944e+07	3.85474e+07	2.29405e+06				1.52514e+06	850766							132804
PC	Accession_103947	Firmicutes - Clostridia	Bacteria	No	No	1.40277e+08	1.78881e+08	8.57048e+07	2.20315e+08	2.1086e+07	1.76211e+08	1.4134e+08	2.77018e+09	2.01252e+09	1.32936e+09			2.26742e+08		2.39529e+07	5.00117e+07
PC	Accession_195132	Firmicutes - Clostridia	Bacteria	2.1.1.245	Acetoclastic	4.05729e+07	3.16142e+07	1.17385e+08	3.70445e+07	4.97161e+07	1.3049e+08	5.00044e+07	1.02451e+08	1.0422e+08	7.69776e+07	7.03718e+07	3.41151e+07	4.71665e+07	4.68862e+07	3.5353e+07	3.83757e+07
PC	Accession_275402	Firmicutes - Clostridia	Bacteria	2.7.2.1	Acetoclastic		2.83476e+07	3.31254e+07	1.7571e+07	2.90409e+07	3.46435e+07		7.43387e+06	3.53262e+07	6.93732e+07	1.90548e+07	9.93886e+07	1.0145e+07	4.73844e+07	1.20683e+08	1.6821e+08
PC	Accession_339990	Firmicutes - Clostridia	Bacteria	2.3.1.8	Acetoclastic	5.40203e+07	5.42046e+07	9.47282e+07		1.83112e+07	6.96078e+07	8.60357e+07	1.52826e+07	1.62055e+07	2.86376e+07	2.13231e+07		1.15627e+07		2.93874e+07	4.49608e+07
PC	Accession_321955	Firmicutes - Clostridia	Bacteria	2.3.1.8	Acetoclastic	3.17172e+07	4.80634e+06		1.25236e+07			1.46393e+07		3.13894e+07	5.15528e+07		8.9221e+07	1.34616e+08	6.16617e+07		3.94487e+07
PC	Accession_300387	Firmicutes - Clostridia	Bacteria	2.1.1.250	amine		7.42941e+06	8.99927e+07					1.84412e+07	2.75529e+07	3.4742e+07	1.56405e+06	2.47535e+06	2.31068e+07	3.49848e+06	4.78531e+07	7.38808e+06
PC	Accession_370224	Firmicutes - Clostridia	Bacteria	2.7.2.1	Acetoclastic										2.81816e+07		2.61047e+07	3.29788e+07	2.43257e+06
PC	Accession_100031	Firmicutes - Bacilli	Bacteria	2.7.2.1	Acetoclastic	4.70289e+08	4.21112e+08	3.32293e+08	4.38255e+08	3.98843e+08	7.1931e+08	5.39979e+08	1.73669e+09	1.45566e+09	1.23525e+09	8.27136e+08	2.06514e+09	6.43149e+08	3.41302e+09	8.75101e+08	1.02716e+09
PC	Accession_368880	Firmicutes - Bacilli	Bacteria	2.7.2.1	Acetoclastic	7.57719e+07	1.88404e+07		7.95125e+07
PC	Accession_20326	Euryarchaeota	Archaea	mtd/hmd	Hydrogenotrophic	2.01084e+10	2.44327e+10	1.80296e+10	1.63091e+10	4.55264e+10	6.55688e+10	5.52772e+10	8.78926e+10	7.79512e+10	6.08068e+10	3.34e+10	6.79136e+10	5.70765e+10	6.05588e+10	6.67137e+10	6.44124e+10
PC	Accession_330033	Euryarchaeota	Archaea	hdr	CoenzymeB-generation	1.68744e+10	1.72866e+10	1.47487e+10	1.11845e+10	2.55587e+10	2.65084e+10	2.79475e+10	4.60909e+10	4.00569e+10	4.75304e+10	2.63486e+10	5.91912e+10	5.16808e+10	3.59495e+10	5.27933e+10	4.12322e+10
PC	Accession_291084	Euryarchaeota	Archaea	1.5.98.2	Hydrogenotrophic	5.94286e+09	8.31025e+09	8.81055e+09	9.73324e+09	5.75889e+09	5.06899e+09	5.99253e+09	9.66248e+09	7.61197e+09	8.16564e+09	1.05397e+10	1.18271e+10	9.62292e+09	1.29038e+10	1.81804e+10	1.7259e+10
PC	Accession_211567	Euryarchaeota	Archaea	2.1.1.86	Hydrogenotrophic	3.25398e+09	3.57832e+09	3.11136e+09	2.20692e+09	7.09498e+09	9.06383e+09	7.77353e+09	1.12173e+10	1.086e+10	1.33014e+10	8.10339e+09	1.34398e+10	1.8157e+10	8.37134e+09	1.19703e+10	9.54474e+09
PC	Accession_468211	Euryarchaeota	Archaea	2.8.4.1	Common to All	1.25246e+09	1.03679e+09	3.4701e+09	4.34169e+09	1.25515e+10	2.55279e+10	1.83507e+10	1.21915e+10	1.12841e+10	7.05361e+09	7.66475e+09	5.06049e+09	5.7457e+09	4.39102e+09	9.33117e+09	6.2604e+09
PC	Accession_468212	Euryarchaeota	Archaea	2.8.4.1	Common to All	1.23712e+09	1.48833e+09	1.90259e+09	4.09926e+09	1.15971e+10	2.32388e+10	1.47141e+10	1.39338e+10	1.2369e+10	6.2868e+09	8.22739e+09	5.56091e+09	4.6641e+09	5.5175e+09	9.95659e+09	6.70975e+09
PC	Accession_473912	Euryarchaeota	Archaea	hdr	CoenzymeB-generation	2.61965e+09	2.66498e+09	1.71952e+09	1.80213e+09	6.36221e+09	6.62283e+09	4.21781e+09	1.34654e+10	8.32757e+09	9.50329e+09	6.66641e+09	1.29738e+10	1.67031e+10	9.25045e+09	9.25541e+09	9.90237e+09
PC	Accession_180156	Euryarchaeota	Archaea	1.2.7.12	Hydrogenotrophic	3.10944e+09	3.11895e+09	2.71229e+09	2.48206e+09	6.51409e+09	9.55797e+09	8.06937e+09	1.12548e+10	9.26061e+09	9.95434e+09	5.3893e+09	8.93325e+09	1.05353e+10	7.44455e+09	1.04688e+10	8.20459e+09
PC	Accession_111440	Euryarchaeota	Archaea	mtd/hmd	Hydrogenotrophic	2.39704e+09	2.82521e+09	2.87754e+09	1.98026e+09	4.28141e+09	6.77144e+09	5.6181e+09	9.83107e+09	7.04213e+09	6.23787e+09	4.42317e+09	9.45619e+09	1.15125e+10	8.37633e+09	1.11146e+10	9.34424e+09
PC	Accession_306053	Euryarchaeota	Archaea	2.3.1.101	Hydrogenotrophic	2.30774e+09	2.67759e+09	2.36265e+09	1.65636e+09	5.53136e+09	8.09142e+09	7.41825e+09	1.0674e+10	7.73731e+09	7.26359e+09	4.10892e+09	7.82594e+09	8.58413e+09	6.42027e+09	7.61072e+09	6.90357e+09
PC	Accession_27514	Euryarchaeota	Archaea	6.2.1.1	Acetoclastic	1.78307e+09	2.36663e+09	2.24731e+09	2.10979e+09	5.84876e+09	6.65586e+09	6.60654e+09	8.70714e+09	8.62785e+09	9.1167e+09	4.71878e+09	9.47376e+09	9.71976e+09	6.63315e+09	5.55971e+09	4.9323e+09
PC	Accession_93668	Euryarchaeota	Archaea	2.1.1.86	Hydrogenotrophic	2.23074e+09	1.94665e+09	1.88379e+09	1.4506e+09	6.27741e+09	6.54025e+09	5.6157e+09	5.82265e+09	5.9909e+09	8.06651e+09	4.55775e+09	7.62422e+09	8.15676e+09	3.4293e+09	5.2972e+09	4.11469e+09
PC	Accession_393413	Euryarchaeota	Archaea	2.1.1.86	Hydrogenotrophic	2.47845e+09	1.87587e+09	1.14269e+09	1.50245e+09	2.77854e+09	3.9427e+09	4.85074e+09	4.96114e+09	5.61142e+09	6.83299e+09	2.45125e+09	8.42187e+09	7.25904e+09	6.08066e+09	6.46143e+09	5.89768e+09
PC	Accession_322643	Euryarchaeota	Archaea	1.2.7.4	Acetoclastic	1.79522e+09	1.76707e+09	1.85142e+09	2.35259e+09	4.11685e+09	8.71782e+09	6.3037e+09	6.08486e+09	5.93443e+09	2.68871e+09	3.49464e+09	2.60168e+09	2.28252e+09	2.62214e+09	3.87673e+09	5.21327e+09
PC	Accession_322641	Euryarchaeota	Archaea	2.3.1.169	Acetoclastic	5.30315e+08	1.80709e+09	2.34634e+09	1.8831e+09	5.76528e+09	9.19562e+09	8.15607e+09	4.90496e+09	5.8649e+09	2.05778e+09	4.98244e+09	1.40204e+09	2.39838e+09	2.03429e+09	3.85809e+09	2.68425e+09
PC	Accession_324700	Euryarchaeota	Archaea	3.5.4.27	Hydrogenotrophic	1.56355e+09	1.86035e+09	2.01544e+09	1.2707e+09	3.31606e+09	5.11863e+09	4.22283e+09	4.43677e+09	4.86461e+09	4.28845e+09	2.44921e+09	5.16285e+09	4.71354e+09	3.98874e+09	5.12857e+09	4.16757e+09
PC	Accession_127412	Euryarchaeota	Archaea	mtd/hmd	Hydrogenotrophic	3.04663e+09	3.87636e+09	3.54066e+09	5.61795e+09	2.59329e+09	1.401e+09	2.10647e+09	3.66898e+09	2.85255e+09	3.00766e+09	3.63192e+09	3.68459e+09	2.27759e+09	3.57831e+09	5.65352e+09	5.46726e+09
PC	Accession_72730	Euryarchaeota	Archaea	2.1.1.86	Hydrogenotrophic	8.45597e+08	9.4082e+08	7.96157e+08	5.79597e+08	3.81839e+09	5.76365e+09	5.37396e+09	6.85278e+09	5.70533e+09	5.10086e+09	3.36371e+09	3.39693e+09	3.38973e+09	2.25925e+09	1.19871e+09	9.33723e+08
PC	Accession_171033	Euryarchaeota	Archaea	2.1.1.86	Hydrogenotrophic	2.5737e+09	1.94443e+09	2.59389e+09	1.05182e+09	1.00306e+08	5.59596e+08	1.5156e+08	4.45185e+08	5.63447e+08	5.567e+08	4.90201e+08	4.37414e+09	8.48164e+09	4.03172e+09	8.85788e+09	8.25602e+09
PC	Accession_294686	Euryarchaeota	Archaea	1.5.98.2	Hydrogenotrophic	1.25533e+10	1.21759e+10	8.24694e+09	7.02262e+09	3.89289e+08	2.4234e+08	2.67334e+08	3.31048e+08	2.30484e+08	6.81127e+07	5.2513e+08	3.61079e+08	1.32431e+08	9.21027e+07	2.96337e+08	2.97885e+08
PC	Accession_180154	Euryarchaeota	Archaea	1.2.7.12	Hydrogenotrophic	1.02109e+09	1.11811e+09	8.69155e+08	6.41304e+08	3.15791e+09	2.84715e+09	1.97576e+09	4.15587e+09	3.67314e+09	3.43658e+09	2.36389e+09	4.63818e+09	1.28381e+09	3.57731e+09	3.44862e+09	3.63348e+09
PC	Accession_142073	Euryarchaeota	Archaea	2.3.1.8	Acetoclastic	1.18257e+08	2.68669e+08	4.87781e+08	7.15983e+08	3.71215e+09	6.09421e+09	4.75032e+09	2.9387e+09	3.48849e+09	2.2365e+09	2.67615e+09	3.19315e+09	1.6979e+09	2.37572e+09	2.42915e+09	3.17315e+09
PC	Accession_298438	Euryarchaeota	Archaea	2.8.4.1	Common to All	1.49684e+09	1.57821e+09	1.5733e+09	1.5948e+09	1.28027e+09	1.86504e+09	1.76157e+09	1.44839e+09	2.11908e+09	2.43864e+09	9.04074e+08	1.72903e+09	1.76165e+09	2.20376e+09	3.16994e+09	3.59752e+09
PC	Accession_298437	Euryarchaeota	Archaea	2.8.4.1	Common to All	1.20594e+09	1.10625e+09	1.15684e+09	1.06804e+09	6.23977e+08	2.21498e+09	1.40301e+09	9.89789e+08	3.49926e+09	1.21787e+09	5.41113e+08	2.81701e+09	3.08327e+09	2.9934e+09	2.688e+09	3.13843e+09
PC	Accession_113901	Euryarchaeota	Archaea	2.1.1.245	Acetoclastic	7.99191e+08	6.67123e+08	7.32492e+08	7.58184e+08	1.58708e+09	2.33152e+09	1.68889e+09	2.52677e+09	1.97242e+09	1.94991e+09	1.18208e+09	2.9387e+09	2.15462e+09	2.33426e+09	2.07868e+09	2.36904e+09
PC	Accession_142072	Euryarchaeota	Archaea	2.7.2.1	Acetoclastic	9.40433e+08	6.44594e+08	1.0957e+09	1.22693e+09	1.47138e+09	3.31226e+09	1.97802e+09	3.10722e+09	1.95602e+09	1.01651e+09	1.55687e+09	1.2718e+09	7.19452e+08	1.12381e+09	1.8395e+09	1.74506e+09
PC	Accession_239582	Euryarchaeota	Archaea	mvh/vhu/vhc	CoenzymeB-generation	8.19139e+08	7.80138e+08	8.48155e+08	6.10452e+08		4.18966e+06		2.56212e+08	1.79606e+08	3.16382e+08	2.47988e+08	3.33021e+09	2.66679e+09	2.61318e+09	5.93511e+09	3.63779e+09
PC	Accession_135751	Euryarchaeota	Archaea	mvh/vhu/vhc	CoenzymeB-generation	6.95096e+08	7.82065e+08	7.86385e+08	5.71476e+08		1.47159e+08	1.85653e+08	1.84563e+08	1.42706e+08	3.19832e+08	2.61422e+08	2.25076e+09	3.00741e+09	1.77877e+09	3.80221e+09	3.29918e+09
PC	Accession_111426	Euryarchaeota	Archaea	2.1.1.86	Hydrogenotrophic	4.22909e+08	3.42448e+08	1.6974e+08	1.35289e+08	7.24543e+08	1.23381e+09	4.62147e+08	1.85276e+09	1.89079e+09	1.72346e+09	1.11271e+09	9.77774e+08	1.91407e+09	8.09791e+08	1.53072e+08	1.2922e+08
PC	Accession_182995	Euryarchaeota	Archaea	mtaC	methanol	2.23815e+06	1.85215e+07	1.79209e+08	1.10834e+08	2.77035e+09	2.76404e+09	1.97534e+09	1.01225e+09	1.19766e+09	7.21427e+08	7.7721e+08	3.06607e+08	2.89363e+08	6.12446e+08	7.12286e+08	4.15684e+08
PC	Accession_182996	Euryarchaeota	Archaea	2.1.1.90	methanol	2.25888e+08	1.12802e+08	2.43752e+08	3.60227e+08	1.77053e+09	2.9801e+09	1.81901e+09	9.76687e+08	9.88472e+08	5.36146e+08	4.67991e+08	3.55228e+08	7.82491e+08	2.18233e+08	8.78726e+08	2.59817e+08
PC	Accession_212788	Euryarchaeota	Archaea	mvh/vhu/vhc	CoenzymeB-generation	4.67354e+08	2.75417e+08	1.79141e+08	1.55822e+08	1.26855e+09	1.55468e+09	6.59696e+08	2.24592e+09	1.47938e+09	1.85538e+09	8.94453e+08	2.71184e+08	8.98239e+08	4.38806e+08	1.61674e+08	1.3307e+08
PC	Accession_322642	Euryarchaeota	Archaea	1.2.7.4	Acetoclastic	2.28291e+08	3.48467e+07	9.15193e+07	2.23571e+08	6.78367e+08	1.83169e+09	9.03307e+08	1.07215e+09	9.27448e+08	6.83813e+08	1.12023e+09	7.03059e+08	9.08582e+08	6.86243e+08	1.09488e+09	5.80155e+08
PC	Accession_113902	Euryarchaeota	Archaea	2.1.1.245	Acetoclastic	2.74568e+08	3.90672e+08	2.04854e+08	1.34474e+08	4.23721e+08	6.31925e+08	5.95436e+08	1.00289e+09	8.56679e+08	1.67121e+09	4.25966e+08	9.39541e+08	9.22445e+08	5.4323e+08	3.96088e+08	2.1445e+08
PC	Accession_15938	Euryarchaeota	Archaea	1.2.7.4	Acetoclastic	1.76127e+09	1.24114e+09	1.2738e+09	1.04534e+09	3.19194e+08	4.1471e+08	4.31069e+08	4.56412e+08	4.18571e+08	3.7597e+08	1.79206e+08		4.30215e+07	2.06837e+08	1.98982e+08	1.61927e+08
PC	Accession_102087	Euryarchaeota	Archaea	2.1.1.86	Hydrogenotrophic	7.92805e+07	2.43966e+07	1.1589e+08	2.17059e+08	6.89317e+08	1.53798e+09	1.03029e+09	7.89522e+08	6.83448e+08	4.33701e+08	2.42613e+08	1.82665e+08	2.71288e+08	1.83705e+08	4.15741e+08	2.29473e+08
PC	Accession_417097	Euryarchaeota	Archaea	hdr	CoenzymeB-generation	3.57185e+08	4.43691e+08	4.44126e+08	4.26878e+08	4.96561e+08	1.6772e+08	3.28625e+08	2.09443e+08	2.69277e+08	1.49852e+08	3.96996e+08	1.69898e+08	3.2618e+08	1.86461e+08	5.25023e+08	8.0031e+08
PC	Accession_277366	Euryarchaeota	Archaea	2.1.1.-	Acetoclastic	2.06941e+08	1.85941e+08	1.34091e+08	1.28117e+08	3.52965e+08	3.33681e+08	2.80788e+08	3.55371e+08	3.11951e+08	4.60311e+08	2.61157e+08	4.17533e+08	5.30164e+08	2.8908e+08	3.72884e+08	3.61989e+08
PC	Accession_122933	Euryarchaeota	Archaea	2.3.1.101	Hydrogenotrophic	7.60087e+07	4.3573e+07	2.11352e+08	1.46208e+08	4.5228e+08	3.64083e+08	2.82413e+08	6.01881e+07	1.0614e+07	3.3278e+07	1.70749e+08	1.46293e+08	1.13642e+08	1.78017e+08	2.30763e+08	2.86149e+08
PC	Accession_342321	Euryarchaeota	Archaea	2.8.4.1	Common to All	4.56337e+07	2.73056e+07	8.88541e+07	5.60015e+07	9.88445e+07	1.62964e+08	1.41404e+08	1.80261e+08	1.65777e+08	1.76976e+08	1.90715e+08	2.0727e+08	8.0465e+07	2.91132e+08	3.15887e+08	2.49378e+08
PC	Accession_201261	Euryarchaeota	Archaea	mtaC	methanol	7.45175e+06	1.61589e+07	1.93159e+07	3.09933e+07	1.37831e+08	1.74513e+08	1.05087e+08	1.47714e+08	6.3277e+07	4.20488e+08	3.95804e+08	2.5085e+08	3.08007e+08	1.31254e+08	2.95576e+07	1.26704e+08
PC	Accession_350635	Euryarchaeota	Archaea	1.2.7.12	Hydrogenotrophic	7.56879e+06		4.72762e+07	2.08465e+07	1.94009e+07	2.87948e+07	2.32268e+07	1.24895e+08	1.6814e+08	1.5152e+08	2.00621e+08	2.32953e+08	4.84429e+07	2.29104e+08	1.9017e+08	2.00546e+08
PC	Accession_129706	Euryarchaeota	Archaea	hdr	CoenzymeB-generation		3.32471e+07	1.04148e+07	7.57585e+07	2.02632e+08	3.01568e+08	6.2319e+07	1.47526e+08	1.57844e+08	8.81216e+07	2.27734e+08	7.07056e+07	1.12508e+08	1.21146e+08	2.02297e+07	4.31695e+07
PC	Accession_304454	Euryarchaeota	Archaea	mtaC	methanol		7.41474e+06			2.41863e+08	3.50574e+08	2.67229e+08	1.36678e+08	1.12597e+08	9.58849e+07			6.87507e+07
PC	Accession_366496	Euryarchaeota	Archaea	2.1.1.86	Hydrogenotrophic	1.06257e+08	1.44806e+08	6.66634e+07	7.59218e+07		2.1557e+07		1.01994e+07	2.41072e+07	6.71104e+06	7.69608e+06		1.96085e+08
PC	Accession_340107	Euryarchaeota	Archaea	hdr	CoenzymeB-generation	2.99936e+08	6.64363e+08	2.61096e+08	3.44281e+07	6.43335e+08	1.93183e+08	2.96303e+08	2.00253e+09	5.78397e+09	1.90568e+08	2.73997e+08	1.20715e+08	8.85588e+08	2.32124e+07	4.60471e+08	2.27844e+08
PC	Accession_119310	Euryarchaeota	Archaea	fdhAB	CoenzymeB-generation	7.30748e+08	4.24421e+08	7.17986e+08	5.69852e+08	2.8084e+08	3.15092e+08	5.34349e+08	7.35248e+08	2.86066e+08	5.46556e+08	6.40138e+08	6.76516e+08	6.52048e+08	7.07339e+08	1.26254e+09	1.72934e+09
PC	Accession_12436	Euryarchaeota	Archaea	2.1.1.86	Hydrogenotrophic	1.76081e+08	2.26689e+08	2.85291e+08	5.84469e+08	1.83885e+08	2.44034e+08	5.97732e+07	3.77824e+08	5.00263e+08	4.66176e+08	4.66007e+08	4.26347e+08	5.15161e+08	5.26102e+08	3.97874e+08	7.5388e+08
PC	Accession_417098	Euryarchaeota	Archaea	hdr	CoenzymeB-generation	6.06156e+08	1.49502e+08	2.58916e+08	7.71168e+08	1.57594e+08	5.71375e+08	5.46197e+08	1.81196e+08	1.64464e+08	2.02916e+08	2.14504e+08	1.54316e+08	2.42187e+08	1.37214e+08	1.88409e+08	2.41886e+08
PC	Accession_304453	Euryarchaeota	Archaea	2.1.1.90	methanol	1.53287e+07		7.01907e+07	7.59218e+07	2.01533e+08	5.36031e+08	4.30469e+08	3.12338e+08	1.6981e+08	7.80311e+07	1.05422e+08	7.99746e+07	4.44175e+07	6.07058e+07	3.85995e+07	2.57994e+07
PC	Accession_113897	Euryarchaeota	Archaea	1.2.7.4	Acetoclastic	1.45758e+09	1.20629e+09	1.08242e+09	8.40947e+08	2.66162e+09	3.02994e+09	2.73137e+09	3.65025e+09	3.2803e+09	4.14554e+09	2.17648e+09	3.82553e+09	3.49643e+09	2.55516e+09	2.63249e+09	2.4382e+09
PC	Accession_203973	Euryarchaeota	Archaea	2.8.4.1	Common to All	1.56231e+08	2.27524e+08	7.30237e+07	9.4524e+07	2.16824e+09	2.51458e+09	2.49887e+09	1.92765e+09	2.06526e+09	2.54292e+09	1.14862e+09	1.72265e+09	2.1424e+09	9.8503e+08	2.52154e+09	1.72653e+09
PC	Accession_50915	Euryarchaeota	Archaea	mtd/hmd	Hydrogenotrophic	4.42577e+09	4.43077e+09	3.97095e+09	3.37176e+09	1.20827e+08	1.07841e+08	1.13769e+08	9.49705e+07	8.41072e+07	8.06926e+07	6.64232e+07	4.39234e+07	2.72147e+08	7.90011e+07	2.50225e+08	1.2989e+08
PC	Accession_44556	Euryarchaeota	Archaea	2.1.1.86	Hydrogenotrophic	3.26058e+09	2.8039e+09	1.81795e+09	1.44412e+09	7.44111e+08	2.45727e+08	1.33649e+08	6.66002e+08	3.28889e+08	3.77985e+08	1.03717e+09	2.59744e+08	7.98635e+06	1.43217e+08	1.6835e+08	2.7366e+08
PC	Accession_44543	Euryarchaeota	Archaea	mvh/vhu/vhc	CoenzymeB-generation	3.79655e+09	3.66912e+09	1.34773e+09	2.56297e+09	4.80633e+07	1.40925e+07	3.94648e+07	5.60744e+07	6.9906e+07	8.91335e+07	7.44531e+07	1.67783e+08	2.88451e+07	1.35912e+08	1.54476e+08	2.40709e+08
PC	Accession_340106	Euryarchaeota	Archaea	hdr	CoenzymeB-generation	8.84077e+08	7.06333e+08	5.87754e+08	4.95128e+08	2.52552e+07	7.11819e+06	2.27418e+07	2.31702e+07	1.2624e+07	1.19856e+07	6.16302e+07	1.77594e+09	1.93791e+09	1.52922e+09	2.688e+09	1.58648e+09
PC	Accession_400267	Euryarchaeota	Archaea	hdr	CoenzymeB-generation	2.76444e+09	2.04747e+09	2.44538e+09	1.6029e+09	1.2673e+08	1.36275e+08	1.90577e+08	1.76145e+08	4.00912e+07	2.46845e+08	1.43091e+08	1.63444e+08	2.06057e+08	1.02398e+08	2.71489e+08	1.30896e+08
PC	Accession_212371	Euryarchaeota	Archaea	hdr	CoenzymeB-generation	6.34091e+08	6.80616e+08	7.87898e+08	6.62411e+08	1.70084e+08	7.1931e+08	7.49714e+08	3.74082e+08	2.33809e+08	2.33839e+08	1.32035e+08	5.49771e+08	4.02476e+08	7.76916e+08	6.92431e+08	5.57162e+08
PC	Accession_57237	Euryarchaeota	Archaea	6.2.1.1	Acetoclastic	5.99546e+07	7.1047e+08	6.21938e+07	1.10508e+08	3.70611e+08	5.27614e+08	4.7242e+08	8.41927e+08	7.07625e+08	5.49032e+08	4.31039e+08	3.98057e+08	3.86395e+08	4.87434e+08	3.81806e+08	3.46818e+08
PC	Accession_113898	Euryarchaeota	Archaea	1.2.7.4	Acetoclastic	1.05699e+08	1.4719e+08	1.13446e+08	6.51471e+07	2.24275e+08	3.6746e+08	1.85971e+08	4.24602e+08	4.3234e+08	1.02815e+09	3.30295e+08	7.2065e+08	1.14027e+09	4.95387e+08	2.5731e+08	1.98247e+08
PC	Accession_44545	Euryarchaeota	Archaea	mvh/vhu/vhc	CoenzymeB-generation	1.6953e+09	1.63337e+09	1.29553e+09	1.1556e+09		5.96847e+07	6.98929e+07							4.04381e+07
PC	Accession_169860	Euryarchaeota	Archaea	1.2.7.12	Hydrogenotrophic	1.71801e+08	1.95692e+08	2.88563e+08	2.87038e+08	3.99897e+08	3.35371e+08	3.43258e+08	3.08596e+08	2.1181e+08	1.87356e+08	3.99285e+08	2.36688e+08	1.1351e+08	2.02784e+08	3.56836e+08	4.31398e+08
PC	Accession_180767	Euryarchaeota	Archaea	2.8.4.1	Common to All	6.25612e+08	7.09875e+08	7.16084e+08	5.34118e+08	1.36417e+06			2.55792e+06		3.40347e+06			1.08153e+06	2.71734e+08	1.03762e+08	6.41475e+07
PC	Accession_44561	Euryarchaeota	Archaea	2.1.1.86	Hydrogenotrophic	4.45789e+08	5.09181e+08	8.86815e+08	2.88665e+08									1.40516e+07
PC	Accession_44557	Euryarchaeota	Archaea	2.1.1.86	Hydrogenotrophic	6.60592e+08	5.26861e+08	4.84112e+08	4.05748e+08			1.03358e+07					5.06719e+06		2.78049e+06	3.74407e+06
PC	Accession_359096	Euryarchaeota	Archaea	2.3.1.101	Hydrogenotrophic	4.73529e+08	4.51049e+08	4.32173e+08	3.47219e+08	1.4931e+07	7.23998e+06				4.65992e+07	3.58701e+06		1.56281e+07	9.72584e+06	1.53922e+07
PC	Accession_236498	Euryarchaeota	Archaea	1.2.7.12	Hydrogenotrophic	4.1238e+08	1.99899e+08	3.62268e+08	2.78903e+08		9.74414e+07	1.34773e+08	4.65387e+07	2.47772e+07			7.41374e+07			4.16799e+07	1.7636e+07
PC	Accession_285950	Euryarchaeota	Archaea	6.2.1.1	Acetoclastic	2.5083e+07	4.45958e+07	6.05846e+06	3.83525e+07	1.08374e+08	1.15337e+08	1.05682e+08	1.8606e+08	1.68141e+08	1.21858e+08	1.60251e+08	1.07724e+08	4.70044e+07	1.11909e+08	1.45882e+08	1.33532e+08
PC	Accession_150165	Euryarchaeota	Archaea	1.2.7.12	Hydrogenotrophic	2.06869e+07	3.05917e+07	7.39091e+07	9.0794e+06	1.07863e+08	1.06137e+08	8.8361e+07	7.62696e+07	1.3422e+08	9.79724e+07	6.43449e+07	1.38901e+08	2.25512e+08	5.51119e+07	9.4886e+07	1.3781e+08
PC	Accession_340172	Euryarchaeota	Archaea	mvh/vhu/vhc	CoenzymeB-generation	9.6095e+07	1.61106e+08	1.51499e+08	5.45313e+07			3.10742e+07	9.68407e+07	6.04349e+07	1.2765e+08	6.18786e+06	1.53207e+07		1.8766e+08	2.11331e+08	5.86656e+07
PC	Accession_44563	Euryarchaeota	Archaea	2.1.1.86	Hydrogenotrophic	4.5487e+08	2.73428e+08	2.50468e+08	1.16704e+08
PC	Accession_44559	Euryarchaeota	Archaea	2.1.1.86	Hydrogenotrophic	1.86558e+08	1.18867e+08	3.7638e+08	1.16867e+08				4.03689e+07	4.37852e+07	7.57395e+06	5.27319e+07	1.90985e+07		1.72182e+07
PC	Accession_236496	Euryarchaeota	Archaea	1.2.7.12	Hydrogenotrophic	1.24838e+08	6.20053e+07	3.63763e+07	4.97935e+07				7.52729e+06	2.54713e+07							3.97285e+06
PC	Accession_54255	Euryarchaeota	Archaea	2.1.1.86	Hydrogenotrophic	5.10133e+07	8.96002e+07	4.75127e+07	2.28112e+07	1.38576e+07	4.10231e+06			1.41852e+07
PC	Accession_171034	Euryarchaeota	Archaea	2.1.1.86	Hydrogenotrophic	1.07268e+09	1.8317e+09		1.20424e+09	3.72194e+08			4.26473e+08	4.20768e+08	6.3836e+08	7.70518e+08	6.20822e+09	2.25477e+09	7.44812e+09	1.62658e+09	4.44118e+09
PC	Accession_113899	Euryarchaeota	Archaea	2.3.1.169	Acetoclastic	1.45777e+09	1.49293e+09	1.27257e+09	1.49597e+09	1.47188e+09	1.043e+09	5.93798e+08	1.5551e+09	1.86348e+09	1.7302e+09	7.22201e+08	1.36257e+09	1.64858e+09	9.05891e+08	3.76452e+08	1.83072e+09
PC	Accession_111446	Euryarchaeota	Archaea	mvh/vhu/vhc	CoenzymeB-generation	1.19223e+09	9.9682e+08	8.10246e+08	7.48446e+08	1.31883e+09	1.2221e+09	1.05074e+09	1.23125e+09	8.74226e+08	1.46396e+09	1.09318e+09	1.37548e+09	1.35773e+09	8.61098e+08	7.21314e+08	4.64395e+08
PC	Accession_167782	Euryarchaeota	Archaea	1.2.7.12	Hydrogenotrophic	2.27538e+08	3.52685e+08	2.88086e+08	1.50119e+08	3.00656e+08	3.94465e+08	3.92874e+08	2.48728e+08	2.47557e+08	1.97095e+08	1.70593e+08	3.42194e+08		2.40028e+08	2.41375e+08	2.04971e+08
PC	Accession_44544	Euryarchaeota	Archaea	mvh/vhu/vhc	CoenzymeB-generation	4.7797e+08	5.7213e+08	3.57956e+08	1.33333e+08		8.94229e+07	8.05243e+07	1.86995e+08	2.29808e+08	2.41517e+08	7.64885e+07	4.89597e+08	5.47235e+07	2.56583e+08	1.38873e+08	3.33492e+07
PC	Accession_212369	Euryarchaeota	Archaea	2.3.1.101	Hydrogenotrophic	2.82999e+08	2.34187e+08	6.20012e+07	1.53704e+08	3.21363e+08	6.43056e+07	1.40011e+07	4.377e+08	1.78824e+08	3.09358e+08	2.32711e+08	3.32714e+08		1.32275e+08	1.14353e+07	2.0474e+08
PC	Accession_193831	Euryarchaeota	Archaea	1.2.7.12	Hydrogenotrophic	1.36178e+08			9.77865e+07		5.84863e+07	1.29782e+08	3.68167e+07	2.22084e+07	8.77608e+07	3.05439e+07	6.73773e+07		5.69624e+07	1.16666e+08	7.09027e+07
PC	Accession_44567	Euryarchaeota	Archaea	2.8.4.1	Common to All	1.59964e+08		1.07172e+08	7.54321e+07	5.83452e+06		2.5471e+07			1.58936e+07	5.33457e+07	3.50591e+07	6.90695e+07	1.55023e+07	3.87705e+07	7.76739e+06
PC	Accession_54314	Euryarchaeota	Archaea	6.2.1.1	Acetoclastic	1.59632e+07	1.23692e+07	3.74109e+07		4.40783e+07	3.97979e+07	4.50658e+07	1.02554e+07		2.50402e+07	1.48672e+07			3.7763e+07	7.70083e+07	9.17816e+07
PC	Accession_129707	Euryarchaeota	Archaea	hdr	CoenzymeB-generation			1.56624e+07			8.39604e+07	5.51941e+07								2.34445e+07
PC	Accession_59114	Euryarchaeota	Archaea	1.5.98.2	Hydrogenotrophic					5.101e+06		6.02332e+07		2.53427e+07		3.442e+06
PC	Accession_456326	Deltaproteobacteria	Bacteria	No	No	1.43137e+08	1.22141e+08	1.36841e+08	1.12791e+08		3.37839e+07	4.44701e+07	4.14567e+06		1.852e+07	2.1054e+07	1.73308e+07	4.45903e+07	4.70932e+07	2.49703e+07	4.56202e+07
PC	Accession_48412	Chloroflexi	Bacteria	1.5.98.2	Hydrogenotrophic	2.13677e+07	1.83083e+07	9.0876e+06		4.54774e+07	8.57867e+06	1.59343e+07	3.02984e+08	4.10169e+08	1.0953e+08	7.64287e+07	7.53335e+06	9.27091e+07	2.46706e+08	4.27076e+07	1.20579e+08
PC	Accession_59327	Chloroflexi	Bacteria	1.5.98.2	Hydrogenotrophic	3.53255e+08	1.09984e+08	6.46167e+08	3.99246e+08	2.10486e+08	3.9109e+08	4.9658e+08	4.30216e+08	4.53506e+08	1.51396e+08	6.00078e+08	3.88846e+07	6.21536e+07	2.36839e+08	1.35284e+07	1.69085e+08
PC	Accession_269728	Chloroflexi	Bacteria	1.5.98.2	Hydrogenotrophic	8.32175e+07	3.36344e+06	1.96177e+07	1.41645e+08	1.36912e+08	2.86347e+08	2.35115e+08	1.88865e+08	1.17208e+08	1.3691e+08	1.54606e+08	3.35335e+07	7.37621e+06		8.61712e+06	7.84031e+06
PC	Accession_331057	Bathyarchaeota	Archaea	hdr	CoenzymeB-generation	1.36579e+09	1.07959e+09	1.35804e+09	1.0648e+09	1.74394e+09	2.38146e+09	1.95592e+09	2.07742e+09	1.37233e+09	1.48736e+09	1.67065e+09	2.47164e+09	2.71807e+09	2.24205e+09	2.20768e+09	1.90001e+09
PC	Accession_44558	Archaea	Archaea	2.1.1.86	Hydrogenotrophic	1.27928e+09	1.01459e+09	8.0032e+08	7.92266e+08	2.10369e+07	1.36251e+07	5.54892e+06	5.26657e+06		2.19357e+06	1.11654e+07	3.22803e+07	1.307e+07	1.19724e+07	4.854e+07	4.87245e+07
SB	Accession_461031	Firmicutes - Clostridia	Bacteria	6.2.1.1	Acetoclastic	2.81946e+08	2.37189e+08	2.30497e+08	4.15827e+08	1.103e+08			7.63989e+08	7.9165e+08	2.50264e+08	2.98383e+08	3.09201e+08	3.25133e+08	5.52514e+08	2.65133e+08	2.76747e+08
SB	Accession_423270	Firmicutes - Clostridia	Bacteria	6.2.1.1	Acetoclastic	2.15766e+09	1.77706e+09	2.10107e+09	2.05545e+09	1.33064e+09	1.34391e+09	1.8745e+09	1.57228e+09	1.60937e+09	1.67971e+09	1.32998e+09	1.29902e+09	1.52494e+09	1.07811e+09	1.19336e+09	1.88911e+09
SB	Accession_366495	Euryarchaeota	Archaea	2.1.1.86	Hydrogenotrophic	1.77179e+09	1.5122e+09	2.67325e+09	2.1313e+09	1.40884e+09	4.30812e+08	2.82338e+08	1.34656e+09	1.81635e+09	1.9813e+09	2.7331e+09	4.44151e+08	9.51374e+08	1.09978e+09	2.31064e+09	2.10989e+09
SB	Accession_111424	Euryarchaeota	Archaea	2.1.1.86	Hydrogenotrophic	5.68758e+08	7.1417e+08	9.04416e+08	4.83322e+08	4.1485e+08	1.34391e+09	9.48451e+08	2.00772e+09	1.96792e+09	4.70302e+09	1.21412e+09	1.16502e+09	2.52947e+09	1.08433e+09	3.24908e+09	4.79218e+09
SB	Accession_366497	Euryarchaeota	Archaea	2.1.1.86	Hydrogenotrophic	2.83215e+08	2.45811e+08	6.99357e+08	5.04783e+08	2.4649e+08	4.87782e+08	4.40817e+08	1.37839e+08		1.5832e+08	2.16249e+08	1.53963e+08	1.75605e+08	1.18389e+08	8.51628e+07	1.07208e+08
SB	Accession_111425	Euryarchaeota	Archaea	2.1.1.86	Hydrogenotrophic	4.28336e+08	5.22765e+08	4.94881e+08	3.30577e+08	1.22633e+09			4.1352e+08	5.27513e+08	3.66294e+08	8.63351e+08	4.50439e+08	2.31023e+08	4.08801e+09	2.02271e+08	3.00925e+08
SB	Accession_102088	Euryarchaeota	Archaea	2.1.1.86	Hydrogenotrophic	1.63192e+09	2.45687e+09	3.12054e+09	3.59973e+09	5.25847e+09	7.47009e+08	8.82244e+08	3.09866e+09	3.30614e+09	2.87488e+09	6.50012e+09	2.89446e+09	2.49707e+09	7.54027e+08	3.73208e+09	4.2372e+09
SB	Accession_44565	Euryarchaeota	Archaea	2.8.4.1	Common to All	3.00659e+09	3.72129e+09	4.76446e+09	5.01852e+09	1.18696e+10	4.615e+09	3.90463e+09	3.1383e+09	5.47692e+09	2.43486e+09	5.794e+10	6.86174e+09	3.60359e+09	1.06026e+10	5.79936e+10	3.48794e+10
SB	Accession_60189	Euryarchaeota	Archaea	2.1.1.86	Hydrogenotrophic	5.58384e+08	3.85411e+08	7.8008e+08	6.47956e+08	9.83408e+07	2.50461e+08	2.86531e+08	7.06128e+07	3.68343e+08	1.39368e+08		2.96152e+09	1.47064e+09	3.57329e+09	1.9712e+09	1.97551e+09
SB	Accession_184715	Euryarchaeota	Archaea	1.2.7.12	Hydrogenotrophic	1.91622e+09	1.23135e+09	3.82231e+08	2.4497e+09	8.71779e+09	3.8198e+09	3.92565e+09	1.80447e+09	1.55241e+09	2.60881e+09	5.81231e+09	1.15681e+09	1.24169e+09	3.91795e+09	9.18559e+09	7.27731e+09
SB	Accession_102090	Euryarchaeota	Archaea	2.1.1.86	Hydrogenotrophic	5.34514e+08	6.02804e+08	9.77928e+08	9.22213e+08	7.73206e+08	1.62911e+09	1.72887e+09	1.86698e+09	2.03332e+09	1.99896e+09	3.20374e+09	2.02315e+09	2.47363e+09	1.74142e+09	2.55407e+09	1.70665e+09
SB	Accession_468208	Euryarchaeota	Archaea	2.8.4.1	Common to All	1.66089e+10	1.28664e+10	1.17704e+10	1.53646e+10	6.02857e+10	4.58955e+10	1.63877e+10	3.90013e+10	6.11176e+10	3.26656e+10	1.15122e+11	3.50381e+10	3.0926e+10	3.50661e+10	5.45305e+10	4.85402e+10
SB	Accession_15923	Euryarchaeota	Archaea	1.5.98.2	Hydrogenotrophic	3.30733e+10	2.1933e+10	3.30201e+10	3.06522e+10	5.7754e+10	3.02721e+10	3.82489e+10	2.65988e+10	3.06827e+10	1.0596e+10	1.08618e+11	2.4665e+10	2.06727e+10	2.23489e+10	1.06272e+11	1.04384e+11
SB	Accession_44564	Euryarchaeota	Archaea	2.8.4.1	Common to All	2.53432e+09	3.54352e+09	3.98896e+09	4.23408e+09	1.54349e+10	7.92588e+09	7.78063e+09	5.19897e+09	7.14664e+09	3.71245e+09	9.15956e+09	7.33101e+09	4.66257e+09	3.31235e+08	7.86822e+09	8.86214e+09
SB	Accession_184714	Euryarchaeota	Archaea	1.2.7.12	Hydrogenotrophic	1.61089e+09	2.05272e+09	2.68926e+09	2.85106e+09	6.42243e+09	2.26246e+09	1.83012e+09	2.8408e+09	5.39393e+09	3.25027e+09	8.19256e+09	4.59272e+09	3.30216e+09	3.6087e+09	1.18769e+10	9.12935e+09
SB	Accession_44568	Euryarchaeota	Archaea	2.8.4.1	Common to All	7.30767e+09	5.59958e+09	6.2295e+09	7.2768e+09	3.52391e+10	6.63434e+09	5.1204e+09	2.03635e+10	2.61627e+10	1.30782e+10	3.26907e+10	2.58984e+10	1.92844e+10	1.96971e+10	4.31529e+10	3.04165e+10
SB	Accession_243305	Euryarchaeota	Archaea	2.8.4.1	Common to All	1.61455e+09	1.68793e+09	1.88229e+09	2.00234e+09	9.78698e+08	1.44283e+09	6.81885e+08	3.15072e+09	2.80432e+09	2.54072e+09	2.31184e+09	2.13749e+09	2.26098e+09	1.93317e+09	2.17445e+09	3.02092e+09
SB	Accession_350636	Euryarchaeota	Archaea	2.8.4.1	Common to All	1.97943e+10	2.01555e+10	2.53709e+10	2.29804e+10	8.13909e+09	9.75385e+09	1.17773e+10	8.18208e+10	9.09245e+10	8.57506e+10	6.71144e+10	4.38671e+10	4.42038e+10	3.53171e+10	5.20925e+10	4.97727e+10
SB	Accession_356238	Euryarchaeota	Archaea	2.1.1.246	methanol	5.01892e+08	6.25898e+08	8.2508e+08	3.69764e+08	5.25014e+08	9.69434e+08	1.84826e+09	1.4063e+09	1.24667e+09	1.6395e+09	5.34333e+08	7.65757e+08	1.11195e+09		1.92045e+08	5.04734e+08
SB	Accession_125562	Coprothermobacterota	Bacteria	2.7.2.1	Acetoclastic	3.13078e+08	4.45846e+08	6.77863e+08	6.81608e+08	9.10199e+07	2.18996e+08	3.42837e+08	2.73614e+08	2.35305e+08	4.82683e+08	1.4996e+08	3.58391e+08	3.26374e+08	3.61078e+08	3.54802e+06	7.01905e+07
SB	Accession_184964	Thermotogae	Bacteria	2.3.1.8	Acetoclastic	1.03753e+09	3.08539e+08	2.57826e+08	2.25133e+08	1.63706e+09	4.33015e+08	4.76768e+08	3.26552e+09	3.42808e+09	2.13325e+09	3.22662e+09	3.82486e+09	4.30699e+09	4.10473e+09	4.75716e+09	3.2988e+09
SB	Accession_67710	Synergistetes	Bacteria	1.2.7.4	Acetoclastic	3.26274e+09	4.26175e+09	3.93821e+09	4.05291e+09	3.04662e+09	3.47575e+09	2.45135e+09	4.70475e+09	4.71733e+09	3.26315e+09	4.55176e+09	2.96169e+09	3.19976e+09	8.34507e+09	1.81919e+09	2.16747e+09
SB	Accession_40157	Synergistetes	Bacteria	2.3.1.8	Acetoclastic	1.60579e+08	1.60483e+08	1.73488e+08	1.56448e+08		2.96428e+08	1.80472e+08	5.05583e+07	8.82965e+06	3.71335e+07	2.88459e+06		2.21237e+07
SB	Accession_249458	Synergistetes	Bacteria	2.7.2.1	Acetoclastic	5.5449e+08	6.30961e+08	4.73819e+08	5.53047e+08	2.69485e+08	5.32402e+07		5.64023e+08	3.76238e+08	6.46087e+08	1.18524e+09	3.57508e+08	4.0866e+08	5.29311e+08	5.384e+08	5.97347e+08
SB	Accession_309021	Nitrospirae	Bacteria	mvh/vhu/vhc	CoenzymeB-generation	4.68098e+08	2.88065e+08	7.43048e+08	2.6442e+08	1.08996e+09	1.45269e+09	1.42148e+09	1.52026e+09	2.38122e+09	1.55094e+09	1.35177e+09	2.27508e+09	1.36875e+09	1.35553e+09	4.69346e+08	1.12031e+09
SB	Accession_309016	Nitrospirae	Bacteria	hdr	CoenzymeB-generation	4.23354e+07	7.91244e+07	5.64114e+07	3.79779e+07				4.09274e+07	3.90073e+07	6.85318e+07	7.47586e+07	1.75813e+07	4.44795e+07	2.51149e+07		2.21615e+07
SB	Accession_161303	Firmicutes - Others	Bacteria	No	No	1.04149e+08				9.86591e+07	7.55631e+07		3.58416e+08	3.98879e+08	3.40676e+08	2.74389e+08	6.63812e+08	6.29217e+08	4.00759e+08	7.60326e+08	4.13987e+08
SB	Accession_6890	Firmicutes - Clostridia	Bacteria	2.7.2.1	Acetoclastic	9.2904e+08	9.18137e+08	8.81731e+08	9.29843e+08	1.53724e+09	1.00313e+09	1.14731e+08	1.4224e+09	1.26629e+09	1.26558e+09	7.29308e+08	3.03386e+08	6.76637e+08	3.63318e+07	2.8218e+08	7.05324e+08
SB	Accession_322780	Firmicutes - Clostridia	Bacteria	2.1.1.245	Acetoclastic	4.08156e+07	2.59648e+07	5.30222e+07	5.1001e+07		1.2026e+07	1.50779e+07	2.68404e+07	6.41904e+07	6.72059e+07	4.29847e+07	6.45146e+07	7.23548e+07	8.30306e+07	4.00759e+07	4.48864e+07
SB	Accession_294248	Firmicutes - Clostridia	Bacteria	6.2.1.1	Acetoclastic	1.59147e+09	1.72685e+09	1.90755e+09	1.767e+09	1.37575e+08	4.57187e+08	4.58829e+08	6.63398e+08	6.31758e+08	6.73298e+08	5.03332e+08	4.19349e+08	4.09287e+08	6.47407e+07	2.08019e+08	3.01892e+08
SB	Accession_247288	Firmicutes - Clostridia	Bacteria	2.1.1.250	amine	1.86938e+07	2.10108e+08	1.12081e+08	1.60605e+07	6.08089e+07	5.02939e+07	5.39102e+07	5.86053e+07	2.44572e+08	7.44766e+07	2.10348e+08	1.66844e+08	5.35495e+07	2.60159e+08		1.20797e+08
SB	Accession_302904	Firmicutes - Clostridia	Bacteria	2.7.2.1	Acetoclastic	4.96381e+07	2.98642e+08	1.81963e+08	1.71899e+08	2.19125e+08	2.64327e+08	1.75174e+08	3.41024e+08	2.98919e+08	3.9949e+08	6.04965e+08	3.70683e+08	5.11975e+08	3.25149e+08	6.84364e+08	5.54907e+08
SB	Accession_247289	Firmicutes - Clostridia	Bacteria	2.1.1.250	amine	2.42586e+08	1.8874e+08	1.46479e+08	1.34798e+08	1.53342e+08			1.02104e+08	1.42625e+08	1.35145e+08	2.44563e+08	2.25774e+08	1.2697e+08	1.64504e+08	9.45701e+07	8.72981e+07
SB	Accession_302903	Firmicutes - Clostridia	Bacteria	2.3.1.8	Acetoclastic	4.41673e+06		1.50227e+07					4.30985e+07	3.69769e+07	6.24925e+07	9.14469e+06	2.95503e+07		1.35014e+07	3.80823e+07	1.3656e+07
SB	Accession_128539	Firmicutes - Clostridia	Bacteria	No	No	1.57752e+09	1.52646e+09	2.31837e+09	2.52546e+09	6.58716e+09	9.38706e+08	1.76613e+09	1.9078e+08	1.7923e+08	2.42735e+08	6.94252e+08	9.95248e+07	3.67133e+08	2.71342e+08	2.95672e+08	1.54744e+08
SB	Accession_145190	Firmicutes - Clostridia	Bacteria	2.3.1.8	Acetoclastic			5.11653e+07	1.15447e+08	808607					5.8438e+07	4.20518e+08				2.60028e+08	8.49661e+07
SB	Accession_195129	Firmicutes - Clostridia	Bacteria	2.1.1.245	Acetoclastic	7.9019e+06	1.88713e+07	3.4454e+07	1.7788e+07		7.85326e+07	4.91159e+07	1.48847e+08	1.10484e+08	1.98147e+08	4.93063e+07	8.20524e+07	1.27902e+08	1.12721e+08	4.03602e+07	3.15428e+08
SB	Accession_276032	Firmicutes - Clostridia	Bacteria	2.7.2.1	Acetoclastic	3.40859e+08	9.7493e+07	2.15433e+08	1.97372e+08		2.98709e+08	8.54821e+07	5.75163e+08	8.00548e+08	4.26806e+08	7.64459e+08	4.5525e+08	5.23378e+08	1.46574e+08	4.40198e+08	9.34574e+08
SB	Accession_100197	Firmicutes - Clostridia	Bacteria	2.3.1.8	Acetoclastic	1.71216e+08	1.5086e+07	2.83858e+08	3.09049e+08	3.6155e+08	1.33398e+09	2.54872e+08	1.64714e+08	2.06541e+08	1.8213e+08	3.13769e+08	3.2371e+08	2.80105e+08	3.32763e+08	2.56244e+08	2.38044e+08
SB	Accession_397840	Firmicutes - Clostridia	Bacteria	No	No	2.77359e+08	4.78321e+08	2.34235e+08	2.39775e+08	7.95367e+07	2.51619e+08		1.59173e+08	1.00584e+08	7.38128e+07	2.7173e+08	2.5402e+08	5.63561e+07	1.98731e+08	2.48766e+08	9.167e+07
SB	Accession_468649	Firmicutes - Clostridia	Bacteria	2.7.2.1	Acetoclastic	2.01598e+10	2.72059e+10	2.67855e+10	2.31295e+10	2.41193e+09	3.41204e+09	3.41017e+09	1.5949e+10	2.15676e+10	1.5106e+10	2.47674e+10	9.86371e+09	8.59754e+09		7.53968e+09	7.33461e+09
SB	Accession_394766	Firmicutes - Clostridia	Bacteria	2.7.2.1	Acetoclastic	1.1113e+08		2.59781e+08	1.32477e+08	3.41692e+08	5.10613e+08	8.8875e+08	1.05567e+08	1.004e+08	9.10324e+07	1.17386e+08	1.61954e+08	1.30431e+08	3.08615e+08	3.45038e+08	2.75779e+08
SB	Accession_391994	Firmicutes - Clostridia	Bacteria	6.2.1.1	Acetoclastic	4.85892e+08	4.2698e+08	4.97504e+08	4.71822e+08	6.61008e+08	1.87107e+08	1.62642e+08	2.16013e+08	3.32758e+08	2.36598e+08	3.03729e+08	1.26013e+08		7.8432e+06	2.05875e+08	2.81583e+08
SB	Accession_197562	Firmicutes - Clostridia	Bacteria	2.3.1.169	Acetoclastic	5.02653e+06	1.52789e+07	4.14968e+07	2.68008e+07				2.60977e+07	7.29329e+06	1.98954e+07	4.95481e+07	5.46733e+06	3.8057e+07	1.28542e+07	2.55143e+07	2.63604e+07
SB	Accession_394767	Firmicutes - Clostridia	Bacteria	2.3.1.8	Acetoclastic	1.39734e+09	1.76733e+08			4.4313e+08	8.09779e+07	5.47743e+08	1.07958e+09	1.10964e+09	1.14699e+09	2.51836e+08	7.87507e+08	2.7564e+08	7.16194e+08	3.74414e+08	6.23383e+08
SB	Accession_195128	Firmicutes - Clostridia	Bacteria	2.3.1.169	Acetoclastic	1.45879e+08	1.20901e+08	3.21505e+08	2.08171e+08	1.69995e+08	1.15834e+08	9.42531e+07	2.26742e+08	2.22269e+08	7.62475e+07	3.63549e+08	1.05784e+08	1.37816e+08	3.05131e+08	2.28765e+08	1.3826e+08
SB	Accession_401894	Firmicutes - Clostridia	Bacteria	6.2.1.1	Acetoclastic	2.34025e+08	1.31497e+08	1.08256e+08	1.64175e+08	6.42475e+08	6.31966e+08	2.88745e+08	8.12503e+07	1.26677e+08	1.27479e+08	1.07263e+08	2.84092e+07	5.7798e+07		5.56667e+08	6.5038e+08
SB	Accession_6889	Firmicutes - Clostridia	Bacteria	2.3.1.8	Acetoclastic	2.90163e+08	3.6038e+08	1.44507e+08	2.5364e+08				5.32527e+08	5.56222e+08	4.92421e+08	3.35245e+08				3.57064e+08	4.26542e+08
SB	Accession_64819	Firmicutes - Clostridia	Bacteria	2.7.2.1	Acetoclastic	1.28659e+07	1.30137e+07	1.55788e+07	2.48437e+07						1.69534e+07	5.18535e+06	2.76667e+07	2.94713e+07
SB	Accession_450324	Firmicutes - Clostridia	Bacteria	2.7.2.1	Acetoclastic	3.08557e+08	4.00462e+08	2.49201e+08	3.62851e+08	2.18372e+07	2.40133e+07		1.57642e+08	1.28977e+08	6.52842e+07	8.9055e+07	6.7836e+07	3.97189e+07	2.03319e+08	1.47876e+08	1.76067e+08
SB	Accession_174066	Firmicutes - Clostridia	Bacteria	2.1.1.245	Acetoclastic	9.50596e+08	5.73499e+08	6.04034e+08	6.54075e+08	3.75292e+08	9.19646e+07	1.6028e+08	3.15047e+09	1.86113e+08	3.57264e+09	2.25199e+09	2.53914e+08	3.55582e+09	4.56457e+09	1.15017e+08	1.45048e+08
SB	Accession_141106	Firmicutes - Clostridia	Bacteria	6.2.1.1	Acetoclastic	2.69043e+08	1.1428e+08	1.19719e+08	1.06925e+08	2.27969e+08	2.98709e+08	1.34822e+08	1.27501e+08	4.38846e+08	2.37635e+08		3.78209e+08	6.45409e+07	2.95829e+08		1.28559e+08
SB	Accession_253626	Firmicutes - Clostridia	Bacteria	2.7.2.1	Acetoclastic	3.86444e+08	2.06552e+08	1.00941e+08	1.015e+08	2.65986e+08	1.19953e+07		1.81954e+08	5.12195e+07	1.80596e+08	1.99881e+08	3.59455e+07	6.13394e+07	9.79297e+07	3.26231e+08	1.3341e+08
SB	Accession_397651	Firmicutes - Clostridia	Bacteria	6.2.1.1	Acetoclastic	7.70406e+07	7.2798e+07	7.8978e+07	3.92269e+07	8.18649e+07	1.06472e+08		5.96354e+07	1.74877e+07	3.82778e+07	1.9205e+08	3.32621e+07	5.75156e+07	2.82449e+07	8.93083e+07	9.94403e+07
SB	Accession_100031	Firmicutes - Bacilli	Bacteria	2.7.2.1	Acetoclastic	1.17148e+09	9.18604e+08	2.98897e+08	6.34185e+08	6.05634e+08	1.13594e+08	6.69331e+08	1.99906e+09	1.90729e+09	2.00833e+09	2.77846e+09	2.12695e+09	2.92995e+09	2.98516e+09	5.62769e+09	5.99701e+09
SB	Accession_368880	Firmicutes - Bacilli	Bacteria	2.7.2.1	Acetoclastic	9.87121e+08	9.05552e+08	1.01255e+09	9.83242e+08	8.23911e+08	3.41746e+08	2.07454e+08	3.70623e+08	2.62975e+08	5.44792e+08	1.40269e+09	4.75972e+08	7.02409e+08	1.70954e+08	4.15877e+08	1.39918e+09
SB	Accession_20326	Euryarchaeota	Archaea	mtd/hmd	Hydrogenotrophic	4.88108e+09	5.18684e+09	5.89194e+09	5.78702e+09	3.37325e+10	1.00017e+10	7.72627e+09	8.10955e+09	1.0813e+10	7.06509e+09	4.30105e+10	1.34046e+10	1.37154e+10	4.19631e+09	5.78973e+10	4.3704e+10
SB	Accession_330033	Euryarchaeota	Archaea	hdr	CoenzymeB-generation	5.31126e+09	2.88394e+09	2.72249e+09	4.49818e+09	1.58172e+10	2.75915e+09	1.02044e+09	6.21759e+09	1.20538e+10	6.48553e+09	1.76548e+10	1.07165e+10	6.58788e+09	1.0374e+10	3.91093e+10	2.89917e+10
SB	Accession_291084	Euryarchaeota	Archaea	1.5.98.2	Hydrogenotrophic	6.63801e+10	7.01855e+10	9.26663e+10	8.11212e+10	6.94803e+09	8.70642e+09	1.22631e+10	1.10177e+11	1.304e+11	1.11394e+11	1.44158e+11	6.43829e+10	6.11664e+10	4.96757e+10	1.13124e+11	1.0911e+11
SB	Accession_211567	Euryarchaeota	Archaea	2.1.1.86	Hydrogenotrophic	2.02274e+09	1.60122e+09	2.63964e+09	2.24505e+09	3.96188e+09	3.69339e+09	1.59166e+09	1.09096e+09	2.10077e+09	2.14474e+09	5.14467e+09	3.84438e+09	2.83805e+09	8.79921e+09	6.21477e+09	5.2991e+09
SB	Accession_468211	Euryarchaeota	Archaea	2.8.4.1	Common to All	1.55792e+10	1.38198e+10	1.6314e+10	2.3055e+10	4.59799e+10	4.4459e+10	1.93813e+10	7.8802e+10	1.27616e+11	6.39791e+10	2.05095e+11	6.0802e+10	4.99592e+10	4.06845e+10	8.91039e+10	6.14281e+10
SB	Accession_468212	Euryarchaeota	Archaea	2.8.4.1	Common to All	1.40397e+10	1.25447e+10	9.99688e+09	1.36439e+10	4.27099e+10	3.61835e+10	1.18443e+10	5.87392e+10	8.51943e+10	4.26647e+10	1.10474e+11	4.78533e+10	3.57646e+10	1.33856e+10	4.8562e+10	2.95617e+10
SB	Accession_473912	Euryarchaeota	Archaea	hdr	CoenzymeB-generation	3.93627e+09	7.88255e+08	4.16373e+08	5.6683e+08	6.15376e+09	1.07326e+09	1.15384e+09	1.83122e+09	2.94258e+09	8.18799e+09	6.01741e+09	3.17843e+09	2.86456e+09	8.11258e+09	5.15238e+09	3.44249e+09
SB	Accession_180156	Euryarchaeota	Archaea	1.2.7.12	Hydrogenotrophic	1.46029e+09	1.59807e+09	1.4615e+09	1.40976e+09	1.30505e+09		2.90795e+08	2.01505e+09	1.7306e+09	1.02084e+09	1.22573e+10	2.43811e+09	1.13031e+09	1.36781e+10	1.70869e+10	1.70105e+10
SB	Accession_111440	Euryarchaeota	Archaea	mtd/hmd	Hydrogenotrophic	1.24325e+09	8.90929e+08	2.73985e+08	7.45822e+08	3.55005e+09	8.49056e+08	1.0738e+09	3.9447e+09	4.80015e+09	2.31177e+09	6.46841e+09	4.41602e+09	3.30369e+09	1.0933e+09	9.90889e+09	7.50652e+09
SB	Accession_306053	Euryarchaeota	Archaea	2.3.1.101	Hydrogenotrophic	3.0932e+08	4.13669e+08	5.16165e+08	4.91754e+08	2.72693e+09	8.9965e+08	3.51505e+07	3.45831e+08	5.69502e+07	8.62957e+06	1.75445e+09	2.49953e+07	7.2952e+08	1.22491e+08	2.84236e+09	2.13868e+09
SB	Accession_27514	Euryarchaeota	Archaea	6.2.1.1	Acetoclastic		6.35517e+07	8.37816e+06	1.72671e+08	8.81756e+08	7.12363e+08	1.3587e+08	3.98655e+07	1.24214e+08	2.41501e+07	5.18475e+08	3.07243e+08	2.36193e+08	2.15344e+08	4.2403e+08	2.59333e+08
SB	Accession_93668	Euryarchaeota	Archaea	2.1.1.86	Hydrogenotrophic	5.23561e+08	4.90384e+08	5.93726e+08	4.35009e+08	1.4814e+09	2.46984e+08	6.09644e+08	7.4486e+08	6.76964e+08	3.77629e+08	2.02836e+09	9.61041e+08	8.52616e+08	7.76301e+08	9.55747e+08	6.0699e+08
SB	Accession_393413	Euryarchaeota	Archaea	2.1.1.86	Hydrogenotrophic	7.32853e+07	6.01701e+07	2.48311e+07	1.13898e+08	1.07363e+09			4.86542e+08	1.41761e+08	5.02366e+08	2.55208e+09	3.08157e+07	1.08272e+09	2.34685e+08	3.89668e+09	1.91791e+09
SB	Accession_322643	Euryarchaeota	Archaea	1.2.7.4	Acetoclastic	7.64719e+09	7.33517e+09	9.35078e+09	9.74757e+09	1.31511e+10	1.93351e+10	7.52151e+09	2.95986e+10	4.45986e+10	2.3311e+10	4.79592e+10	2.65523e+10	2.24203e+10	1.3702e+10	2.74032e+10	2.14826e+10
SB	Accession_322641	Euryarchaeota	Archaea	2.3.1.169	Acetoclastic	8.37872e+09	7.67105e+09	9.56435e+09	1.01976e+10	1.59682e+10	2.53144e+10	8.05986e+09	4.34605e+10	6.58452e+10	3.40506e+10	8.22841e+10	3.1377e+10	2.43037e+10	1.61726e+10	3.43594e+10	2.60461e+10
SB	Accession_324700	Euryarchaeota	Archaea	3.5.4.27	Hydrogenotrophic			9.26407e+07		8.14728e+08			2.72085e+08	5.09322e+08	4.75178e+07	1.99864e+09	4.36427e+08	2.57494e+08	1.58658e+08	2.29578e+09	1.8123e+09
SB	Accession_127412	Euryarchaeota	Archaea	mtd/hmd	Hydrogenotrophic	1.91622e+10	1.56305e+10	1.87159e+10	2.0071e+10	4.77869e+09	5.94542e+09	6.81684e+09	2.77234e+10	2.75928e+10	2.40724e+10	2.87138e+10	1.72429e+10	1.58981e+10	1.3157e+10	2.24611e+10	2.35747e+10
SB	Accession_72730	Euryarchaeota	Archaea	2.1.1.86	Hydrogenotrophic	1.53225e+08		1.8197e+08	1.73444e+08	2.66586e+09	2.06295e+09	8.5495e+08	1.73426e+09	2.3233e+09	1.43394e+09	1.62937e+09	1.97794e+09	2.18297e+09	1.70634e+09	2.65751e+08	4.79641e+08
SB	Accession_171033	Euryarchaeota	Archaea	2.1.1.86	Hydrogenotrophic	2.80508e+09	3.19854e+09	3.95332e+09	4.19634e+09	1.71084e+09	7.07101e+08	7.80341e+08	2.58898e+09	3.36147e+09	1.79443e+09	1.97637e+09	4.48343e+09	2.73162e+09	1.97839e+09	2.02161e+10	1.69153e+10
SB	Accession_294686	Euryarchaeota	Archaea	1.5.98.2	Hydrogenotrophic	1.23743e+09	7.12433e+08	9.092e+08	8.30615e+08	8.01061e+07	2.78667e+07
SB	Accession_180154	Euryarchaeota	Archaea	1.2.7.12	Hydrogenotrophic	4.65725e+08	4.34686e+08	2.36746e+08	3.28271e+08	5.74769e+09	2.41337e+09	1.17226e+09	4.46197e+08	3.5908e+08	5.59903e+07	2.08787e+09	5.20284e+08	3.52589e+08	7.11107e+08	4.13065e+09	2.47446e+09
SB	Accession_142073	Euryarchaeota	Archaea	2.3.1.8	Acetoclastic	3.28784e+09	2.21612e+09	1.87341e+09	2.49516e+09	1.05459e+10	1.13143e+10	3.45753e+09	8.44366e+09	1.63255e+10	7.58157e+09	2.88861e+10	9.21653e+09	7.9259e+09	7.0948e+09	1.50202e+10	1.02456e+10
SB	Accession_298438	Euryarchaeota	Archaea	2.8.4.1	Common to All	2.83826e+08	6.63515e+07	6.41668e+08	2.6519e+08	3.36578e+08	8.08588e+08	1.03852e+09	1.06926e+08	1.42533e+08		1.45464e+08	3.8271e+09	3.55176e+08	4.83781e+08	3.65878e+09	4.62954e+09
SB	Accession_298437	Euryarchaeota	Archaea	2.8.4.1	Common to All	6.93944e+07	1.44446e+08	2.31923e+08	1.31704e+08	3.55318e+08	4.15358e+08	1.18666e+08	2.28097e+07	5.17852e+07	9.84481e+06	4.50536e+08	6.66254e+07	5.5714e+07	5.29163e+08	6.47017e+08	4.53577e+08
SB	Accession_113901	Euryarchaeota	Archaea	2.1.1.245	Acetoclastic	4.02422e+08	1.39843e+08	2.24482e+08	8.59867e+07	1.16645e+09	7.72112e+08	5.90114e+08	1.39575e+09	1.66129e+09	1.33682e+09	7.715e+08	1.71304e+09	1.1607e+09		4.22516e+08	5.79022e+08
SB	Accession_142072	Euryarchaeota	Archaea	2.7.2.1	Acetoclastic	2.27299e+09	1.67166e+09	1.00798e+09	2.37392e+09	1.43052e+10	1.17215e+10	2.71431e+09	1.51164e+10	2.29875e+10	1.29353e+10	2.39139e+10	1.85407e+10	1.30862e+10	1.17615e+10	1.17456e+10	9.12935e+09
SB	Accession_239582	Euryarchaeota	Archaea	mvh/vhu/vhc	CoenzymeB-generation	7.03367e+08	5.70559e+08	9.84848e+08	9.37473e+08	8.37401e+07			2.58991e+08	8.0806e+06	1.05783e+08	5.12422e+07	4.61442e+08	3.92041e+08	4.49965e+08	1.52746e+09	1.18765e+09
SB	Accession_135751	Euryarchaeota	Archaea	mvh/vhu/vhc	CoenzymeB-generation	5.53715e+08	3.88272e+08	5.44058e+08	5.32366e+08							1.22465e+08	4.91332e+08	3.81068e+08	1.78396e+08	1.22959e+09	1.28382e+09
SB	Accession_111426	Euryarchaeota	Archaea	2.1.1.86	Hydrogenotrophic	1.60342e+09	1.87475e+09	1.95283e+09	3.65262e+09	1.41339e+10	4.66813e+09	3.36431e+09	2.45131e+09	3.52703e+09	1.08317e+09	1.85783e+10	1.17744e+09	1.27914e+09	5.71341e+08	3.76013e+09	2.90591e+09
SB	Accession_182995	Euryarchaeota	Archaea	mtaC	methanol	5.48477e+09	4.9315e+09	5.66945e+09	3.03268e+09	1.64235e+10	8.60608e+09	3.9833e+09	5.34234e+09	6.57456e+09	2.54115e+09	8.67531e+09	5.54633e+09	3.39195e+09	1.47713e+09	5.29317e+09	4.90697e+09
SB	Accession_182996	Euryarchaeota	Archaea	2.1.1.90	methanol	8.54073e+08	1.0483e+09	4.20897e+08	4.29639e+08	3.71695e+09	3.62098e+09	9.32979e+08	1.23115e+09	2.51937e+09	8.9513e+08	2.61234e+09	2.3637e+09	1.27252e+09	1.50083e+09	1.8187e+09	2.03311e+09
SB	Accession_212788	Euryarchaeota	Archaea	mvh/vhu/vhc	CoenzymeB-generation	4.62186e+07			8.90909e+07	2.78647e+09	3.16895e+08	3.21265e+08	2.58418e+08	4.14529e+08	1.98488e+08	2.08787e+09	3.18507e+08		2.33752e+08	1.48509e+08	2.44078e+07
SB	Accession_322642	Euryarchaeota	Archaea	1.2.7.4	Acetoclastic	6.78996e+08	1.65334e+08	8.9077e+08	4.77189e+08	1.67336e+09	5.95698e+08	2.30757e+08	2.7465e+09	2.19099e+09	1.8876e+09	1.38235e+10	2.22025e+09	2.48278e+09	2.30659e+09	8.19832e+09	5.04089e+09
SB	Accession_113902	Euryarchaeota	Archaea	2.1.1.245	Acetoclastic					6.60688e+07			1.29216e+07		4.3214e+06	7.53772e+07				4.42417e+07
SB	Accession_15938	Euryarchaeota	Archaea	1.2.7.4	Acetoclastic					3.05226e+08		9.53493e+07		4.47832e+07		7.10529e+07	5.15309e+07			1.10731e+08	2.08033e+08
SB	Accession_102087	Euryarchaeota	Archaea	2.1.1.86	Hydrogenotrophic	1.34081e+09	2.10037e+09	1.75143e+09	1.59986e+09	1.54235e+09	1.78446e+09	2.35243e+08	6.56363e+09	7.4045e+09	5.34938e+09	9.5642e+09	5.45841e+09	4.4117e+09	1.78211e+09	4.66044e+09	5.01219e+09
SB	Accession_417097	Euryarchaeota	Archaea	hdr	CoenzymeB-generation	8.90794e+08	1.58506e+09	1.31462e+09	2.07062e+09	2.47465e+09	2.66611e+09	1.95987e+09	1.34362e+09	1.60328e+09	5.41167e+08	8.27956e+08	1.08745e+09	7.72388e+08	2.75452e+10	8.66252e+08	1.56256e+09
SB	Accession_277366	Euryarchaeota	Archaea	2.1.1.-	Acetoclastic	1.70957e+07				1.02088e+08			2.24997e+07	3.45283e+07		1.00335e+08	5.51985e+07	2.31593e+07	3.94725e+07	1.1103e+08	9.303e+07
SB	Accession_122933	Euryarchaeota	Archaea	2.3.1.101	Hydrogenotrophic	5.61629e+07	2.74841e+08	1.09192e+08	9.21942e+07			5.239e+07	2.89547e+08	6.3304e+08	4.06589e+08	4.35513e+08	2.96346e+08	2.92753e+08	9.12579e+08	4.52017e+08	2.30301e+08
SB	Accession_342321	Euryarchaeota	Archaea	2.8.4.1	Common to All	4.06488e+08	4.11135e+08	5.16839e+08	4.96353e+08	1.19578e+08	4.54994e+08	3.98969e+08	1.12621e+09	1.29786e+09	1.17135e+09	6.03576e+08	1.03335e+09	9.22797e+08	8.88097e+08	6.30347e+08	7.33272e+08
SB	Accession_201261	Euryarchaeota	Archaea	mtaC	methanol	1.43994e+08	2.02309e+08	1.71446e+08	1.18545e+08	1.43428e+08	3.56352e+08	1.79068e+08	6.16334e+08	8.4937e+08	4.15468e+08	1.13481e+09	3.44178e+08	3.777e+08	4.848e+08	6.17035e+08	4.33301e+08
SB	Accession_350635	Euryarchaeota	Archaea	1.2.7.12	Hydrogenotrophic		1.06026e+08	2.30751e+08	2.49019e+08	2.13308e+07	1.04848e+07	6.74332e+06	5.76355e+08	4.27575e+08	3.524e+08	1.38085e+09	2.88429e+08	1.52086e+08	2.23923e+08	1.23445e+09	1.02409e+09
SB	Accession_129706	Euryarchaeota	Archaea	hdr	CoenzymeB-generation	1.16926e+09	1.97907e+09	2.27772e+09	2.09338e+09	4.66387e+08	2.28137e+09	1.45588e+09	1.05069e+09	1.1194e+09	6.92639e+08	2.0581e+09	4.68774e+08	7.43257e+08	8.81058e+08	1.72123e+09	1.29343e+09
SB	Accession_304454	Euryarchaeota	Archaea	mtaC	methanol	2.48455e+09	1.69129e+09	1.64777e+09	1.72143e+09	3.29788e+09	3.45756e+09	1.66127e+09	7.14787e+08	1.86385e+09	3.84893e+08	4.57509e+09	1.21484e+09	1.36299e+09		1.85558e+09	1.44724e+09
SB	Accession_366496	Euryarchaeota	Archaea	2.1.1.86	Hydrogenotrophic	6.54639e+08	8.73363e+08	1.44563e+09	1.29562e+09		1.33398e+09	9.26211e+08	1.71342e+09	1.72951e+09	1.81635e+09	9.27263e+08	1.89493e+09	1.09764e+09	6.51577e+08	7.92622e+08	1.29343e+09
SB	Accession_340107	Euryarchaeota	Archaea	hdr	CoenzymeB-generation	8.60534e+06	7.78421e+06	6.0117e+07	4.61692e+07	1.41015e+08		1.80212e+07	9.38194e+07	1.52979e+08	5.113e+07	2.97047e+08	8.89784e+07	7.34052e+07	2.03295e+08
SB	Accession_119310	Euryarchaeota	Archaea	fdhAB	CoenzymeB-generation	1.83338e+09	1.83283e+09	2.49997e+09	2.35876e+09	3.27724e+09	2.39455e+09	2.03887e+09	6.43461e+09	7.98799e+09	6.41234e+09	5.53685e+09	5.59129e+09	5.03755e+09	1.79184e+09	5.6408e+09	6.12126e+09
SB	Accession_12436	Euryarchaeota	Archaea	2.1.1.86	Hydrogenotrophic	1.68219e+09	3.70475e+09	8.50878e+08	1.91885e+09	1.11627e+09	1.20427e+09	1.43806e+09	8.86411e+09	8.34329e+09	6.19169e+09	2.3418e+09	4.93582e+09	3.60945e+09	4.52272e+09	2.6475e+09	4.07448e+09
SB	Accession_417098	Euryarchaeota	Archaea	hdr	CoenzymeB-generation	2.89599e+08	3.86852e+08	4.76702e+08	4.84855e+08	1.10455e+08	1.1745e+08	1.40838e+08	1.14328e+09	1.78274e+09	1.33041e+09	1.06298e+09	1.33095e+09	1.37815e+09	1.11931e+09	8.84296e+08	1.05296e+09
SB	Accession_304453	Euryarchaeota	Archaea	2.1.1.90	methanol	1.10258e+09	1.4688e+09	7.2389e+08	1.00612e+09	3.77063e+08	6.51427e+09	4.59267e+08	1.55271e+09	1.67121e+09	1.05951e+09	2.74066e+09	7.53372e+08	8.95661e+08	5.26843e+08	6.3785e+08	8.12274e+08
SB	Accession_48412	Chloroflexi	Bacteria	1.5.98.2	Hydrogenotrophic				2.25468e+06	1.20363e+07	8.13633e+07	1.33009e+08	7.49097e+07	1.62984e+07	3.49394e+07	5.48835e+08	8.77341e+06	7.27116e+07	4.68224e+07	2.3461e+08	2.85452e+08
SB	Accession_331057	Bathyarchaeota	Archaea	hdr	CoenzymeB-generation	2.01498e+07	2.01747e+07	1.83843e+07	1.59034e+07		1.01699e+08		4.19811e+07	4.57721e+07	2.48351e+07	8.59354e+07	6.92222e+07	5.99825e+07	3.88042e+07	4.05856e+07	4.34251e+07
SB	Accession_343772	Firmicutes - Others	Bacteria	2.1.1.245	Acetoclastic		5.16382e+06				1.90766e+07		2.36931e+07	4.80105e+07	3.43297e+07	2.43048e+07	7.86473e+07	7.50215e+06	6.40119e+07	5.86853e+06	4.33218e+06
SB	Accession_9754	Firmicutes - Others	Bacteria	2.7.2.1	Acetoclastic			3.53984e+07	2.23369e+07	2.54853e+07			1.80331e+08	9.48945e+07		1.55753e+08	2.03118e+07		2.34767e+08	3.01918e+08	2.83517e+08
SB	Accession_198048	Firmicutes - Clostridia	Bacteria	6.2.1.1	Acetoclastic	2.51858e+08	2.97719e+08	2.00824e+08	1.94285e+08			7.32448e+06	3.97802e+06	6.03712e+06	5.98115e+06	4.99713e+07				7.06323e+07	4.19636e+07
SB	Accession_291963	Firmicutes - Clostridia	Bacteria	2.7.2.1	Acetoclastic			1.9935e+07		1.48749e+08	1.65571e+08	3.67892e+08				4.71067e+08	6.38318e+08	5.15537e+08	9.15069e+08	4.54498e+07	2.69975e+08
SB	Accession_162643	Firmicutes - Clostridia	Bacteria	6.2.1.1	Acetoclastic	1.9673e+08	2.09796e+08	2.34917e+08	2.45168e+08		5.23044e+07			5.87949e+07	5.06052e+07		7.69609e+07		4.752e+07
SB	Accession_270168	Firmicutes - Clostridia	Bacteria	6.2.1.1	Acetoclastic	6.66206e+08	5.81272e+07	1.47995e+08	2.59031e+08	1.30494e+07		3.86413e+07	1.56767e+08	3.2162e+08	1.05203e+08		2.94915e+08	2.67014e+08	5.72559e+07	1.34571e+08	2.00286e+08
SB	Accession_130669	Firmicutes - Clostridia	Bacteria	2.7.2.1	Acetoclastic		7.06012e+07						9.7772e+07	8.27979e+07	3.56568e+07	5.87812e+07	8.95426e+07	6.63861e+07	1.03775e+08	9.68825e+07	8.17591e+07
SB	Accession_174064	Firmicutes - Clostridia	Bacteria	2.3.1.169	Acetoclastic	6.68985e+07	2.23372e+07	6.00093e+07	4.97544e+07		3.18117e+07	1.77396e+07	1.10369e+06	2.64121e+06	5.14059e+07	8.8149e+06	2.84426e+07		1.46695e+07
SB	Accession_62155	Firmicutes - Clostridia	Bacteria	2.7.2.1	Acetoclastic	1.68208e+08	2.46691e+08	1.47011e+08	1.72671e+08		8.61471e+08	7.81199e+08	1.07503e+08	1.12888e+08			6.60141e+07		7.59835e+07	3.62913e+07	3.01664e+07
SB	Accession_212813	Firmicutes - Clostridia	Bacteria	2.3.1.8	Acetoclastic	2.48706e+08	1.44238e+08	2.90476e+08	1.88884e+08	1.01222e+09	7.75245e+08	1.76117e+09	6.46783e+07	9.35851e+07	8.29732e+07		6.94546e+07	6.0563e+07	7.13435e+07	2.79245e+07	4.34251e+07
SB	Accession_379463	Firmicutes - Clostridia	Bacteria	2.3.1.8	Acetoclastic	3.81857e+08	7.01982e+08	6.29127e+08	6.90784e+08	2.60851e+08	3.4737e+08	3.28598e+08	6.5594e+08	6.92921e+08	6.14856e+08	5.28814e+08	5.61076e+08	5.2815e+08		4.82699e+08	7.07252e+08
SB	Accession_301287	Firmicutes - Clostridia	Bacteria	No	No								2.77986e+07	3.13106e+06	2.79414e+07	1.1802e+08	1.86727e+06	4.82119e+07	2.89898e+06	3.00873e+08	1.3147e+08
SB	Accession_101628	Firmicutes - Clostridia	Bacteria	2.7.2.1	Acetoclastic	2.6015e+06	3.16934e+07	1.76627e+07	1.14993e+07	2.65689e+07			8.49757e+07	8.43761e+07		1.02851e+08	7.9691e+07		1.363e+08	2.61754e+08	9.5944e+07
SB	Accession_292069	Firmicutes - Clostridia	Bacteria	2.3.1.8	Acetoclastic	9.5896e+07	5.80848e+07	1.41214e+08			1.15212e+08	9.59702e+07	2.18069e+08	2.59422e+08	2.25646e+08	7.90948e+07		2.06937e+08	2.28958e+08	1.35371e+08	6.97042e+07
SB	Accession_455921	Firmicutes - Bacilli	Bacteria	2.3.1.8	Acetoclastic	5.81579e+07		3.38233e+08	1.16996e+08	1.52213e+08	2.06059e+08	6.95623e+08	1.70047e+09	2.92805e+08	4.35394e+07	1.06298e+09	1.91267e+08	1.20166e+09	2.25713e+08	2.76039e+08	2.2922e+09
SB	Accession_319205	Euryarchaeota	Archaea	2.8.4.1	Common to All								8.21494e+07	9.01388e+07	1.84204e+08		1.96698e+08	2.58541e+08	2.20963e+08	5.00741e+07	4.58605e+07
SB	Accession_359031	Euryarchaeota	Archaea	mtm	amine	7.81015e+07			7.04534e+07	9.10462e+07	1.25497e+08	1.9309e+08	2.83374e+08	3.41193e+08		4.48486e+08	3.45325e+08	2.86819e+08	7.289e+07	2.22976e+08	2.34173e+08
SB	Accession_350637	Euryarchaeota	Archaea	2.8.4.1	Common to All								7.71548e+07	8.99495e+07	5.5183e+07		3.99675e+07	2.15209e+07	2.68572e+07		1.01309e+07
SB	Accession_102089	Euryarchaeota	Archaea	2.1.1.86	Hydrogenotrophic		3.36752e+07	1.98016e+07		7.08935e+07		7.84162e+07	3.33314e+07	3.4319e+07	4.88028e+07	1.80338e+08	6.57706e+07	3.79214e+07	9.85448e+07	1.60648e+08	1.27589e+08
SB	Accession_304457	Euryarchaeota	Archaea	2.1.1.246	methanol	4.00392e+07	4.19021e+07	5.997e+07	1.61857e+08			1.96123e+07		2.15417e+08	5.14885e+07	1.1485e+08	1.32816e+08	1.94702e+08		2.22199e+08	2.28365e+08
SB	Accession_193830	Euryarchaeota	Archaea	mvh/vhu/vhc	CoenzymeB-generation	8.81977e+08	7.17554e+08	9.09296e+08	7.84789e+08		7.57478e+08	7.72176e+08	1.32804e+09	1.62196e+09	1.33477e+09	9.77144e+08	1.40746e+09	1.25592e+09	1.37748e+09	8.44406e+08	1.00484e+09
SB	Accession_171036	Euryarchaeota	Archaea	2.1.1.86	Hydrogenotrophic	1.24758e+09	6.96499e+08	1.17808e+09	9.83242e+08	3.29597e+09	7.36526e+08	4.37761e+08	2.70708e+09	2.4158e+09	1.73213e+09	5.29351e+09	3.50656e+09	2.85353e+09	4.73876e+09	4.5143e+09	2.60872e+09
SB	Accession_322640	Euryarchaeota	Archaea	No	No	4.06887e+07	3.64689e+07	3.22743e+07	7.89995e+07	6.19079e+06	7.47866e+07	7.77364e+07	4.09389e+07	7.68968e+07	6.61734e+07	2.10348e+08	6.12888e+07	7.37589e+07	7.76497e+07	7.95413e+07	6.1047e+07
SB	Accession_359029	Euryarchaeota	Archaea	2.1.1.247	amine	4.97831e+07	1.47895e+08	1.30591e+08	2.76737e+08	1.32557e+08		2.55128e+07	9.38432e+07	2.64529e+07		4.26649e+08		6.4052e+06	1.15028e+08	4.29428e+08	1.78005e+08
SB	Accession_102094	Euryarchaeota	Archaea	2.1.1.86	Hydrogenotrophic		9.48293e+07		9.06426e+07	4.06538e+08	2.82712e+08		6.5497e+07	1.03324e+06	3.03193e+06	3.4736e+08		1.27747e+07		2.63671e+07	1.04296e+08
SB	Accession_180155	Euryarchaeota	Archaea	1.2.7.12	Hydrogenotrophic	1.09408e+08										1.73849e+08				2.03488e+08	2.26429e+08
SB	Accession_468209	Euryarchaeota	Archaea	2.8.4.1	Common to All	1.60737e+08	2.20722e+08	1.67322e+08	1.74988e+08		2.26022e+08	3.39808e+08	5.02081e+07	3.19438e+08	3.67848e+08	4.54638e+08	2.95131e+08	1.17939e+08	7.74724e+08	8.91181e+07	8.79782e+07
[truncated: 24 more columns]
