# Supplementary material for: Metaproteomics reveals enzymatic strategies deployed by anaerobic microbiomes to maintain lignocellulose deconstruction at high solids
Source: Nat Commun. 2022 Jul 5;13:3870. doi: 10.1038/s41467-022-31433-x (PMC9256739; doi:10.1038/s41467-022-31433-x)
Supplement: Supplementary file 9 — Supplementary Data 6 [file 41467_2022_31433_MOESM9_ESM.xlsx]

## Sheet: Supplementary Data 6
CAZyme proteins identified and quantified in all three (SNT, PC, SB) fractions
CAZymes' related information and normalized abundances per protein (group)
Fraction	In fraction	Accession	# Peptides	CAZY-domains	Taxonomic Origin	CBM type	AA?	GH?	CE?	PL?	GT?	Dockerin?	CAZyme multi-modular?	GH with multi-modular?	CBM/cohesin/ alone or combo without Cazyme?	CAZy with SLH?	Type CBM/cohesin/ alone or combo without Cazyme	SignalP	CBM? Cohesin? Dockerin? JustCazymes?	Consensus KO	Predicted Function based on KO,cazyDB,inforEnz et al	Activity Type (after curation)	Category	Fraction (Normalized real values)	Accession	30gL-1	30gL-2	30gL-3	30gL-4	75gL-1	75gL-2	75gL-3	120gL-1	120gL-2	120gL-3	120gL-4	150gL-1	150gL-2	150gL-3	150gL-4	150gL-5	30gL	75gL	120gL	150gL	SD_30gL	SD_75gL	SD_120gL	SD_150gL
PC	PC_only	Accession_475982	11	AA2	Firmicutes - Clostridia		AA						Not-multimodular					N	just_CAZymes	K03782	katG;_catalase-peroxidase_[EC:1.11.1.21]	peroxidase		PC	Accession_475982	1.16232e+09	8.22025e+08	1.16009e+09	1.06642e+09	2.21776e+09	1.32578e+09	1.35866e+09	6.07988e+08	6.37289e+08	1.30578e+09	1.14583e+09	9.08941e+08	7.42254e+08	7.12954e+08	5.39388e+08	2.91673e+08	1.05271e+09	1.63407e+09	9.24223e+08	6.39042e+08	1.60155e+08	5.05759e+08	3.54511e+08	2.34285e+08
PC	PC_only	Accession_430969	1	AA2	Bacteroidetes		AA						Not-multimodular					N	just_CAZymes	K03782	katG; catalase-peroxidase [EC:1.11.1.21]	peroxidase		PC	Accession_430969	5.60195e+07	7.49837e+07	7.56407e+07	5.50214e+07		2.1902e+07	3.20914e+07	3.02736e+07	4.79421e+07		1.49253e+07	2.46176e+07		1.53037e+07	3.67193e+07	2.99819e+07	6.54163e+07	2.69967e+07	3.1047e+07	2.66557e+07	1.14372e+07	7.20499e+06	1.6522e+07	9.04361e+06
PC	PC_only	Accession_108933	1	AA3	Euryarchaeota		AA						Not-multimodular					N	just_CAZymes	0	GMC oxidoreductase	GMC oxidoreductase		PC	Accession_108933					5.67396e+07	1.27246e+07		7.29036e+07	6.08032e+07	1.36735e+08	2.89575e+07	1.39106e+07	1.98787e+07		2.34158e+06		100000	3.47321e+07	7.48497e+07	1.20436e+07	0	3.11233e+07	4.52288e+07	8.91639e+06
PC	SNT+PC+SB	Accession_218188	5	AA6	Firmicutes - Bacilli		AA						Not-multimodular					N	just_CAZymes	K03809	wrbA;_NAD(P)H_dehydrogenase_(quinone)_[EC:1.6.5.2]	benzoquinone reductase		PC	Accession_218188	1.78569e+08	4.64655e+07	6.69671e+07	7.11879e+07	9.35887e+08	4.85509e+08	5.0112e+08	2.03998e+09	1.9694e+09	1.3184e+09	1.98498e+09	2.45643e+09	2.84967e+09	3.19873e+09	3.4858e+09	3.84555e+09	9.07973e+07	6.40839e+08	1.82819e+09	3.16724e+09	5.95022e+07	2.55639e+08	3.41204e+08	5.40528e+08
PC	SNT+PC+SB	Accession_362196	3	AA6	Firmicutes - Bacilli		AA						Not-multimodular					N	just_CAZymes	K03809	wrbA;_NAD(P)H_dehydrogenase_(quinone)_[EC:1.6.5.2]	benzoquinone reductase		PC	Accession_362196	1.3522e+08	1.6344e+08	1.1604e+08	1.229e+08		1.86395e+08	2.01734e+08	2.18796e+08	1.90165e+08	2.84534e+06	9.60789e+06	3.71627e+08	8.33933e+07	3.67928e+08	6.40138e+08	5.74276e+08	1.344e+08	1.94064e+08	1.05354e+08	4.07472e+08	2.09235e+07	1.08459e+07	1.1509e+08	2.17849e+08
PC	PC+SB_only	Accession_116721	2	AA6	Firmicutes - Clostridia		AA						Not-multimodular					N	just_CAZymes	K03809	wrbA;_NAD(P)H_dehydrogenase_(quinone)_[EC:1.6.5.2]	benzoquinone reductase		PC	Accession_116721	1.06482e+08	1.3078e+08	1.54265e+08	2.00777e+08	9.3078e+07	3.22362e+07	6.7387e+07	1.24895e+08	1.22367e+08	9.15316e+07	7.02865e+07	8.53137e+07	1.52292e+08	1.17272e+08	1.02369e+08	8.74632e+07	1.48076e+08	6.42338e+07	1.0227e+08	1.08942e+08	4.01866e+07	3.05432e+07	2.61663e+07	2.74385e+07
PC	SNT+PC_only	Accession_284023	3	AA6	Firmicutes - Clostridia		AA						Not-multimodular					N	just_CAZymes	K03809	wrbA;_NAD(P)H_dehydrogenase_(quinone)_[EC:1.6.5.2]	benzoquinone reductase		PC	Accession_284023	1.74681e+08	1.36906e+08	2.22788e+08	1.35778e+08	6.75593e+07	6.22522e+07	1.15781e+08	5.85052e+07	6.48027e+07	3.60749e+07	5.10925e+07	4.23297e+07	2.12722e+07	8.92443e+07	8.46368e+07	3.80476e+06	1.67538e+08	8.18641e+07	5.26188e+07	4.82576e+07	4.10311e+07	2.94924e+07	1.2371e+07	3.78905e+07
PC	PC+SB_only	Accession_116289	8	CBM16,GT39	Firmicutes - Clostridia						GT		Multimodular					Y(1-25)	CBM-associated	K00728	POMT,_pmt;_dolichyl-phosphate-mannose-protein_mannosyltransferase_[EC:2.4.1.109]	GT		PC	Accession_116289	1.09199e+09	7.66055e+08	7.62786e+08	8.65285e+08	8.55019e+08	5.49498e+08	4.53888e+08	6.04245e+08	5.89593e+08	7.1264e+08	6.59179e+08	3.95695e+08	2.75477e+08	6.10681e+07	1.83126e+08	4.34021e+08	8.71529e+08	6.19468e+08	6.41414e+08	2.69877e+08	1.54479e+08	2.0952e+08	5.61417e+07	1.53241e+08
PC	PC+SB_only	Accession_273416	2	CBM22,GH10	Firmicutes - Clostridia			GH				Dockerin	Multimodular	GH-multimodular				Y(1-27)	CBM-Dockerin-associated	0	Cazy Fam GH10: endo-1,4-β-xylanase (EC 3.2.1.8); endo-1,3-β-xylanase (EC 3.2.1.32); tomatinase (EC 3.2.1.-); xylan endotransglycosylase (EC 2.4.2.-); endo-β-1,4-glucanase (EC 3.2.1.4)	xylanase	LongPolymer	PC	Accession_273416	9.4643e+07	3.1264e+08	2.84833e+08	2.44731e+08	2.90583e+08	4.33261e+08	7.28125e+08	5.8366e+08	2.34308e+08	1.93493e+06	1.82567e+07	2.39855e+06	1.23128e+06	9.69921e+07	1.01847e+08	7.12494e+08	2.34212e+08	4.8399e+08	2.0954e+08	1.82993e+08	9.71315e+07	2.23139e+08	2.70966e+08	3.00002e+08
PC	PC+SB_only	Accession_31085	3	CBM22,GH10,CBM32	Firmicutes - Clostridia			GH					Multimodular	GH-multimodular				Y(1-25)	CBM-associated	K01181	E3.2.1.8,_xynA;_endo-1,4-beta-xylanase_[EC:3.2.1.8]	xylanase	LongPolymer	PC	Accession_31085	7.19905e+07					1.80714e+06	4.81727e+06	5.79443e+07	2.9245e+07	4.49403e+07	2.76686e+07	6.92419e+07	3.31377e+07	5.40744e+07	8.13511e+06	3.17205e+06	7.19905e+07	3.31221e+06	3.99495e+07	3.35522e+07	0	2.12848e+06	1.43076e+07	2.8566e+07
PC	PC+SB_only	Accession_446105	1	CBM22,GH10,CBM9	Firmicutes - Bacilli			GH					Multimodular	GH-multimodular				Y(1-35)	CBM-associated	K01181	E3.2.1.8,_xynA;_endo-1,4-beta-xylanase_[EC:3.2.1.8]	xylanase	LongPolymer	PC	Accession_446105												5.49414e+07	3.53151e+07	7.88342e+07	6.81838e+07	8.56769e+07	100000	100000	100000	6.45903e+07	0	0	0	2.00661e+07
PC	PC+SB_only	Accession_389096	14	CBM22,GH10,CBM9	Firmicutes - Clostridia			GH					Multimodular	GH-multimodular				Y(1-30)	CBM-associated	K01181	E3.2.1.8,_xynA;_endo-1,4-beta-xylanase_[EC:3.2.1.8]	xylanase	LongPolymer	PC	Accession_389096	3.95671e+07	8.28884e+07	8.12357e+07	7.6085e+07	2.91632e+08	1.68399e+08	9.05718e+07	3.08596e+08	4.99488e+08	3.91817e+08	6.93979e+08	1.20479e+09	8.4363e+08	1.10908e+09	1.37212e+09	1.04581e+09	6.9944e+07	1.83534e+08	4.7347e+08	1.11509e+09	2.04575e+07	1.01381e+08	1.66485e+08	1.95344e+08
PC	SNT+PC+SB	Accession_460077	12	CBM22,GH10,CBM9	Thermotogae			GH				Dockerin	Multimodular	GH-multimodular				Y(1-28)	CBM-Dockerin-associated	K01181	E3.2.1.8,_xynA;_endo-1,4-beta-xylanase_[EC:3.2.1.8]	xylanase	LongPolymer	PC	Accession_460077	1.82774e+08	7.75953e+07	4.55241e+07	1.36104e+08	4.00449e+08	1.88092e+08	1.60736e+08	3.44145e+08	3.96567e+08	5.6377e+08	5.61157e+08	1.91592e+08	1.66763e+07	8.38457e+07	2.82133e+08	3.07924e+08	1.10499e+08	2.49759e+08	4.6641e+08	1.76434e+08	6.10566e+07	1.31216e+08	1.12964e+08	1.25286e+08
PC	PC+SB_only	Accession_68885	12	CBM22,GH10,CBM9	Thermotogae			GH				Dockerin	Multimodular	GH-multimodular				Y(1-28)	CBM-Dockerin-associated	K01181	E3.2.1.8,_xynA;_endo-1,4-beta-xylanase_[EC:3.2.1.8]	xylanase	LongPolymer	PC	Accession_68885	1.06997e+08	6.28861e+07	5.8422e+07	5.42046e+07	4.60535e+07		1.89894e+07	6.72937e+07	5.09755e+07	5.17461e+07	5.20736e+07	5.81265e+07	9.36976e+07	4.51943e+08	9.13293e+06	4.16409e+06	7.06275e+07	3.25215e+07	5.55222e+07	1.23413e+08	2.45042e+07	1.91372e+07	7.86112e+06	1.87322e+08
PC	SNT+PC+SB	Accession_161750	59	CBM22,GH10,CBM9,CE1,SLH	Firmicutes - Clostridia			GH	CE				Multimodular	GH-multimodular		SLH (multimodular)		Y(1-34)	CBM-associated	K01181	E3.2.1.8,_xynA;_endo-1,4-beta-xylanase_[EC:3.2.1.8]	xylanase; esterase(acetyl xylan)	LongPolymer	PC	Accession_161750	5.1723e+10	3.77001e+10	3.33101e+10	3.94758e+10	2.36188e+10	2.56913e+10	2.49267e+10	1.98544e+10	2.02456e+10	1.56369e+10	1.76511e+10	1.01209e+10	6.66607e+09	4.26624e+09	1.659e+10	1.92438e+10	4.05522e+10	2.47456e+10	1.8347e+10	1.13774e+10	7.88521e+09	1.04808e+09	2.13745e+09	6.39132e+09
PC	PC+SB_only	Accession_169299	8	CBM22,GH10,CBM9,CE1,SLH	Firmicutes - Clostridia			GH	CE				Multimodular	GH-multimodular		SLH (multimodular)		Y(1-34)	CBM-associated	K01181	E3.2.1.8,_xynA;_endo-1,4-beta-xylanase_[EC:3.2.1.8]	xylanase; esterase(acetyl xylan)	LongPolymer	PC	Accession_169299	3.14622e+07	1.64098e+07	8.40467e+06	2.47986e+08		1.29498e+07		4.93433e+07	1.27096e+08	1.50001e+07	1.13284e+07	3.10453e+09	3.13392e+09	4.10759e+09	2.17081e+09	2.19497e+09	7.60656e+07	1.29498e+07	5.0692e+07	2.94236e+09	1.15011e+08	0	5.37364e+07	8.02286e+08
PC	SNT+PC+SB	Accession_28288	7	CBM30,GH9,GH44,CBM44	Firmicutes - Clostridia			GH				Dockerin	Multimodular	GH-multimodular				Y(1-27)	CBM-Dockerin-associated	K01179	E3.2.1.4;_endoglucanase_[EC:3.2.1.4]	endoglucanase; xyloglucan	LongPolymer	PC	Accession_28288	3.21134e+08	4.55048e+08	5.03468e+08	4.08999e+08	2.65803e+08	5.66327e+08	4.55502e+08	3.89051e+08	3.53593e+08	3.35692e+08	4.46894e+08	3.30003e+08	3.87925e+08	4.72855e+08	1.01485e+09	4.9176e+08	4.22162e+08	4.29211e+08	3.81307e+08	5.39479e+08	7.76145e+07	1.51977e+08	4.90253e+07	2.73654e+08
PC	PC+SB_only	Accession_172891	7	CBM34,GH13	Firmicutes - Clostridia			GH					Multimodular	GH-multimodular				N	CBM-associated	K01208	cd,_ma,_nplT;_cyclomaltodextrinase_/_maltogenic_alpha-amylase_/_neopullulanase_[EC:3.2.1.54_3.2.1.133_3.2.1.135]	alpha-glucan		PC	Accession_172891	2.3779e+07	6.7347e+07	6.10637e+07	1.52117e+07	1.25854e+08	1.55827e+08	4.92905e+08	4.17117e+08	2.28817e+08	1.49527e+08	3.37343e+08	4.35283e+08	6.34715e+08	5.22352e+08	1.88409e+08	2.94848e+08	4.18504e+07	2.58195e+08	2.83201e+08	4.15121e+08	2.61752e+07	2.03816e+08	1.17886e+08	1.77476e+08
PC	PC_only	Accession_34378	3	CBM34,GH13	Firmicutes - Clostridia			GH					Multimodular	GH-multimodular				N	CBM-associated	K01187	malZ;_alpha-glucosidase_[EC:3.2.1.20]	alpha-glucan		PC	Accession_34378	7.40688e+07	6.10951e+06		1.40973e+07	3.99492e+07		7.76695e+06	2.52263e+07	1.00418e+08	2.51861e+07	3.51539e+07	3.00851e+07	1.10023e+08		1.84887e+08	1.87396e+08	3.14252e+07	2.38581e+07	4.64962e+07	1.28098e+08	3.71458e+07	2.27563e+07	3.62528e+07	7.4553e+07
PC	PC+SB_only	Accession_272349	5	CBM4,GH9	Firmicutes - Clostridia	CBM1-5		GH				Dockerin	Multimodular	GH-multimodular				Y(1-36)	CBM-Dockerin-associated	K01179	E3.2.1.4;_endoglucanase_[EC:3.2.1.4]	endoglucanase	LongPolymer	PC	Accession_272349	2.86457e+07	5.50089e+07	4.61445e+07	2.31386e+07	7.6901e+06	1.72057e+07	4.58814e+06	5.06106e+06	1.46311e+06		8.0064e+06	2.41686e+06			2.04977e+06		3.82344e+07	9.82797e+06	4.84352e+06	2.23331e+06	1.48748e+07	6.57483e+06	3.27706e+06	259569
PC	PC_only	Accession_264524	2	CBM4,GH9	Firmicutes - Clostridia	CBM1-5		GH					Multimodular	GH-multimodular				Y(1-22)	CBM-associated	K01179	E3.2.1.4;_endoglucanase_[EC:3.2.1.4]	endoglucanase	LongPolymer	PC	Accession_264524		9.05866e+07	3.06994e+07	3.09933e+07			1.73697e+07		3.34699e+06	1.43707e+07	3.6479e+07		1.59321e+07	1.16453e+06			5.07598e+07	1.73697e+07	1.80656e+07	8.54833e+06	3.44913e+07	0	1.68722e+07	1.04423e+07
PC	SNT+PC+SB	Accession_102029	9	CBM48,GH13	Firmicutes - Clostridia			GH					Multimodular	GH-multimodular				N	CBM-associated	K00700	GBE1,_glgB;_1,4-alpha-glucan_branching_enzyme_[EC:2.4.1.18]	alpha-glucan		PC	Accession_102029	1.03126e+08	1.21996e+08	1.19983e+08	1.49467e+08	3.2469e+07	1.32702e+08	1.07423e+08	3.08596e+08	5.74446e+08	6.11993e+08	6.3363e+08	7.47216e+08	2.09783e+08	1.06198e+09	4.56889e+08	2.89766e+08	1.23643e+08	9.08647e+07	5.32166e+08	5.53127e+08	1.91828e+07	5.21277e+07	1.51039e+08	3.51109e+08
PC	PC_only	Accession_462913	1	CBM48,GH13	Firmicutes - Clostridia			GH					Multimodular	GH-multimodular				N	CBM-associated	K00700	GBE1,_glgB;_1,4-alpha-glucan_branching_enzyme_[EC:2.4.1.18]	alpha-glucan		PC	Accession_462913	7.65585e+07	1.13389e+08	9.24508e+07	7.96757e+07	1.70911e+07			3.68167e+07			2.90062e+06		6.01386e+07	4.70726e+06	5.50739e+07	1.69951e+07	9.05185e+07	1.70911e+07	1.98587e+07	3.42287e+07	1.67258e+07	0	2.39823e+07	2.7534e+07
PC	PC_only	Accession_268536	2	CBM48,GH13	Firmicutes - Clostridia			GH					Multimodular	GH-multimodular				N	CBM-associated	K00700	GBE1,_glgB;_1,4-alpha-glucan_branching_enzyme_[EC:2.4.1.18]	alpha-glucan		PC	Accession_268536								2.3544e+07	2.47922e+07	1.39825e+07	2.63094e+07	3.1094e+06	3.38091e+07	3.31984e+07	3.97969e+07	3.82054e+07	100000	100000	2.2157e+07	2.96238e+07	0	0	5.56578e+06	1.50868e+07
PC	PC_only	Accession_36322	4	CBM48,GH13	Firmicutes - Clostridia			GH					Multimodular	GH-multimodular				N	CBM-associated	K00700	GBE1,_glgB;_1,4-alpha-glucan_branching_enzyme_[EC:2.4.1.18]	alpha-glucan		PC	Accession_36322	6.32277e+07	1.76055e+08	1.8242e+08	1.74719e+08	7.90334e+07	1.83001e+08	2.50892e+08	3.36386e+07	1.67715e+08	2.86857e+07	3.00383e+07	1.58506e+07	1.9029e+07	5.15421e+07	5.43854e+07	1.6513e+08	1.49106e+08	1.70975e+08	6.50194e+07	6.11874e+07	5.73505e+07	8.65582e+07	6.84957e+07	6.07784e+07
PC	PC+SB_only	Accession_94873	4	CBM67,GH78	Bacteroidetes			GH					Multimodular	GH-multimodular				N	CBM-associated	K05989	ramA;_alpha-L-rhamnosidase_[EC:3.2.1.40]	rhamnosidase	Debranching	PC	Accession_94873	4.70141e+07	9.79987e+07	8.62979e+07	5.24076e+07	4.17526e+07	2.99996e+07	1.86022e+07		1.67462e+07	3.33673e+06	5.37052e+06						7.09296e+07	3.01181e+07	8.48449e+06	100000	2.50595e+07	1.15757e+07	7.22678e+06	0
PC	PC_only	Accession_84644	10	CBM67,GH78	Firmicutes - Clostridia			GH					Multimodular	GH-multimodular				N	CBM-associated	K05989	ramA;_alpha-L-rhamnosidase_[EC:3.2.1.40]	rhamnosidase	Debranching	PC	Accession_84644	1.87129e+08	1.09098e+08	2.7372e+08	1.61198e+08	1.26779e+08	8.80576e+07	8.4717e+07	9.692e+08	4.86219e+08	5.64644e+08	4.04856e+08	1.09415e+09	1.07872e+09	7.98469e+08	6.81605e+08	5.67334e+08	1.82786e+08	9.98513e+07	6.0623e+08	8.44057e+08	6.87598e+07	2.33801e+07	2.5062e+08	2.35934e+08
PC	PC+SB_only	Accession_193356	3	CBM67,GH78	Firmicutes - Clostridia			GH					Multimodular	GH-multimodular				N	CBM-associated	K05989	ramA;_alpha-L-rhamnosidase_[EC:3.2.1.40]	rhamnosidase	Debranching	PC	Accession_193356	7.2247e+08	8.6612e+08	2.49679e+08	8.7502e+08	7.25581e+08	8.46434e+07	1.2799e+08	5.4249e+08	5.48551e+08	5.49521e+08	6.83224e+08	1.77664e+08	9.08519e+07	5.68242e+07	3.8359e+08	1.36286e+08	6.78322e+08	3.12738e+08	5.80947e+08	1.69043e+08	2.94189e+08	3.58189e+08	6.82556e+07	1.2834e+08
PC	SNT+PC+SB	Accession_207226	4	CBM67,GH78	Firmicutes - Clostridia			GH					Multimodular	GH-multimodular				N	CBM-associated	K05989	ramA;_alpha-L-rhamnosidase_[EC:3.2.1.40]	rhamnosidase	Debranching	PC	Accession_207226	3.06502e+08	1.98469e+08	1.80435e+08	2.83784e+08	6.64291e+07	1.86395e+08	1.26245e+08	7.53346e+07	1.22746e+08	1.16662e+08	1.54764e+08	1.44743e+08	1.83409e+08	1.37742e+08	9.62774e+07	8.51957e+07	2.42298e+08	1.26356e+08	1.17377e+08	1.29473e+08	6.21592e+07	5.99832e+07	3.26327e+07	3.96015e+07
PC	PC_only	Accession_445062	1	CBM67,GH78	Firmicutes - Clostridia			GH					Multimodular	GH-multimodular				N	CBM-associated	K05989	ramA;_alpha-L-rhamnosidase_[EC:3.2.1.40]	rhamnosidase	Debranching	PC	Accession_445062		5.55662e+07	5.846e+07	1.27531e+07	3.62134e+07			1.44415e+07		1.07515e+07	3.47036e+07		8.66606e+07			1.80729e+08	4.22598e+07	3.62134e+07	1.99656e+07	1.33695e+08	2.55945e+07	0	1.28962e+07	6.65162e+07
PC	PC+SB_only	Accession_76857	2	CBM9,CE1	Firmicutes - Clostridia				CE				Multimodular					Y(1-27)	CBM-associated	0	cazy fam CE1 : acetyl xylan esterase (EC 3.1.1.72); cinnamoyl esterase (EC 3.1.1.-); feruloyl esterase (EC 3.1.1.73); carboxylesterase (EC 3.1.1.1); S-formylglutathione hydrolase (EC 3.1.2.12); diacylglycerol O-acyltransferase (EC 2.3.1.20); trehalose 6-O-mycolyltransferase (EC 2.3.1.122). Explor enz acetylxylan esterase:Deacetylation of xylans and xylo-oligosaccharides-Catalyses the hydrolysis o…	esterase(acetyl xylan)		PC	Accession_76857	8.52831e+09	9.97587e+09	6.68404e+09	6.6352e+09	5.70898e+09	1.02824e+10	7.74998e+09	1.82805e+10	1.46506e+10	1.11188e+10	1.07041e+10	1.24221e+10	9.57717e+09	8.37989e+09	1.6456e+10	2.40465e+10	7.95586e+09	7.91377e+09	1.36885e+10	1.41763e+10	1.60933e+09	2.29108e+09	3.53655e+09	6.33335e+09
PC	PC_only	Accession_2126	1	CBM9,CE1	Firmicutes - Clostridia				CE				Multimodular					N	CBM-associated	0	cazy fam CE1 : acetyl xylan esterase (EC 3.1.1.72); cinnamoyl esterase (EC 3.1.1.-); feruloyl esterase (EC 3.1.1.73); carboxylesterase (EC 3.1.1.1); S-formylglutathione hydrolase (EC 3.1.2.12); diacylglycerol O-acyltransferase (EC 2.3.1.20); trehalose 6-O-mycolyltransferase (EC 2.3.1.122). Explor enz acetylxylan esterase:Deacetylation of xylans and xylo-oligosaccharides-Catalyses the hydrolysis o…	esterase(acetyl xylan)		PC	Accession_2126	2.00675e+09	1.59314e+09	1.88399e+09	1.76974e+09	1.2449e+09	1.26392e+09	1.32169e+09	4.62026e+08	5.01772e+08	4.36785e+08	5.11297e+08	1.62589e+08	1.13998e+07		3.21223e+08	2.87873e+08	1.81341e+09	1.27683e+09	4.7797e+08	1.95771e+08	1.75865e+08	3.99952e+07	3.47738e+07	1.40611e+08
PC	SNT+PC+SB	Accession_322256	7	CBM9,CE1	Firmicutes - Clostridia				CE				Multimodular					Y(1-43)	CBM-associated	0	cazy fam CE1 : acetyl xylan esterase (EC 3.1.1.72); cinnamoyl esterase (EC 3.1.1.-); feruloyl esterase (EC 3.1.1.73); carboxylesterase (EC 3.1.1.1); S-formylglutathione hydrolase (EC 3.1.2.12); diacylglycerol O-acyltransferase (EC 2.3.1.20); trehalose 6-O-mycolyltransferase (EC 2.3.1.122). Explor enz acetylxylan esterase:Deacetylation of xylans and xylo-oligosaccharides-Catalyses the hydrolysis o…	esterase(acetyl xylan)		PC	Accession_322256	1.51947e+07	3.56492e+07		3.60634e+07	1.66709e+08	8.97643e+07	1.2771e+08	3.89051e+08	3.32119e+08	3.35692e+08	3.21724e+08	6.16272e+08	6.60543e+08	4.76611e+08	8.29019e+07	1.10259e+08	2.89691e+07	1.28061e+08	3.44646e+08	3.89317e+08	1.19307e+07	3.84733e+07	3.019e+07	2.75888e+08
PC	PC+SB_only	Accession_215712	2	CBM9,CE1	Firmicutes - Clostridia				CE				Multimodular					Y(1-28)	CBM-associated	0	cazy fam CE1 : acetyl xylan esterase (EC 3.1.1.72); cinnamoyl esterase (EC 3.1.1.-); feruloyl esterase (EC 3.1.1.73); carboxylesterase (EC 3.1.1.1); S-formylglutathione hydrolase (EC 3.1.2.12); diacylglycerol O-acyltransferase (EC 2.3.1.20); trehalose 6-O-mycolyltransferase (EC 2.3.1.122). Explor enz acetylxylan esterase:Deacetylation of xylans and xylo-oligosaccharides-Catalyses the hydrolysis o…	esterase(acetyl xylan)		PC	Accession_215712	3.11834e+08	2.2192e+08	6.22171e+08	3.43966e+08	1.98449e+07	2.51779e+07	6.06479e+06	3.83123e+07	6.09491e+07	1.1083e+07	3.55857e+06	3.33019e+07		1.1243e+07	1.83126e+08	2.35352e+08	3.74973e+08	1.70292e+07	2.84757e+07	1.15756e+08	1.72704e+08	9.86275e+06	2.62973e+07	1.10399e+08
PC	SNT+PC+SB	Accession_74216	4	CBM9,CE1	Firmicutes - Clostridia				CE				Multimodular					Y(1-27)	CBM-associated	0	cazy fam CE1 : acetyl xylan esterase (EC 3.1.1.72); cinnamoyl esterase (EC 3.1.1.-); feruloyl esterase (EC 3.1.1.73); carboxylesterase (EC 3.1.1.1); S-formylglutathione hydrolase (EC 3.1.2.12); diacylglycerol O-acyltransferase (EC 2.3.1.20); trehalose 6-O-mycolyltransferase (EC 2.3.1.122). Explor enz acetylxylan esterase:Deacetylation of xylans and xylo-oligosaccharides-Catalyses the hydrolysis o…	esterase(acetyl xylan)		PC	Accession_74216	4.39488e+07	5.39432e+07	1.04907e+08	9.79496e+07		2.10394e+07	1.98451e+07										7.5187e+07	2.04422e+07	100000	100000	3.07057e+07	844468	0	0
PC	SNT+PC+SB	Accession_338253	6	CBM9,CE1,GH10	Firmicutes - Clostridia			GH	CE				Multimodular	GH-multimodular				Y(1-32)	CBM-associated	0	cazy fam CE1 : acetyl xylan esterase (EC 3.1.1.72); cinnamoyl esterase (EC 3.1.1.-); feruloyl esterase (EC 3.1.1.73); carboxylesterase (EC 3.1.1.1); S-formylglutathione hydrolase (EC 3.1.2.12); diacylglycerol O-acyltransferase (EC 2.3.1.20); trehalose 6-O-mycolyltransferase (EC 2.3.1.122). Explor enz acetylxylan esterase:Deacetylation of xylans and xylo-oligosaccharides-Catalyses the hydrolysis o…	xylanase; esterase(acetyl xylan)	LongPolymer	PC	Accession_338253	4.02552e+08	2.04343e+08	4.71401e+08	4.22002e+08	6.17517e+08	7.61292e+08	6.95194e+08	4.67639e+08	3.47199e+08	4.48282e+08	4.13445e+08	4.4266e+08	1.02544e+09	1.15472e+08	5.77131e+08	2.74933e+08	3.75075e+08	6.91334e+08	4.19142e+08	4.87127e+08	1.17452e+08	7.19654e+07	5.29445e+07	3.47494e+08
PC	PC+SB_only	Accession_127868	7	CE1	Actinobacteria				CE				Not-multimodular					Y(1-30)	just_CAZymes	K07214	fes;_iron(III)-enterobactin_esterase_[EC:3.1.1.108]	esterase(acetyl xylan)		PC	Accession_127868	1.69273e+08	2.2934e+08	1.92589e+08	8.11739e+08	1.68087e+08	2.76197e+08	2.0473e+08	3.25435e+08	2.92955e+08	1.31038e+08	2.12512e+08	2.81745e+08	2.6163e+08	1.79929e+08	3.03443e+08	1.97937e+08	3.50735e+08	2.16338e+08	2.40485e+08	2.44937e+08	3.08329e+08	5.49814e+07	8.70455e+07	5.35993e+07
PC	PC+SB_only	Accession_100015	3	CE1	Calditrichaeota				CE				Not-multimodular					N	just_CAZymes	0	cazy fam CE1 : acetyl xylan esterase (EC 3.1.1.72); cinnamoyl esterase (EC 3.1.1.-); feruloyl esterase (EC 3.1.1.73); carboxylesterase (EC 3.1.1.1); S-formylglutathione hydrolase (EC 3.1.2.12); diacylglycerol O-acyltransferase (EC 2.3.1.20); trehalose 6-O-mycolyltransferase (EC 2.3.1.122). Explor enz acetylxylan esterase:Deacetylation of xylans and xylo-oligosaccharides-Catalyses the hydrolysis o…	esterase(acetyl xylan)		PC	Accession_100015	1.24904e+08	1.11577e+07	3.06776e+07	2.60848e+07	2.96495e+07	2.1902e+07	5.21126e+07	2.86145e+08	5.24694e+07	9.00194e+07	2.53646e+08	3.26829e+08	1.21806e+08	2.96234e+08	1.55704e+08	3.2204e+08	4.8206e+07	3.45547e+07	1.7057e+08	2.44523e+08	5.18065e+07	1.56913e+07	1.1647e+08	9.79863e+07
PC	PC_only	Accession_263444	2	CE1	Firmicutes - Clostridia				CE				Not-multimodular					N	just_CAZymes	K03930	estA;_putative_tributyrin_esterase_[EC:3.1.1.-]	esterase(acetyl xylan)		PC	Accession_263444	8.1289e+07	1.11469e+08	1.04571e+08	9.87652e+07	1.90796e+08	1.02216e+08	9.78872e+07	6.50498e+07	7.84769e+07	7.9991e+07	8.57826e+07	3.583e+07	1.77522e+08	4.91737e+07	1.80355e+07	2.16431e+07	9.90237e+07	1.303e+08	7.73251e+07	6.04409e+07	1.29132e+07	5.24361e+07	8.76823e+06	6.66037e+07
PC	PC+SB_only	Accession_37327	4	CE1	Firmicutes - Clostridia				CE				Not-multimodular					Y(1-25)	just_CAZymes	K07214	fes;_iron(III)-enterobactin_esterase_[EC:3.1.1.108]	esterase(acetyl xylan)		PC	Accession_37327	6.38589e+06				7.33466e+06		1.74799e+07	5.58875e+07	5.7581e+07	5.53787e+07	6.81463e+07	7.86156e+07	1.41142e+08	1.37541e+08	1.35452e+07	1.37068e+07	6.38589e+06	1.24073e+07	5.92484e+07	7.691e+07	0	7.17378e+06	6.00619e+06	6.28778e+07
PC	PC_only	Accession_193557	2	CE10	Firmicutes - Bacilli				CE				Not-multimodular					N	just_CAZymes	K03929	pnbA;_para-nitrobenzyl_esterase_[EC:3.1.1.-]	esterase		PC	Accession_193557	4.96789e+08	4.46437e+08	3.62579e+08	4.3988e+08	2.09977e+08	2.55887e+08	2.13259e+08	1.84563e+08	2.51377e+08	2.51007e+08	1.66124e+08	1.88613e+08	2.31401e+08	1.54398e+08	2.59081e+08	1.63765e+08	4.36421e+08	2.26374e+08	2.13268e+08	1.99452e+08	5.54054e+07	2.56112e+07	4.44335e+07	4.47138e+07
PC	PC+SB_only	Accession_370787	5	CE10	Firmicutes - Bacilli				CE				Not-multimodular					N	just_CAZymes	K03929	pnbA;_para-nitrobenzyl_esterase_[EC:3.1.1.-]	esterase		PC	Accession_370787			1.81424e+06	2.27759e+06	6.31387e+06			7.45255e+06		2.05735e+07	7.23355e+06	1.71449e+07	5.35098e+06			3.15629e+06	2.04591e+06	6.31387e+06	1.17532e+07	8.55071e+06	327638	0	7.63936e+06	7.52322e+06
PC	SNT+PC_only	Accession_199777	5	CE10	Firmicutes - Bacilli				CE				Not-multimodular					N	just_CAZymes	K03929	pnbA;_para-nitrobenzyl_esterase_[EC:3.1.1.-]	esterase		PC	Accession_199777	1.19835e+07	7.04014e+06	1.48343e+07	3.16625e+06			2.34296e+06	4.38852e+06		6.5969e+06		7.58944e+06	7.67446e+06	3.50846e+06			9.25607e+06	2.34296e+06	5.49271e+06	6.25746e+06	5.18178e+06	0	1.56156e+06	2.38108e+06
PC	SNT+PC+SB	Accession_37328	2	CE10	Firmicutes - Bacilli				CE				Not-multimodular					N	just_CAZymes	K03929	pnbA;_para-nitrobenzyl_esterase_[EC:3.1.1.-]	esterase		PC	Accession_37328		6.64511e+07	1.98073e+08	6.38408e+07	1.59762e+08	1.50389e+08	5.71557e+07	1.0507e+08	5.70796e+06		8.11216e+07	1.58804e+07	3.87649e+07	1.40613e+08		6.28462e+07	1.09455e+08	1.22435e+08	6.39664e+07	6.4526e+07	7.67566e+07	5.67277e+07	5.18547e+07	5.4228e+07
PC	PC+SB_only	Accession_279772	5	CE10	Firmicutes - Clostridia				CE				Not-multimodular					N	just_CAZymes	K03929	pnbA;_para-nitrobenzyl_esterase_[EC:3.1.1.-]	esterase		PC	Accession_279772	2.33309e+07	7.94801e+07	9.65269e+07	8.1634e+07	6.64405e+07	1.27597e+08	2.2301e+08	4.56412e+08	1.9721e+08	2.24959e+08	3.9958e+08	5.96248e+08	1.15543e+09	7.24006e+08	5.28613e+08	7.57867e+08	7.0243e+07	1.39016e+08	3.1954e+08	7.52433e+08	3.21801e+07	7.89071e+07	1.27868e+08	2.4379e+08
PC	PC+SB_only	Accession_89227	4	CE10	Firmicutes - Clostridia				CE				Not-multimodular					N	just_CAZymes	K03929	pnbA;_para-nitrobenzyl_esterase_[EC:3.1.1.-]	esterase		PC	Accession_89227	1.71997e+08	1.9298e+08	1.82223e+09	7.38707e+08	3.20838e+08	4.24829e+08	2.06256e+08	1.48649e+08	1.20426e+08	1.08763e+08	1.20148e+08		3.50597e+07				7.31478e+08	3.17308e+08	1.24497e+08	3.50597e+07	7.73043e+08	1.09329e+08	1.69935e+07	0
PC	PC+SB_only	Accession_252216	6	CE10	Firmicutes - Clostridia				CE				Not-multimodular					N	just_CAZymes	K03929	pnbA;_para-nitrobenzyl_esterase_[EC:3.1.1.-]	esterase		PC	Accession_252216	2.60528e+06		5.0725e+07			2.48332e+07	1.16197e+08	6.56108e+07	3.26415e+07	9.78957e+06	1.02911e+07	5.4733e+07		5.62815e+08	8.51546e+08	9.36426e+08	2.66651e+07	7.05153e+07	2.95832e+07	6.0138e+08	3.40258e+07	6.46041e+07	2.62762e+07	3.97974e+08
PC	PC+SB_only	Accession_275714	10	CE14	Spirochaetes				CE				Not-multimodular					Y(1-24)	just_CAZymes	0	cazy fam CE14: N-acetyl-1-D-myo-inosityl-2-amino-2-deoxy-α-D-glucopyranoside deacetylase (EC 3.5.1.89); diacetylchitobiose deacetylase (EC 3.5.1.-); mycothiol S-conjugate amidase (EC 3.5.1.-)	esterase		PC	Accession_275714	2.34832e+07	4.26655e+07	2.80019e+07	1.32777e+07	3.56922e+08	2.44034e+08	9.16315e+08	5.87403e+08	2.98136e+08	2.62222e+08	3.94411e+08	2.86717e+08	6.06138e+08	7.82888e+08	5.95121e+08	5.94773e+08	2.68571e+07	5.05757e+08	3.85543e+08	5.73127e+08	1.22065e+07	3.60006e+08	1.45687e+08	1.78936e+08
PC	PC+SB_only	Accession_85183	7	CE14,CBM9	Deinococcus-Thermus				CE				Multimodular					Y(1-28)	CBM-associated	0	cazy fam CE14: N-acetyl-1-D-myo-inosityl-2-amino-2-deoxy-α-D-glucopyranoside deacetylase (EC 3.5.1.89); diacetylchitobiose deacetylase (EC 3.5.1.-); mycothiol S-conjugate amidase (EC 3.5.1.-)	esterase		PC	Accession_85183	3.26551e+08	4.15312e+08	2.79665e+08	1.95892e+08	6.42183e+08	4.63604e+08	1.84242e+08	8.41927e+08	3.07031e+08	2.96202e+08	3.81505e+08	3.34021e+07	9.70826e+07	5.89372e+07	4.03232e+08	4.38355e+08	3.04355e+08	4.3001e+08	4.56666e+08	2.06202e+08	9.16114e+07	2.30812e+08	2.59624e+08	1.97591e+08
PC	SNT+PC+SB	Accession_223995	13	CE15	Firmicutes - Bacilli				CE				Not-multimodular					Y(1-28)	just_CAZymes	0	cazy fam CE15: 4-O-methyl-glucuronoyl methylesterase (EC 3.1.1.-). Cazypedia: All CE15 enzymes characterized to-date are glucuronoyl esterases, cleaving esters of D-glucuronic acid. The first reported glucuronoyl esterase was ScGE1 from the white-rot fungus Schizophyllum commune, and the activity was demonstrated by TLC on a methyl ester of 4-O-methyl-D-glucuronic acid [1]. While CE15 members are…	esterase		PC	Accession_223995	8.63922e+08	9.51832e+08	1.11391e+09	1.42305e+09	3.77294e+08	3.99527e+08	2.82303e+08	1.03947e+08	1.95053e+08	1.96162e+08	1.24848e+08	7.723e+07	3.90987e+08	1.55494e+08	1.24177e+08	2.14898e+08	1.08818e+09	3.53041e+08	1.55003e+08	1.92557e+08	2.46091e+08	6.22617e+07	4.76587e+07	1.21679e+08
PC	SNT+PC+SB	Accession_3748	1	CE3	Firmicutes - Clostridia				CE			Dockerin	with-Dockerin alone					Y(1-35)	Dockerin-associated	0	cazy fam CE3: acetyl xylan esterase (EC 3.1.1.72). Deacetylation of xylans and xylo-oligosaccharides. Catalyses the hydrolysis of acetyl groups from polymeric xylan, acetylated xylose, acetylated glucose, α-napthyl acetate, p-nitrophenyl acetate but not from triacetylglycerol. Does not act on acetylated mannan or pectin.	esterase(acetyl xylan)		PC	Accession_3748	1.52023e+08	1.1713e+08	1.07209e+08	1.63316e+08	2.12473e+08	9.02762e+07	4.09679e+07	9.87109e+07	1.44764e+08	1.48609e+08	1.56532e+08	1.21367e+08	1.08455e+08	8.43638e+07	4.90552e+07	2.94799e+07	1.3492e+08	1.14572e+08	1.37154e+08	7.8544e+07	2.69766e+07	8.82961e+07	2.60927e+07	3.8856e+07
PC	PC_only	Accession_66464	1	CE4	Firmicutes - Clostridia				CE				Not-multimodular					Y(1-28)	just_CAZymes	K22278	pgdA;_peptidoglycan-N-acetylglucosamine_deacetylase_[EC:3.5.1.104]	esterase(acetyl xylan)		PC	Accession_66464			7.60881e+06	5.77974e+06		3.29242e+07			2.0746e+07		2.82912e+06	705783	4.80862e+07	4.77567e+07	3.69495e+06	2.55509e+07	6.69427e+06	3.29242e+07	1.17875e+07	2.51589e+07	1.29335e+06	0	1.26691e+07	2.28863e+07
PC	PC_only	Accession_12407	3	CE7	Chloroflexi				CE				Not-multimodular					N	just_CAZymes	K01060	cah;_cephalosporin-C_deacetylase_[EC:3.1.1.41]	esterase(acetyl xylan)		PC	Accession_12407	4.99381e+07	3.70403e+07	3.20091e+07	2.19926e+07	1.06479e+08	1.59566e+08	1.43253e+08	1.77268e+08	1.59884e+08	7.0128e+07	9.72499e+07	3.74293e+07	5.72798e+06	2.85795e+07			3.5245e+07	1.36432e+08	1.26132e+08	2.39123e+07	1.16219e+07	2.71928e+07	5.07434e+07	1.63579e+07
PC	SNT+PC+SB	Accession_67543	10	CE7	Firmicutes - Clostridia				CE				Not-multimodular					N	just_CAZymes	K01060	cah;_cephalosporin-C_deacetylase_[EC:3.1.1.41]	esterase(acetyl xylan)		PC	Accession_67543	2.07076e+09	1.6655e+09	1.12567e+09	2.02884e+09	5.42768e+08	2.33152e+09	2.53246e+09	1.08899e+09	4.05511e+08	5.78102e+08	6.94678e+08	2.18818e+08	2.95387e+08	9.6913e+07	2.23693e+08	4.2573e+08	1.72269e+09	1.80225e+09	6.91821e+08	2.52108e+08	4.37638e+08	1.09536e+09	2.90206e+08	1.20435e+08
PC	PC+SB_only	Accession_264960	6	CE7	Firmicutes - Clostridia				CE				Not-multimodular					N	just_CAZymes	K01060	cah;_cephalosporin-C_deacetylase_[EC:3.1.1.41]	esterase(acetyl xylan)		PC	Accession_264960	2.58654e+07	1.52045e+08	4.16967e+06	7.50389e+06	2.8176e+07	4.94061e+07	6.88095e+07	7.42126e+07	1.66366e+08	1.71176e+08	1.52371e+08	5.22145e+08	7.36994e+08	5.14485e+08	4.69427e+08	4.68651e+08	4.7396e+07	4.87972e+07	1.41031e+08	5.4234e+08	7.04152e+07	2.03236e+07	4.52545e+07	1.11602e+08
PC	PC+SB_only	Accession_458073	2	CE7	Firmicutes - Clostridia				CE				Not-multimodular					N	just_CAZymes	K01060	cah;_cephalosporin-C_deacetylase_[EC:3.1.1.41]	esterase(acetyl xylan)		PC	Accession_458073	5.26306e+07	4.35094e+07	6.9295e+07	5.97581e+07	9.10297e+06	5.09488e+07	5.69627e+07	3.84993e+07	3.9259e+06		7.06681e+06		1.79651e+06	4.43051e+07	5.31809e+07	3.69504e+07	5.62983e+07	3.90048e+07	1.64973e+07	3.40583e+07	1.09224e+07	2.60698e+07	1.91189e+07	2.25082e+07
PC	PC_only	Accession_423149	1	CE9	Chloroflexi				CE				Not-multimodular					N	just_CAZymes	K01443	nagA,_AMDHD2;_N-acetylglucosamine-6-phosphate_deacetylase_[EC:3.5.1.25]	esterase		PC	Accession_423149	5.32712e+06		4.49496e+06		6.72879e+06	2.98275e+07	7.62446e+06	3.15822e+07	2.18451e+07	4.68005e+07	2.63563e+07	7.3216e+07	1.1911e+08	6.63955e+07	4.97424e+07	3.86682e+07	4.91104e+06	1.47269e+07	3.1646e+07	6.94265e+07	588428	1.30852e+07	1.08582e+07	3.09255e+07
PC	PC+SB_only	Accession_474949	9	CE9	Euryarchaeota				CE				Not-multimodular					N	just_CAZymes	K01443	nagA,_AMDHD2;_N-acetylglucosamine-6-phosphate_deacetylase_[EC:3.5.1.25]	esterase		PC	Accession_474949	4.66717e+09	4.78524e+09	3.63726e+09	4.0831e+09	1.8944e+09	3.26246e+09	2.76864e+09	2.28337e+09	2.06776e+09	1.76156e+09	2.13697e+09	2.38231e+09	2.79147e+09	2.74363e+09	2.02344e+09	1.76194e+09	4.29319e+09	2.64183e+09	2.06241e+09	2.34056e+09	5.34278e+08	6.92786e+08	2.19789e+08	4.48022e+08
PC	PC+SB_only	Accession_246603	1	CE9	Firmicutes - Clostridia				CE				Not-multimodular					N	just_CAZymes	K01443	nagA,_AMDHD2;_N-acetylglucosamine-6-phosphate_deacetylase_[EC:3.5.1.25]	esterase		PC	Accession_246603		2.62274e+07			3.0302e+08	2.11839e+08	1.01588e+08	9.45965e+07		3.47169e+08	5.02692e+08	6.11946e+08	5.88775e+08	4.51563e+08	3.56836e+08	3.19789e+08	2.62274e+07	2.05482e+08	3.14819e+08	4.65782e+08	0	1.00866e+08	2.05962e+08	1.32171e+08
PC	SNT+PC+SB	Accession_274363	16	cohesin	Firmicutes - Clostridia								Not-multimodular		only-Binding		cohesin	Y(1-29)	binding_cohesin	0	binding	binding		PC	Accession_274363	8.58585e+08	5.5129e+08	6.38551e+08	8.21475e+08	1.56085e+09	1.40768e+09	1.70322e+09	1.86025e+09	1.79425e+09	2.23938e+09	2.31888e+09	8.17564e+08	6.9501e+08	1.61048e+08	1.44709e+09	1.86727e+09	7.17476e+08	1.55725e+09	2.05319e+09	9.97596e+08	1.46713e+08	1.47798e+08	2.64283e+08	6.67488e+08
PC	SNT+PC+SB	Accession_426791	8	cohesin,CBM3	Firmicutes - Clostridia	CBM1-5							Not-multimodular		only-Binding		CBM+cohesin	Y(1-30)	binding_CBM+cohesin	0	binding	binding		PC	Accession_426791	2.27886e+09	1.86577e+09	2.77808e+09	2.14216e+09	2.09819e+09	2.34817e+09	2.25267e+09	2.82635e+09	2.73052e+09	2.27247e+09	2.59183e+09	2.55366e+09	2.08212e+09	4.08186e+09	2.9844e+09	2.98093e+09	2.26622e+09	2.23301e+09	2.60529e+09	2.93659e+09	3.82059e+08	1.26144e+08	2.41866e+08	7.40381e+08
PC	PC+SB_only	Accession_335410	9	GH0	Firmicutes - Clostridia			GH					Not-multimodular					Y(1-31)	just_CAZymes	0	GH0	GH0		PC	Accession_335410	1.97967e+09	2.07888e+09	2.41266e+09	1.96407e+09	2.3533e+08	1.33414e+09	1.64882e+09	1.20879e+09	1.28797e+09	2.47058e+07	2.19745e+08	2.26169e+09	1.74405e+07	1.64537e+09	1.61008e+09	1.84946e+09	2.10882e+09	1.07276e+09	6.85302e+08	1.47681e+09	2.08843e+08	7.42109e+08	6.5584e+08	8.55985e+08
PC	PC_only	Accession_25578	2	GH1	Chloroflexi			GH					Not-multimodular					N	just_CAZymes	K05350	bglB;_beta-glucosidase_[EC:3.2.1.21]	beta-glucosidase	Oligosaccharide degrading	PC	Accession_25578		4.44507e+06		7.56955e+06		5.28927e+06			4.50059e+06	3.8833e+07	2.2213e+07	1.67183e+07	2.21173e+07	2.25199e+07	8.65038e+06		6.00731e+06	5.28927e+06	2.18489e+07	1.75015e+07	2.20935e+06	0	1.71691e+07	6.46647e+06
PC	PC+SB_only	Accession_474938	3	GH1	Firmicutes - Clostridia			GH					Not-multimodular					N	just_CAZymes	K05350	bglB;_beta-glucosidase_[EC:3.2.1.21]	beta-glucosidase	Oligosaccharide degrading	PC	Accession_474938						5.8471e+06	4.67983e+07	6.40623e+06		4.47049e+07	2.56966e+07	3.95464e+07	6.33245e+07	7.38175e+07		1.73227e+07	100000	2.63227e+07	2.56026e+07	4.85028e+07	0	2.89568e+07	1.91495e+07	2.52516e+07
PC	SNT+PC+SB	Accession_1078	4	GH1	Firmicutes - Clostridia			GH					Not-multimodular					N	just_CAZymes	K05350	bglB;_beta-glucosidase_[EC:3.2.1.21]	beta-glucosidase	Oligosaccharide degrading	PC	Accession_1078	3.26635e+08	3.145e+08	4.77681e+08	2.62632e+08	4.41248e+08	5.52864e+08	3.78414e+08	4.18989e+08	5.44537e+08	7.4118e+08	3.565e+08	5.09122e+08	2.45484e+08	3.91315e+08	6.14921e+08	4.73178e+08	3.45362e+08	4.57509e+08	5.15302e+08	4.46804e+08	9.24764e+07	8.83542e+07	1.69676e+08	1.38249e+08
PC	PC_only	Accession_178406	1	GH1	Firmicutes - Clostridia			GH					Not-multimodular					N	just_CAZymes	K05350	bglB;_beta-glucosidase_[EC:3.2.1.21]	beta-glucosidase	Oligosaccharide degrading	PC	Accession_178406	5.0898e+07	4.89786e+07	6.63629e+07	6.02481e+07		3.22362e+07	2.92615e+07	2.74695e+07			5.34151e+07	3.25561e+07		4.87964e+07	3.7061e+07		5.66219e+07	3.07489e+07	4.04423e+07	3.94712e+07	8.14901e+06	2.10345e+06	1.83463e+07	8.38411e+06
PC	PC+SB_only	Accession_352925	2	GH1	Planctomycetes			GH					Not-multimodular					N	just_CAZymes	K05350	bglB;_beta-glucosidase_[EC:3.2.1.21]	beta-glucosidase	Oligosaccharide degrading	PC	Accession_352925	1.04512e+08	1.02874e+08	1.24722e+08	1.17683e+08	5.98165e+07	5.42046e+07	5.51982e+07	6.76677e+07	6.75743e+07	6.78476e+07	1.23361e+08	3.41441e+07	7.68616e+06	2.50141e+07	5.31809e+07	5.93891e+07	1.12448e+08	5.64064e+07	8.16127e+07	3.58829e+07	1.05309e+07	2.99468e+06	2.78326e+07	2.10236e+07
PC	PC_only	Accession_37333	2	GH10	Dictyoglomi			GH					Not-multimodular					Y(1-36)	just_CAZymes	K01181	E3.2.1.8,_xynA;_endo-1,4-beta-xylanase_[EC:3.2.1.8]	xylanase	LongPolymer	PC	Accession_37333					1.22499e+06		492869			2.48681e+07	2.71563e+07	2.25779e+07	2.67791e+07	1.41011e+07			100000	858931	2.60122e+07	2.11527e+07	0	517689	1.61805e+06	6.45803e+06
PC	PC+SB_only	Accession_24274	2	GH10	Firmicutes - Bacilli			GH					Not-multimodular					N	just_CAZymes	K01181	E3.2.1.8,_xynA;_endo-1,4-beta-xylanase_[EC:3.2.1.8]	xylanase	LongPolymer	PC	Accession_24274		1.87225e+07	2.52804e+07		1.25873e+07		3.25772e+07	6.00011e+07	8.12879e+07						2.32751e+07	2.38873e+07	2.20015e+07	2.25823e+07	7.06445e+07	2.35812e+07	4.63716e+06	1.4135e+07	1.5052e+07	432892
PC	PC+SB_only	Accession_335495	12	GH10	Firmicutes - Clostridia			GH					Not-multimodular					Y(1-31)	just_CAZymes	K01181	E3.2.1.8,_xynA;_endo-1,4-beta-xylanase_[EC:3.2.1.8]	xylanase	LongPolymer	PC	Accession_335495	2.96564e+09	3.0484e+09	3.19635e+09	2.66006e+09	3.13494e+09	3.41186e+09	3.47675e+09	2.18975e+09	2.10584e+09	2.22011e+09	2.78785e+09	1.16237e+09	2.52222e+08	2.48825e+09	1.15497e+09	9.91933e+08	2.96761e+09	3.34118e+09	2.32589e+09	1.20995e+09	2.26156e+08	1.81536e+08	3.11742e+08	8.06863e+08
PC	PC+SB_only	Accession_86712	4	GH10	Firmicutes - Clostridia			GH					Not-multimodular					N	just_CAZymes	0	Cazy Fam GH10: endo-1,4-β-xylanase (EC 3.2.1.8); endo-1,3-β-xylanase (EC 3.2.1.32); tomatinase (EC 3.2.1.-); xylan endotransglycosylase (EC 2.4.2.-); endo-β-1,4-glucanase (EC 3.2.1.4)	xylanase	LongPolymer	PC	Accession_86712	4.50653e+08	3.23863e+08	3.35188e+08	3.89492e+08	1.55295e+08	2.11839e+08	1.64796e+08	1.30506e+08	2.82377e+08	2.24672e+08	2.68612e+08	3.82716e+08		4.43631e+08	4.67635e+08	4.8892e+08	3.74799e+08	1.7731e+08	2.26542e+08	4.45726e+08	5.81186e+07	3.02779e+07	6.85904e+07	4.58997e+07
PC	PC+SB_only	Accession_66443	4	GH10	Firmicutes - Clostridia			GH					Not-multimodular					N	just_CAZymes	K01181	E3.2.1.8,_xynA;_endo-1,4-beta-xylanase_[EC:3.2.1.8]	xylanase	LongPolymer	PC	Accession_66443	4.52408e+08			1.12446e+07	1.12528e+07		3.48941e+07	1.85685e+08	1.49811e+08	4.07435e+07	6.34381e+07	3.6442e+08	1.35091e+08	4.16634e+08	3.78237e+08	4.55259e+08	2.31826e+08	2.30735e+07	1.09919e+08	3.49928e+08	3.11949e+08	1.6717e+07	6.8987e+07	1.25211e+08
PC	PC+SB_only	Accession_288906	8	GH10,CBM32,CE1	Firmicutes - Bacilli			GH	CE				Multimodular	GH-multimodular				Y(1-29)	CBM-associated	K01181	E3.2.1.8,_xynA;_endo-1,4-beta-xylanase_[EC:3.2.1.8]	xylanase; esterase(acetyl xylan)	LongPolymer	PC	Accession_288906						2.26389e+06	7.82348e+06	5.66354e+07	7.74995e+07			5.21523e+07	1.84493e+07	2.43732e+08	3.40802e+08	3.46677e+08	100000	5.04368e+06	6.70675e+07	2.00362e+08	0	3.93123e+06	1.47532e+07	1.56581e+08
PC	PC+SB_only	Accession_170968	13	GH10,CBM9	Firmicutes - Clostridia			GH					Multimodular	GH-multimodular				Y(1-46)	CBM-associated	K01181	E3.2.1.8,_xynA;_endo-1,4-beta-xylanase_[EC:3.2.1.8]	xylanase	LongPolymer	PC	Accession_170968	1.44637e+08	9.48252e+07	1.2666e+08	1.19639e+08	2.01629e+07	1.03409e+08	6.14715e+07	1.88865e+08	2.79676e+08	3.46715e+08	2.20107e+08	8.57264e+08	1.42456e+08	1.52221e+09	7.44798e+08	6.59552e+08	1.2144e+08	6.16812e+07	2.58841e+08	7.85255e+08	2.06312e+07	4.16236e+07	6.96488e+07	4.947e+08
PC	PC_only	Accession_230322	3	GH105,CBM32	Bacteroidetes			GH					Multimodular	GH-multimodular				Y(1-27)	CBM-associated	0	cazy fam GH105: unsaturated rhamnogalacturonyl hydrolase (EC 3.2.1.172); d-4,5-unsaturated β-glucuronyl hydrolase (EC 3.2.1.-); d-4,5-unsaturated α-galacturonidase (EC 3.2.1.-)	galacturonan; rhamnogalacturonan		PC	Accession_230322	8.38212e+06	1.40214e+07	8.61486e+06	1.21793e+07	6.74598e+06			1.05918e+07	1.16513e+07	1.21862e+07	1.64504e+07	7.29407e+06		1.14502e+07	1.2456e+07	1.02773e+07	1.07994e+07	6.74598e+06	1.27199e+07	1.03694e+07	2.76288e+06	0	2.57374e+06	2.23518e+06
PC	SNT+PC+SB	Accession_240012	3	GH106	Firmicutes - Clostridia			GH					Not-multimodular					N	just_CAZymes	0	cazy fam GH106: α-L-rhamnosidase (EC 3.2.1.40); rhamnogalacturonan α-L-rhamnohydrolase (EC 3.2.1.174)	rhamnosidase	Debranching	PC	Accession_240012	6.73369e+07	1.64959e+07	1.4947e+07	4.06413e+07	1.05824e+07	3.60186e+07	4.47072e+07	4.03689e+07	2.2204e+07	3.15622e+07	5.30869e+07	4.69515e+07	5.06695e+07	2.85795e+07			3.48553e+07	3.04361e+07	3.68055e+07	4.20668e+07	2.46437e+07	1.77341e+07	1.31463e+07	1.18274e+07
PC	SNT+PC+SB	Accession_285222	1	GH106	Thermotogae			GH					Not-multimodular					N	just_CAZymes	0	cazy fam GH106: α-L-rhamnosidase (EC 3.2.1.40); rhamnogalacturonan α-L-rhamnohydrolase (EC 3.2.1.174)	rhamnosidase	Debranching	PC	Accession_285222			1.04145e+08		9.57187e+07	1.69588e+08	1.65265e+08	2.27963e+07		3.58828e+07	2.2111e+07	2.43699e+07	2.5343e+07	6.85084e+07	5.95529e+07	9.98199e+07	1.04145e+08	1.43524e+08	2.693e+07	5.55188e+07	0	4.1457e+07	7.76085e+06	3.17349e+07
PC	PC+SB_only	Accession_126923	1	GH11,CBM6,GH10	Firmicutes - Clostridia			GH				Dockerin	Multimodular	GH-multimodular				Y(1-29)	CBM-Dockerin-associated	K01181	E3.2.1.8,_xynA;_endo-1,4-beta-xylanase_[EC:3.2.1.8]	xylanase	LongPolymer	PC	Accession_126923	1.10509e+08	8.83719e+07	1.1776e+08	1.14422e+08	6.83364e+07	6.03695e+07	5.2715e+07	4.82214e+07	5.12752e+07	6.78374e+07	9.05445e+07		1.44066e+08	9.48949e+07		1.57992e+07	1.07766e+08	6.04736e+07	6.44696e+07	8.49201e+07	1.32644e+07	7.81119e+06	1.94022e+07	6.47127e+07
PC	SNT+PC_only	Accession_393300	12	GH120	Firmicutes - Clostridia			GH					Not-multimodular					N	just_CAZymes	0	cazy fam GH120 : β-xylosidase (EC 3.2.1.37) Explor Enz: Hydrolysis of (1→4)-β-D-xylans, to remove successive D-xylose residues from the non-reducing termini. Also hydrolyses xylobiose. Some other exoglycosidase activities have been found associated with this enzyme in sheep liver.	xylosidase	Oligosaccharide degrading	PC	Accession_393300	5.12937e+08	5.46025e+08	6.20957e+08	5.21122e+08	2.04921e+08	1.48859e+08	1.44917e+08	2.22538e+08	5.08999e+08	4.59914e+08	4.7271e+08	8.26688e+07	7.58095e+07	1.359e+08	1.21207e+08	1.06042e+08	5.5026e+08	1.66232e+08	4.1604e+08	1.04325e+08	4.91869e+07	3.35634e+07	1.30666e+08	2.53329e+07
PC	PC+SB_only	Accession_403112	9	GH120	Firmicutes - Clostridia			GH					Not-multimodular					N	just_CAZymes	0	cazy fam GH120 : β-xylosidase (EC 3.2.1.37) Explor Enz: Hydrolysis of (1→4)-β-D-xylans, to remove successive D-xylose residues from the non-reducing termini. Also hydrolyses xylobiose. Some other exoglycosidase activities have been found associated with this enzyme in sheep liver.	xylosidase	Oligosaccharide degrading	PC	Accession_403112	6.17323e+08	4.40986e+08	3.60736e+08	4.02497e+08	1.77275e+08	2.5758e+08	8.62586e+07	2.54341e+08	9.1175e+07	1.08287e+08	1.17037e+08	8.09219e+07	2.114e+08	1.40651e+08	9.24521e+07	6.67586e+07	4.55385e+08	1.73705e+08	1.4271e+08	1.18437e+08	1.12823e+08	8.57164e+07	7.51916e+07	5.89254e+07
PC	PC+SB_only	Accession_410620	6	GH120	Firmicutes - Clostridia			GH					Not-multimodular					N	just_CAZymes	0	cazy fam GH120 : β-xylosidase (EC 3.2.1.37) Explor Enz: Hydrolysis of (1→4)-β-D-xylans, to remove successive D-xylose residues from the non-reducing termini. Also hydrolyses xylobiose. Some other exoglycosidase activities have been found associated with this enzyme in sheep liver.	xylosidase	Oligosaccharide degrading	PC	Accession_410620	1.97287e+07	3.62431e+06	1.03682e+07	4.46525e+06	2.14158e+07	4.15148e+07	3.64999e+07	7.34646e+07	6.4957e+07	8.00582e+07	5.77634e+07	1.64334e+08	1.14623e+08	1.45486e+08	1.69053e+08	1.17611e+08	9.54664e+06	3.31435e+07	6.90608e+07	1.42222e+08	7.4217e+06	1.04615e+07	9.74354e+06	2.54309e+07
PC	PC_only	Accession_236750	7	GH120	Firmicutes - Clostridia			GH					Not-multimodular					N	just_CAZymes	0	cazy fam GH120 : β-xylosidase (EC 3.2.1.37) Explor Enz: Hydrolysis of (1→4)-β-D-xylans, to remove successive D-xylose residues from the non-reducing termini. Also hydrolyses xylobiose. Some other exoglycosidase activities have been found associated with this enzyme in sheep liver.	xylosidase	Oligosaccharide degrading	PC	Accession_236750	6.723e+07	5.74601e+07	5.01237e+07	5.99215e+07	3.94978e+06		7.58503e+06		4.6867e+07	5.59896e+06	1.02517e+07	3.82663e+07		4.5742e+07	8.2555e+07	1.07072e+08	5.86838e+07	5.76741e+06	2.09059e+07	6.84088e+07	7.05551e+06	2.57051e+06	2.2603e+07	3.2235e+07
PC	PC+SB_only	Accession_277223	1	GH123	Firmicutes - Clostridia			GH					Not-multimodular					N	just_CAZymes	0	cazy fam GH123: β-N-acetylgalactosaminidase (EC 3.2.1.53); glycosphingolipid β-N-acetylgalactosaminidase (EC 3.2.1.-). Explor enz: Hydrolysis of terminal non-reducing N-acetyl-D-galactosamine residues in N-acetyl-β-D-galactosaminides	C6(Nacetyl)		PC	Accession_277223	1.1696e+08	1.37755e+08	1.85142e+08	2.13803e+08	8.26537e+08	9.29054e+08	8.96008e+08	2.63911e+09	2.20562e+09	3.14776e+09	2.741e+09	9.95521e+08	2.44869e+08	9.01206e+08	1.26619e+09	1.1471e+09	1.63415e+08	8.83866e+08	2.68337e+09	9.10977e+08	4.40737e+07	5.23257e+07	3.8695e+08	3.97767e+08
PC	SNT+PC+SB	Accession_148615	4	GH127	Bacteroidetes			GH					Not-multimodular					Y(1-30)	just_CAZymes	K09955	K09955;_uncharacterized_protein	arabinosidase	Debranching	PC	Accession_148615	1.04208e+09	1.08097e+09	1.22464e+09	1.09885e+09	5.24946e+08	3.3875e+08	4.5042e+08	4.60155e+08	4.06968e+08	4.13957e+08	6.07452e+08	1.73005e+08	1.34291e+08	1.511e+08	7.06042e+07	9.5766e+07	1.11163e+09	4.38039e+08	4.72133e+08	1.24953e+08	7.89788e+07	9.37135e+07	9.32481e+07	4.14895e+07
PC	SNT+PC+SB	Accession_301446	5	GH127	Firmicutes - Bacilli			GH					Not-multimodular					N	just_CAZymes	K09955	K09955;_uncharacterized_protein	arabinosidase	Debranching	PC	Accession_301446	3.38341e+08	3.94211e+08	2.11908e+08	4.78881e+08	3.86856e+08	5.88199e+08	7.48562e+08	6.8846e+08	6.10013e+08	5.23154e+08	8.0876e+08	4.4831e+08	4.24436e+08	4.83201e+08	5.89723e+08	6.67567e+08	3.55835e+08	5.74539e+08	6.57597e+08	5.22647e+08	1.12003e+08	1.81239e+08	1.21301e+08	1.02747e+08
PC	PC+SB_only	Accession_129219	3	GH127	Firmicutes - Clostridia			GH					Not-multimodular					N	just_CAZymes	K09955	K09955;_uncharacterized_protein	arabinosidase	Debranching	PC	Accession_129219	1.62299e+07	1.24931e+07	7.18471e+06	6.05896e+06	2.84727e+08	8.42229e+06	7.81232e+06	3.19822e+08	4.95433e+08	3.82486e+08	3.86979e+08	8.70099e+08	3.59996e+07	1.6425e+08	4.4593e+07	1.50154e+07	1.04917e+07	1.00321e+08	3.9618e+08	2.25992e+08	4.74403e+06	1.59701e+08	7.29244e+07	3.6476e+08
PC	PC_only	Accession_308174	1	GH13	Chloroflexi			GH					Not-multimodular					N	just_CAZymes	K01187	malZ;_alpha-glucosidase_[EC:3.2.1.20]	alpha-glucan		PC	Accession_308174					7.35724e+06			1.2853e+07	2.04078e+07	3.26465e+07	2.20524e+07	2.17991e+07	2.71687e+07				100000	7.35724e+06	2.19899e+07	2.44839e+07	0	0	8.15585e+06	3.79684e+06
PC	PC_only	Accession_334003	2	GH13	Firmicutes - Bacilli			GH					Not-multimodular					Y(1-35)	just_CAZymes	K01176	AMY,_amyA,_malS;_alpha-amylase_[EC:3.2.1.1]	alpha-glucan		PC	Accession_334003			2.10505e+07		1.78211e+07			7.24702e+06	7.39278e+07	1.21979e+07	1.18533e+08	1.42228e+08	1.75372e+08	7.06096e+06			2.10505e+07	1.78211e+07	5.29763e+07	1.0822e+08	0	0	5.31998e+07	8.91601e+07
PC	PC+SB_only	Accession_108988	9	GH13	Firmicutes - Clostridia			GH					Not-multimodular					N	just_CAZymes	K00690	E2.4.1.7;_sucrose_phosphorylase_[EC:2.4.1.7]	phosphorylase (C6)		PC	Accession_108988	2.4436e+08	7.52341e+08	8.07156e+08	7.15983e+08	6.38107e+08	4.92248e+08	1.01095e+09	4.26473e+08	7.9054e+08	4.93323e+08	1.08917e+09	6.77936e+08	5.67438e+08	7.95767e+08	6.20323e+08	3.58845e+08	6.2996e+08	7.13767e+08	6.99876e+08	6.04061e+08	2.59784e+08	2.67498e+08	3.03964e+08	1.61203e+08
PC	PC+SB_only	Accession_410784	1	GH13	Firmicutes - Clostridia			GH					Not-multimodular					N	just_CAZymes	K01182	IMA,_malL;_oligo-1,6-glucosidase_[EC:3.2.1.10]	alpha-glucan		PC	Accession_410784	5.93707e+07	5.02883e+07	4.42306e+07	6.18812e+07	8.44857e+07	5.91711e+07	7.96359e+07	5.19609e+07	5.4899e+07	5.56671e+07	7.93896e+07	6.47243e+07	7.01378e+07	4.80471e+07	6.05875e+07	5.43538e+07	5.39427e+07	7.44309e+07	6.04792e+07	5.95701e+07	8.16828e+06	1.3436e+07	1.27077e+07	8.64964e+06
PC	PC+SB_only	Accession_50666	3	GH13	Spirochaetes			GH					Not-multimodular					N	just_CAZymes	K01182	IMA,_malL;_oligo-1,6-glucosidase_[EC:3.2.1.10]	alpha-glucan		PC	Accession_50666	5.63644e+07	2.47498e+07	2.99488e+07	3.55728e+07	5.83593e+07	5.21485e+07	2.2763e+07	3.60689e+07	1.48996e+07	8.22139e+07	4.00889e+07	1.53719e+08	3.04215e+07	8.14413e+07	7.61423e+07	7.03168e+07	3.66589e+07	4.44236e+07	4.33178e+07	8.24082e+07	1.38605e+07	1.9014e+07	2.81868e+07	4.46494e+07
PC	SNT+PC+SB	Accession_465264	6	GH13	Thermotogae			GH					Not-multimodular					N	just_CAZymes	0	CAZy fam GH13: α-amylase (EC 3.2.1.1); pullulanase (EC 3.2.1.41); cyclomaltodextrin glucanotransferase (EC 2.4.1.19); cyclomaltodextrinase (EC 3.2.1.54); trehalose-6-phosphate hydrolase (EC 3.2.1.93); oligo-α-glucosidase (EC 3.2.1.10); maltogenic amylase (EC 3.2.1.133); neopullulanase (EC 3.2.1.135); α-glucosidase (EC 3.2.1.20); maltotetraose-forming α-amylase (EC 3.2.1.60); isoamylase (EC 3.2.1.…	alpha-glucan		PC	Accession_465264	3.41188e+08	4.7896e+08	3.64001e+08	4.13875e+08	1.1436e+08	8.02034e+07	6.02829e+07	5.66354e+07	1.34066e+08	4.41039e+08	4.06928e+08	3.87792e+08	3.95578e+08	2.00526e+07	1.04331e+07	1.43055e+07	3.99506e+08	8.49488e+07	2.59667e+08	1.65632e+08	6.10492e+07	2.73492e+07	1.92855e+08	2.06404e+08
PC	SNT+PC+SB	Accession_260485	9	GH13,CBM41	Firmicutes - Clostridia			GH					Multimodular	GH-multimodular				Y(1-32)	CBM-associated	K01200,K00700	pulA;_pullulanase_[EC:3.2.1.41] | GBE1,_glgB;_1,4-alpha-glucan_branching_enzyme_[EC:2.4.1.18]	alpha-glucan		PC	Accession_260485	1.05178e+09	1.04306e+09	1.36087e+09	1.36795e+09	7.06656e+08	6.52099e+08	6.98276e+08	8.02623e+08	7.97107e+08	7.60753e+08	9.2113e+08	9.56659e+08	4.26957e+08	6.13556e+08	8.08091e+08	7.23024e+08	1.20591e+09	6.85677e+08	8.20404e+08	7.05657e+08	1.83073e+08	2.93797e+07	6.96728e+07	1.9997e+08
PC	SNT+PC+SB	Accession_320804	4	GH130	Firmicutes - Clostridia			GH					Not-multimodular					N	just_CAZymes	K18785	mp2;_beta-1,4-mannooligosaccharide/beta-1,4-mannosyl-N-acetylglucosamine_phosphorylase_[EC:2.4.1.319_2.4.1.320]	phosphorylase (C6)		PC	Accession_320804	4.01302e+08	4.53671e+08	4.13454e+08	4.02497e+08	3.52934e+08	3.35371e+08	4.10363e+08	3.96535e+08	5.64011e+08	4.34242e+08	4.39906e+08	6.63e+08	5.21128e+08	7.0139e+08	7.39378e+08	8.40118e+08	4.17731e+08	3.66223e+08	4.58673e+08	6.93003e+08	2.45763e+07	3.92224e+07	7.28154e+07	1.16517e+08
PC	SNT+PC+SB	Accession_185510	5	GH130	Firmicutes - Clostridia			GH					Not-multimodular					N	just_CAZymes	K20885	K20885;_beta-1,2-mannobiose_phosphorylase_/_1,2-beta-oligomannan_phosphorylase_[EC:2.4.1.339_2.4.1.340]	phosphorylase (C6)		PC	Accession_185510	5.92472e+06	2.29498e+06	7.64181e+06	8.17686e+06	3.27962e+08	1.77908e+08	3.30191e+08	3.23564e+08	3.88727e+08	3.15741e+08	2.71761e+08	2.99263e+06	7.98567e+07	1.03113e+07	2.5731e+08	2.16349e+08	6.00959e+06	2.78687e+08	3.24948e+08	1.13364e+08	2.65623e+06	8.7284e+07	4.82471e+07	1.17527e+08
PC	SNT+PC+SB	Accession_205879	2	GH130	Firmicutes - Clostridia			GH					Not-multimodular					N	just_CAZymes	K18785	mp2;_beta-1,4-mannooligosaccharide/beta-1,4-mannosyl-N-acetylglucosamine_phosphorylase_[EC:2.4.1.319_2.4.1.320]	phosphorylase (C6)		PC	Accession_205879	3.71637e+08	3.94172e+08	3.48518e+08	4.88629e+08	2.6757e+08	4.48435e+08	4.8957e+08	2.48728e+08	4.10417e+08	5.17326e+08	4.1845e+08	2.92056e+08	5.44442e+08	4.68666e+08	4.56889e+08	4.78826e+08	4.00739e+08	4.01858e+08	3.98731e+08	4.48176e+08	6.14866e+07	1.18102e+08	1.11192e+08	9.36424e+07
PC	PC+SB_only	Accession_99490	2	GH130	Firmicutes - Clostridia			GH					Not-multimodular					N	just_CAZymes	K16212	mgp;_4-O-beta-D-mannosyl-D-glucose_phosphorylase_[EC:2.4.1.281]	phosphorylase (C6)		PC	Accession_99490	1.20609e+07	2.02423e+06	8.62396e+06	2.52665e+07		9.91577e+06		2.42917e+07	1.71146e+06		1.03249e+07	1.02133e+07	1.40516e+07	3.07714e+06		3.7258e+06	1.19939e+07	9.91577e+06	1.21094e+07	7.76694e+06	9.77952e+06	0	1.13954e+07	5.28538e+06
PC	PC_only	Accession_164873	4	GH133	Firmicutes - Clostridia			GH					Not-multimodular					N	just_CAZymes	0	Cazy fam GH133: amylo-α-1,6-glucosidase (EC 3.2.1.33). Explor Enz: Hydrolysis of (1→6)-α-D-glucosidic branch linkages in glycogen phosphorylase limit dextrin. This enzyme hydrolyses an unsubstituted glucose unit linked by an α(1→6) bond to an α(1→4) glucose chain. The enzyme activity found in mammals and yeast is in a polypeptide chain containing two active centres. The other activity is similar …	alpha-glucan		PC	Accession_164873	7.83386e+08	4.8276e+08	5.20086e+08	6.86763e+08	3.28228e+08	5.07407e+08	3.75208e+08	2.78662e+08	3.47533e+08	2.38224e+08	3.90429e+08	1.53251e+08	1.24477e+08	9.67649e+07	2.09566e+08	1.88819e+08	6.18249e+08	4.03614e+08	3.13712e+08	1.54576e+08	1.41372e+08	9.29056e+07	6.82064e+07	4.59518e+07
PC	PC_only	Accession_138301	2	GH144	Firmicutes - Clostridia			GH					Not-multimodular					Y(1-31)	just_CAZymes	0	Cazy Fam GH144: endo-β-1,2-glucanase (EC 3.2.1.71); β-1,2-glucooligosaccharide sophorohydrolase (EC 3.2.1.-). Explor Enz: Random hydrolysis of (1→2)-glucosidic linkages in (1→2)-β-D-glucans. Cazypedia: Glycoside hydrolase family 144 (GH144) contains β-1,2-glucan-hydrolyzing enzymes. The first characterized enzymes of this family are an endo-β-1,2-glucanase (EC 3.2.1.71) from Chitinophaga pinensis…	Other		PC	Accession_138301	1.09283e+07	1.50873e+07	1.26844e+07	2.52451e+06	1.88856e+07			5.60744e+07	4.27253e+07	2.63307e+07	2.53031e+07		7.73784e+06				1.03061e+07	1.88856e+07	3.76084e+07	7.73784e+06	5.46066e+06	0	1.46718e+07	0
PC	PC+SB_only	Accession_232749	4	GH146	Actinobacteria			GH					Not-multimodular					N	just_CAZymes	K09955	K09955;_uncharacterized_protein	arabinosidase	Debranching	PC	Accession_232749	4.74231e+06	3.85145e+06			6.76868e+06		3.90193e+06		4.82328e+07			5.66645e+07	5.09615e+06	2.16922e+07	4.69948e+07	3.53881e+07	4.29688e+06	5.3353e+06	4.82328e+07	3.31671e+07	629936	2.0271e+06	0	2.04201e+07
PC	SNT+PC+SB	Accession_253550	2	GH146	Actinobacteria			GH					Not-multimodular					N	just_CAZymes	K09955	K09955;_uncharacterized_protein	arabinosidase	Debranching	PC	Accession_253550	5.10428e+07	2.29075e+08	4.06898e+07	5.04471e+07	2.029e+08	9.59064e+07	1.98677e+08	4.72866e+07	4.81926e+07	1.9801e+08	7.25542e+07	2.54269e+08	5.80923e+07	1.88785e+08	3.51823e+07	1.42738e+08	9.28137e+07	1.65828e+08	9.15108e+07	1.35813e+08	9.09648e+07	6.05906e+07	7.19575e+07	9.09021e+07
PC	PC_only	Accession_80614	1	GH146	Firmicutes - Bacilli			GH					Not-multimodular					N	just_CAZymes	K09955	K09955;_uncharacterized_protein	arabinosidase	Debranching	PC	Accession_80614	1.99418e+08	2.00682e+08	1.70674e+08	1.71462e+08	1.75363e+08	1.2534e+07	2.83997e+07	2.37504e+08	2.0687e+08	5.15196e+08	2.13612e+08	1.54184e+08	2.07741e+08	1.57416e+08	3.71101e+08	3.41713e+08	1.85559e+08	7.2099e+07	2.93295e+08	2.46431e+08	1.67437e+07	8.97806e+07	1.48516e+08	1.0314e+08
PC	PC_only	Accession_214822	3	GH15	Firmicutes - Clostridia			GH					Not-multimodular					N	just_CAZymes	0	Cazy fam GH15: glucoamylase (EC 3.2.1.3); glucodextranase (EC 3.2.1.70); α,α-trehalase (EC 3.2.1.28); dextran dextrinase (EC 2.4.1.2)	alpha-glucan		PC	Accession_214822	5.86215e+07	4.18381e+07	2.71248e+07	4.37471e+07		5.35902e+06	6.54516e+06		2.98585e+06				2.30344e+07		3.12288e+06		4.28329e+07	5.95209e+06	2.98585e+06	1.30786e+07	1.28821e+07	838731	0	1.40796e+07
PC	PC+SB_only	Accession_372056	3	GH16,CBM4	Firmicutes - Clostridia	CBM1-5		GH					Multimodular	GH-multimodular				Y(1-30)	CBM-associated	0	Cazy fam GH116: xyloglucan:xyloglucosyltransferase (EC 2.4.1.207); keratan-sulfate endo-1,4-β-galactosidase (EC 3.2.1.103); endo-1,3-β-glucanase / laminarinase (EC 3.2.1.39); endo-1,3(4)-β-glucanase (EC 3.2.1.6); licheninase (EC 3.2.1.73); β-agarase (EC 3.2.1.81); κ-carrageenase (EC 3.2.1.83); xyloglucanase (EC 3.2.1.151); endo-β-1,3-galactanase (EC 3.2.1.181); [retaining] β-porphyranase (EC 3.2.…	Other		PC	Accession_372056	7.26354e+08	5.6248e+08	5.44695e+08	1.0129e+09	2.23106e+08	4.83825e+08	3.50275e+08	3.81566e+08	3.3602e+08	1.49976e+08	5.09185e+08	3.2283e+08	8.46281e+07	3.28778e+08	1.59742e+08	1.99305e+08	7.11608e+08	3.52402e+08	3.44187e+08	2.19057e+08	2.16867e+08	1.30372e+08	1.4878e+08	1.05815e+08
PC	PC_only	Accession_227748	4	GH16,CBM4	Firmicutes - Clostridia	CBM1-5		GH					Multimodular	GH-multimodular				Y(1-23)	CBM-associated	0	Cazy fam GH116: xyloglucan:xyloglucosyltransferase (EC 2.4.1.207); keratan-sulfate endo-1,4-β-galactosidase (EC 3.2.1.103); endo-1,3-β-glucanase / laminarinase (EC 3.2.1.39); endo-1,3(4)-β-glucanase (EC 3.2.1.6); licheninase (EC 3.2.1.73); β-agarase (EC 3.2.1.81); κ-carrageenase (EC 3.2.1.83); xyloglucanase (EC 3.2.1.151); endo-β-1,3-galactanase (EC 3.2.1.181); [retaining] β-porphyranase (EC 3.2.…	Other		PC	Accession_227748	5.39182e+08	2.47453e+08	5.21474e+08	4.30129e+08		4.07963e+08	2.974e+08	6.35539e+07	3.20608e+07	6.34696e+06	1.09145e+07	8.04186e+07	5.9342e+07	2.31866e+08	2.59081e+08	1.85093e+08	4.34559e+08	3.52681e+08	2.8219e+07	1.6316e+08	1.33577e+08	7.81796e+07	2.60841e+07	8.94801e+07
PC	PC+SB_only	Accession_142852	4	GH163	Planctomycetes			GH					Not-multimodular					N	just_CAZymes	0	cazy fam GH163: endo-β-N-acetylglucosaminidase cleaving GlcNAc-β-1,2-Man (EC 3.2.1.-)	C6(Nacetyl)		PC	Accession_142852	8.62521e+07	2.79219e+08	2.38562e+08	1.64945e+08	1.38551e+08	6.07118e+07	8.27394e+07	1.07127e+08	8.69724e+07	2.39554e+08	2.10398e+08	1.06262e+08	1.4305e+08	7.24207e+07	1.27499e+08	1.08589e+08	1.92244e+08	9.40008e+07	1.61013e+08	1.11564e+08	8.50283e+07	4.01231e+07	7.52627e+07	2.65256e+07
PC	SNT+PC+SB	Accession_117321	1	GH18	Firmicutes - Clostridia			GH					Not-multimodular					N	just_CAZymes	K06306	yaaH;_spore_germination_protein	Other		PC	Accession_117321	9.15223e+08	1.0743e+09	6.75457e+08	8.99356e+08	4.18085e+08	1.66191e+08	1.04735e+08	4.65768e+08	5.26735e+08	5.85986e+08	5.86555e+08	5.35892e+08	7.05892e+08	4.58226e+08	1.11126e+09	6.6599e+08	8.91083e+08	2.2967e+08	5.41261e+08	6.95452e+08	1.64025e+08	1.6604e+08	5.76252e+07	2.52789e+08
PC	PC_only	Accession_258340	1	GH18	Firmicutes - Clostridia			GH					Not-multimodular					N	just_CAZymes	0	cazy fam GH18: chitinase (EC 3.2.1.14); lysozyme (EC 3.2.1.17); endo-β-N-acetylglucosaminidase (EC 3.2.1.96); peptidoglycan hydrolase with endo-β-N-acetylglucosaminidase specificity (EC 3.2.1.-); Nod factor hydrolase (EC 3.2.1.-); xylanase inhibitor; concanavalin B; narbonin	Other		PC	Accession_258340	2.04104e+06	3.24762e+06		2.11294e+06	2.49706e+07	5.26626e+07	4.95567e+07	9.74017e+07	1.14993e+08	1.88602e+08	1.30914e+08	1.92696e+08	2.15448e+08	1.54725e+08	1.61323e+08	1.41057e+08	2.4672e+06	4.23967e+07	1.32978e+08	1.7305e+08	676822	1.51711e+07	3.9528e+07	3.03337e+07
PC	PC+SB_only	Accession_109822	6	GH2	Acidobacteria			GH					Not-multimodular					N	just_CAZymes	K01190	lacZ;_beta-galactosidase_[EC:3.2.1.23]	galactosidase	Debranching	PC	Accession_109822	1.50485e+08	1.15806e+08	1.06409e+08	1.43112e+08	4.5094e+08	5.19195e+08	5.24454e+08	4.65768e+08	3.33718e+08	4.36831e+08	4.06488e+08	5.04e+07	2.30701e+08	1.06344e+08	5.02579e+07	1.03105e+08	1.28953e+08	4.98196e+08	4.10701e+08	1.08161e+08	2.11752e+07	4.10092e+07	5.67428e+07	7.37122e+07
PC	SNT+PC_only	Accession_294823	3	GH2	Chloroflexi			GH					Not-multimodular					N	just_CAZymes	K12111	ebgA;_evolved_beta-galactosidase_subunit_alpha_[EC:3.2.1.23]	galactosidase	Debranching	PC	Accession_294823	3.06732e+07	5.6921e+07	1.90962e+07	3.7535e+07	8.40452e+06	7.66158e+07	5.65175e+07	1.32189e+08	3.01057e+07	3.57419e+07	5.74548e+07	7.26595e+07	2.0548e+07	2.09371e+07	6.3693e+07	4.42098e+07	3.60563e+07	4.71793e+07	6.38729e+07	4.44095e+07	1.5855e+07	3.50514e+07	4.70456e+07	2.39284e+07
PC	SNT+PC+SB	Accession_258060	11	GH2	Firmicutes - Clostridia			GH					Not-multimodular					N	just_CAZymes	K01190	lacZ;_beta-galactosidase_[EC:3.2.1.23]	galactosidase	Debranching	PC	Accession_258060		2.03671e+06	1.65945e+06		6.50519e+08	2.81272e+08	5.36726e+08	1.13766e+09	1.16403e+09	1.32897e+09	2.18109e+09	2.97573e+09	3.94409e+09	2.53369e+09	3.5044e+09	1.8643e+09	1.84808e+06	4.89506e+08	1.45294e+09	2.96444e+09	266760	1.89098e+08	4.92761e+08	8.13519e+08
PC	PC+SB_only	Accession_113696	5	GH2	Firmicutes - Clostridia			GH					Not-multimodular					N	just_CAZymes	K01190	lacZ;_beta-galactosidase_[EC:3.2.1.23]	galactosidase	Debranching	PC	Accession_113696			2.04699e+06			4.32941e+06	6.388e+06	4.31733e+07	3.89909e+07	1.06135e+08	9.11684e+07	1.57282e+08	2.15732e+08	1.61296e+08	1.66593e+08	1.87666e+08	2.04699e+06	5.35871e+06	6.9867e+07	1.77714e+08	0	1.45565e+06	3.38379e+07	2.42648e+07
PC	PC_only	Accession_427441	3	GH2	Firmicutes - Clostridia			GH					Not-multimodular					N	just_CAZymes	K01195	uidA,_GUSB;_beta-glucuronidase_[EC:3.2.1.31]	glucuronidase	Debranching	PC	Accession_427441	2.2284e+07	5.14638e+07	4.50992e+07	1.72434e+07	3.85757e+06			5.23349e+07				1.66471e+07	2.14751e+08		2.6328e+07	1.75636e+07	3.40226e+07	3.85757e+06	5.23349e+07	6.88225e+07	1.67951e+07	0	0	9.73837e+07
PC	PC_only	Accession_215303	1	GH2	Firmicutes - Clostridia			GH					Not-multimodular					N	just_CAZymes	K01190	lacZ;_beta-galactosidase_[EC:3.2.1.23]	galactosidase	Debranching	PC	Accession_215303	1.5079e+06		2.63021e+06			1.13902e+07	7.19554e+06	1.27222e+07	2.95843e+07	4.55899e+07	3.63007e+07	2.13381e+07	4.01991e+07	2.36661e+07	4.47645e+07	5.23417e+07	2.06905e+06	9.29287e+06	3.10493e+07	3.64619e+07	793591	2.96606e+06	1.38689e+07	1.34864e+07
PC	SNT+PC+SB	Accession_43290	7	GH2	Firmicutes - Clostridia			GH					Not-multimodular					N	just_CAZymes	K01190	lacZ;_beta-galactosidase_[EC:3.2.1.23]	galactosidase	Debranching	PC	Accession_43290	4.37438e+08	4.18506e+08	3.55739e+08	3.69983e+08	2.54242e+08	4.38319e+08	3.28965e+08	2.59953e+08	2.59991e+08	3.01173e+08	4.37867e+08	1.86366e+08	9.24171e+08	1.88414e+08	4.13954e+08	4.53603e+08	3.95417e+08	3.40509e+08	3.14746e+08	4.33301e+08	3.88164e+07	9.25801e+07	8.4347e+07	3.01117e+08
PC	PC_only	Accession_84645	5	GH2	Firmicutes - Clostridia			GH					Not-multimodular					N	just_CAZymes	K01190	lacZ;_beta-galactosidase_[EC:3.2.1.23]	galactosidase	Debranching	PC	Accession_84645		4.98863e+07	1.12965e+08					1.96348e+08	1.59827e+08	1.02753e+08	2.12134e+07	2.0791e+08	8.08018e+07	2.19392e+08	4.18512e+07	2.16664e+08	8.14258e+07	100000	1.20035e+08	1.53324e+08	4.46036e+07	0	7.63138e+07	8.52088e+07
PC	PC_only	Accession_462927	1	GH2,CBM32	Actinobacteria			GH					Multimodular	GH-multimodular				N	CBM-associated	K01190	lacZ;_beta-galactosidase_[EC:3.2.1.23]	galactosidase	Debranching	PC	Accession_462927	1.17508e+08	1.30445e+08		1.73091e+08	4.30907e+08	1.93183e+08	9.81893e+07	5.87403e+08	6.71875e+08	6.00307e+08	5.73798e+08	7.45046e+08	9.447e+08	9.85297e+08	6.34732e+08	5.59102e+08	1.40348e+08	2.4076e+08	6.08346e+08	7.73776e+08	2.90846e+07	1.71385e+08	4.37139e+07	1.87216e+08
PC	SNT+PC_only	Accession_280384	2	GH27	Firmicutes - Bacilli			GH					Not-multimodular					N	just_CAZymes	K07407	E3.2.1.22B,_galA,_rafA;_alpha-galactosidase_[EC:3.2.1.22]	galactosidase	Debranching	PC	Accession_280384	2.0502e+08	2.37249e+08	2.37443e+08	1.89378e+08	1.78759e+08	2.15229e+08	2.55655e+08	2.73049e+08	2.30604e+08	2.65039e+08	3.00035e+08	2.91143e+08	3.38942e+08	4.26788e+08	2.9989e+08	3.93802e+08	2.17272e+08	2.16548e+08	2.67182e+08	3.50113e+08	2.40425e+07	3.84646e+07	2.8614e+07	5.89754e+07
PC	PC+SB_only	Accession_227523	4	GH27	Firmicutes - Bacilli			GH					Not-multimodular					Y(1-23)	just_CAZymes	K07407	E3.2.1.22B,_galA,_rafA;_alpha-galactosidase_[EC:3.2.1.22]	galactosidase	Debranching	PC	Accession_227523	1.97748e+08	2.04569e+08	1.73732e+08	1.45882e+08	3.96607e+07	2.15229e+08	1.03109e+08	2.18796e+08	1.60226e+08	1.84236e+08	1.34522e+08	3.42219e+08	4.88578e+08	2.91847e+08	2.37837e+08	1.45834e+08	1.80483e+08	1.19333e+08	1.74445e+08	3.01263e+08	2.65897e+07	8.89016e+07	3.58651e+07	1.27509e+08
PC	SNT+PC+SB	Accession_301877	7	GH27	Firmicutes - Clostridia			GH					Not-multimodular					N	just_CAZymes	K07407	E3.2.1.22B,_galA,_rafA;_alpha-galactosidase_[EC:3.2.1.22]	galactosidase	Debranching	PC	Accession_301877	1.21015e+09	1.70421e+09	1.68649e+09	1.19127e+09	2.41843e+09	2.46466e+09	3.00726e+09	3.14467e+09	2.28614e+09	2.59493e+09	2.94497e+09	2.83954e+09	3.0473e+09	3.43497e+09	4.30572e+09	3.84733e+09	1.44803e+09	2.63012e+09	2.74268e+09	3.49497e+09	2.85777e+08	3.27432e+08	3.79811e+08	5.94782e+08
PC	SNT+PC_only	Accession_128241	3	GH27	Firmicutes - Clostridia			GH					Not-multimodular					N	just_CAZymes	K07407	E3.2.1.22B,_galA,_rafA;_alpha-galactosidase_[EC:3.2.1.22]	galactosidase	Debranching	PC	Accession_128241	8.89892e+07	1.25518e+08	1.3444e+08	9.32189e+07	1.85831e+08	3.9109e+08	4.49701e+08	1.37913e+09	6.99989e+08	2.32384e+08	4.43232e+08	1.75698e+09	3.80675e+08	1.31515e+09	1.46539e+09	1.91919e+09	1.10542e+08	3.42207e+08	6.88684e+08	1.36748e+09	2.28037e+07	1.3856e+08	4.98431e+08	6.00458e+08
PC	PC+SB_only	Accession_76786	3	GH27	Firmicutes - Clostridia			GH					Not-multimodular					N	just_CAZymes	K07407	E3.2.1.22B,_galA,_rafA;_alpha-galactosidase_[EC:3.2.1.22]	galactosidase	Debranching	PC	Accession_76786	7.18742e+06		7.29482e+06	1.49987e+07	8.58613e+07			5.38307e+07	5.01453e+07	7.2959e+07	7.44938e+07	4.90074e+07	5.2811e+07	2.51649e+07			9.82697e+06	8.58613e+07	6.28572e+07	4.23278e+07	4.47914e+06	0	1.26561e+07	1.49847e+07
PC	PC_only	Accession_470997	2	GH27	Firmicutes - Clostridia			GH					Not-multimodular					N	just_CAZymes	K07407	E3.2.1.22B,_galA,_rafA;_alpha-galactosidase_[EC:3.2.1.22]	galactosidase	Debranching	PC	Accession_470997								3.99622e+06	2.34887e+07				3.87649e+07			4.54546e+06	100000	100000	1.37425e+07	2.16552e+07	0	0	1.37833e+07	2.41968e+07
PC	PC+SB_only	Accession_450219	3	GH27,CBM51	Firmicutes - Clostridia			GH					Multimodular	GH-multimodular				N	CBM-associated	K07407	E3.2.1.22B,_galA,_rafA;_alpha-galactosidase_[EC:3.2.1.22]	galactosidase	Debranching	PC	Accession_450219	2.33979e+08		2.90522e+07	1.34089e+07	1.28598e+07	4.80344e+07	8.09868e+06	1.33685e+08	4.24145e+06	1.4016e+08	1.97512e+08	1.51094e+08	1.53473e+08	1.39098e+08	2.92173e+07	4.21504e+07	9.21466e+07	2.29976e+07	1.189e+08	1.03007e+08	1.23079e+08	2.18128e+07	8.16436e+07	6.18672e+07
PC	PC+SB_only	Accession_227987	1	GH29	Acidobacteria			GH					Not-multimodular					N	just_CAZymes	K01206	FUCA;_alpha-L-fucosidase_[EC:3.2.1.51]	fucosidase	Debranching	PC	Accession_227987	1.79633e+09	1.72264e+09	1.53417e+09	2.06122e+09	1.30577e+09	1.38262e+09	1.1421e+09	1.51391e+09	1.47177e+09	1.66346e+09	1.55415e+09		3.31835e+08		7.35764e+08	6.61311e+08	1.77859e+09	1.27683e+09	1.55082e+09	5.76303e+08	2.18374e+08	1.22845e+08	8.22776e+07	2.14964e+08
PC	PC_only	Accession_294002	4	GH29	Acidobacteria			GH					Not-multimodular					N	just_CAZymes	K01206	FUCA;_alpha-L-fucosidase_[EC:3.2.1.51]	fucosidase	Debranching	PC	Accession_294002	4.53531e+07	1.16904e+08	4.65394e+07	4.57083e+07	3.25688e+07	1.04091e+08	1.35231e+08	3.84993e+07	3.17642e+07	4.71746e+07	4.07802e+07	3.06302e+07	4.24268e+07	2.09981e+07	2.97278e+07	2.86214e+07	6.36262e+07	9.06303e+07	3.95546e+07	3.04808e+07	3.5522e+07	5.26381e+07	6.36058e+06	7.69216e+06
PC	PC_only	Accession_451246	1	GH29	Firmicutes - Clostridia			GH					Not-multimodular					N	just_CAZymes	K01206	FUCA;_alpha-L-fucosidase_[EC:3.2.1.51]	fucosidase	Debranching	PC	Accession_451246	1.05604e+10	1.36374e+10	1.76338e+10	9.87839e+09	4.21515e+09	3.87638e+09	5.18831e+09	5.18588e+09	5.08581e+09	4.50128e+09	5.34732e+09	5.24749e+09		3.72652e+09	6.17937e+09	5.71835e+09	1.29275e+10	4.42661e+09	5.03007e+09	5.21793e+09	3.53806e+09	6.81052e+08	3.68625e+08	1.06458e+09
PC	PC+SB_only	Accession_93697	6	GH3	Acidobacteria			GH					Not-multimodular					Y(1-24)	just_CAZymes	K05349	bglX;_beta-glucosidase_[EC:3.2.1.21]	beta-glucosidase	Oligosaccharide degrading	PC	Accession_93697	3.54334e+07	2.63445e+07		6.97855e+06	3.9162e+07		3.21381e+08	1.60994e+08	1.95404e+08	1.45379e+08	1.47754e+08	4.32994e+07	3.68881e+07	1.63886e+07	5.66236e+07	6.44251e+06	2.29188e+07	1.80272e+08	1.62383e+08	3.19284e+07	1.45335e+07	1.99559e+08	2.30613e+07	2.03394e+07
PC	SNT+PC+SB	Accession_389794	11	GH3	Actinobacteria			GH					Not-multimodular					Y(1-30)	just_CAZymes	K05349	bglX;_beta-glucosidase_[EC:3.2.1.21]	beta-glucosidase	Oligosaccharide degrading	PC	Accession_389794	1.45242e+08	4.32722e+08	3.37791e+08	1.5908e+08				8.69289e+07	5.19797e+07	6.07077e+06	8.83578e+07	6.72372e+07	4.94526e+07	1.49297e+08	1.71928e+07	1.01988e+08	2.68709e+08	100000	5.83343e+07	7.70335e+07	1.40161e+08	0	3.86907e+07	5.07007e+07
PC	PC_only	Accession_224667	1	GH3	Actinobacteria			GH					Not-multimodular					N	just_CAZymes	K05349	bglX;_beta-glucosidase_[EC:3.2.1.21]	beta-glucosidase	Oligosaccharide degrading	PC	Accession_224667	1.21394e+08	1.21905e+08	1.1541e+08	1.38385e+08	6.2352e+07	8.20821e+07	4.96929e+07	7.87006e+07	9.50133e+07	7.46637e+07	8.69999e+07	7.62218e+07		2.92185e+07		8.95099e+07	1.24274e+08	6.4709e+07	8.38444e+07	6.49834e+07	9.859e+06	1.63227e+07	9.04517e+06	3.16779e+07
PC	PC+SB_only	Accession_313230	2	GH3	Actinobacteria			GH					Not-multimodular					Y(1-24)	just_CAZymes	K05349	bglX;_beta-glucosidase_[EC:3.2.1.21]	beta-glucosidase	Oligosaccharide degrading	PC	Accession_313230	3.20463e+07	5.64716e+06		1.70795e+07	2.81904e+07	2.48332e+07	2.88044e+07	6.43018e+07	3.89626e+06	1.15932e+08	6.94839e+07	1.88252e+08	1.8593e+08	9.31129e+07	1.04807e+08	8.56726e+07	1.82577e+07	2.7276e+07	6.34034e+07	1.31555e+08	1.32389e+07	2.13766e+06	4.59642e+07	5.11606e+07
PC	PC+SB_only	Accession_369817	16	GH3	Actinobacteria			GH					Not-multimodular					Y(1-30)	just_CAZymes	K05349	bglX;_beta-glucosidase_[EC:3.2.1.21]	beta-glucosidase	Oligosaccharide degrading	PC	Accession_369817	7.99077e+08	7.87846e+08	9.26057e+08	9.22067e+08	8.30903e+08	1.00614e+09	1.17005e+09	9.59842e+08	8.49163e+08	1.16696e+09	7.51557e+08	7.96452e+08	8.61898e+08	9.30459e+08	7.39378e+08	1.01682e+09	8.58762e+08	1.00237e+09	9.3188e+08	8.69e+08	7.55592e+07	1.69605e+08	1.78327e+08	1.0925e+08
PC	PC_only	Accession_385306	9	GH3	Chloroflexi			GH					Not-multimodular					N	just_CAZymes	K05349	bglX;_beta-glucosidase_[EC:3.2.1.21]	beta-glucosidase	Oligosaccharide degrading	PC	Accession_385306	2.33193e+08	1.88559e+08	1.79837e+08	1.68204e+08	1.0834e+09	6.43694e+08	6.00634e+08	6.84717e+08	5.01073e+08	7.07552e+08	4.44435e+08	5.59319e+08	6.34786e+08	3.95942e+08	4.01446e+08	3.75656e+08	1.92448e+08	7.7591e+08	5.84444e+08	4.7343e+08	2.84143e+07	2.67165e+08	1.31356e+08	1.1636e+08
PC	PC+SB_only	Accession_410783	3	GH3	Chloroflexi			GH					Not-multimodular					N	just_CAZymes	K05349	bglX;_beta-glucosidase_[EC:3.2.1.21]	beta-glucosidase	Oligosaccharide degrading	PC	Accession_410783	4.60459e+07	4.38758e+07	5.86494e+07	3.05025e+07	2.45797e+06	5.11202e+07	8.80386e+07	1.64974e+07	3.50853e+07	2.67859e+07	2.55734e+07		9.28642e+06	2.26494e+07	3.24529e+07	5.71999e+07	4.47684e+07	4.72056e+07	2.59855e+07	3.03972e+07	1.15272e+07	4.29244e+07	7.60789e+06	2.02345e+07
PC	SNT+PC+SB	Accession_194242	19	GH3	Dictyoglomi			GH					Not-multimodular					N	just_CAZymes	K05349	bglX;_beta-glucosidase_[EC:3.2.1.21]	beta-glucosidase	Oligosaccharide degrading	PC	Accession_194242	4.4434e+08	2.04026e+08	1.66292e+08	5.34118e+08	3.23665e+09	2.19832e+09	3.91863e+09	7.04008e+09	6.41265e+09	5.74991e+09	6.47757e+09	8.02945e+09	8.07493e+09	9.76079e+09	8.02605e+09	8.23636e+09	3.37194e+08	3.11787e+09	6.42005e+09	8.42551e+09	1.8e+08	8.66285e+08	5.28171e+08	7.51345e+08
PC	PC+SB_only	Accession_78730	5	GH3	Firmicutes - Bacilli			GH					Not-multimodular					N	just_CAZymes	K01207	nagZ;_beta-N-acetylhexosaminidase_[EC:3.2.1.52]	C6(Nacetyl)		PC	Accession_78730					5.47728e+07	2.58671e+07	2.98208e+07	2.37309e+07	2.7917e+07	4.89194e+07	4.88082e+07	8.42394e+07	2.33319e+08	1.67087e+08	9.43644e+07	7.50632e+07	100000	3.68202e+07	3.73439e+07	1.30815e+08	0	1.56726e+07	1.34115e+07	6.78766e+07
PC	PC+SB_only	Accession_116659	17	GH3	Firmicutes - Clostridia			GH					Not-multimodular					N	just_CAZymes	K05349	bglX;_beta-glucosidase_[EC:3.2.1.21]	beta-glucosidase	Oligosaccharide degrading	PC	Accession_116659	1.32427e+09	1.65276e+09	1.75266e+09	2.32022e+09	1.60148e+09	1.59141e+09	1.4247e+09	9.42996e+08	9.3304e+08	8.58158e+08	9.15841e+08	9.44394e+08	1.12647e+09	1.15311e+09	1.2443e+09	1.33684e+09	1.76248e+09	1.5392e+09	9.12509e+08	1.16102e+09	4.14422e+08	9.92875e+07	3.79304e+07	1.46654e+08
PC	PC+SB_only	Accession_273908	14	GH3	Firmicutes - Clostridia			GH					Not-multimodular					N	just_CAZymes	K05349	bglX;_beta-glucosidase_[EC:3.2.1.21]	beta-glucosidase	Oligosaccharide degrading	PC	Accession_273908	2.09631e+09	1.69459e+09	1.63756e+09	2.14216e+09	7.08655e+08	4.5012e+08	5.24788e+08	8.26954e+08	6.77406e+08	8.35811e+08	8.32316e+08	9.11315e+08	6.80242e+08	8.16041e+08	1.14768e+09	9.13026e+08	1.89266e+09	5.61188e+08	7.93122e+08	8.93661e+08	2.63336e+08	1.33055e+08	7.72298e+07	1.70869e+08
PC	PC+SB_only	Accession_117098	12	GH3	Firmicutes - Clostridia			GH					Not-multimodular					N	just_CAZymes	K05349	bglX;_beta-glucosidase_[EC:3.2.1.21]	beta-glucosidase	Oligosaccharide degrading	PC	Accession_117098	6.50056e+08	4.72847e+08	6.09509e+07	4.75631e+08	6.48388e+08	2.37259e+08	4.70462e+08	8.53157e+08	7.54928e+08	9.90517e+08	7.50057e+08	8.34764e+08	1.01383e+09	1.27203e+09	1.64858e+09	1.19229e+09	4.14871e+08	4.52036e+08	8.37165e+08	1.1923e+09	2.50083e+08	2.06183e+08	1.12729e+08	3.05872e+08
PC	PC+SB_only	Accession_389088	4	GH3	Firmicutes - Clostridia			GH					Not-multimodular					N	just_CAZymes	K05349	bglX;_beta-glucosidase_[EC:3.2.1.21]	beta-glucosidase	Oligosaccharide degrading	PC	Accession_389088	5.43215e+08	3.98797e+08	1.27301e+09	6.31562e+08	1.33534e+08	6.20155e+08	9.77673e+08	6.59847e+07	5.38399e+07	1.2302e+08	1.0559e+08	1.90886e+08	3.17776e+08	3.3444e+08	2.43145e+08	3.36396e+08	7.11645e+08	5.77121e+08	8.71086e+07	2.84528e+08	3.86342e+08	4.23712e+08	3.25792e+07	6.47464e+07
PC	PC_only	Accession_103805	7	GH3	Firmicutes - Clostridia			GH					Not-multimodular					N	just_CAZymes	K05349	bglX;_beta-glucosidase_[EC:3.2.1.21]	beta-glucosidase	Oligosaccharide degrading	PC	Accession_103805	7.65196e+08	7.472e+08	4.93869e+08	4.15501e+08		2.72813e+08	2.63916e+08	3.34516e+07	1.2059e+07	1.62363e+07			2.91042e+06	3.08164e+08	3.46145e+08	4.27942e+08	6.05442e+08	2.68364e+08	2.05823e+07	2.7129e+08	1.77147e+08	6.29079e+06	1.13392e+07	1.85769e+08
PC	PC+SB_only	Accession_66439	10	GH3	Firmicutes - Clostridia			GH					Not-multimodular					N	just_CAZymes	K05349	bglX;_beta-glucosidase_[EC:3.2.1.21]	beta-glucosidase	Oligosaccharide degrading	PC	Accession_66439	1.7098e+07	9.4837e+07	1.02581e+08	7.80436e+07		2.39714e+07	1.14708e+08	1.41354e+08	4.4069e+07	4.28212e+07	4.06224e+08	6.40964e+08	5.44644e+08	5.57977e+08	4.90934e+08	5.5473e+08	7.31398e+07	6.93397e+07	1.58617e+08	5.5785e+08	3.87396e+07	6.41605e+07	1.71403e+08	5.37817e+07
PC	PC+SB_only	Accession_319811	6	GH3	Firmicutes - Clostridia			GH					Not-multimodular					Y(1-24)	just_CAZymes	K05349	bglX;_beta-glucosidase_[EC:3.2.1.21]	beta-glucosidase	Oligosaccharide degrading	PC	Accession_319811	7.95913e+07	1.25592e+08	7.64094e+07	1.36267e+08	3.51863e+08	2.11839e+08	2.30412e+08	3.535e+08	2.6559e+08	4.33901e+08	2.8436e+08	1.6244e+08	7.67006e+07	1.66188e+08	1.07944e+08	3.23289e+08	1.04465e+08	2.64705e+08	3.34338e+08	1.67312e+08	3.08951e+07	7.60505e+07	7.63851e+07	9.49853e+07
PC	PC+SB_only	Accession_479662	11	GH3	Firmicutes - Clostridia			GH					Not-multimodular					N	just_CAZymes	K05349	bglX;_beta-glucosidase_[EC:3.2.1.21]	beta-glucosidase	Oligosaccharide degrading	PC	Accession_479662	5.53038e+07	1.30526e+07	3.18752e+07	7.42181e+06	9.18125e+07	1.81303e+08	1.74238e+08	2.0196e+08	1.79851e+08	2.11302e+08	9.58143e+07	3.31147e+08	6.6136e+07	3.75499e+08	5.53761e+08	6.55933e+08	2.69134e+07	1.49118e+08	1.72232e+08	3.96495e+08	2.16231e+07	4.97536e+07	5.26243e+07	2.26875e+08
PC	PC+SB_only	Accession_9028	7	GH3	Firmicutes - Clostridia			GH					Not-multimodular					N	just_CAZymes	K05349	bglX;_beta-glucosidase_[EC:3.2.1.21]	beta-glucosidase	Oligosaccharide degrading	PC	Accession_9028	5.6928e+07	9.90211e+07	7.94815e+07	8.06549e+07	1.36408e+06	3.086e+07	2.59843e+07	1.5108e+08	1.31318e+08	1.38006e+08	9.19068e+07	2.96843e+08		3.53516e+08	3.74668e+08	3.82305e+08	7.90214e+07	1.94028e+07	1.28078e+08	3.51833e+08	1.72336e+07	1.58111e+07	2.54723e+07	3.86298e+07
PC	PC_only	Accession_230010	2	GH3	Firmicutes - Clostridia			GH					Not-multimodular					N	just_CAZymes	K05349	bglX;_beta-glucosidase_[EC:3.2.1.21]	beta-glucosidase	Oligosaccharide degrading	PC	Accession_230010	1.61551e+08	1.95234e+08	1.78142e+08	1.71462e+08	1.08938e+08	7.20014e+07	6.38295e+07	1.25456e+08	1.81615e+08	1.73831e+08	1.22871e+08	1.2855e+08	1.34764e+08	1.22579e+08	1.34321e+08	9.25142e+07	1.76597e+08	8.15895e+07	1.50943e+08	1.22546e+08	1.41713e+07	2.4034e+07	3.11034e+07	1.75063e+07
PC	PC_only	Accession_214971	1	GH3	Firmicutes - Clostridia			GH					Not-multimodular					N	just_CAZymes	K05349	bglX;_beta-glucosidase_[EC:3.2.1.21]	beta-glucosidase	Oligosaccharide degrading	PC	Accession_214971	7.33555e+07	3.21628e+07	2.18283e+07	8.34291e+07	1.48045e+08	7.7641e+07	8.62815e+07	1.19284e+08	8.25434e+07	1.11363e+08	1.11038e+08	1.47915e+08	1.31467e+08	9.03282e+07	1.68175e+08	1.12622e+08	5.26939e+07	1.03989e+08	1.06057e+08	1.30101e+08	3.02532e+07	3.83974e+07	1.61327e+07	3.02332e+07
PC	PC_only	Accession_230972	4	GH3	Firmicutes - Clostridia			GH					Not-multimodular					Y(1-25)	just_CAZymes	K05349	bglX;_beta-glucosidase_[EC:3.2.1.21]	beta-glucosidase	Oligosaccharide degrading	PC	Accession_230972	9.90362e+07	1.36296e+08	1.48224e+08	1.18498e+08	2.09434e+06	1.00199e+07	6.02068e+07	2.20667e+08	8.76349e+07	1.1086e+08	1.62071e+08	5.12227e+07		6.80516e+07	5.88634e+07	5.84914e+07	1.25514e+08	2.4107e+07	1.45308e+08	5.91573e+07	2.14656e+07	3.15135e+07	5.90842e+07	6.89435e+06
PC	SNT+PC_only	Accession_130429	3	GH3	Firmicutes - Clostridia			GH					Not-multimodular					Y(1-26)	just_CAZymes	K05349	bglX;_beta-glucosidase_[EC:3.2.1.21]	beta-glucosidase	Oligosaccharide degrading	PC	Accession_130429	7.87082e+07	3.20532e+07	7.43632e+07	4.70156e+07		4.63194e+07	3.48276e+07	4.03689e+07	4.08217e+07	4.71132e+07	5.84281e+07	7.42235e+07	1.01255e+08	1.43306e+08	1.52897e+08	1.49714e+08	5.80351e+07	4.05735e+07	4.6683e+07	1.24279e+08	2.22895e+07	8.12597e+06	8.41339e+06	3.48699e+07
PC	PC_only	Accession_378116	3	GH3	Firmicutes - Clostridia			GH					Not-multimodular					N	just_CAZymes	K05349	bglX;_beta-glucosidase_[EC:3.2.1.21]	beta-glucosidase	Oligosaccharide degrading	PC	Accession_378116	2.32068e+07	1.81362e+07		1.31302e+07	2.85492e+07	6.77268e+07	4.25262e+07	8.07577e+07	7.61824e+07	5.41817e+07	8.49178e+07						1.81577e+07	4.62674e+07	7.40099e+07	100000	5.03832e+06	1.98549e+07	1.36917e+07	0
PC	SNT+PC+SB	Accession_378656	1	GH3	Firmicutes - Clostridia			GH					Not-multimodular					N	just_CAZymes	K05349	bglX;_beta-glucosidase_[EC:3.2.1.21]	beta-glucosidase	Oligosaccharide degrading	PC	Accession_378656	2.57678e+07			2.51028e+07						3.2727e+06		4.92905e+07	6.19236e+07	3.36706e+07	3.16008e+07	4.96481e+07	2.54353e+07	100000	3.2727e+06	4.52267e+07	470186	0	0	1.25903e+07
PC	PC+SB_only	Accession_219049	3	GH3	Firmicutes - Clostridia			GH					Not-multimodular					N	just_CAZymes	K05349	bglX;_beta-glucosidase_[EC:3.2.1.21]	beta-glucosidase	Oligosaccharide degrading	PC	Accession_219049					1.56968e+07			5.30393e+06	3.96374e+07	1.58693e+07	1.8225e+07	6.65477e+06	3.24986e+07		5.78325e+06		100000	1.56968e+07	1.97589e+07	1.49789e+07	0	0	1.43942e+07	1.51788e+07
PC	PC_only	Accession_348781	7	GH3	Firmicutes - Clostridia			GH					Not-multimodular					N	just_CAZymes	K05349	bglX;_beta-glucosidase_[EC:3.2.1.21]	beta-glucosidase	Oligosaccharide degrading	PC	Accession_348781	2.276e+08	5.15556e+06	1.47897e+08	5.76349e+07	4.10262e+08			1.86842e+07		8.97819e+07			1.68004e+07	1.34258e+07	6.30027e+07	8.76233e+07	1.09572e+08	4.10262e+08	5.4233e+07	4.5213e+07	9.83186e+07	0	5.02737e+07	3.62068e+07
PC	PC+SB_only	Accession_67541	3	GH3	Firmicutes - Clostridia			GH					Not-multimodular					N	just_CAZymes	K05349	bglX;_beta-glucosidase_[EC:3.2.1.21]	beta-glucosidase	Oligosaccharide degrading	PC	Accession_67541	5.06356e+07	7.64996e+07	4.24436e+07	5.09372e+07		4.58048e+07	1.11925e+08	7.17816e+07	1.34505e+07	6.52965e+07	1.88819e+07	3.72447e+07	8.68874e+07	5.3378e+07	4.93988e+07	2.05323e+07	5.5129e+07	7.8865e+07	4.23526e+07	4.94882e+07	1.47804e+07	4.67541e+07	3.0434e+07	2.45061e+07
PC	PC+SB_only	Accession_215308	12	GH3	Firmicutes - Clostridia			GH					Not-multimodular					N	just_CAZymes	K05349	bglX;_beta-glucosidase_[EC:3.2.1.21]	beta-glucosidase	Oligosaccharide degrading	PC	Accession_215308						2.43162e+07	7.64589e+07		7.45282e+07	7.76457e+07			9.13889e+06		8.96718e+07	4.04312e+08	100000	5.03875e+07	7.60869e+07	1.67708e+08	0	3.68705e+07	2.2044e+06	2.08824e+08
PC	PC+SB_only	Accession_450233	4	GH3	Firmicutes - Clostridia			GH					Not-multimodular					N	just_CAZymes	K05349	bglX;_beta-glucosidase_[EC:3.2.1.21]	beta-glucosidase	Oligosaccharide degrading	PC	Accession_450233	3.42367e+07	2.79107e+07	1.32057e+08	3.19748e+07	3.19786e+07	7.71284e+07	2.31152e+07	5.40177e+07		1.66289e+07	2.89678e+07	1.32526e+07	3.26815e+07	3.46779e+07	2.17514e+07	1.72955e+07	5.65448e+07	4.40741e+07	3.32048e+07	2.39318e+07	5.04094e+07	2.89669e+07	1.90511e+07	9.41907e+06
PC	PC_only	Accession_233464	5	GH3	Firmicutes - Clostridia			GH					Not-multimodular					N	just_CAZymes	K05349	bglX;_beta-glucosidase_[EC:3.2.1.21]	beta-glucosidase	Oligosaccharide degrading	PC	Accession_233464	1.09911e+07		1.00119e+07				7.86797e+06		1.06326e+07					3.98545e+07	3.5353e+07	2.28797e+07	1.05015e+07	7.86797e+06	1.06326e+07	3.26957e+07	692379	0	0	8.79387e+06
PC	PC+SB_only	Accession_451528	8	GH3	Firmicutes - Others			GH					Not-multimodular					N	just_CAZymes	K05349	bglX;_beta-glucosidase_[EC:3.2.1.21]	beta-glucosidase	Oligosaccharide degrading	PC	Accession_451528	2.21744e+09	1.17679e+09	2.0486e+09	1.48625e+09	4.48754e+08	9.49168e+08	8.89315e+08	6.90331e+08	8.57158e+08		5.44625e+08	6.50264e+07	1.03301e+08	1.24426e+07	1.1178e+08	4.15136e+08	1.73227e+09	7.62412e+08	6.97372e+08	1.41537e+08	4.8461e+08	2.7328e+08	1.56385e+08	1.57895e+08
PC	PC_only	Accession_395555	2	GH3	Firmicutes - Others			GH					Not-multimodular					N	just_CAZymes	K05349	bglX;_beta-glucosidase_[EC:3.2.1.21]	beta-glucosidase	Oligosaccharide degrading	PC	Accession_395555	3.3975e+08	2.68878e+08	2.72084e+08	4.52881e+08	9.53518e+07	2.84656e+08	2.94397e+08	1.5426e+08	9.80684e+07	4.46509e+07	1.57016e+08	7.63975e+07	3.39294e+07	1.76957e+07		1.3033e+08	3.33398e+08	2.24801e+08	1.13499e+08	6.45881e+07	8.60986e+07	1.12212e+08	5.33335e+07	5.03332e+07
PC	PC+SB_only	Accession_54871	13	GH3	Spirochaetes			GH					Not-multimodular					N	just_CAZymes	K05349	bglX;_beta-glucosidase_[EC:3.2.1.21]	beta-glucosidase	Oligosaccharide degrading	PC	Accession_54871	1.13159e+09	1.10938e+09	9.78175e+08	8.83132e+08	5.75132e+08	2.11839e+08	4.65586e+08	3.85308e+08	8.16398e+08	5.93166e+08	6.03009e+08	2.14377e+08	3.31659e+08	5.77337e+08	3.53272e+08	1.19796e+08	1.02557e+09	4.17519e+08	5.9947e+08	3.19288e+08	1.16619e+08	1.86355e+08	1.76045e+08	1.72265e+08
PC	SNT+PC+SB	Accession_294828	18	GH3,CBM6	Firmicutes - Bacilli			GH					Multimodular	GH-multimodular				Y(1-35)	CBM-associated	K05349	bglX;_beta-glucosidase_[EC:3.2.1.21]	beta-glucosidase	Oligosaccharide degrading	PC	Accession_294828	2.83851e+09	2.89922e+09	2.51238e+09	2.15835e+09	1.12448e+09	3.6746e+08	5.35343e+08	8.32569e+08	8.46116e+08	6.59033e+08	1.18452e+09	9.31393e+08	1.06345e+09	1.8156e+09	7.88189e+08	6.39013e+08	2.60212e+09	6.75761e+08	8.80559e+08	1.04753e+09	3.41141e+08	3.97565e+08	2.19814e+08	4.57661e+08
PC	PC+SB_only	Accession_274370	6	GH30	Firmicutes - Clostridia			GH				Dockerin	with-Dockerin alone	GH-with-Dockerin alone				Y(1-29)	Dockerin-associated	K01201	GBA,_srfJ;_glucosylceramidase_[EC:3.2.1.45]	Other		PC	Accession_274370	4.42705e+07	3.38843e+07	5.61989e+07	7.05349e+07	1.84999e+08	8.17405e+07	1.10135e+08	1.5557e+08	1.93172e+08	1.45791e+08	2.71506e+08	3.003e+08	1.88775e+08	2.94193e+07	6.0415e+07	7.80372e+07	5.12221e+07	1.25625e+08	1.9151e+08	1.31389e+08	1.57763e+07	5.33434e+07	5.71085e+07	1.11921e+08
PC	PC+SB_only	Accession_376898	2	GH31	Firmicutes - Bacilli			GH					Not-multimodular					N	just_CAZymes	K01811	xylS,_yicI;_alpha-D-xyloside_xylohydrolase_[EC:3.2.1.177]	xylosidase	Oligosaccharide degrading	PC	Accession_376898		1.55991e+08		1.56799e+08	2.68614e+08	1.93183e+08		2.86145e+08	2.01044e+08		2.67983e+08	4.46166e+08			6.20323e+08		1.56395e+08	2.30898e+08	2.51724e+08	5.33244e+08	571569	5.33383e+07	4.48201e+07	1.23147e+08
PC	SNT+PC+SB	Accession_455943	4	GH31	Firmicutes - Bacilli			GH					Not-multimodular					N	just_CAZymes	K01811	xylS,_yicI;_alpha-D-xyloside_xylohydrolase_[EC:3.2.1.177]	xylosidase	Oligosaccharide degrading	PC	Accession_455943	2.27487e+08	1.39513e+08	1.42063e+08	1.46697e+08	9.50971e+07	1.10738e+08		1.44908e+08	1.21373e+08	1.24885e+08	1.50398e+08	1.64177e+08	1.41893e+08	1.72473e+08	4.97424e+07	2.34325e+08	1.6394e+08	1.02917e+08	1.35391e+08	1.52522e+08	4.24688e+07	1.10597e+07	1.44066e+07	6.68995e+07
PC	PC+SB_only	Accession_280385	2	GH31	Firmicutes - Bacilli			GH					Not-multimodular					N	just_CAZymes	K01811	xylS,_yicI;_alpha-D-xyloside_xylohydrolase_[EC:3.2.1.177]	xylosidase	Oligosaccharide degrading	PC	Accession_280385		5.18471e+07	2.87666e+07		1.74974e+07							2.481e+07	5.16952e+07	2.2712e+07	4.15086e+07	4.69734e+07	4.03068e+07	1.74974e+07	100000	3.75398e+07	1.63204e+07	0	0	1.31057e+07
PC	PC+SB_only	Accession_226295	4	GH31	Firmicutes - Clostridia			GH					Not-multimodular					N	just_CAZymes	K01811	xylS,_yicI;_alpha-D-xyloside_xylohydrolase_[EC:3.2.1.177]	xylosidase	Oligosaccharide degrading	PC	Accession_226295	8.11944e+07	9.0177e+07	5.73831e+07	9.53879e+06	9.86186e+07	1.36955e+08	1.68397e+08	1.94477e+08	1.66929e+08	1.67092e+08	2.31045e+08	1.54513e+08	6.57801e+07	1.05296e+08	1.76087e+08	1.941e+08	5.95734e+07	1.34657e+08	1.89886e+08	1.39155e+08	3.61124e+07	3.49457e+07	3.0341e+07	5.27947e+07
PC	PC+SB_only	Accession_239657	5	GH31	Firmicutes - Clostridia			GH					Not-multimodular					N	just_CAZymes	K01811	xylS,_yicI;_alpha-D-xyloside_xylohydrolase_[EC:3.2.1.177]	xylosidase	Oligosaccharide degrading	PC	Accession_239657	1.0268e+08	1.09241e+08	5.08352e+07	9.66447e+07	1.15916e+08	9.48829e+07	8.44155e+07	5.34567e+07	9.44146e+07	1.47117e+08	9.25004e+07	1.12615e+08	9.60921e+07	7.43303e+07	1.07073e+08	1.36117e+08	8.98501e+07	9.84047e+07	9.68723e+07	1.05245e+08	2.65137e+07	1.60426e+07	3.84475e+07	2.26397e+07
PC	SNT+PC_only	Accession_58591	3	GH31	Firmicutes - Clostridia			GH					Not-multimodular					N	just_CAZymes	K01811	xylS,_yicI;_alpha-D-xyloside_xylohydrolase_[EC:3.2.1.177]	xylosidase	Oligosaccharide degrading	PC	Accession_58591	5.30209e+07		1.36022e+07	3.39375e+07	5.54571e+07	5.81439e+07	4.87998e+07	4.63517e+07	5.69546e+07	6.80389e+07	6.41807e+07	4.80952e+07	4.67318e+07	4.40232e+07	4.78531e+07	5.64773e+07	3.35202e+07	5.41336e+07	5.88815e+07	4.86361e+07	1.97126e+07	4.81058e+06	9.53322e+06	4.67157e+06
PC	PC_only	Accession_133702	1	GH31	Firmicutes - Clostridia			GH					Not-multimodular					N	just_CAZymes	K01811	xylS,_yicI;_alpha-D-xyloside_xylohydrolase_[EC:3.2.1.177]	xylosidase	Oligosaccharide degrading	PC	Accession_133702	3.71994e+07			3.57363e+07	4.25533e+07	2.86226e+07	1.76642e+07	4.54169e+07	4.38341e+07	3.38591e+07	3.94239e+07		1.1178e+07	1.60369e+07	1.41156e+07	3.03759e+07	3.64679e+07	2.96134e+07	4.06335e+07	1.79266e+07	1.03454e+06	1.24741e+07	5.17943e+06	8.53664e+06
PC	PC+SB_only	Accession_53743	3	GH31	Firmicutes - Others			GH					Not-multimodular					N	just_CAZymes	K01187	malZ;_alpha-glucosidase_[EC:3.2.1.20]	alpha-glucan		PC	Accession_53743	3.43185e+06	1.46118e+07	5.76493e+06	4.05429e+06	1.82077e+07	6.03695e+07	2.36575e+07	5.85052e+07	3.85904e+07	3.53127e+07	4.96396e+07	1.15119e+08	9.78832e+07	8.28167e+07	9.10618e+07	6.78892e+07	6.96573e+06	3.40782e+07	4.5512e+07	9.09539e+07	5.19197e+06	2.29314e+07	1.06112e+07	1.75368e+07
PC	PC_only	Accession_61462	3	GH31	Gammaproteobacteria - Others			GH					Not-multimodular					N	just_CAZymes	K01811	xylS,_yicI;_alpha-D-xyloside_xylohydrolase_[EC:3.2.1.177]	xylosidase	Oligosaccharide degrading	PC	Accession_61462		1.373e+08	4.99417e+07				2.9726e+07		1.40481e+08			6.54504e+07	4.07283e+07	8.8311e+07	1.5009e+08	1.12722e+08	9.36206e+07	2.9726e+07	1.40481e+08	9.14603e+07	6.17713e+07	0	0	4.22778e+07
PC	PC+SB_only	Accession_288896	3	GH31	Spirochaetes			GH					Not-multimodular					N	just_CAZymes	K01811	xylS,_yicI;_alpha-D-xyloside_xylohydrolase_[EC:3.2.1.177]	xylosidase	Oligosaccharide degrading	PC	Accession_288896	6.83729e+07	6.08902e+07	5.99233e+07	8.22868e+07	6.28213e+07	6.82398e+07	1.21543e+08	1.26017e+08	1.09253e+08	6.94636e+07	3.84303e+07	1.98714e+08	8.63173e+07	1.93302e+08	1.45181e+08	1.43206e+08	6.78683e+07	8.42015e+07	8.57909e+07	1.53344e+08	1.03274e+07	3.24523e+07	3.94892e+07	4.5599e+07
PC	PC+SB_only	Accession_29948	1	GH33	Firmicutes - Clostridia			GH					Not-multimodular					N	just_CAZymes	0	cazy fam GH33: sialidase or neuraminidase (EC 3.2.1.18); trans-sialidase (EC 2.4.1.-); anhydrosialidase (EC 4.2.2.15); Kdo hydrolase (EC 3.2.1.-); 2-keto-3-deoxynononic acid hydrolase / KDNase (EC 3.2.1.-)	Other		PC	Accession_29948	1.56194e+09	1.74928e+09	1.6702e+09	1.73735e+09	4.05351e+08	2.76197e+08	2.84242e+08	3.23564e+08	3.92652e+08	2.75503e+08	3.81706e+08	2.42991e+08	3.16847e+08	2.80528e+08	2.64398e+08	2.31162e+08	1.67969e+09	3.2193e+08	3.43356e+08	2.67185e+08	8.58738e+07	7.2357e+07	5.44566e+07	3.36717e+07
PC	PC+SB_only	Accession_397847	4	GH35	Firmicutes - Bacilli			GH					Not-multimodular					N	just_CAZymes	0	cazy fam GH 35: β-galactosidase (EC 3.2.1.23); exo-β-glucosaminidase (EC 3.2.1.165); exo-β-1,4-galactanase (EC 3.2.1.-); β-1,3-galactosidase (EC 3.2.1.-)	galactosidase	Debranching	PC	Accession_397847	5.02211e+07	3.4218e+07	3.25295e+06	9.12611e+07	1.26661e+08	1.11249e+08	8.81131e+07	1.55008e+08	1.19096e+08	1.21639e+08	2.69695e+08	3.40601e+08	3.6196e+08	2.08152e+08	2.14861e+08	1.58644e+08	4.47383e+07	1.08674e+08	1.6636e+08	2.56844e+08	3.6634e+07	1.94027e+07	7.08068e+07	8.92207e+07
PC	PC_only	Accession_4840	5	GH36	Firmicutes - Clostridia			GH					Not-multimodular					N	just_CAZymes	K07407	E3.2.1.22B,_galA,_rafA;_alpha-galactosidase_[EC:3.2.1.22]	galactosidase	Debranching	PC	Accession_4840	2.70231e+08	3.01956e+08	4.84245e+08	2.75649e+08	1.36461e+08	2.13534e+08	2.10158e+08	3.10467e+08	2.92377e+08	2.65707e+08	1.46876e+08	2.86485e+08	1.25164e+08	2.16383e+08	4.71218e+08	4.06239e+08	3.3302e+08	1.86718e+08	2.53857e+08	3.01098e+08	1.01764e+08	4.35562e+07	7.36522e+07	1.39945e+08
PC	PC_only	Accession_181579	4	GH36	Firmicutes - Clostridia			GH					Not-multimodular					N	just_CAZymes	K07407	E3.2.1.22B,_galA,_rafA;_alpha-galactosidase_[EC:3.2.1.22]	galactosidase	Debranching	PC	Accession_181579	5.77444e+07		1.0603e+07	4.76693e+07	1.83336e+08	9.26651e+07	1.03223e+08	2.22538e+08	1.75797e+07	7.57615e+08	5.47758e+08	2.20958e+08	2.80668e+08	2.99821e+08	8.1341e+07	6.45008e+07	3.86722e+07	1.26408e+08	3.86373e+08	1.89458e+08	2.48251e+07	4.9583e+07	3.30008e+08	1.10448e+08
PC	SNT+PC+SB	Accession_82286	3	GH36	Lentisphaerae			GH					Not-multimodular					N	just_CAZymes	K07407	E3.2.1.22B,_galA,_rafA;_alpha-galactosidase_[EC:3.2.1.22]	galactosidase	Debranching	PC	Accession_82286	3.25541e+07	2.60085e+07	3.25884e+06	4.14587e+07	3.3995e+07	3.61904e+07	3.53218e+07	2.29832e+07	1.66257e+06		4.8372e+07	5.21962e+07	2.82314e+07	8.00867e+07	8.09943e+07	9.17031e+07	2.582e+07	3.51691e+07	2.43393e+07	6.66423e+07	1.63193e+07	1.10565e+06	2.33842e+07	2.59753e+07
PC	PC_only	Accession_368900	1	GH38	Bathyarchaeota			GH					Not-multimodular					N	just_CAZymes	K15524	mngB;_mannosylglycerate_hydrolase_[EC:3.2.1.170]	mannosidase	Debranching	PC	Accession_368900	7.61625e+07	5.34237e+07	2.82294e+07	3.05025e+07	4.26905e+07	4.16865e+07	8.96776e+07	4.76605e+07	3.45732e+07	3.3394e+07	1.28342e+08	1.17167e+07	2.15667e+07	2.59809e+07		3.20236e+06	4.70795e+07	5.80182e+07	6.09924e+07	1.56167e+07	2.24811e+07	2.74224e+07	4.53628e+07	1.02004e+07
PC	PC_only	Accession_36888	3	GH38	Betaproteobacteria			GH					Not-multimodular					N	just_CAZymes	K01191	MAN2C1;_alpha-mannosidase_[EC:3.2.1.24]	mannosidase	Debranching	PC	Accession_36888	1.07616e+09	9.62412e+08	9.71719e+08	8.73397e+08	1.2689e+08	2.61438e+09	2.35945e+09	5.44808e+09	7.3186e+08	4.26593e+08	5.11977e+08	4.72664e+09	5.85399e+08	8.8266e+09	1.42385e+10	1.18731e+10	9.70921e+08	1.70024e+09	1.77963e+09	8.05004e+09	8.29826e+07	1.36851e+09	2.44901e+09	5.48364e+09
PC	PC_only	Accession_67653	2	GH38	Firmicutes - Clostridia			GH					Not-multimodular					N	just_CAZymes	K01191	MAN2C1;_alpha-mannosidase_[EC:3.2.1.24]	mannosidase	Debranching	PC	Accession_67653	7.68141e+06	1.97542e+06			7.30005e+06	4.15472e+06		5.08391e+07	2.34916e+07		2.06967e+08	5.29477e+07	374103		8.89992e+06	3.24022e+07	4.82841e+06	5.72738e+06	9.3766e+07	2.3656e+07	4.03474e+06	2.22408e+06	9.89842e+07	2.37647e+07
PC	PC_only	Accession_142180	1	GH38	Firmicutes - Clostridia			GH					Not-multimodular					N	just_CAZymes	K01191	MAN2C1;_alpha-mannosidase_[EC:3.2.1.24]	mannosidase	Debranching	PC	Accession_142180	9.46455e+06			6.43669e+06			1.0077e+07	1.23297e+07		1.71443e+07	7.30059e+06	2.10269e+07	1.89962e+07		1.13016e+07	2.51649e+07	7.95062e+06	1.0077e+07	1.22582e+07	1.91224e+07	2.14102e+06	0	4.92226e+06	5.81147e+06
PC	SNT+PC+SB	Accession_84646	4	GH39	Alphaproteobacteria			GH					Not-multimodular					N	just_CAZymes	K01198	xynB;_xylan_1,4-beta-xylosidase_[EC:3.2.1.37]	xylosidase	Oligosaccharide degrading	PC	Accession_84646	5.87389e+06	1.92657e+07		5.94315e+07	4.1523e+07	3.56748e+07		2.88016e+08	2.71204e+08	1.59115e+08	4.04023e+07	3.78572e+08	2.61931e+08	2.38472e+08	1.91932e+08	1.72512e+08	2.81904e+07	3.85989e+07	1.89684e+08	2.48684e+08	2.78719e+07	4.13527e+06	1.14796e+08	8.08914e+07
PC	PC+SB_only	Accession_346570	6	GH39	Firmicutes - Clostridia			GH					Not-multimodular					N	just_CAZymes	K01198	xynB;_xylan_1,4-beta-xylosidase_[EC:3.2.1.37]	xylosidase	Oligosaccharide degrading	PC	Accession_346570	1.06859e+09	9.9538e+08	1.14005e+09	1.13939e+09	6.67173e+08	5.51181e+08	4.7065e+08	2.13184e+08	1.2546e+08	3.59051e+08	1.54092e+08	9.3594e+07	5.68597e+07	2.17933e+08	1.97219e+08	1.60637e+08	1.08585e+09	5.63001e+08	2.12947e+08	1.45249e+08	6.90086e+07	9.87935e+07	1.04026e+08	6.83768e+07
PC	PC+SB_only	Accession_22788	4	GH39	Firmicutes - Clostridia			GH					Not-multimodular					N	just_CAZymes	K01198	xynB;_xylan_1,4-beta-xylosidase_[EC:3.2.1.37]	xylosidase	Oligosaccharide degrading	PC	Accession_22788	3.84714e+08	3.95319e+08	2.56602e+08	5.4224e+08	5.06341e+08	1.96576e+08	2.01748e+08	2.07572e+08	2.47087e+08	4.76407e+08	3.96976e+08	3.1541e+07	8.09548e+07	9.86211e+06	1.53774e+08	2.55674e+08	3.94719e+08	3.01555e+08	3.3201e+08	1.06361e+08	1.16818e+08	1.77369e+08	1.26185e+08	1.00122e+08
PC	SNT+PC+SB	Accession_20358	2	GH39	Firmicutes - Clostridia			GH					Not-multimodular					N	just_CAZymes	K01198	xynB;_xylan_1,4-beta-xylosidase_[EC:3.2.1.37]	xylosidase	Oligosaccharide degrading	PC	Accession_20358	1.46265e+07	4.1049e+06		2.93574e+07	1.19227e+07	7.78118e+07	1.11898e+07	1.3096e+07	7.42748e+06	3.4385e+07	3.61825e+07	1.38646e+08	1.74184e+08	1.64254e+08	3.19444e+08	2.84516e+08	1.60296e+07	3.36414e+07	2.27727e+07	2.16209e+08	1.26846e+07	3.82544e+07	1.4649e+07	8.03194e+07
PC	PC+SB_only	Accession_252222	3	GH39	Firmicutes - Clostridia			GH					Not-multimodular					N	just_CAZymes	K01198	xynB;_xylan_1,4-beta-xylosidase_[EC:3.2.1.37]	xylosidase	Oligosaccharide degrading	PC	Accession_252222	5.68489e+07	2.41587e+07	2.25472e+07	3.8843e+07	7.49624e+07	4.94061e+07	3.64505e+07	6.87896e+07	6.60703e+07	1.19325e+08	1.05015e+08	9.24475e+07	1.15367e+08	1.34068e+08	1.06201e+08	1.13389e+08	3.55995e+07	5.36063e+07	8.98001e+07	1.12295e+08	1.59511e+07	1.95965e+07	2.65065e+07	1.51308e+07
PC	PC+SB_only	Accession_327153	6	GH39	Firmicutes - Clostridia			GH					Not-multimodular					N	just_CAZymes	K01198	xynB;_xylan_1,4-beta-xylosidase_[EC:3.2.1.37]	xylosidase	Oligosaccharide degrading	PC	Accession_327153	2.12413e+08	2.31652e+08	2.11891e+08	3.27704e+08	2.80682e+08	1.47499e+08	1.59307e+08	2.03831e+08	1.68065e+08	2.5169e+08	1.66421e+08	1.14908e+08	4.13084e+08	3.34314e+08	1.46408e+08	1.39372e+08	2.45915e+08	1.95829e+08	1.97502e+08	2.29617e+08	5.52956e+07	7.37216e+07	4.00375e+07	1.34952e+08
PC	PC_only	Accession_243320	2	GH4	Alphaproteobacteria			GH					Not-multimodular					N	just_CAZymes	K01222	E3.2.1.86A,_celF;_6-phospho-beta-glucosidase_[EC:3.2.1.86]	beta-glucosidase	Oligosaccharide degrading	PC	Accession_243320	8.7222e+07	1.0552e+08	1.02225e+08	7.90228e+07	1.09946e+08	1.34743e+08	1.25282e+08	1.32189e+08	1.88184e+08	1.61892e+08	1.12036e+08	1.05835e+08	5.14366e+07	5.68789e+07	1.63341e+07	4.82325e+07	9.34974e+07	1.23324e+08	1.48575e+08	5.57434e+07	1.25114e+07	1.25141e+07	3.34158e+07	3.21656e+07
PC	SNT+PC+SB	Accession_194211	8	GH4	Chloroflexi			GH					Not-multimodular					N	just_CAZymes	K07406	melA;_alpha-galactosidase_[EC:3.2.1.22]	galactosidase	Debranching	PC	Accession_194211		3.04663e+07			1.06595e+09	9.4414e+08	1.61674e+09	2.54549e+09	2.22441e+09	2.48764e+09	2.59011e+09	3.85477e+09	3.39692e+09	4.04899e+09	3.22564e+09	3.68591e+09	3.04663e+07	1.20894e+09	2.46191e+09	3.64245e+09	0	3.58375e+08	1.638e+08	3.34013e+08
PC	PC_only	Accession_115225	2	GH4	Dictyoglomi			GH					Not-multimodular					N	just_CAZymes	K07406	melA;_alpha-galactosidase_[EC:3.2.1.22]	galactosidase	Debranching	PC	Accession_115225	1.18785e+08	1.47368e+08	1.0765e+08	2.26826e+08	2.4825e+08	1.84698e+08	1.15798e+09	2.58082e+08	2.4598e+08	4.2115e+08	2.73124e+08	8.39633e+08	1.3126e+07	7.55278e+08	7.68296e+08	8.28037e+08	1.50157e+08	5.30309e+08	2.99584e+08	6.40874e+08	5.37806e+07	5.44507e+08	8.18011e+07	3.5282e+08
PC	PC_only	Accession_430555	8	GH4	Firmicutes - Clostridia			GH					Not-multimodular					N	just_CAZymes	K07406	melA;_alpha-galactosidase_[EC:3.2.1.22]	galactosidase	Debranching	PC	Accession_430555	5.11632e+07	6.93245e+07	1.16447e+08	5.1264e+07	5.591e+08	7.05872e+08	6.11583e+08	7.78293e+08	5.94134e+08	6.72086e+08	6.74587e+08	2.25088e+09	3.06992e+09	1.62424e+09	2.11552e+09	1.69264e+09	7.20497e+07	6.25518e+08	6.79775e+08	2.15064e+09	3.0805e+07	7.43715e+07	7.5556e+07	5.79488e+08
PC	PC+SB_only	Accession_409942	2	GH4	Firmicutes - Clostridia			GH					Not-multimodular					N	just_CAZymes	K22933	lplD;_galacturan_1,4-alpha-galacturonidase_[EC:3.2.1.67]	galacturonan		PC	Accession_409942	4.36424e+07	8.10605e+07	7.98887e+07	2.72303e+07	3.19472e+07	2.48332e+07	2.33303e+07	2.54341e+08	2.45817e+08	3.62106e+08	3.62035e+08	1.24744e+09	7.49983e+07	1.00753e+09	2.52154e+09	2.56035e+09	5.79555e+07	2.67036e+07	3.06075e+08	1.48237e+09	2.68565e+07	4.60287e+06	6.47519e+07	1.06104e+09
PC	PC+SB_only	Accession_319238	6	GH4	Firmicutes - Clostridia			GH					Not-multimodular					N	just_CAZymes	K07406	melA;_alpha-galactosidase_[EC:3.2.1.22]	galactosidase	Debranching	PC	Accession_319238	8.04976e+07	1.55135e+08	1.41294e+08	9.76234e+07	2.43052e+08	7.66158e+07	8.69751e+07	3.08596e+08	2.78138e+08	2.63757e+08	2.87756e+08	2.59237e+08	2.74258e+08	3.44666e+08	3.14109e+08	2.49377e+08	1.18637e+08	1.35548e+08	2.84562e+08	2.88329e+08	3.53159e+07	9.32456e+07	1.88148e+07	4.00004e+07
PC	PC_only	Accession_200808	4	GH4	Firmicutes - Clostridia			GH					Not-multimodular					N	just_CAZymes	K07406	melA;_alpha-galactosidase_[EC:3.2.1.22]	galactosidase	Debranching	PC	Accession_200808	1.35903e+07		772094	1.50806e+07	2.76367e+07	3.61904e+07	2.34107e+07	3.00866e+07	5.86542e+07	3.63354e+07	5.51156e+07	6.2522e+07	8.52137e+07	5.77768e+07	1.261e+08	5.96184e+07	9.81433e+06	2.90793e+07	4.50479e+07	7.82461e+07	7.86618e+06	6.51086e+06	1.3979e+07	2.89472e+07
PC	PC+SB_only	Accession_435951	4	GH4	Firmicutes - Clostridia			GH					Not-multimodular					N	just_CAZymes	K01222	E3.2.1.86A,_celF;_6-phospho-beta-glucosidase_[EC:3.2.1.86]	beta-glucosidase	Oligosaccharide degrading	PC	Accession_435951	8.05627e+08	1.24539e+09	1.27776e+09	9.73975e+08	7.1719e+08	1.32244e+09	1.89718e+09	1.11333e+09	1.14652e+09	1.04804e+09	1.04037e+09	1.70327e+09	1.47407e+09	1.34595e+09	1.13493e+09	1.02451e+09	1.07569e+09	1.31227e+09	1.08706e+09	1.33655e+09	2.25765e+08	5.9006e+08	5.14081e+07	2.69957e+08
PC	PC_only	Accession_106806	4	GH4	Firmicutes - Clostridia			GH					Not-multimodular					N	just_CAZymes	K07406	melA;_alpha-galactosidase_[EC:3.2.1.22]	galactosidase	Debranching	PC	Accession_106806	2.93488e+07	6.85605e+07	5.81525e+07	8.97928e+07	6.35774e+06	4.18581e+07	6.46863e+07	1.33311e+08	4.14558e+07	3.59478e+07	7.99249e+07	5.11925e+07	1.7237e+07	2.75043e+07	1.26974e+08	8.8399e+06	6.14636e+07	3.76341e+07	7.26599e+07	4.63496e+07	2.51345e+07	2.93928e+07	4.49179e+07	4.77844e+07
PC	PC+SB_only	Accession_157864	1	GH4	Firmicutes - Clostridia			GH					Not-multimodular					N	just_CAZymes	K07406	melA;_alpha-galactosidase_[EC:3.2.1.22]	galactosidase	Debranching	PC	Accession_157864	2.09527e+07	7.57856e+07	1.17558e+08		2.68076e+07	9.395e+06	4.45454e+07	9.09687e+06	3.05328e+07	1.31496e+07	1.65032e+07	1.52018e+07	1.94932e+07		7.7698e+06		7.14322e+07	2.6916e+07	1.73206e+07	1.41549e+07	4.84497e+07	1.75754e+07	9.31411e+06	5.93138e+06
PC	PC+SB_only	Accession_285220	6	GH4	Thermotogae			GH					Not-multimodular					N	just_CAZymes	K07406	melA;_alpha-galactosidase_[EC:3.2.1.22]	galactosidase	Debranching	PC	Accession_285220	3.74807e+08	5.48588e+08	4.33648e+08	3.34209e+08	1.04486e+07	1.69464e+07	9.31647e+07	2.52263e+07				6.88896e+06		1.774e+07	3.50116e+07	1.35134e+07	4.22813e+08	4.01866e+07	2.52263e+07	1.82885e+07	9.32595e+07	4.59953e+07	0	1.20099e+07
PC	SNT+PC+SB	Accession_352265	2	GH43	Bacteroidetes			GH					Not-multimodular					Y(1-36)	just_CAZymes	K15921	xynD;_arabinoxylan_arabinofuranohydrolase_[EC:3.2.1.55]	arabinosidase	Debranching	PC	Accession_352265									4.53577e+06	5.32058e+06	6.99511e+06	1.85264e+07	1.22096e+07	1.32969e+07			100000	100000	5.61715e+06	1.46776e+07	0	0	1.25621e+06	3.37715e+06
PC	PC+SB_only	Accession_237095	3	GH43	Firmicutes - Bacilli			GH					Not-multimodular					Y(1-27)	just_CAZymes	K06113	abnA;_arabinan_endo-1,5-alpha-L-arabinosidase_[EC:3.2.1.99]	arabinosidase	Debranching	PC	Accession_237095	2.35041e+06			1.8659e+06	9.28102e+06	3.2979e+06	3.59056e+06	5.38307e+07	4.51484e+07	5.07277e+07	1.76884e+07	1.22163e+08	1.13477e+08	1.56297e+08	3.92837e+07	6.43581e+07	2.10815e+06	5.38983e+06	4.18488e+07	9.91157e+07	342604	3.37305e+06	1.65026e+07	4.68912e+07
PC	SNT+PC+SB	Accession_72926	2	GH43	Firmicutes - Bacilli			GH					Not-multimodular					N	just_CAZymes	0	cazy fam GH43: β-xylosidase (EC 3.2.1.37); α-L-arabinofuranosidase (EC 3.2.1.55); xylanase (EC 3.2.1.8); α-1,2-L-arabinofuranosidase (EC 3.2.1.-); exo-α-1,5-L-arabinofuranosidase (EC 3.2.1.-); [inverting] exo-α-1,5-L-arabinanase (EC 3.2.1.-); β-1,3-xylosidase (EC 3.2.1.-); [inverting] exo-α-1,5-L-arabinanase (EC 3.2.1.-); [inverting] endo-α-1,5-L-arabinanase (EC 3.2.1.99); exo-β-1,3-galactanase (…	arabinosidase; xylosidase	Oligosaccharide degrading; Debranching	PC	Accession_72926	8.21242e+07	1.10688e+08	1.02031e+08	3.45916e+07	1.02088e+08	7.33689e+07	1.30653e+08	3.27038e+07	2.51518e+07	5.95852e+07	5.18932e+07	3.70905e+07	4.22023e+07	2.83451e+07	4.66515e+07	5.69452e+07	8.23588e+07	1.02037e+08	4.23335e+07	4.22469e+07	3.40163e+07	2.86423e+07	1.6093e+07	1.06688e+07
PC	PC_only	Accession_162573	2	GH43	Firmicutes - Clostridia			GH					Not-multimodular					N	just_CAZymes	K15921	xynD;_arabinoxylan_arabinofuranohydrolase_[EC:3.2.1.55]	arabinosidase	Debranching	PC	Accession_162573	2.25313e+08	1.34985e+08	1.81613e+08	1.89378e+08	9.99319e+06	5.76302e+07	3.64642e+07	1.01807e+07	6.71504e+07	3.36792e+07		1.18622e+08	4.80959e+07	1.78059e+08	2.21926e+08	2.15053e+08	1.82822e+08	3.46959e+07	3.70035e+07	1.56351e+08	3.71407e+07	2.38677e+07	2.863e+07	7.3075e+07
PC	PC_only	Accession_69642	3	GH43	Firmicutes - Clostridia			GH					Not-multimodular					N	just_CAZymes	K15921	xynD;_arabinoxylan_arabinofuranohydrolase_[EC:3.2.1.55]	arabinosidase	Debranching	PC	Accession_69642	2.97119e+07	3.00669e+07	1.67435e+07	1.72434e+07	1.23581e+06			3.09959e+06	3.38931e+07	5.12097e+07	1.212e+07	9.62326e+07	1.71207e+08	8.98419e+07	6.95667e+07	9.7065e+07	2.34414e+07	1.23581e+06	2.50806e+07	1.04783e+08	7.44969e+06	0	2.16913e+07	3.87564e+07
PC	SNT+PC+SB	Accession_301385	2	GH43	Firmicutes - Clostridia			GH					Not-multimodular					N	just_CAZymes	K01198	xynB;_xylan_1,4-beta-xylosidase_[EC:3.2.1.37]	xylosidase	Oligosaccharide degrading	PC	Accession_301385	6.09995e+07	3.36825e+07	3.5464e+07	8.245e+07			3.25772e+07		3.56257e+07	4.68023e+07		1.32778e+08	1.78411e+08		7.87409e+07		5.3149e+07	3.25772e+07	4.1214e+07	1.29977e+08	2.31796e+07	0	7.90312e+06	4.9894e+07
PC	PC_only	Accession_252224	4	GH43	Firmicutes - Clostridia			GH					Not-multimodular					N	just_CAZymes	K15921	xynD;_arabinoxylan_arabinofuranohydrolase_[EC:3.2.1.55]	arabinosidase	Debranching	PC	Accession_252224	2.07951e+08	2.43443e+08	2.486e+08	2.15431e+08	3.73391e+08	1.86395e+08	3.26741e+08	1.16665e+08	1.56542e+08	2.77377e+08	2.80232e+08	3.15045e+08	7.84058e+07	2.88298e+08	1.08293e+08	1.18751e+08	2.28856e+08	2.95509e+08	2.07704e+08	1.81759e+08	2.0165e+07	9.73315e+07	8.37063e+07	1.10866e+08
PC	PC_only	Accession_144705	1	GH43	Firmicutes - Clostridia			GH					Not-multimodular					N	just_CAZymes	K15921	xynD;_arabinoxylan_arabinofuranohydrolase_[EC:3.2.1.55]	arabinosidase	Debranching	PC	Accession_144705	8.62138e+07	4.27097e+08	4.67473e+08	9.09348e+07	2.046e+08	5.74589e+07	8.28834e+07	2.22538e+08	5.68168e+08	8.90131e+07	1.5416e+08	3.74197e+07	2.72965e+07	3.92847e+07	3.80021e+08	2.59496e+08	2.67929e+08	1.14981e+08	2.5847e+08	1.48704e+08	2.07765e+08	7.8647e+07	2.13542e+08	1.61925e+08
PC	SNT+PC+SB	Accession_450227	4	GH43,CBM22,CBM6	Firmicutes - Clostridia			GH					Multimodular	GH-multimodular				Y(1-23)	CBM-associated	K15921	xynD;_arabinoxylan_arabinofuranohydrolase_[EC:3.2.1.55]	arabinosidase	Debranching	PC	Accession_450227	3.13193e+08	4.19962e+08	4.22331e+08	3.21198e+08	6.0646e+08	5.15827e+08	5.31179e+08	4.88223e+08	2.79322e+08	4.63888e+08	6.06056e+08	5.06961e+08	6.18082e+08	3.37649e+08	3.90731e+08	3.67145e+08	3.69171e+08	5.51156e+08	4.59372e+08	4.44114e+08	6.01128e+07	4.85065e+07	1.35138e+08	1.16537e+08
PC	SNT+PC+SB	Accession_86818	10	GH43,CBM32	Bacteroidetes			GH					Multimodular	GH-multimodular				Y(1-32)	CBM-associated	0	cazy fam GH43: β-xylosidase (EC 3.2.1.37); α-L-arabinofuranosidase (EC 3.2.1.55); xylanase (EC 3.2.1.8); α-1,2-L-arabinofuranosidase (EC 3.2.1.-); exo-α-1,5-L-arabinofuranosidase (EC 3.2.1.-); [inverting] exo-α-1,5-L-arabinanase (EC 3.2.1.-); β-1,3-xylosidase (EC 3.2.1.-); [inverting] exo-α-1,5-L-arabinanase (EC 3.2.1.-); [inverting] endo-α-1,5-L-arabinanase (EC 3.2.1.99); exo-β-1,3-galactanase (…	arabinosidase; xylosidase	Oligosaccharide degrading; Debranching	PC	Accession_86818	9.28594e+08	1.04411e+09	7.47022e+08	7.67922e+08	7.81646e+08	1.74829e+09	1.81312e+09	3.10722e+09	2.51889e+09	1.33234e+09	2.15736e+09	4.53692e+09	1.46003e+09	6.0063e+09	6.29216e+09	5.73644e+09	8.71912e+08	1.44769e+09	2.27895e+09	4.80637e+09	1.40566e+08	5.77718e+08	7.4262e+08	1.98639e+09
PC	SNT+PC+SB	Accession_351453	2	GH43,CBM6	Firmicutes - Clostridia			GH					Multimodular	GH-multimodular				Y(1-26)	CBM-associated	0	cazy fam GH43: β-xylosidase (EC 3.2.1.37); α-L-arabinofuranosidase (EC 3.2.1.55); xylanase (EC 3.2.1.8); α-1,2-L-arabinofuranosidase (EC 3.2.1.-); exo-α-1,5-L-arabinofuranosidase (EC 3.2.1.-); [inverting] exo-α-1,5-L-arabinanase (EC 3.2.1.-); β-1,3-xylosidase (EC 3.2.1.-); [inverting] exo-α-1,5-L-arabinanase (EC 3.2.1.-); [inverting] endo-α-1,5-L-arabinanase (EC 3.2.1.99); exo-β-1,3-galactanase (…	arabinosidase; xylosidase	Oligosaccharide degrading; Debranching	PC	Accession_351453	1.46414e+08	1.57594e+08	1.73946e+08	1.42297e+08	4.63468e+07	9.93174e+07	1.38614e+08	1.33498e+08	1.07361e+08	9.51358e+07	1.29252e+08	1.92338e+08		2.30383e+08	2.55538e+08	2.64408e+08	1.55063e+08	9.47594e+07	1.16312e+08	2.35667e+08	1.41509e+07	4.63022e+07	1.81784e+07	3.22813e+07
PC	SNT+PC+SB	Accession_450222	2	GH43,CBM6	Firmicutes - Clostridia			GH					Multimodular	GH-multimodular				Y(1-24)	CBM-associated	0	cazy fam GH43: β-xylosidase (EC 3.2.1.37); α-L-arabinofuranosidase (EC 3.2.1.55); xylanase (EC 3.2.1.8); α-1,2-L-arabinofuranosidase (EC 3.2.1.-); exo-α-1,5-L-arabinofuranosidase (EC 3.2.1.-); [inverting] exo-α-1,5-L-arabinanase (EC 3.2.1.-); β-1,3-xylosidase (EC 3.2.1.-); [inverting] exo-α-1,5-L-arabinanase (EC 3.2.1.-); [inverting] endo-α-1,5-L-arabinanase (EC 3.2.1.99); exo-β-1,3-galactanase (…	arabinosidase; xylosidase	Oligosaccharide degrading; Debranching	PC	Accession_450222	2.46788e+07			3.09933e+07	3.41361e+07	6.01983e+07	2.46814e+07	2.8965e+07	8.13776e+06	3.58971e+07	7.66732e+07	9.84794e+07	1.43643e+08	1.04274e+08	1.02195e+08	1.38406e+08	2.7836e+07	3.9672e+07	3.74183e+07	1.174e+08	4.46503e+06	1.83942e+07	2.87058e+07	2.17453e+07
PC	PC+SB_only	Accession_338255	3	GH43,CBM6	Firmicutes - Clostridia			GH				Dockerin	Multimodular	GH-multimodular				Y(1-29)	CBM-Dockerin-associated	K15921	xynD;_arabinoxylan_arabinofuranohydrolase_[EC:3.2.1.55]	arabinosidase	Debranching	PC	Accession_338255	3.99684e+07	4.07074e+07	5.83775e+07	6.13913e+07	5.44259e+07	2.1902e+07	1.36129e+07	5.47656e+07	5.09533e+07	6.97371e+07	6.22915e+07	1.1256e+08	9.77175e+07	3.7774e+07	2.10748e+07	2.28352e+07	5.01112e+07	2.99803e+07	5.94368e+07	5.83923e+07	1.1356e+07	2.15724e+07	8.32736e+06	4.34816e+07
PC	PC+SB_only	Accession_236297	7	GH44,CBM44	Firmicutes - Clostridia			GH				Dockerin	Multimodular	GH-multimodular				Y(1-29)	CBM-Dockerin-associated	0	cazy fam GH44: endoglucanase (EC 3.2.1.4); xyloglucanase (EC 3.2.1.151)	endoglucanase; xyloglucan	LongPolymer	PC	Accession_236297	5.13691e+08	3.21648e+08	1.463e+08	3.13066e+08	5.35428e+08	3.53951e+08	3.16198e+08	9.3551e+08	8.62571e+08	7.2518e+08	1.01815e+09	5.62464e+08	4.02216e+08	1.58117e+08	6.1132e+08	6.3359e+08	3.23676e+08	4.01859e+08	8.85353e+08	4.73541e+08	1.50205e+08	1.17204e+08	1.24265e+08	1.9817e+08
PC	PC+SB_only	Accession_56559	7	GH48	Firmicutes - Clostridia			GH				Dockerin	with-Dockerin alone	GH-with-Dockerin alone				Y(1-27)	Dockerin-associated	K01218,K20829	celS;_cellulose_1,4-beta-cellobiosidase_[EC:3.2.1.176] | gmuG;_mannan_endo-1,4-beta-mannosidase_[EC:3.2.1.78]	exoglucanase	LongPolymer	PC	Accession_56559	6.49632e+08	6.42195e+08	3.90176e+08	5.03252e+08	6.38571e+08	1.81303e+08	1.68383e+08	2.50599e+08	1.74448e+08	2.99044e+08	2.6767e+08	4.89795e+08	1.65199e+08		7.93616e+08	8.49874e+08	5.46314e+08	3.29419e+08	2.4794e+08	5.74621e+08	1.23964e+08	2.67811e+08	5.29434e+07	3.1546e+08
PC	SNT+PC+SB	Accession_240808	4	GH48	Firmicutes - Clostridia			GH				Dockerin	with-Dockerin alone	GH-with-Dockerin alone				Y(1-27)	Dockerin-associated	K01179,K01218,K20829	E3.2.1.4;_endoglucanase_[EC:3.2.1.4] | celS;_cellulose_1,4-beta-cellobiosidase_[EC:3.2.1.176] | gmuG;_mannan_endo-1,4-beta-mannosidase_[EC:3.2.1.78]	exoglucanase	LongPolymer	PC	Accession_240808	4.2721e+08	6.09757e+08	5.57302e+08	5.29245e+08	9.72589e+07	1.49709e+08	1.77115e+08	3.535e+08	1.92962e+08	2.83595e+08	2.80794e+08	2.50462e+08		4.49483e+08	2.59081e+08	2.27887e+08	5.30879e+08	1.41361e+08	2.77713e+08	2.96728e+08	7.6746e+07	4.05773e+07	6.57535e+07	1.02682e+08
PC	PC+SB_only	Accession_366667	3	GH5	Firmicutes - Bacilli			GH					Not-multimodular					Y(1-37)	just_CAZymes	K01179	E3.2.1.4;_endoglucanase_[EC:3.2.1.4]	endoglucanase	LongPolymer	PC	Accession_366667	2.56219e+09	3.38187e+09	2.72965e+09	2.78949e+09	2.82632e+09	2.49794e+09	1.86924e+09	5.05478e+09	5.47551e+09	3.8642e+09	4.50381e+09	4.24548e+09	3.62682e+07	4.53147e+09	5.31594e+09	4.43402e+09	2.8658e+09	2.39784e+09	4.72458e+09	3.71264e+09	3.5724e+08	4.86331e+08	6.98072e+08	2.0953e+09
PC	PC+SB_only	Accession_53745	8	GH5	Firmicutes - Bacilli			GH					Not-multimodular					Y(1-38)	just_CAZymes	K01179	E3.2.1.4;_endoglucanase_[EC:3.2.1.4]	endoglucanase	LongPolymer	PC	Accession_53745	1.46741e+08	1.88182e+08	1.32526e+08	1.77977e+08	9.09675e+07	6.68716e+07	5.56911e+07	2.73049e+08	1.7347e+08	1.796e+08	3.93927e+08	2.52437e+08	3.51316e+08	5.77868e+08	5.26818e+08	3.37121e+08	1.61356e+08	7.11767e+07	2.55011e+08	4.09112e+08	2.6081e+07	1.8028e+07	1.03213e+08	1.37299e+08
PC	PC_only	Accession_163016	4	GH5	Firmicutes - Clostridia			GH					Not-multimodular					N	just_CAZymes	K01179	E3.2.1.4;_endoglucanase_[EC:3.2.1.4]	endoglucanase	LongPolymer	PC	Accession_163016	6.06604e+07	7.2867e+07	8.17629e+07	8.93033e+07		1.10738e+08	1.48025e+08	8.91731e+07	1.87385e+07	6.98997e+06	1.16544e+08	1.52916e+08	5.54731e+07	1.0264e+08	9.40166e+07	1.14197e+08	7.61484e+07	1.29382e+08	5.78615e+07	1.03848e+08	1.23183e+07	2.63663e+07	5.33623e+07	3.51887e+07
PC	PC_only	Accession_10176	1	GH5	Firmicutes - Clostridia			GH					Not-multimodular					Y(1-35)	just_CAZymes	K01179	E3.2.1.4;_endoglucanase_[EC:3.2.1.4]	endoglucanase	LongPolymer	PC	Accession_10176		6.72136e+07	9.70792e+07	7.57585e+07	1.74264e+08	2.94804e+08	1.09043e+08	1.80635e+08								2.14973e+08	8.00171e+07	1.92704e+08	1.80635e+08	2.14973e+08	1.53815e+07	9.4243e+07	0	0
PC	PC_only	Accession_471017	3	GH5	Tenericutes			GH					Not-multimodular					Y(1-27)	just_CAZymes	K01179	E3.2.1.4;_endoglucanase_[EC:3.2.1.4]	endoglucanase	LongPolymer	PC	Accession_471017	3.3225e+07	3.04504e+07	7.52836e+07	1.56799e+08		8.12281e+07	7.67081e+07		1.94596e+07	4.53055e+06						3.17165e+06	7.39396e+07	7.89681e+07	1.19951e+07	3.17165e+06	5.89252e+07	3.19617e+06	1.05564e+07	0
PC	PC+SB_only	Accession_46674	14	GH5,CBM17,CBM28	Firmicutes - Clostridia			GH					Multimodular	GH-multimodular				Y(1-27)	CBM-associated	K01179	E3.2.1.4;_endoglucanase_[EC:3.2.1.4]	endoglucanase	LongPolymer	PC	Accession_46674	1.08759e+09	1.65396e+09	2.52967e+09	2.56297e+09	8.59253e+08	1.09323e+09	1.1692e+09	1.04968e+09	1.11916e+09	1.06146e+09	1.15755e+09	1.47348e+09	2.27808e+09	2.52572e+09	1.47637e+09	1.69414e+09	1.95855e+09	1.04056e+09	1.09696e+09	1.88956e+09	7.17136e+08	1.61548e+08	5.05273e+07	4.84171e+08
PC	PC+SB_only	Accession_93041	2	GH5,CE2	Firmicutes - Clostridia			GH	CE			Dockerin	Multimodular	GH-multimodular				Y(1-26)	Dockerin-associated	K01179	E3.2.1.4;_endoglucanase_[EC:3.2.1.4]	endoglucanase; esterase(acetyl xylan)	LongPolymer	PC	Accession_93041		9.70933e+06						6.86026e+07		6.32674e+07	1.06792e+08	4.91973e+07	3.47638e+07	3.8454e+07	9.14958e+06	3.37526e+06	9.70933e+06	100000	7.9554e+07	2.6988e+07	0	0	2.37392e+07	1.97545e+07
PC	SNT+PC+SB	Accession_301444	2	GH51	Acidobacteria			GH					Not-multimodular					N	just_CAZymes	K01209	abfA;_alpha-L-arabinofuranosidase_[EC:3.2.1.55]	arabinosidase	Debranching	PC	Accession_301444	5.09402e+07	4.08032e+06	2.96844e+07	4.84863e+07	1.58778e+08	7.79827e+07	2.49315e+08	1.33872e+08	9.43818e+07	3.8099e+07	2.81475e+08	1.23439e+08	2.81822e+08	1.84423e+08	2.21926e+08	1.12281e+08	3.32978e+07	1.62025e+08	1.36957e+08	1.84778e+08	2.16692e+07	8.57125e+07	1.04052e+08	7.03845e+07
PC	PC_only	Accession_156405	3	GH51	Acidobacteria			GH					Not-multimodular					N	just_CAZymes	K01209	abfA;_alpha-L-arabinofuranosidase_[EC:3.2.1.55]	arabinosidase	Debranching	PC	Accession_156405	1.53457e+08	2.08805e+08	1.50026e+08	1.73091e+08	2.39103e+08	1.50049e+08	1.15009e+08	1.25166e+07	1.54624e+06	1.79549e+07	1.13547e+07		1.61453e+06	3.91258e+07	2.59884e+07	1.81788e+07	1.71345e+08	1.68054e+08	1.08431e+07	2.12269e+07	2.69618e+07	6.39763e+07	6.83304e+06	1.56735e+07
PC	SNT+PC+SB	Accession_163181	8	GH51	Bacteroidetes			GH					Not-multimodular					N	just_CAZymes	K01209	abfA;_alpha-L-arabinofuranosidase_[EC:3.2.1.55]	arabinosidase	Debranching	PC	Accession_163181	7.92822e+08	3.22284e+08	5.82329e+08	5.61731e+08	8.42321e+08	8.36816e+08	8.84198e+08	1.03097e+09	1.3517e+09	1.03769e+09	1.3656e+09	6.2377e+08	3.32293e+08	3.1626e+08	1.35384e+09	6.54142e+08	5.64792e+08	8.54445e+08	1.19649e+09	6.56062e+08	1.92462e+08	2.59134e+07	1.87357e+08	4.20784e+08
PC	SNT+PC+SB	Accession_129223	13	GH51	Firmicutes - Bacilli			GH					Not-multimodular					N	just_CAZymes	K01209	abfA;_alpha-L-arabinofuranosidase_[EC:3.2.1.55]	arabinosidase	Debranching	PC	Accession_129223	2.84988e+08	4.00141e+08	4.38811e+08	3.71609e+08	8.72073e+09	8.89908e+09	1.44987e+10	1.82055e+10	1.72377e+10	1.9368e+10	1.76442e+10	2.91241e+10	2.71534e+10	2.65758e+10	2.20999e+10	2.25748e+10	3.73887e+08	1.07062e+10	1.81139e+10	2.55056e+10	6.53519e+07	3.28567e+09	9.25461e+08	3.04724e+09
PC	PC+SB_only	Accession_237545	3	GH51	Firmicutes - Bacilli			GH					Not-multimodular					N	just_CAZymes	K01209	abfA;_alpha-L-arabinofuranosidase_[EC:3.2.1.55]	arabinosidase	Debranching	PC	Accession_237545	4.21045e+09	7.74721e+09	9.38987e+09	5.26261e+09	3.60166e+08	2.63102e+09	1.81869e+08	4.60532e+09	5.97085e+08	5.97515e+08	1.22788e+09	1.32541e+09	2.83973e+08	3.36252e+09	1.41234e+09	9.45225e+07	6.65254e+09	1.05768e+09	1.75695e+09	1.29575e+09	2.35138e+09	1.36546e+09	1.92204e+09	1.29929e+09
PC	PC+SB_only	Accession_78096	8	GH51	Firmicutes - Bacilli			GH					Not-multimodular					N	just_CAZymes	K01209	abfA;_alpha-L-arabinofuranosidase_[EC:3.2.1.55]	arabinosidase	Debranching	PC	Accession_78096	1.66696e+09	1.45107e+09	1.99927e+09	1.68875e+09	1.32699e+09	2.03173e+09	1.86691e+09	1.83404e+09	9.71499e+08	1.13256e+09	9.88148e+08	6.13938e+08	1.22093e+09	9.68981e+08	1.05303e+09	1.03283e+09	1.70151e+09	1.74188e+09	1.23156e+09	9.77943e+08	2.25637e+08	3.68636e+08	4.0811e+08	2.23759e+08
PC	PC+SB_only	Accession_453476	2	GH51	Firmicutes - Bacilli			GH					Not-multimodular					N	just_CAZymes	K01209	abfA;_alpha-L-arabinofuranosidase_[EC:3.2.1.55]	arabinosidase	Debranching	PC	Accession_453476	6.27409e+08	7.70589e+08	6.1759e+08	7.01373e+08	1.59683e+08	2.01664e+08	2.20361e+08	6.39802e+08	5.45363e+08	4.82018e+08	5.77604e+08	4.25765e+08	5.57784e+08	3.46233e+08	1.91932e+08	2.3853e+08	6.7924e+08	1.93903e+08	5.61197e+08	3.52049e+08	7.14652e+07	3.10747e+07	6.57468e+07	1.469e+08
PC	PC+SB_only	Accession_388001	6	GH51	Firmicutes - Bacilli			GH					Not-multimodular					N	just_CAZymes	K01209	abfA;_alpha-L-arabinofuranosidase_[EC:3.2.1.55]	arabinosidase	Debranching	PC	Accession_388001	9.85872e+07	2.49788e+08	1.93905e+08	1.82863e+08	1.65584e+08	2.30482e+08	2.55547e+08	2.31891e+08	1.87742e+08	1.68331e+08	2.27968e+08	9.47965e+07	1.37782e+08	8.23386e+07	2.67943e+08	2.66056e+08	1.81286e+08	2.17204e+08	2.03983e+08	1.69783e+08	6.24321e+07	4.64283e+07	3.10321e+07	9.11009e+07
PC	PC_only	Accession_309218	2	GH51	Firmicutes - Bacilli			GH					Not-multimodular					N	just_CAZymes	K01209	abfA;_alpha-L-arabinofuranosidase_[EC:3.2.1.55]	arabinosidase	Debranching	PC	Accession_309218					3.37224e+07	1.12688e+07			4.27156e+06	1.43029e+07	1.44191e+07	7.32772e+06	1.26918e+07				100000	2.24956e+07	1.09978e+07	1.00098e+07	0	1.58771e+07	5.82543e+06	3.79301e+06
PC	SNT+PC+SB	Accession_22786	12	GH51	Firmicutes - Clostridia			GH					Not-multimodular					N	just_CAZymes	K01209	abfA;_alpha-L-arabinofuranosidase_[EC:3.2.1.55]	arabinosidase	Debranching	PC	Accession_22786	3.89315e+09	3.83894e+09	3.73745e+09	3.88913e+09	2.51557e+09	3.5944e+09	3.60272e+09	4.23077e+09	4.37527e+09	3.57901e+09	3.8518e+09	1.68559e+09	6.65538e+08	1.08187e+09	2.39221e+09	2.43832e+09	3.83967e+09	3.23757e+09	4.00921e+09	1.6527e+09	7.24688e+07	6.25281e+08	3.6191e+08	7.85094e+08
PC	SNT+PC+SB	Accession_202882	8	GH51	Firmicutes - Clostridia			GH					Not-multimodular					N	just_CAZymes	K01209	abfA;_alpha-L-arabinofuranosidase_[EC:3.2.1.55]	arabinosidase	Debranching	PC	Accession_202882	3.17241e+08	2.55168e+08	3.32657e+08	2.61005e+08	6.6013e+08	5.02354e+08	4.62471e+08	3.27306e+08	2.66724e+08	3.78789e+08	3.71163e+08	2.64875e+08	2.50311e+08	2.25072e+08	3.06998e+08	2.26063e+08	2.91518e+08	5.41652e+08	3.35995e+08	2.54664e+08	3.91852e+07	1.04525e+08	5.14525e+07	3.3748e+07
PC	PC+SB_only	Accession_252223	4	GH51	Firmicutes - Clostridia			GH					Not-multimodular					N	just_CAZymes	K01209	abfA;_alpha-L-arabinofuranosidase_[EC:3.2.1.55]	arabinosidase	Debranching	PC	Accession_252223	5.89826e+06					3.72214e+07		1.82543e+07	4.75398e+07	2.7208e+07	2.06179e+07	1.67201e+08	3.378e+07	2.06473e+08	2.20159e+08	2.62953e+08	5.89826e+06	3.72214e+07	2.8405e+07	1.78113e+08	0	0	1.33073e+07	8.76371e+07
PC	PC_only	Accession_359173	4	GH51	Firmicutes - Clostridia			GH					Not-multimodular					N	just_CAZymes	K01209	abfA;_alpha-L-arabinofuranosidase_[EC:3.2.1.55]	arabinosidase	Debranching	PC	Accession_359173					3.21007e+06	6.14328e+06	1.66001e+07		3.65513e+07		4.95884e+06	4.91676e+07	9.32663e+07	7.1953e+07	1.15968e+08	9.44981e+07	100000	8.65116e+06	2.07551e+07	8.49706e+07	0	7.03851e+06	2.23392e+07	2.53562e+07
PC	PC_only	Accession_131454	3	GH51	Firmicutes - Clostridia			GH					Not-multimodular					N	just_CAZymes	K01209	abfA;_alpha-L-arabinofuranosidase_[EC:3.2.1.55]	arabinosidase	Debranching	PC	Accession_131454	7.36124e+08	3.08659e+08	2.53829e+08	2.5775e+08	1.6966e+08	6.35288e+08	4.97366e+08	9.82302e+08	8.54812e+08	1.14653e+08	1.71101e+08	1.14348e+09	5.21751e+07	9.09911e+08	1.0403e+09	1.14289e+09	3.8909e+08	4.34105e+08	5.30717e+08	8.57752e+08	2.32699e+08	2.39173e+08	4.51442e+08	4.60419e+08
PC	SNT+PC_only	Accession_295943	2	GH51	Firmicutes - Clostridia			GH					Not-multimodular					N	just_CAZymes	K01209	abfA;_alpha-L-arabinofuranosidase_[EC:3.2.1.55]	arabinosidase	Debranching	PC	Accession_295943	1.68448e+08	1.96085e+08	1.95239e+08	1.86121e+08	1.54357e+07	9.50535e+07	1.86832e+08	2.56212e+08	2.098e+08	3.62151e+08	1.93921e+08	4.13148e+08	3.56666e+08	3.16088e+08	1.09165e+08	1.36306e+08	1.86473e+08	9.91071e+07	2.55521e+08	2.66274e+08	1.28358e+07	8.57701e+07	7.58408e+07	1.3583e+08
PC	PC_only	Accession_197728	4	GH51	Firmicutes - Clostridia			GH					Not-multimodular					N	just_CAZymes	K01209	abfA;_alpha-L-arabinofuranosidase_[EC:3.2.1.55]	arabinosidase	Debranching	PC	Accession_197728	1.78079e+08	2.62909e+08	2.26275e+08	2.04034e+08	1.71878e+08	2.72813e+08	3.14734e+08	2.09443e+08	1.85556e+08	1.33735e+08	2.29484e+08	1.44706e+08	2.64879e+08	1.36387e+08	1.2575e+08	1.79944e+08	2.17824e+08	2.53142e+08	1.89554e+08	1.70333e+08	3.59345e+07	7.34313e+07	4.13188e+07	5.66305e+07
PC	PC_only	Accession_157393	2	GH57	Chloroflexi			GH					Not-multimodular					Y(1-32)	just_CAZymes	0	cazy fam GH 57: α-amylase (EC 3.2.1.1); α-galactosidase (EC 3.2.1.22); amylopullulanase (EC 3.2.1.41); cyclomaltodextrinase (EC 3.2.1.54); branching enzyme (EC 2.4.1.18); 4-α-glucanotransferase (EC 2.4.1.25)	alpha-glucan		PC	Accession_157393	8.94811e+06				8.32351e+06		5.90558e+06	3.27038e+07	6.03682e+07	1.72926e+08	5.29438e+07	3.51745e+07	4.09864e+07	3.66518e+07	3.25348e+06		8.94811e+06	7.11454e+06	7.97354e+07	2.90166e+07	0	1.70973e+06	6.32173e+07	1.73516e+07
PC	SNT+PC+SB	Accession_22928	5	GH57	Coprothermobacterota			GH					Not-multimodular					N	just_CAZymes	K16149	K16149;_1,4-alpha-glucan_branching_enzyme_[EC:2.4.1.18]	alpha-glucan		PC	Accession_22928	1.14154e+08	2.75719e+08	2.38369e+08	3.17945e+08	9.56737e+08	7.94865e+08	7.18364e+08		2.3662e+08	5.42755e+07	5.64222e+07			2.26009e+06	6.79172e+06	1.1682e+07	2.36547e+08	8.23322e+08	1.15773e+08	6.91126e+06	8.7832e+07	1.21708e+08	1.04663e+08	4.71208e+06
PC	PC_only	Accession_22927	2	GH57	Coprothermobacterota			GH					Not-multimodular					N	just_CAZymes	K22451	jgt;_4-alpha-glucanotransferase_[EC:2.4.1.25]	alpha-glucan		PC	Accession_22927	4.79831e+07	2.11864e+07	5.04901e+07	1.07899e+08	1.66392e+08	3.68778e+07	2.37397e+08	1.50022e+07		4.16515e+07	2.48438e+07	2.41883e+07			2.66676e+07		5.68896e+07	1.46889e+08	2.71658e+07	2.54279e+07	3.65008e+07	1.01672e+08	1.34756e+07	1.75313e+06
PC	PC_only	Accession_22926	1	GH57	Coprothermobacterota			GH					Not-multimodular					N	just_CAZymes	0	cazy fam GH 57: α-amylase (EC 3.2.1.1); α-galactosidase (EC 3.2.1.22); amylopullulanase (EC 3.2.1.41); cyclomaltodextrinase (EC 3.2.1.54); branching enzyme (EC 2.4.1.18); 4-α-glucanotransferase (EC 2.4.1.25)	alpha-glucan		PC	Accession_22926	7.11709e+06	6.79678e+06		1.84942e+06	5.55048e+07	3.70496e+07	4.05779e+07			4.48394e+06							5.25443e+06	4.43774e+07	4.48394e+06	100000	2.95317e+06	9.79674e+06	0	0
PC	SNT+PC+SB	Accession_409433	5	GH65	Firmicutes - Bacilli			GH					Not-multimodular					N	just_CAZymes	K00691	mapA;_maltose_phosphorylase_[EC:2.4.1.8]	phosphorylase (C6)		PC	Accession_409433	2.07572e+08	1.14679e+08	1.94984e+07	1.74719e+08	1.57312e+08	2.10394e+07	1.68676e+08	2.05701e+08	6.73263e+07	2.15262e+08	2.72502e+08	3.17136e+08	1.68642e+08	2.00181e+08	1.62201e+08	9.59897e+07	1.29117e+08	1.15676e+08	1.90198e+08	1.8883e+08	8.25821e+07	8.21543e+07	8.70631e+07	8.11284e+07
PC	SNT+PC+SB	Accession_66438	12	GH67	Firmicutes - Clostridia			GH					Not-multimodular					N	just_CAZymes	K01235	aguA;_alpha-glucuronidase_[EC:3.2.1.139]	glucuronidase	Debranching	PC	Accession_66438	3.62234e+08	1.06355e+09	5.60236e+08	5.0975e+08	2.66155e+08	6.77309e+08	8.40537e+08	8.02623e+08	7.81944e+08	3.83431e+08	9.73927e+08	1.65836e+09	1.18972e+09	9.72846e+08	6.90627e+08	1.06651e+09	6.23944e+08	5.94667e+08	7.35481e+08	1.11561e+09	3.04876e+08	2.95974e+08	2.49975e+08	3.54778e+08
PC	PC+SB_only	Accession_348007	5	GH67	Firmicutes - Clostridia			GH					Not-multimodular					N	just_CAZymes	K01235	aguA;_alpha-glucuronidase_[EC:3.2.1.139]	glucuronidase	Debranching	PC	Accession_348007	1.20768e+07	2.56045e+07	9.12236e+06	1.50314e+07	1.16169e+08	9.1812e+07	1.02578e+08	1.39484e+08	9.43392e+07	1.43779e+08	1.37022e+08	1.86411e+08	2.0411e+08	2.28512e+08	2.73263e+08	4.40606e+07	1.54588e+07	1.0352e+08	1.28656e+08	1.87271e+08	7.18116e+06	1.22059e+07	2.30475e+07	8.64421e+07
PC	PC_only	Accession_175496	7	GH67	Firmicutes - Clostridia			GH					Not-multimodular					N	just_CAZymes	K01235	aguA;_alpha-glucuronidase_[EC:3.2.1.139]	glucuronidase	Debranching	PC	Accession_175496	2.31132e+08	2.13989e+08	1.94679e+08	2.51241e+08	1.27879e+08	2.01764e+07	2.05607e+06	3.30777e+07	6.80608e+07	1.16311e+08	1.26732e+08	3.50303e+07	3.68836e+07	1.7169e+07	5.83464e+07	3.6018e+07	2.2276e+08	5.00372e+07	8.60454e+07	3.66895e+07	2.41297e+07	6.80192e+07	4.35907e+07	1.46058e+07
PC	PC+SB_only	Accession_165973	3	GH67	Firmicutes - Clostridia			GH					Not-multimodular					N	just_CAZymes	K01235	aguA;_alpha-glucuronidase_[EC:3.2.1.139]	glucuronidase	Debranching	PC	Accession_165973	9.26805e+06						4.2443e+07				5.06512e+07	8.59925e+07		5.22747e+07	6.05875e+07	5.41942e+07	9.26805e+06	4.2443e+07	5.06512e+07	6.32622e+07	0	0	0	1.55646e+07
PC	PC+SB_only	Accession_296346	5	GH74	Firmicutes - Clostridia			GH				Dockerin	with-Dockerin alone	GH-with-Dockerin alone				Y(1-26)	Dockerin-associated	0	cazy fam GH74: endoglucanase (EC 3.2.1.4); oligoxyloglucan reducing end-specific cellobiohydrolase (EC 3.2.1.150); xyloglucanase (EC 3.2.1.151). Explor enz: xyloglucan + H2O = xyloglucan oligosaccharides. The enzyme from Aspergillus aculeatus is specific for xyloglucan and does not hydrolyse other cell-wall components. The reaction involves endohydrolysis of 1,4-β-D-glucosidic linkages in xyloglu…	endoglucanase; xyloglucan	LongPolymer	PC	Accession_296346	1.90238e+08	8.13162e+07	5.17046e+07	1.01701e+08	1.19977e+08	1.25167e+07	1.24069e+07	2.73049e+08	7.08943e+07	4.98942e+08	2.82195e+08	1.64895e+08	3.16582e+08	7.62509e+07	3.12601e+07	5.38913e+07	1.0624e+08	4.83001e+07	2.8127e+08	1.28576e+08	5.96423e+07	6.20738e+07	1.7484e+08	1.16674e+08
PC	SNT+PC+SB	Accession_141962	3	GH74	Firmicutes - Clostridia			GH				Dockerin	with-Dockerin alone	GH-with-Dockerin alone				Y(1-33)	Dockerin-associated	0	cazy fam GH74: endoglucanase (EC 3.2.1.4); oligoxyloglucan reducing end-specific cellobiohydrolase (EC 3.2.1.150); xyloglucanase (EC 3.2.1.151). Explor enz: xyloglucan + H2O = xyloglucan oligosaccharides. The enzyme from Aspergillus aculeatus is specific for xyloglucan and does not hydrolyse other cell-wall components. The reaction involves endohydrolysis of 1,4-β-D-glucosidic linkages in xyloglu…	endoglucanase; xyloglucan	LongPolymer	PC	Accession_141962	2.88365e+06		8.13154e+06	8.32456e+06	7.35724e+06		1.44298e+07	1.85907e+07		1.4016e+07	1.12094e+07			1.65126e+07	1.20207e+07	4.07065e+07	6.44659e+06	1.08935e+07	1.46054e+07	2.308e+07	3.0871e+06	5.00108e+06	3.7258e+06	1.54294e+07
PC	PC_only	Accession_239466	3	GH77	Chloroflexi			GH					Not-multimodular					N	just_CAZymes	K00705	malQ;_4-alpha-glucanotransferase_[EC:2.4.1.25]	alpha-glucan		PC	Accession_239466	1.13291e+07	4.01177e+07	2.38974e+07	3.01753e+07	7.96722e+07	1.70847e+07	9.41603e+07	9.47835e+07	2.91842e+08	8.52013e+07	9.72816e+07	9.12303e+07	2.6404e+07	1.49652e+08	1.12682e+07	4.57336e+07	2.63799e+07	6.36391e+07	1.42277e+08	6.48576e+07	1.2053e+07	4.09629e+07	9.98458e+07	5.61289e+07
PC	PC+SB_only	Accession_216186	2	GH8	Firmicutes - Clostridia			GH					Not-multimodular					N	just_CAZymes	K15531	rexA;_oligosaccharide_reducing-end_xylanase_[EC:3.2.1.156]	xylanase	LongPolymer	PC	Accession_216186	2.71438e+07		2.67136e+07		2.60362e+07	3.72214e+07	7.87152e+07	1.09745e+08	1.35124e+08	1.32159e+08	1.67079e+08	2.07071e+08	4.0459e+08	2.85371e+08	1.86647e+08	2.61749e+08	2.69287e+07	4.73243e+07	1.36027e+08	2.69086e+08	304232	2.77547e+07	2.35989e+07	8.5619e+07
PC	PC_only	Accession_457141	1	GH8	Firmicutes - Clostridia			GH				Dockerin	with-Dockerin alone	GH-with-Dockerin alone				Y(1-21)	Dockerin-associated	K01179	E3.2.1.4;_endoglucanase_[EC:3.2.1.4]	endoglucanase	LongPolymer	PC	Accession_457141	1.17543e+07				1.12845e+07	1.02628e+07		1.18161e+08	6.46655e+07	4.48714e+06	3.94797e+08	1.19522e+08	2.48662e+08	2.22843e+08			1.17543e+07	1.07737e+07	1.45528e+08	1.97009e+08	0	722430	1.72545e+08	6.83362e+07
PC	SNT+PC+SB	Accession_151223	7	GH9	Acidobacteria			GH					Not-multimodular					Y(1-31)	just_CAZymes	0	cazy fam GH9: endoglucanase (EC 3.2.1.4); endo-β-1,3(4)-glucanase / lichenase-laminarinase (EC 3.2.1.6); β-glucosidase (EC 3.2.1.21); lichenase / endo-β-1,3-1,4-glucanase (EC 3.2.1.73); exo-β-1,4-glucanase / cellodextrinase (EC 3.2.1.74); cellobiohydrolase (EC 3.2.1.91); xyloglucan-specific endo-β-1,4-glucanase / endo-xyloglucanase (EC 3.2.1.151); exo-β-glucosaminidase (EC 3.2.1.165). explor enz …	endoglucanase	LongPolymer	PC	Accession_151223	7.25253e+07		3.44053e+07	1.06105e+08	4.99263e+08	1.47499e+08	2.61217e+08	4.88223e+08	2.39971e+08	5.38642e+08	6.47947e+08	7.68603e+08	7.95046e+08	1.05503e+09	8.98668e+08	8.51171e+08	7.10118e+07	3.02659e+08	4.78696e+08	8.73703e+08	3.58737e+07	1.79506e+08	1.72549e+08	1.13183e+08
PC	PC+SB_only	Accession_148165	1	GH9	Bacteroidetes			GH					Not-multimodular					N	just_CAZymes	0	cazy fam GH9: endoglucanase (EC 3.2.1.4); endo-β-1,3(4)-glucanase / lichenase-laminarinase (EC 3.2.1.6); β-glucosidase (EC 3.2.1.21); lichenase / endo-β-1,3-1,4-glucanase (EC 3.2.1.73); exo-β-1,4-glucanase / cellodextrinase (EC 3.2.1.74); cellobiohydrolase (EC 3.2.1.91); xyloglucan-specific endo-β-1,4-glucanase / endo-xyloglucanase (EC 3.2.1.151); exo-β-glucosaminidase (EC 3.2.1.165). explor enz …	endoglucanase	LongPolymer	PC	Accession_148165	4.06858e+07	2.35848e+07	2.40085e+07	3.96605e+07				3.04605e+07		1.85841e+07	3.26811e+06	2.26289e+07	1.46247e+07	2.86508e+07	2.59884e+07	3.09689e+07	3.19849e+07	100000	1.74376e+07	2.45723e+07	9.46581e+06	0	1.36324e+07	6.36959e+06
PC	PC+SB_only	Accession_275877	2	GH9	Firmicutes - Clostridia			GH				Dockerin	with-Dockerin alone	GH-with-Dockerin alone				Y(1-39)	Dockerin-associated	K01179	E3.2.1.4;_endoglucanase_[EC:3.2.1.4]	endoglucanase	LongPolymer	PC	Accession_275877	6.75005e+07	3.39219e+07	6.27881e+07	3.9497e+07	1.89216e+08	7.7641e+07	5.36408e+07		4.40106e+07	9.89251e+07	3.72251e+07		2.20229e+07	1.26387e+07	3.63776e+07	4.96412e+07	5.09269e+07	1.06833e+08	6.00536e+07	3.01701e+07	1.66852e+07	7.23481e+07	3.38342e+07	1.62417e+07
PC	PC+SB_only	Accession_435286	1	GH9	Firmicutes - Clostridia			GH				Dockerin	with-Dockerin alone	GH-with-Dockerin alone				Y(1-43)	Dockerin-associated	K01179	E3.2.1.4;_endoglucanase_[EC:3.2.1.4]	endoglucanase	LongPolymer	PC	Accession_435286					1.46363e+08					1.02801e+08	5.20018e+06	8.38013e+07			2.6328e+07		100000	1.46363e+08	5.40008e+07	5.50646e+07	0	0	6.90144e+07	4.06398e+07
PC	PC+SB_only	Accession_67539	7	GH9,CBM3	Firmicutes - Clostridia	CBM1-5		GH				Dockerin	Multimodular	GH-multimodular				Y(1-26)	CBM-Dockerin-associated	K01179	E3.2.1.4;_endoglucanase_[EC:3.2.1.4]	endoglucanase	LongPolymer	PC	Accession_67539	1.36671e+08	3.91057e+07	1.25316e+08	1.27954e+08	5.29063e+07	8.32774e+07	4.10279e+07	1.3911e+08	1.9229e+08	2.11858e+08	2.58249e+08	3.1459e+08	2.24888e+08	1.53819e+08	2.07801e+08	2.15218e+08	1.07262e+08	5.90706e+07	2.00377e+08	2.23263e+08	4.56956e+07	2.17888e+07	4.93292e+07	5.80289e+07
PC	PC+SB_only	Accession_60565	15	GH94	Firmicutes - Clostridia			GH					Not-multimodular					N	just_CAZymes	0	cazy fam GH94: cellobiose phosphorylase (EC 2.4.1.20); laminaribiose phosphorylase (EC 2.4.1.31); cellodextrin phosphorylase (EC 2.4.1.49); chitobiose phosphorylase (EC 2.4.1.-); cyclic β-1,2-glucan synthase (EC 2.4.1.-); cellobionic acid phosphorylase (EC 2.4.1.321); β-1,2-oligoglucan phosphorylase (EC 2.4.1.-)	phosphorylase (C6)		PC	Accession_60565	1.4316e+09	8.15924e+08	7.26889e+08	1.46032e+09	8.68374e+08	5.61278e+08	1.99336e+08	1.69176e+09	1.63485e+09	2.1686e+09	2.31792e+09	2.06033e+09	1.50558e+09	2.45074e+09	2.48458e+09	2.56035e+09	1.10868e+09	5.42996e+08	1.95328e+09	2.21232e+09	3.91322e+08	3.34893e+08	3.41136e+08	4.40078e+08
PC	PC+SB_only	Accession_427508	12	GH94	Firmicutes - Clostridia			GH					Not-multimodular					N	just_CAZymes	0	cazy fam GH94: cellobiose phosphorylase (EC 2.4.1.20); laminaribiose phosphorylase (EC 2.4.1.31); cellodextrin phosphorylase (EC 2.4.1.49); chitobiose phosphorylase (EC 2.4.1.-); cyclic β-1,2-glucan synthase (EC 2.4.1.-); cellobionic acid phosphorylase (EC 2.4.1.321); β-1,2-oligoglucan phosphorylase (EC 2.4.1.-)	phosphorylase (C6)		PC	Accession_427508	1.11455e+09	8.4468e+08	9.98808e+08	9.69109e+08	7.96117e+08	7.94865e+08	5.66388e+08	8.23211e+08	9.18283e+08	9.90589e+08	1.00623e+09	1.13868e+09	1.02185e+09	9.68888e+08	9.54913e+08	3.40505e+09	9.81786e+08	7.19123e+08	9.34578e+08	1.49788e+09	1.10866e+08	1.32274e+08	8.35446e+07	1.06859e+09
PC	SNT+PC+SB	Accession_70970	10	GH94	Firmicutes - Clostridia			GH					Not-multimodular					N	just_CAZymes	0	cazy fam GH94: cellobiose phosphorylase (EC 2.4.1.20); laminaribiose phosphorylase (EC 2.4.1.31); cellodextrin phosphorylase (EC 2.4.1.49); chitobiose phosphorylase (EC 2.4.1.-); cyclic β-1,2-glucan synthase (EC 2.4.1.-); cellobionic acid phosphorylase (EC 2.4.1.321); β-1,2-oligoglucan phosphorylase (EC 2.4.1.-)	phosphorylase (C6)		PC	Accession_70970	3.73958e+08	1.31992e+08	3.60157e+08	5.69852e+08	3.05563e+08	1.11835e+09	1.7736e+09	1.26494e+09	7.32452e+08	5.13713e+08	7.2902e+08	1.41693e+09	1.91547e+09	1.28165e+09	1.16772e+09	1.74691e+09	3.5899e+08	1.06584e+09	8.10032e+08	1.50574e+09	1.79087e+08	7.35428e+08	3.20069e+08	3.15595e+08
PC	SNT+PC+SB	Accession_57998	6	GH94	Firmicutes - Clostridia			GH					Not-multimodular					N	just_CAZymes	K00702	E2.4.1.20;_cellobiose_phosphorylase_[EC:2.4.1.20]	phosphorylase (C6)		PC	Accession_57998	1.4976e+09	1.22591e+09	1.39511e+09	1.35661e+09	4.12273e+08	6.65545e+08	6.09378e+08	9.07434e+08	5.39929e+08	6.10026e+08	5.98405e+08	3.42589e+08	4.28691e+07	8.05471e+08	7.61064e+08	8.0273e+08	1.36881e+09	5.62399e+08	6.63949e+08	5.50945e+08	1.12321e+08	1.33011e+08	1.65197e+08	3.44196e+08
PC	PC+SB_only	Accession_225107	11	GH94	Firmicutes - Clostridia			GH					Not-multimodular					N	just_CAZymes	0	cazy fam GH94: cellobiose phosphorylase (EC 2.4.1.20); laminaribiose phosphorylase (EC 2.4.1.31); cellodextrin phosphorylase (EC 2.4.1.49); chitobiose phosphorylase (EC 2.4.1.-); cyclic β-1,2-glucan synthase (EC 2.4.1.-); cellobionic acid phosphorylase (EC 2.4.1.321); β-1,2-oligoglucan phosphorylase (EC 2.4.1.-)	phosphorylase (C6)		PC	Accession_225107	5.80793e+08	9.19651e+08	1.24961e+09	1.22045e+09	6.26625e+08	5.30981e+08	4.12041e+08	8.47542e+08	5.68883e+08	3.64425e+08	3.5132e+08	1.3574e+09	6.3943e+08	8.70671e+08	8.29813e+08	9.48382e+08	9.92626e+08	5.23215e+08	5.33043e+08	9.29139e+08	3.12451e+08	1.07502e+08	2.32127e+08	2.65044e+08
PC	SNT+PC+SB	Accession_251119	14	GH94	Firmicutes - Clostridia			GH					Not-multimodular					N	just_CAZymes	K00702	E2.4.1.20;_cellobiose_phosphorylase_[EC:2.4.1.20]	phosphorylase (C6)		PC	Accession_251119	1.85283e+09	2.08687e+09	1.78494e+09	1.16209e+09	3.15035e+08	4.33261e+08	4.66134e+08	5.06936e+08	6.04359e+08	4.45056e+08	4.99418e+08	3.06526e+08	6.45955e+07	4.39764e+08	6.25726e+08	6.77433e+08	1.72168e+09	4.0481e+08	5.13942e+08	4.22809e+08	3.94845e+08	7.94658e+07	6.62835e+07	2.49066e+08
PC	SNT+PC+SB	Accession_216181	10	GH94	Firmicutes - Clostridia			GH					Not-multimodular					N	just_CAZymes	K00702	E2.4.1.20;_cellobiose_phosphorylase_[EC:2.4.1.20]	phosphorylase (C6)		PC	Accession_216181	6.81054e+07	9.00041e+06	2.318e+08	1.36875e+07	2.35114e+08	4.33261e+08	7.93963e+08	8.43799e+08	1.00182e+09	9.29158e+08	9.07409e+08	1.69834e+09	1.12368e+09	1.09766e+09	6.00519e+08	1.26547e+09	8.06484e+07	4.87446e+08	9.20546e+08	1.15713e+09	1.04277e+08	2.83337e+08	6.51716e+07	3.93421e+08
PC	SNT+PC+SB	Accession_439162	11	GH94	Firmicutes - Clostridia			GH					Not-multimodular					N	just_CAZymes	0	cazy fam GH94: cellobiose phosphorylase (EC 2.4.1.20); laminaribiose phosphorylase (EC 2.4.1.31); cellodextrin phosphorylase (EC 2.4.1.49); chitobiose phosphorylase (EC 2.4.1.-); cyclic β-1,2-glucan synthase (EC 2.4.1.-); cellobionic acid phosphorylase (EC 2.4.1.321); β-1,2-oligoglucan phosphorylase (EC 2.4.1.-)	phosphorylase (C6)		PC	Accession_439162	7.48821e+08	8.99045e+08	6.71884e+08	1.00155e+09	3.04859e+08	2.5758e+08	2.91033e+08	4.95708e+08	6.10274e+08	3.61011e+08	5.11595e+08	2.07706e+08	1.79923e+08	3.50048e+07	1.59215e+08	1.99315e+08	8.30325e+08	2.84491e+08	4.94647e+08	1.56233e+08	1.48084e+08	2.43091e+07	1.02496e+08	7.03062e+07
PC	PC+SB_only	Accession_98188	9	GH94	Firmicutes - Clostridia			GH					Not-multimodular					N	just_CAZymes	K00702	E2.4.1.20;_cellobiose_phosphorylase_[EC:2.4.1.20]	phosphorylase (C6)		PC	Accession_98188	9.98326e+08	9.38222e+08	7.92964e+08	9.93439e+08	1.8132e+08	1.88092e+08	1.23704e+08	4.00277e+08	3.76772e+08	4.89119e+08	3.86219e+08	1.48146e+08	3.12538e+08	2.43575e+08	1.77846e+08	1.7106e+08	9.30738e+08	1.64372e+08	4.13097e+08	2.10633e+08	9.58074e+07	3.53817e+07	5.15932e+07	6.71109e+07
PC	PC+SB_only	Accession_314250	11	GH94	Firmicutes - Clostridia			GH					Not-multimodular					N	just_CAZymes	K00702	E2.4.1.20;_cellobiose_phosphorylase_[EC:2.4.1.20]	phosphorylase (C6)		PC	Accession_314250	6.101e+08	8.66655e+08	7.82937e+08	5.16249e+08	2.33176e+08	4.34947e+08	4.84602e+08	1.75584e+08	2.82472e+08	2.48737e+08	2.45071e+08	2.50079e+08	1.68857e+08	1.85446e+08	5.28369e+07	1.13168e+08	6.93985e+08	3.84242e+08	2.37966e+08	1.54077e+08	1.59535e+08	1.33161e+08	4.48657e+07	7.47362e+07
PC	PC_only	Accession_30402	7	GH94	Firmicutes - Clostridia			GH					Not-multimodular					N	just_CAZymes	0	cazy fam GH94: cellobiose phosphorylase (EC 2.4.1.20); laminaribiose phosphorylase (EC 2.4.1.31); cellodextrin phosphorylase (EC 2.4.1.49); chitobiose phosphorylase (EC 2.4.1.-); cyclic β-1,2-glucan synthase (EC 2.4.1.-); cellobionic acid phosphorylase (EC 2.4.1.321); β-1,2-oligoglucan phosphorylase (EC 2.4.1.-)	phosphorylase (C6)		PC	Accession_30402	4.19814e+08	5.25094e+08	2.36305e+08	6.21819e+08	1.05616e+08	2.25399e+08	2.67389e+08	8.43108e+07	1.22865e+08	6.5231e+07	1.64736e+08	8.05379e+07	3.25208e+08	2.35975e+08	3.23002e+08	2.71122e+08	4.50758e+08	1.99468e+08	1.09286e+08	2.47169e+08	1.65061e+08	8.39459e+07	4.40593e+07	1.00381e+08
PC	SNT+PC+SB	Accession_218236	10	GH94	Firmicutes - Clostridia			GH					Not-multimodular					N	just_CAZymes	K00702	E2.4.1.20;_cellobiose_phosphorylase_[EC:2.4.1.20]	phosphorylase (C6)		PC	Accession_218236	9.88851e+07	8.37848e+07	1.69147e+08	5.33878e+07	6.68222e+07	2.11839e+08	1.62051e+08	2.03831e+08	1.21296e+08	2.44016e+08	2.63525e+08	4.15932e+08	4.57802e+08	4.34443e+08	4.60471e+08	4.68682e+08	1.01301e+08	1.46904e+08	2.08167e+08	4.47466e+08	4.90285e+07	7.36854e+07	6.3021e+07	2.17373e+07
PC	PC_only	Accession_338666	2	GH94	Firmicutes - Clostridia			GH					Not-multimodular					N	just_CAZymes	K00702	E2.4.1.20;_cellobiose_phosphorylase_[EC:2.4.1.20]	phosphorylase (C6)		PC	Accession_338666	4.5855e+08	3.81743e+08	3.63935e+08	4.04122e+08	1.65083e+07	1.81303e+08	1.28257e+08	1.90736e+08	6.17297e+07	3.94045e+07	3.80202e+07	3.92383e+07			8.63724e+07	9.31495e+07	4.02088e+08	1.0869e+08	8.24726e+07	7.29201e+07	4.10756e+07	8.4122e+07	7.29889e+07	2.93654e+07
PC	PC+SB_only	Accession_253374	5	GH94	Firmicutes - Clostridia			GH					Not-multimodular					N	just_CAZymes	0	cazy fam GH94: cellobiose phosphorylase (EC 2.4.1.20); laminaribiose phosphorylase (EC 2.4.1.31); cellodextrin phosphorylase (EC 2.4.1.49); chitobiose phosphorylase (EC 2.4.1.-); cyclic β-1,2-glucan synthase (EC 2.4.1.-); cellobionic acid phosphorylase (EC 2.4.1.321); β-1,2-oligoglucan phosphorylase (EC 2.4.1.-)	phosphorylase (C6)		PC	Accession_253374	1.41692e+08	4.73244e+08	4.60669e+08	2.30082e+08	5.68261e+07	7.02918e+07	2.55661e+07	6.03751e+07	9.1778e+07	2.31471e+08	1.38384e+08	7.9923e+07	1.11509e+08	6.04955e+07	1.70811e+08	2.85294e+07	3.26422e+08	5.08947e+07	1.30502e+08	9.02535e+07	1.66318e+08	2.29452e+07	7.45524e+07	5.41836e+07
PC	SNT+PC+SB	Accession_291812	7	GH94	Firmicutes - Clostridia			GH					Not-multimodular					N	just_CAZymes	0	cazy fam GH94: cellobiose phosphorylase (EC 2.4.1.20); laminaribiose phosphorylase (EC 2.4.1.31); cellodextrin phosphorylase (EC 2.4.1.49); chitobiose phosphorylase (EC 2.4.1.-); cyclic β-1,2-glucan synthase (EC 2.4.1.-); cellobionic acid phosphorylase (EC 2.4.1.321); β-1,2-oligoglucan phosphorylase (EC 2.4.1.-)	phosphorylase (C6)		PC	Accession_291812	1.0333e+08	8.88947e+07	5.42949e+07	9.09348e+07	1.48642e+08	6.58453e+07	8.86714e+07	2.07572e+08	2.31104e+08	1.6646e+08	2.07791e+08	1.13958e+08	4.7947e+07	5.6621e+07	2.2546e+08	2.05135e+08	8.43636e+07	1.01053e+08	2.03232e+08	1.29824e+08	2.10362e+07	4.27646e+07	2.68865e+07	8.23594e+07
PC	PC+SB_only	Accession_325936	8	GH94	Firmicutes - Clostridia			GH					Not-multimodular					N	just_CAZymes	K00702	E2.4.1.20;_cellobiose_phosphorylase_[EC:2.4.1.20]	phosphorylase (C6)		PC	Accession_325936	3.84615e+07		7.46388e+07	4.81595e+07	1.12571e+07	8.70334e+07	7.00885e+07	1.4921e+08	1.94746e+08	6.17192e+07	1.17826e+08	1.11566e+08	9.37842e+07	1.97137e+08	2.91009e+08	2.79439e+08	5.37533e+07	5.61263e+07	1.30875e+08	1.94587e+08	1.87261e+07	3.97708e+07	5.58822e+07	9.15931e+07
PC	PC_only	Accession_450267	5	GH94	Firmicutes - Clostridia			GH					Not-multimodular					N	just_CAZymes	K00702	E2.4.1.20;_cellobiose_phosphorylase_[EC:2.4.1.20]	phosphorylase (C6)		PC	Accession_450267	1.38499e+08	1.76618e+08	2.3584e+08	1.59569e+08	8.68629e+07		1.33554e+07	2.03831e+08	1.38451e+08	1.1744e+08	1.2837e+08	6.95909e+07	2.43913e+07	9.65546e+07	9.0193e+07	1.31544e+08	1.77631e+08	5.01092e+07	1.47023e+08	8.24547e+07	4.18205e+07	5.19776e+07	3.88315e+07	3.93867e+07
PC	SNT+PC+SB	Accession_244164	19	GH94	Firmicutes - Clostridia			GH					Not-multimodular					N	just_CAZymes	K00702	E2.4.1.20;_cellobiose_phosphorylase_[EC:2.4.1.20]	phosphorylase (C6)		PC	Accession_244164	3.57357e+09	4.69612e+09	5.95023e+09	6.79664e+09	4.20248e+09	5.46602e+09	4.52967e+09	5.65409e+09	4.99173e+09	4.55456e+09	5.43276e+09	7.2734e+09	3.82587e+10	6.97471e+09	6.31097e+09	6.32699e+09	5.25414e+09	4.73272e+09	5.15828e+09	1.3029e+10	1.41416e+09	6.55789e+08	4.87642e+08	1.411e+10
PC	PC+SB_only	Accession_455945	7	GH94	Firmicutes - Clostridia			GH					Not-multimodular					N	just_CAZymes	K00702	E2.4.1.20;_cellobiose_phosphorylase_[EC:2.4.1.20]	phosphorylase (C6)		PC	Accession_455945	8.25308e+08	1.27211e+09	9.28414e+08	1.10047e+09	7.79851e+08	8.40172e+08	1.33079e+09	1.22002e+09	9.27955e+08	8.83201e+08	1.33045e+09	2.57768e+09	2.6539e+08	2.19343e+09	2.54003e+09	2.36852e+09	1.03158e+09	9.83603e+08	1.09041e+09	1.98901e+09	1.96462e+08	3.02179e+08	2.18895e+08	9.75555e+08
PC	SNT+PC+SB	Accession_291813	12	GH94	Firmicutes - Clostridia			GH					Not-multimodular					N	just_CAZymes	K00702	E2.4.1.20;_cellobiose_phosphorylase_[EC:2.4.1.20]	phosphorylase (C6)		PC	Accession_291813	1.03797e+09	4.75296e+08	1.03101e+09	1.00155e+09	5.27389e+08	7.14271e+08	6.46044e+08	1.27243e+09	9.24338e+08	9.40101e+08	9.3475e+08	7.07837e+08	9.10247e+08	8.69518e+08	1.41234e+09	1.43531e+09	8.86454e+08	6.29235e+08	1.01791e+09	1.06705e+09	2.74559e+08	9.45679e+07	1.69811e+08	3.34469e+08
PC	SNT+PC+SB	Accession_71311	8	GH94	Firmicutes - Clostridia			GH					Not-multimodular					N	just_CAZymes	K00702	E2.4.1.20;_cellobiose_phosphorylase_[EC:2.4.1.20]	phosphorylase (C6)		PC	Accession_71311	7.14522e+08	9.46898e+08	6.39953e+08	9.05845e+08	5.31074e+08	4.88879e+08	6.84367e+08	6.43545e+08	7.68615e+08	6.8837e+08	6.36707e+08	5.88178e+08	3.91493e+08	6.99664e+08	7.48412e+08	1.01167e+09	8.01804e+08	5.68107e+08	6.84309e+08	6.87883e+08	1.47976e+08	1.02871e+08	6.06947e+07	2.27172e+08
PC	SNT+PC+SB	Accession_38856	6	GH94	Firmicutes - Clostridia			GH					Not-multimodular					N	just_CAZymes	K00702	E2.4.1.20;_cellobiose_phosphorylase_[EC:2.4.1.20]	phosphorylase (C6)		PC	Accession_38856	4.44708e+08	3.37901e+08	4.73742e+08	4.91879e+08	4.12662e+08	4.56863e+08	3.33808e+08	3.59113e+08	3.12029e+08	3.9806e+08	3.7099e+08	2.42406e+08	6.90967e+08	4.4792e+08	4.83763e+08	5.10814e+08	4.37057e+08	4.01111e+08	3.60048e+08	4.75174e+08	6.89002e+07	6.23353e+07	3.59226e+07	1.60339e+08
PC	SNT+PC+SB	Accession_70969	7	GH94	Firmicutes - Clostridia			GH					Not-multimodular					N	just_CAZymes	K00702	E2.4.1.20;_cellobiose_phosphorylase_[EC:2.4.1.20]	phosphorylase (C6)		PC	Accession_70969	2.13649e+08	2.53753e+08	1.83733e+08	2.69141e+08	2.02801e+08	8.90816e+07	1.595e+08	2.00089e+08	2.58554e+08	2.6115e+08	2.58095e+08	2.99333e+08	2.31061e+08	4.99232e+08	2.23693e+08	1.93633e+08	2.30069e+08	1.50461e+08	2.44472e+08	2.89391e+08	3.87478e+07	5.73958e+07	2.96191e+07	1.23511e+08
PC	PC_only	Accession_88498	6	GH94	Firmicutes - Clostridia			GH					Not-multimodular					N	just_CAZymes	0	cazy fam GH94: cellobiose phosphorylase (EC 2.4.1.20); laminaribiose phosphorylase (EC 2.4.1.31); cellodextrin phosphorylase (EC 2.4.1.49); chitobiose phosphorylase (EC 2.4.1.-); cyclic β-1,2-glucan synthase (EC 2.4.1.-); cellobionic acid phosphorylase (EC 2.4.1.321); β-1,2-oligoglucan phosphorylase (EC 2.4.1.-)	phosphorylase (C6)		PC	Accession_88498	8.06732e+07	1.68354e+08	1.32896e+08	5.53481e+07	5.82651e+07	1.01534e+08	5.40336e+07	4.22385e+07	1.3072e+08	6.44688e+07	8.266e+07	7.37704e+07	1.39623e+08	5.49643e+07	9.12355e+07	1.01426e+08	1.09318e+08	7.12776e+07	8.00217e+07	9.22038e+07	5.09066e+07	2.62881e+07	3.7624e+07	3.18634e+07
PC	PC+SB_only	Accession_50621	4	GH94	Gammaproteobacteria - Enterobacteria			GH					Not-multimodular					N	just_CAZymes	K18675	chbP;_N,N'-diacetylchitobiose_phosphorylase_[EC:2.4.1.280]	phosphorylase (C6)		PC	Accession_50621	3.85646e+08		1.17435e+08	2.36593e+08	1.6332e+08		2.52994e+07	3.25435e+08	6.86874e+07	4.52509e+08	3.67648e+08	3.06639e+08	2.4097e+08	3.29822e+08	2.32531e+08	1.90259e+08	2.46558e+08	9.43098e+07	3.0357e+08	2.60044e+08	1.34383e+08	9.75953e+07	1.65264e+08	5.70763e+07
PC	PC_only	Accession_160029	2	GT2	Chloroflexi						GT		Not-multimodular					N	just_CAZymes	K20534	gtrB,_csbB;_polyisoprenyl-phosphate_glycosyltransferase_[EC:2.4.-.-]	GT		PC	Accession_160029						1.89789e+08	2.33951e+08	2.73049e+08	2.52524e+08	6.27469e+06	4.26251e+06	7.70921e+08	2.94682e+08	4.11376e+08	4.33623e+08	3.89311e+08	100000	2.1187e+08	1.34028e+08	4.59983e+08	0	3.12274e+07	1.48916e+08	1.81699e+08
PC	PC_only	Accession_300213	6	GT2	Firmicutes - Clostridia						GT		Not-multimodular					N	just_CAZymes	K20534	gtrB,_csbB;_polyisoprenyl-phosphate_glycosyltransferase_[EC:2.4.-.-]	GT		PC	Accession_300213	1.37855e+09	1.13739e+09	9.00215e+08	8.96111e+08	6.28824e+08	4.97301e+08	4.35656e+08	4.90094e+08	8.25702e+08	9.72938e+08	8.81103e+08	4.11651e+08	3.06244e+08	4.11945e+08	6.47346e+08	3.68853e+08	1.07807e+09	5.20594e+08	7.92459e+08	4.29208e+08	2.29889e+08	9.86677e+07	2.10523e+08	1.29377e+08
PC	PC+SB_only	Accession_362203	6	GT2	Firmicutes - Clostridia						GT		Not-multimodular					N	just_CAZymes	K19427	epsJ;_glycosyltransferase_EpsJ_[EC:2.4.-.-]	GT		PC	Accession_362203	7.82015e+08	7.78283e+08	4.62068e+08	7.54938e+08	5.90738e+08	4.53492e+08	4.20731e+08	6.00502e+08	5.66771e+08	7.03148e+08	5.44129e+08	2.20383e+08	1.73628e+08	5.19284e+07	1.76087e+08	1.84228e+08	6.94326e+08	4.8832e+08	6.03638e+08	1.61251e+08	1.55302e+08	9.01963e+07	7.02675e+07	6.39321e+07
PC	PC_only	Accession_420997	1	GT2	Firmicutes - Clostridia						GT		Not-multimodular					N	just_CAZymes	K20534	gtrB,_csbB;_polyisoprenyl-phosphate_glycosyltransferase_[EC:2.4.-.-]	GT		PC	Accession_420997	2.27616e+08	2.39585e+08	1.9116e+08	1.55496e+08	1.63284e+08	1.01364e+08	9.6907e+07	1.03012e+08	8.99683e+07	1.00595e+08	1.26077e+08	7.57239e+07	5.95543e+06	7.4885e+07	6.47289e+07	5.42336e+07	2.03464e+08	1.20518e+08	1.04913e+08	5.51053e+07	3.80365e+07	3.71034e+07	1.52045e+07	2.88333e+07
PC	PC_only	Accession_125323	1	GT2	Firmicutes - Clostridia						GT		Not-multimodular					N	just_CAZymes	K19003,K00786	mgdA;_1,2-diacylglycerol_3-beta-glucosyltransferase_[EC:2.4.1.336] | GALT29A;_beta-1,6-galactosyltransferase_[EC:2.4.1.-]	GT		PC	Accession_125323					3.6315e+08	1.3049e+08		1.01516e+08	1.70772e+08	1.36687e+08	1.25845e+08		3.03e+08	1.77439e+07	8.46368e+07	1.07793e+08	100000	2.4682e+08	1.33705e+08	1.28294e+08	0	1.64516e+08	2.87563e+07	1.2257e+08
PC	PC_only	Accession_446983	6	GT2	Firmicutes - Clostridia						GT		Not-multimodular					N	just_CAZymes	K20534	gtrB,_csbB;_polyisoprenyl-phosphate_glycosyltransferase_[EC:2.4.-.-]	GT		PC	Accession_446983					7.53769e+06			5.27088e+07	1.27383e+07	6.12946e+06	4.90321e+06	3.48082e+08	1.58999e+08	1.41945e+08	2.16627e+08	1.31961e+08	100000	7.53769e+06	1.91199e+07	1.99523e+08	0	0	2.26554e+07	8.92812e+07
PC	PC_only	Accession_245994	1	GT2	Firmicutes - Clostridia						GT		Not-multimodular					N	just_CAZymes	K20534	gtrB,_csbB;_polyisoprenyl-phosphate_glycosyltransferase_[EC:2.4.-.-]	GT		PC	Accession_245994	8.58762e+07	7.12934e+07	6.60578e+07	6.44939e+07	1.14165e+08	4.54618e+07	4.76263e+07	2.50394e+07	3.26868e+07	5.58832e+07	1.26129e+08	2.49016e+07		2.11586e+07	5.65122e+06		7.19303e+07	6.90845e+07	5.99346e+07	1.72372e+07	9.74129e+06	3.90562e+07	4.60371e+07	1.02068e+07
PC	PC_only	Accession_45506	1	GT2	Synergistetes						GT		Not-multimodular					N	just_CAZymes	K03669	mdoH;_membrane_glycosyltransferase_[EC:2.4.1.-]	GT		PC	Accession_45506	1.47039e+08	1.59211e+07	1.62456e+08	2.18687e+08	1.0663e+08	1.37125e+08		7.23426e+07	8.64849e+07	1.34969e+08	7.06846e+07	2.3264e+07	2.99222e+07	2.66716e+07	3.75737e+07	3.0598e+07	1.36026e+08	1.21878e+08	9.11203e+07	2.96059e+07	8.57862e+07	2.15632e+07	3.00801e+07	5.32448e+06
PC	PC_only	Accession_28702	3	GT20	Euryarchaeota						GT		Not-multimodular					N	just_CAZymes	K00697	otsA;_trehalose_6-phosphate_synthase_[EC:2.4.1.15_2.4.1.347]	GT		PC	Accession_28702	1.18791e+07	2.66472e+07	1.29768e+07		7.40894e+07	3.51592e+07	3.70722e+07	7.96356e+07	7.84265e+07	1.14197e+08	5.23424e+07	1.09617e+08	7.60269e+07	5.165e+07	1.58162e+08	1.17913e+08	1.71677e+07	4.87736e+07	8.11503e+07	1.02674e+08	8.22781e+06	2.19449e+07	2.53751e+07	4.08438e+07
PC	PC_only	Accession_342754	4	GT20	Synergistetes						GT		Not-multimodular					N	just_CAZymes	K16055	TPS;_trehalose_6-phosphate_synthase/phosphatase_[EC:2.4.1.15_3.1.3.12]	GT		PC	Accession_342754	1.80515e+08	6.57373e+07	2.29853e+07	1.74719e+08	6.54399e+07	2.15229e+08	1.81365e+08	1.53699e+08	3.56187e+07	8.33054e+07	8.37439e+07	3.25611e+07	1.4849e+08	2.55619e+07	3.6036e+07	1.05816e+08	1.10989e+08	1.54011e+08	8.90918e+07	6.96929e+07	7.89256e+07	7.85517e+07	4.86331e+07	5.47104e+07
PC	PC_only	Accession_347684	1	GT28	Chloroflexi						GT		Not-multimodular					N	just_CAZymes	K02563	murG;_UDP-N-acetylglucosamine--N-acetylmuramyl-(pentapeptide)_pyrophosphoryl-undecaprenol_N-acetylglucosamine_transferase_[EC:2.4.1.227]	GT		PC	Accession_347684						1.17542e+07		3.21693e+08	5.01169e+08	7.7103e+08	6.06053e+08	2.27629e+08	2.79913e+08	2.69119e+08	3.10553e+08	1.59169e+08	100000	1.17542e+07	5.49986e+08	2.49276e+08	0	0	1.88419e+08	5.84701e+07
PC	PC+SB_only	Accession_218189	5	GT28	Firmicutes - Clostridia						GT		Not-multimodular					N	just_CAZymes	K02563	murG;_UDP-N-acetylglucosamine--N-acetylmuramyl-(pentapeptide)_pyrophosphoryl-undecaprenol_N-acetylglucosamine_transferase_[EC:2.4.1.227]	GT		PC	Accession_218189				5.11006e+07	8.32038e+07	1.38826e+08	1.60442e+08	3.08596e+08	3.10497e+08	3.04015e+08	3.41065e+08	4.1151e+08	4.64711e+08	3.83942e+08	3.19444e+08	3.82043e+08	5.11006e+07	1.27491e+08	3.16043e+08	3.9233e+08	0	3.98472e+07	1.69017e+07	5.26673e+07
PC	PC_only	Accession_323168	2	GT28	Firmicutes - Clostridia						GT		Not-multimodular					N	just_CAZymes	K02563	murG;_UDP-N-acetylglucosamine--N-acetylmuramyl-(pentapeptide)_pyrophosphoryl-undecaprenol_N-acetylglucosamine_transferase_[EC:2.4.1.227]	GT		PC	Accession_323168					8.94594e+07		5.46813e+07	5.42046e+07		6.42541e+07	8.41794e+07	8.1158e+07	7.93953e+07	7.9864e+07			100000	7.20704e+07	6.75461e+07	8.01391e+07	0	2.45919e+07	1.52561e+07	912979
PC	PC_only	Accession_112694	2	GT28	Firmicutes - Clostridia						GT		Not-multimodular					N	just_CAZymes	K02563	murG;_UDP-N-acetylglucosamine--N-acetylmuramyl-(pentapeptide)_pyrophosphoryl-undecaprenol_N-acetylglucosamine_transferase_[EC:2.4.1.227]	GT		PC	Accession_112694	4.11914e+07	2.95218e+07	3.22047e+07	2.82121e+07	9.69171e+07	5.04507e+06	1.20576e+08		6.52934e+06	7.99547e+06	1.37136e+07	5.76085e+06	1.85826e+07	7.88004e+06			3.27825e+07	7.41795e+07	9.41281e+06	1.07412e+07	5.84705e+06	6.10296e+07	3.79607e+06	6.87308e+06
PC	PC_only	Accession_70545	1	GT28	Firmicutes - Clostridia						GT		Not-multimodular					N	just_CAZymes	K02563	murG;_UDP-N-acetylglucosamine--N-acetylmuramyl-(pentapeptide)_pyrophosphoryl-undecaprenol_N-acetylglucosamine_transferase_[EC:2.4.1.227]	GT		PC	Accession_70545	1.00672e+08	6.67397e+07	6.56112e+07	9.15874e+07	1.39842e+08	8.78869e+07	7.07334e+07	6.80417e+07	9.26632e+07	1.05113e+08	1.17128e+08	6.0174e+07	6.0364e+07	6.85943e+06	8.18613e+07	8.32713e+07	8.11526e+07	9.94873e+07	9.57366e+07	5.8506e+07	1.76934e+07	3.5985e+07	2.09919e+07	3.09532e+07
PC	PC+SB_only	Accession_110373	1	GT28	Firmicutes - Clostridia						GT		Not-multimodular					N	just_CAZymes	K02563	murG;_UDP-N-acetylglucosamine--N-acetylmuramyl-(pentapeptide)_pyrophosphoryl-undecaprenol_N-acetylglucosamine_transferase_[EC:2.4.1.227]	GT		PC	Accession_110373	4.78766e+07	9.82062e+07	1.1141e+08		1.13187e+08		9.25716e+07	9.34744e+07	9.69262e+07		1.36882e+07		8.53655e+07		8.72405e+07	8.85134e+07	8.5831e+07	1.02879e+08	6.80296e+07	8.70398e+07	3.35259e+07	1.4577e+07	4.70926e+07	1.58352e+06
PC	PC+SB_only	Accession_118923	1	GT28	Firmicutes - Clostridia						GT		Not-multimodular					N	just_CAZymes	K02563	murG;_UDP-N-acetylglucosamine--N-acetylmuramyl-(pentapeptide)_pyrophosphoryl-undecaprenol_N-acetylglucosamine_transferase_[EC:2.4.1.227]	GT		PC	Accession_118923							4.45784e+06	9.12302e+07	6.28812e+07				5.90231e+06			4.73174e+07	100000	4.45784e+06	7.70557e+07	2.66099e+07	0	0	2.00458e+07	2.92849e+07
PC	PC_only	Accession_284008	3	GT30	Synergistetes						GT		Not-multimodular					N	just_CAZymes	K02527	kdtA,_waaA;_3-deoxy-D-manno-octulosonic-acid_transferase_[EC:2.4.99.12_2.4.99.13_2.4.99.14_2.4.99.15]	GT		PC	Accession_284008	1.79111e+08	2.61179e+08	2.65652e+08	1.69833e+08	3.27965e+08	2.55887e+08	2.91035e+08	1.24708e+08	1.42288e+08	1.81287e+08	1.84315e+08	1.06093e+08	1.32498e+08	7.51768e+07	7.71815e+07	1.091e+08	2.18944e+08	2.91629e+08	1.58149e+08	1.0001e+08	5.15234e+07	3.60428e+07	2.9382e+07	2.40466e+07
PC	PC_only	Accession_248988	2	GT35	Chloroflexi						GT		Not-multimodular					N	just_CAZymes	K00688	PYG,_glgP;_glycogen_phosphorylase_[EC:2.4.1.1]	GT		PC	Accession_248988				3.52458e+07	2.39537e+07		1.58851e+07		6.6238e+07			6.83556e+07	4.26388e+07	4.23243e+07	9.89932e+06	6.19565e+07	3.52458e+07	1.99194e+07	6.6238e+07	4.50349e+07	0	5.70532e+06	0	2.27914e+07
PC	PC+SB_only	Accession_96525	26	GT35	Firmicutes - Clostridia						GT		Not-multimodular					N	just_CAZymes	K00688	PYG,_glgP;_glycogen_phosphorylase_[EC:2.4.1.1]	GT		PC	Accession_96525	3.73566e+09	2.81119e+09	2.71134e+09	2.01264e+09	2.45579e+09	1.07314e+09	8.12641e+08	1.10209e+09	1.82469e+09	1.51798e+09	1.48544e+09	1.05917e+09	2.76889e+09	2.2564e+08	9.40392e+08	4.73696e+08	2.81771e+09	1.44719e+09	1.48255e+09	1.09356e+09	7.07605e+08	8.83133e+08	2.96126e+08	9.96104e+08
PC	PC+SB_only	Accession_10780	14	GT35	Firmicutes - Clostridia						GT		Not-multimodular					N	just_CAZymes	K00688	PYG,_glgP;_glycogen_phosphorylase_[EC:2.4.1.1]	GT		PC	Accession_10780	1.05822e+09	1.20327e+09	2.23751e+08	1.25773e+09	3.24653e+08	8.03742e+07	1.48402e+08	8.11981e+08	2.87884e+08	1.36306e+08	5.48221e+08	2.21604e+08	9.65892e+07	3.29658e+08	2.46685e+08	6.52391e+08	9.35745e+08	1.84477e+08	4.46098e+08	3.09385e+08	4.82073e+08	1.26072e+08	2.97379e+08	2.09155e+08
PC	PC+SB_only	Accession_192998	6	GT35	Firmicutes - Clostridia						GT		Not-multimodular					N	just_CAZymes	K00688	PYG,_glgP;_glycogen_phosphorylase_[EC:2.4.1.1]	GT		PC	Accession_192998	4.92363e+07	1.22987e+07	2.30153e+07	6.5188e+06	1.05798e+08	7.40525e+07	5.42119e+07	2.43116e+08	2.7919e+08	3.504e+08	2.44266e+08	4.17187e+08	4.35395e+08	3.86734e+08	3.63967e+08	2.91286e+08	2.27673e+07	7.80207e+07	2.79243e+08	3.78914e+08	1.89233e+07	2.60209e+07	5.03055e+07	5.61651e+07
PC	PC_only	Accession_38333	2	GT35	Firmicutes - Clostridia						GT		Not-multimodular					N	just_CAZymes	K00688	PYG,_glgP;_glycogen_phosphorylase_[EC:2.4.1.1]	GT		PC	Accession_38333	1.23649e+08	6.65355e+08	5.81415e+08	2.25198e+08	3.28052e+08	7.61032e+07	2.17161e+08	1.52577e+08	3.55871e+08	5.89225e+07	3.6112e+07	1.20273e+08	4.18626e+07	1.96959e+07	1.83727e+07	8.78008e+07	3.98904e+08	2.07105e+08	1.50871e+08	5.76011e+07	2.6473e+08	1.26275e+08	1.45662e+08	4.48976e+07
PC	PC_only	Accession_256541	7	GT35	Firmicutes - Clostridia						GT		Not-multimodular					N	just_CAZymes	K00688	PYG,_glgP;_glycogen_phosphorylase_[EC:2.4.1.1]	GT		PC	Accession_256541	1.16596e+08	1.70879e+08	9.77115e+07	7.98389e+07		4.8706e+06		1.94318e+07	5.10082e+07	2.85217e+08	1.72445e+08	1.03564e+07	2.13484e+08	3.94144e+06	1.62025e+08		1.16257e+08	4.8706e+06	1.32026e+08	9.74517e+07	3.93866e+07	0	1.21577e+08	1.064e+08
PC	PC_only	Accession_330780	6	GT35	Firmicutes - Clostridia						GT		Not-multimodular					N	just_CAZymes	K00688	PYG,_glgP;_glycogen_phosphorylase_[EC:2.4.1.1]	GT		PC	Accession_330780					6.01022e+07	4.09998e+07	5.6125e+07	3.40124e+07		7.93005e+06	2.13517e+07			1.06974e+07	1.43842e+07	3.86028e+07	100000	5.2409e+07	2.10981e+07	2.12282e+07	0	1.00788e+07	1.3043e+07	1.51594e+07
PC	PC+SB_only	Accession_114575	8	GT35	Firmicutes - Clostridia						GT		Not-multimodular					N	just_CAZymes	K00688	PYG,_glgP;_glycogen_phosphorylase_[EC:2.4.1.1]	GT		PC	Accession_114575	1.27873e+08	1.26807e+08	2.24402e+08	2.85411e+08	1.92682e+08	1.6755e+08	2.66227e+08	1.51267e+08	1.81805e+08	1.75283e+08	1.71526e+08	1.63159e+08	2.82757e+08	1.39912e+08	1.24527e+08	1.81617e+08	1.91123e+08	2.0882e+08	1.6997e+08	1.78394e+08	7.77491e+07	5.12794e+07	1.31718e+07	6.2283e+07
PC	PC+SB_only	Accession_124608	11	GT35	Spirochaetes						GT		Not-multimodular					N	just_CAZymes	K00688	PYG,_glgP;_glycogen_phosphorylase_[EC:2.4.1.1]	GT		PC	Accession_124608	1.00755e+09	1.0475e+09	1.15127e+09	9.64243e+08	4.84711e+09	3.27906e+09	3.82924e+09	7.5022e+08	8.16621e+08	1.05202e+09	9.1104e+08	2.14042e+08	9.86569e+07	2.06771e+08	2.04273e+08	1.78958e+08	1.04264e+09	3.98514e+09	8.82476e+08	1.8054e+08	8.00033e+07	7.95567e+08	1.30883e+08	4.76472e+07
PC	PC+SB_only	Accession_362902	5	GT35	Spirochaetes						GT		Not-multimodular					N	just_CAZymes	K00688	PYG,_glgP;_glycogen_phosphorylase_[EC:2.4.1.1]	GT		PC	Accession_362902	1.70113e+08	1.37091e+08	1.93866e+08	2.25198e+08	3.82334e+08	2.22009e+08	3.19872e+08	8.11317e+07	1.26246e+08	2.06524e+08	3.40788e+08	4.12312e+08	2.72064e+08	4.20274e+08	2.16627e+08	3.83474e+08	1.81567e+08	3.08072e+08	1.88672e+08	3.4095e+08	3.72573e+07	8.08113e+07	1.139e+08	9.13709e+07
PC	PC_only	Accession_28144	11	GT35	Spirochaetes						GT		Not-multimodular					N	just_CAZymes	K00688	PYG,_glgP;_glycogen_phosphorylase_[EC:2.4.1.1]	GT		PC	Accession_28144	3.35979e+08	2.80797e+08	2.65739e+08	2.02405e+08	1.702e+08	4.49471e+07		7.23426e+07	6.3445e+07	9.20119e+06	2.57053e+07	7.45856e+06	4.84115e+07	1.21994e+07		3.03075e+07	2.7123e+08	1.07574e+08	4.26735e+07	2.45942e+07	5.4927e+07	8.85672e+07	3.01111e+07	1.8683e+07
PC	PC_only	Accession_30937	6	GT35	Spirochaetes						GT		Not-multimodular					N	just_CAZymes	K00688	PYG,_glgP;_glycogen_phosphorylase_[EC:2.4.1.1]	GT		PC	Accession_30937	3.18621e+06	3.85145e+06	3.99811e+07		6.70513e+06	1.12688e+07	1.22125e+07	1.32081e+07	3.83957e+06	2.45987e+07	1.45662e+07	4.67586e+07	2.83433e+07	7.68493e+07	3.2112e+07	7.62386e+07	1.56729e+07	1.00622e+07	1.40531e+07	5.20604e+07	2.10541e+07	2.94531e+06	8.49516e+06	2.3386e+07
PC	PC_only	Accession_430591	4	GT35	Synergistetes						GT		Not-multimodular					N	just_CAZymes	K00688	PYG,_glgP;_glycogen_phosphorylase_[EC:2.4.1.1]	GT		PC	Accession_430591	6.85349e+07	8.76009e+07	8.71259e+07	6.15546e+07		8.44726e+07	6.0849e+07	2.14879e+07	5.85332e+07					4.47077e+06	4.43288e+06	1.53412e+07	7.62041e+07	7.26608e+07	4.00105e+07	8.08161e+06	1.31985e+07	1.67045e+07	2.6195e+07	6.287e+06
PC	PC_only	Accession_5235	2	GT39	Firmicutes - Clostridia						GT		Not-multimodular					N	just_CAZymes	K00728	POMT,_pmt;_dolichyl-phosphate-mannose-protein_mannosyltransferase_[EC:2.4.1.109]	GT		PC	Accession_5235	1.14213e+07				6.96592e+06	1.4006e+07		6.72386e+06	5.03911e+06	1.53044e+07	2.72003e+07	4.21479e+07	4.33251e+07	3.43359e+07	2.68374e+07	3.53136e+07	1.14213e+07	1.04859e+07	1.35669e+07	3.6392e+07	0	4.97806e+06	1.01397e+07	6.66857e+06
PC	PC_only	Accession_301721	2	GT4	Euryarchaeota						GT		Not-multimodular					N	just_CAZymes	K15521	mshA;_D-inositol-3-phosphate_glycosyltransferase_[EC:2.4.1.250]	GT		PC	Accession_301721	1.92735e+07	1.71968e+07	2.98158e+07	1.9864e+07	3.49442e+07	1.73266e+07	3.05375e+07	4.20515e+07	3.86127e+07	3.426e+07	2.24411e+07	5.1366e+07	6.08267e+07	1.81784e+07	3.39876e+07	2.53537e+07	2.15375e+07	2.76028e+07	3.43413e+07	3.79425e+07	5.63616e+06	9.1681e+06	8.55012e+06	1.78088e+07
PC	PC_only	Accession_313697	2	GT4	Firmicutes - Bacilli						GT		Not-multimodular					N	just_CAZymes	K19422	epsD;_glycosyltransferase_EpsD_[EC:2.4.-.-]	GT		PC	Accession_313697	3.94939e+08	2.75399e+08	4.31747e+08	3.03306e+08	9.82524e+07	1.93132e+07	6.37304e+07	8.59939e+07	1.20635e+08	1.62758e+08	1.20367e+08	4.85041e+07	2.29362e+07	2.57721e+07	5.12892e+07	9.25073e+07	3.51348e+08	6.0432e+07	1.22438e+08	4.82018e+07	7.40282e+07	3.95729e+07	3.1419e+07	2.79018e+07
PC	PC_only	Accession_191417	3	GT4	Firmicutes - Bacilli						GT		Not-multimodular					N	just_CAZymes	K16703	wcaL,_amsK;_colanic_acid/amylovoran_biosynthesis_glycosyltransferase_[EC:2.4.-.-]	GT		PC	Accession_191417		5.13201e+06	1.58755e+07		1.69663e+07	2.65562e+07	5.47999e+07	4.5043e+07	8.7138e+07	3.27141e+07	6.06441e+07	8.48992e+07	3.74506e+07	7.03493e+07	4.80248e+07	7.37506e+07	1.05038e+07	3.27741e+07	5.63848e+07	6.28949e+07	7.59681e+06	1.96683e+07	2.34722e+07	1.95329e+07
PC	PC_only	Accession_240493	3	GT4	Firmicutes - Bacilli						GT		Not-multimodular					N	just_CAZymes	K19424	epsF;_glycosyltransferase_EpsF_[EC:2.4.-.-]	GT		PC	Accession_240493	2.49523e+07	8.72739e+06	1.41392e+07		3.3271e+07	1.20142e+07	8.60317e+06	1.70955e+07		2.19565e+07	1.78491e+07	9.89411e+06		1.16031e+07			1.59396e+07	1.79628e+07	1.8967e+07	1.07486e+07	8.26091e+06	1.33666e+07	2.61621e+06	1.20844e+06
PC	PC_only	Accession_102737	1	GT4	Firmicutes - Clostridia						GT		Not-multimodular					N	just_CAZymes	0	GT	GT		PC	Accession_102737	5.54028e+08	6.32406e+08	8.83974e+08	5.97461e+08	8.02522e+08	4.48435e+08	3.03814e+08	1.46965e+08	5.08728e+08	4.35585e+08	5.11974e+08	1.84796e+08	4.48542e+08	3.73657e+08	2.6617e+08	3.98812e+08	6.66967e+08	5.18257e+08	4.00813e+08	3.34395e+08	1.48181e+08	2.56581e+08	1.72868e+08	1.06952e+08
PC	PC+SB_only	Accession_377584	8	GT4	Firmicutes - Clostridia						GT		Not-multimodular					N	just_CAZymes	K19424	epsF;_glycosyltransferase_EpsF_[EC:2.4.-.-]	GT		PC	Accession_377584	3.70691e+08	2.61067e+08	2.60054e+08	3.76486e+08	3.47649e+08	2.32177e+08	1.20111e+08	3.7034e+08	9.95506e+08	4.6799e+08	3.55177e+08	6.14375e+07	3.61797e+07	1.06924e+08	1.07073e+08	1.5253e+08	3.17074e+08	2.33312e+08	5.47253e+08	9.28287e+07	6.53011e+07	1.13773e+08	3.02988e+08	4.51671e+07
PC	PC_only	Accession_217368	3	GT4	Firmicutes - Clostridia						GT		Not-multimodular					N	just_CAZymes	0	GT	GT		PC	Accession_217368	2.3841e+08	4.09125e+08	3.8713e+08	1.5403e+08	1.60634e+08	6.12253e+07	1.43786e+08	1.55008e+08	1.8467e+08	1.08802e+08	2.07966e+08	4.8843e+07	1.59803e+08	8.65371e+07	1.46583e+08	7.12107e+07	2.97174e+08	1.21882e+08	1.64112e+08	1.02595e+08	1.21886e+08	5.32013e+07	4.27702e+07	4.83213e+07
PC	PC+SB_only	Accession_377585	5	GT4	Firmicutes - Clostridia						GT		Not-multimodular					N	just_CAZymes	0	GT	GT		PC	Accession_377585	3.07844e+08	2.1904e+08	1.95472e+08	2.87038e+08	1.93044e+08	5.71164e+07	9.68862e+07	1.16104e+08		2.23256e+08	1.36641e+08	5.37033e+06	2.32193e+06		6.74925e+07	2.17322e+07	2.52348e+08	1.15682e+08	1.58667e+08	2.42293e+07	5.36267e+07	6.98858e+07	5.68704e+07	3.00751e+07
PC	PC_only	Accession_55411	5	GT4	Firmicutes - Clostridia						GT		Not-multimodular					N	just_CAZymes	K17248	pglJ;_N-acetylgalactosamine-N,N'-diacetylbacillosaminyl-diphospho-undecaprenol_4-alpha-N-acetylgalactosaminyltransferase_[EC:2.4.1.291]	GT		PC	Accession_55411	2.66964e+07			1.839e+07	7.46497e+07	9.82942e+07	6.98701e+07	2.88016e+08	3.47966e+08	3.11305e+08	2.8408e+08	1.31489e+08	2.3185e+07	3.7626e+07	4.7945e+06		2.25432e+07	8.0938e+07	3.07842e+08	4.92735e+07	5.8735e+06	1.52197e+07	2.93236e+07	5.64328e+07
PC	PC_only	Accession_321240	2	GT4	Firmicutes - Clostridia						GT		Not-multimodular					N	just_CAZymes	0	GT	GT		PC	Accession_321240		4.04663e+07	4.28936e+07	1.72434e+07				7.45255e+06	2.54751e+07			7.44035e+07	9.09808e+07	8.4468e+07	9.67992e+07	8.07241e+07	3.35344e+07	100000	1.64638e+07	8.54751e+07	1.41606e+07	0	1.27438e+07	8.72803e+06
PC	PC_only	Accession_58638	3	GT4	Firmicutes - Clostridia						GT		Not-multimodular					N	just_CAZymes	K12995,K00786,K06338,K00712,K08256,K16149,K16150	K16150;_glycogen_synthase_[EC:2.4.1.11] | K16149;_1,4-alpha-glucan_branching_enzyme_[EC:2.4.1.18] |wbdC,_wbpZ,_mtfC;_N-acetyl-alpha-D-glucosaminyl-diphospho-ditrans,octacis-undecaprenol_3-alpha-mannosyltransferase_/_rhamnosyltransferase_[EC:2.4.1.348_2.4.1.-]] | pimA;_phosphatidyl-myo-inositol_alpha-mannosyltransferase_[EC:2.4.1.345] | cotSA;_spore_coat_protein_SA | GALT29A;_beta-1,6-galactosyltr…	GT		PC	Accession_58638	5.01167e+07	2.65244e+07	1.83632e+07	2.91937e+07	1.75956e+07	3.89392e+07		1.59554e+07	8.44209e+06	4.05137e+07	3.01039e+07			6.49139e+06	4.53145e+06	7.9061e+06	3.10495e+07	2.82674e+07	2.37538e+07	6.30965e+06	1.35206e+07	1.50922e+07	1.43351e+07	1.69465e+06
PC	PC_only	Accession_329192	2	GT4	Synergistetes						GT		Not-multimodular					N	just_CAZymes	K00743	GGTA1;_N-acetyllactosaminide_3-alpha-galactosyltransferase_[EC:2.4.1.87]	GT		PC	Accession_329192	1.86288e+08	1.5225e+08	1.1834e+08	1.05452e+08	4.98296e+07	7.50779e+07	1.03516e+08	3.67866e+06	1.24866e+07	5.10774e+06	1.17326e+07		2.50286e+07	3.55935e+07		9.48579e+06	1.40582e+08	7.61412e+07	8.25141e+06	2.33693e+07	3.63041e+07	2.6859e+07	4.50365e+06	1.31327e+07
PC	PC_only	Accession_150894	3	GT5	Chloroflexi						GT		Not-multimodular					N	just_CAZymes	K00703	glgA;_starch_synthase_[EC:2.4.1.21]	GT		PC	Accession_150894	1.30804e+08	9.08185e+07		7.6085e+07	6.75467e+07	4.92346e+07	8.4602e+07	4.29863e+07	7.76263e+07	6.90262e+07	1.60787e+08	5.79381e+07	7.89717e+07	5.37222e+07	4.16799e+07	1.03837e+08	9.92359e+07	6.71278e+07	8.76064e+07	6.72298e+07	2.83141e+07	1.76874e+07	5.09612e+07	2.44927e+07
PC	PC+SB_only	Accession_204619	9	GT5	Firmicutes - Clostridia						GT		Not-multimodular					N	just_CAZymes	K00703	glgA;_starch_synthase_[EC:2.4.1.21]	GT		PC	Accession_204619	1.51098e+09	1.22859e+09	1.21216e+09	1.24314e+09	7.53883e+08	1.03965e+09	1.09938e+09	2.73049e+08	3.89529e+08	4.93301e+08	4.74456e+08	2.74174e+08	1.76463e+08	1.65373e+08	3.49708e+08	3.39961e+08	1.29872e+09	9.64304e+08	4.07584e+08	2.61136e+08	1.4207e+08	1.84662e+08	1.00407e+08	8.74192e+07
PC	PC+SB_only	Accession_143368	7	GT5	Firmicutes - Clostridia						GT		Not-multimodular					N	just_CAZymes	K00703	glgA;_starch_synthase_[EC:2.4.1.21]	GT		PC	Accession_143368	8.57794e+07	1.23733e+08	6.94713e+07	7.85332e+07	2.58955e+08	1.49369e+08	1.80543e+08	3.17951e+08	2.74465e+08	3.00337e+08	3.90491e+08	3.74337e+08	1.81957e+08	2.72504e+08	2.80359e+08	1.7017e+08	8.93792e+07	1.96289e+08	3.20811e+08	2.55865e+08	2.38543e+07	5.64645e+07	4.97679e+07	8.32441e+07
PC	PC_only	Accession_53781	2	GT5	Firmicutes - Clostridia						GT		Not-multimodular					N	just_CAZymes	K00703	glgA;_starch_synthase_[EC:2.4.1.21]	GT		PC	Accession_53781						1.44733e+07	1.59552e+07	2.95258e+07	4.79354e+07	1.7044e+07	1.6508e+07	2.33721e+07	2.48774e+07		4.43288e+06	2.68273e+07	100000	1.52142e+07	2.77533e+07	1.98774e+07	0	1.04791e+06	1.47377e+07	1.03931e+07
PC	PC+SB_only	Accession_128556	7	GT5	Firmicutes - Clostridia						GT		Not-multimodular					N	just_CAZymes	K00703	glgA;_starch_synthase_[EC:2.4.1.21]	GT		PC	Accession_128556	6.23489e+08	4.34453e+08	4.18681e+08	2.33337e+08	3.18138e+08	1.81303e+08	2.98115e+08	2.56212e+08	2.63824e+08	2.35821e+08	2.76687e+08	2.94995e+08	1.64418e+08	1.28768e+08	3.88945e+08	2.72887e+08	4.2749e+08	2.65852e+08	2.58136e+08	2.50002e+08	1.59412e+08	7.39026e+07	1.71087e+07	1.04733e+08
PC	SNT+PC+SB	Accession_195525	3	GT5	Firmicutes - Clostridia						GT		Not-multimodular					N	just_CAZymes	K00703	glgA;_starch_synthase_[EC:2.4.1.21]	GT		PC	Accession_195525	1.77139e+08	1.97296e+08	1.64184e+08	2.69141e+08	1.8876e+08	2.66043e+08	3.65529e+08	1.82318e+08	1.76507e+08	2.04889e+08	1.3739e+08	2.74807e+08	1.78129e+08	2.3688e+08	2.43145e+08	3.31354e+08	2.0194e+08	2.73444e+08	1.75276e+08	2.52863e+08	4.68262e+07	8.86165e+07	2.80678e+07	5.60745e+07
PC	PC_only	Accession_80138	3	GT5	Firmicutes - Clostridia						GT		Not-multimodular					N	just_CAZymes	K00703	glgA;_starch_synthase_[EC:2.4.1.21]	GT		PC	Accession_80138	1.12235e+08	1.29662e+08	9.18539e+07	7.06982e+07	9.61591e+07		6.51902e+07	1.01703e+08	1.09461e+08	9.73739e+07	1.15032e+08	2.40605e+08		1.95265e+08	3.12331e+08	2.44371e+08	1.01112e+08	8.06746e+07	1.05892e+08	2.48143e+08	2.54919e+07	2.18983e+07	7.88182e+06	4.82602e+07
PC	PC+SB_only	Accession_242434	8	GT51	Firmicutes - Clostridia						GT		Not-multimodular					N	just_CAZymes	K05366	mrcA;_penicillin-binding_protein_1A_[EC:2.4.1.129_3.4.16.4]	GT		PC	Accession_242434	3.7944e+08	6.18035e+08	5.54089e+08	5.32493e+08	4.60232e+08	5.19195e+08	6.37179e+08	1.11894e+09	9.67855e+08	1.30194e+09	5.85977e+08	1.40154e+09	2.89152e+08	1.63197e+09	8.02662e+08	1.08188e+09	5.21014e+08	5.38869e+08	9.93678e+08	1.04144e+09	1.0113e+08	9.00993e+07	3.04194e+08	5.25116e+08
PC	PC+SB_only	Accession_44509	4	GT51	Firmicutes - Clostridia						GT		Not-multimodular					N	just_CAZymes	K05366	mrcA;_penicillin-binding_protein_1A_[EC:2.4.1.129_3.4.16.4]	GT		PC	Accession_44509	8.37615e+07	7.31091e+07	5.0481e+07	5.28977e+07	1.68488e+08	1.19084e+08	1.22748e+08	2.52263e+07			2.13789e+07	3.12447e+07		1.55814e+07	1.37465e+07		6.50624e+07	1.36774e+08	2.33026e+07	2.01908e+07	1.60728e+07	2.7527e+07	2.72053e+06	9.61676e+06
PC	PC+SB_only	Accession_457465	8	GT51	Firmicutes - Clostridia						GT		Not-multimodular					N	just_CAZymes	K05366	mrcA;_penicillin-binding_protein_1A_[EC:2.4.1.129_3.4.16.4]	GT		PC	Accession_457465	2.70609e+08	4.05549e+08	2.90332e+08	1.39526e+08	2.24579e+08	1.96576e+08	1.34361e+08	2.03831e+08	3.36764e+08	3.96737e+08	5.07563e+08	5.53784e+08	3.77633e+08	5.91688e+08	2.00745e+08	4.23942e+08	2.76504e+08	1.85172e+08	3.61224e+08	4.29559e+08	1.08998e+08	4.61772e+07	1.26554e+08	1.55565e+08
PC	PC+SB_only	Accession_218193	17	GT51	Firmicutes - Others						GT		Not-multimodular					Y(1-24)	just_CAZymes	K05366	mrcA;_penicillin-binding_protein_1A_[EC:2.4.1.129_3.4.16.4]	GT		PC	Accession_218193	1.49733e+09	1.74772e+09	1.85086e+09	1.44574e+09	1.54894e+09	1.55468e+09	2.09028e+09	2.43315e+09	2.49491e+09	2.27314e+09	2.37214e+09	5.83731e+09	3.4234e+09	5.03144e+09	5.18477e+09	5.39487e+09	1.63541e+09	1.7313e+09	2.39333e+09	4.97436e+09	1.95e+08	3.10897e+08	9.45131e+07	9.18493e+08
PC	PC_only	Accession_357055	2	GT66	Euryarchaeota						GT		Not-multimodular					N	just_CAZymes	K21306	aglB;_dolichyl-phosphooligosaccharide-protein_glycotransferase_[EC:2.4.99.21]	GT		PC	Accession_357055	3.53937e+07	4.38901e+07	5.00982e+07		1.53151e+08	2.45727e+08	1.94793e+08	2.48728e+08	2.29511e+08	2.20241e+08	4.97563e+06	2.27348e+08		1.44505e+08	4.92727e+08	3.55628e+08	4.31273e+07	1.9789e+08	1.75864e+08	3.05052e+08	7.38187e+06	4.63659e+07	1.14542e+08	1.52308e+08
PC	PC_only	Accession_222112	2	GT81	Euryarchaeota						GT		Not-multimodular					N	just_CAZymes	K13693	gpgS;_glucosyl-3-phosphoglycerate_synthase_[EC:2.4.1.266]	GT		PC	Accession_222112		6.69356e+06	1.3596e+07		6.46064e+06	3.49873e+07	2.67501e+07	6.131e+07	7.94119e+07	2.4389e+07		7.48211e+07	5.20272e+07	2.38253e+07	5.02579e+07	3.47627e+07	1.01448e+07	2.27327e+07	5.5037e+07	4.71389e+07	4.88077e+06	1.46815e+07	2.80427e+07	1.93431e+07
PC	SNT+PC+SB	Accession_117077	10	GT84	Firmicutes - Clostridia						GT		Not-multimodular					N	just_CAZymes	K13688	chvB,_cgs,_ndvB;_cyclic_beta-1,2-glucan_synthetase_[EC:2.4.1.-]	GT		PC	Accession_117077	4.62269e+07	1.05413e+08	9.88054e+07	9.41977e+07	1.08017e+08	5.39398e+08	2.33096e+07	1.277e+08	1.2432e+08	6.51748e+07	1.30059e+08	4.05106e+08	2.27013e+09	5.0041e+08	3.58619e+08	4.5179e+08	8.61607e+07	2.23575e+08	1.11814e+08	7.97211e+08	2.70175e+07	2.76771e+08	3.11816e+07	8.25077e+08
PC	PC_only	Accession_23670	1	GT84,GH94	Firmicutes - Clostridia			GH			GT		Multimodular	GH-multimodular				N	just_CAZymes	K13688	chvB,_cgs,_ndvB;_cyclic_beta-1,2-glucan_synthetase_[EC:2.4.1.-]	phosphorylase (C6); GT		PC	Accession_23670	1.54385e+07	1.87952e+07	8.88016e+06	2.47755e+07	2.6431e+07	2.3799e+07	3.46379e+07	2.50394e+07	1.01898e+07	2.64187e+07	3.26107e+07	1.69132e+07	1.69651e+07	1.49596e+07	1.63005e+07	9.82782e+06	1.69724e+07	2.82893e+07	2.35647e+07	1.49932e+07	6.63446e+06	5.65337e+06	9.50505e+06	2.99857e+06
PC	PC_only	Accession_480208	2	GT9	Synergistetes						GT		Not-multimodular					N	just_CAZymes	K02843	waaF,_rfaF;_heptosyltransferase_II_[EC:2.4.-.-]	GT		PC	Accession_480208	1.07214e+08	1.34336e+08	2.08887e+08	1.40015e+08	1.54081e+08	1.38146e+08	1.24782e+08	4.11167e+07	1.98152e+07	9.45323e+07	5.01295e+07		3.33879e+07	1.75519e+07	2.09058e+07	3.02465e+07	1.47613e+08	1.39003e+08	5.13985e+07	2.5523e+07	4.32843e+07	1.46682e+07	3.14397e+07	7.50613e+06
PC	SNT+PC+SB	Accession_310587	5	PL1	Firmicutes - Bacilli					PL			Not-multimodular					Y(1-28)	just_CAZymes	K01728	pel;_pectate_lyase_[EC:4.2.2.2]	galacturonan		PC	Accession_310587	1.16134e+07	5.59267e+07	4.49303e+07	5.38779e+07	1.56883e+08	9.88058e+07	1.6505e+08	3.64727e+08	4.06109e+08	4.22666e+08	4.21279e+08	1.34828e+08	9.95116e+07	1.31843e+08	4.76814e+07	5.39385e+07	4.15871e+07	1.40246e+08	4.03695e+08	9.35604e+07	2.0545e+07	3.61199e+07	2.70399e+07	4.14691e+07
PC	PC_only	Accession_461025	1	PL1	Firmicutes - Clostridia					PL			Not-multimodular					N	just_CAZymes	K01728	pel;_pectate_lyase_[EC:4.2.2.2]	galacturonan		PC	Accession_461025	1.30154e+07	2.52491e+07	3.95278e+07														2.59307e+07	100000	100000	100000	1.32693e+07	0	0	0
PC	PC+SB_only	Accession_22639	11	PL10	Acidobacteria					PL			Not-multimodular					N	just_CAZymes	K01051	E3.1.1.11;_pectinesterase_[EC:3.1.1.11]	pectinesterase		PC	Accession_22639	6.00746e+08	1.16816e+09	9.71391e+08	9.43156e+08	6.77201e+08	8.35139e+08	8.05983e+08	5.64946e+08	5.36789e+08	5.82648e+08	7.38579e+08	6.32397e+08	2.26327e+08	5.3284e+08	1.58808e+09	1.38847e+09	9.20864e+08	7.72775e+08	6.0574e+08	8.73624e+08	2.35713e+08	8.40426e+07	9.05498e+07	5.84986e+08
PC	PC_only	Accession_457831	1	PL11	Firmicutes - Clostridia					PL			Not-multimodular					Y(1-29)	just_CAZymes	K18197	yesW;_rhamnogalacturonan_endolyase_[EC:4.2.2.23]	rhamnogalacturonan		PC	Accession_457831	1.49831e+08	1.24987e+08	1.20138e+08	1.09693e+08	4.9823e+07	3.18922e+07	1.47777e+07	9.17912e+07	8.41407e+07	3.08941e+07	2.16766e+08	2.12827e+07	1.08314e+08	9.44596e+07	7.00854e+07	2.60559e+07	1.26162e+08	3.21643e+07	1.05898e+08	6.40395e+07	1.70208e+07	1.75243e+07	7.87184e+07	3.9348e+07
PC	SNT+PC+SB	Accession_240072	3	PL11	Firmicutes - Clostridia					PL			Not-multimodular					Y(1-23)	just_CAZymes	K18198,K18197	yesX;_rhamnogalacturonan_exolyase_[EC:4.2.2.24] | yesW;_rhamnogalacturonan_endolyase_[EC:4.2.2.23]	rhamnogalacturonan		PC	Accession_240072	3.45307e+06		1.11775e+08	7.28204e+07	1.07015e+08	1.31851e+08	2.2486e+08	7.04726e+07	1.11796e+08	9.81901e+07	7.42032e+07	5.43927e+07	5.1635e+07	7.52147e+07	4.80248e+07	6.01362e+07	6.26828e+07	1.54575e+08	8.86654e+07	5.78807e+07	5.48679e+07	6.2122e+07	1.97135e+07	1.06521e+07
PC	SNT+PC+SB	Accession_297884	2	PL2	Tenericutes					PL			Not-multimodular					N	just_CAZymes	K01731	pelW;_pectate_disaccharide-lyase_[EC:4.2.2.9]	galacturonan		PC	Accession_297884				1.82262e+07							1.62257e+07		4.92684e+07	3.01238e+07	1.22551e+07	2.40583e+07	1.82262e+07	100000	1.62257e+07	2.89264e+07	0	0	0	1.54581e+07
PC	PC+SB_only	Accession_124026	1	PL9	Firmicutes - Clostridia					PL		Dockerin	with-Dockerin alone					N	Dockerin-associated	0	CAZy (pectate lyase (EC 4.2.2.2); exopolygalacturonate lyase (EC 4.2.2.9); thiopeptidoglycan lyase (EC 4.2.2.-); rhamnogalacturonan endolyase (EC 4.2.2.23))	galacturonan		PC	Accession_124026		6.90628e+07	2.58175e+07	2.57575e+07	1.49116e+09	7.26852e+07	4.38528e+07	1.43155e+09	2.75554e+09	5.17608e+09	5.42924e+09	1.70986e+09	1.2056e+10	9.35163e+08	9.73069e+08	1.86851e+09	4.02126e+07	5.35898e+08	3.6981e+09	3.50851e+09	2.4985e+07	8.27404e+08	1.93279e+09	4.79672e+09
PC	PC_only	Accession_52382	3	SLH,CBM54	Firmicutes - Clostridia								Not-multimodular		only-Binding		CBM+SLH	Y(1-28)	binding_CBM+SLH	0	binding	binding		PC	Accession_52382	5.1409e+07		3.99659e+07	5.2571e+07	8.36911e+07	2.1902e+07	6.97361e+07	9.27263e+07	1.5307e+07	1.61931e+08	1.04609e+08	9.7684e+07	1.44529e+08	8.38997e+07	5.24929e+07	5.44459e+07	4.7982e+07	5.84431e+07	9.36433e+07	8.66103e+07	6.96639e+06	3.24056e+07	6.03347e+07	3.76931e+07
SB	SNT+PC+SB	Accession_218188	5	AA6	Firmicutes - Bacilli		AA						Not-multimodular					N	just_CAZymes	K03809	wrbA;_NAD(P)H_dehydrogenase_(quinone)_[EC:1.6.5.2]	benzoquinone reductase		SB	Accession_218188	3.05137e+09	2.22101e+09	1.4176e+09	1.81257e+09	3.6734e+09	3.35734e+09	2.92456e+09	6.60807e+09	6.60355e+09	6.7103e+09	9.48319e+09	9.40296e+09	9.90124e+09	2.07359e+10	1.21348e+10	1.11039e+10	2.12564e+09	3.31843e+09	7.35128e+09	1.26558e+10	6.98906e+08	3.75933e+08	1.42213e+09	4.64048e+09
SB	SNT+PC+SB	Accession_362196	5	AA6	Firmicutes - Bacilli		AA						Not-multimodular					N	just_CAZymes	K03809	wrbA;_NAD(P)H_dehydrogenase_(quinone)_[EC:1.6.5.2]	benzoquinone reductase		SB	Accession_362196	2.14324e+09	2.25395e+09	2.40834e+09	4.06046e+09	3.20158e+08	1.74574e+09	1.1327e+09	4.39849e+09	6.76463e+09	2.83163e+09	4.0326e+09	1.47911e+09	2.58592e+09	2.98499e+09	3.35421e+09	5.18435e+09	2.7165e+09	1.0662e+09	4.50684e+09	3.11772e+09	9.02546e+08	7.15114e+08	1.64728e+09	1.35207e+09
SB	PC+SB_only	Accession_116721	1	AA6	Firmicutes - Clostridia		AA						Not-multimodular					N	just_CAZymes	K03809	wrbA;_NAD(P)H_dehydrogenase_(quinone)_[EC:1.6.5.2]	benzoquinone reductase		SB	Accession_116721	5.35488e+07	1.35747e+08	1.93214e+08	2.33611e+08	3.96114e+07			1.8943e+08	2.42714e+08	1.51347e+08	1.06632e+08	2.34804e+08	2.41337e+08	2.5015e+08	8.19383e+07	9.40013e+07	1.5403e+08	3.96114e+07	1.72531e+08	1.80446e+08	7.81009e+07	0	5.77425e+07	8.47018e+07
SB	SB_only	Accession_204167	2	AA6	Firmicutes - Clostridia		AA						Not-multimodular					N	just_CAZymes	K03809	wrbA;_NAD(P)H_dehydrogenase_(quinone)_[EC:1.6.5.2]	benzoquinone reductase		SB	Accession_204167												6.70054e+07	2.0558e+07	7.50375e+07	3.35815e+07	4.52761e+07	100000	100000	100000	4.82917e+07	0	0	0	2.26946e+07
SB	SB_only	Accession_306114	1	AA6	Firmicutes - Clostridia		AA						Not-multimodular					N	just_CAZymes	K03809	wrbA;_NAD(P)H_dehydrogenase_(quinone)_[EC:1.6.5.2]	benzoquinone reductase		SB	Accession_306114	1.12579e+07	2.36037e+07		3.15721e+07			3.09864e+07	2.60645e+07	6.66291e+07	3.45372e+07	3.6774e+07	1.95747e+07	7.69312e+07	1.17229e+08	9.47905e+07	4.72241e+07	2.21446e+07	3.09864e+07	4.10012e+07	7.11499e+07	1.02354e+07	0	1.76969e+07	3.85617e+07
SB	PC+SB_only	Accession_116289	4	CBM16,GT39	Firmicutes - Clostridia						GT		Multimodular					Y(1-25)	CBM-associated	K00728	POMT,_pmt;_dolichyl-phosphate-mannose-protein_mannosyltransferase_[EC:2.4.1.109]	GT		SB	Accession_116289	7.9865e+08	9.29173e+08	1.71367e+09	1.40216e+09	9.08663e+08	1.49205e+09	1.29177e+09	1.13088e+09	7.38627e+08	6.11553e+08	1.33724e+09	3.9656e+08	5.00379e+08	8.83505e+07	7.41112e+07	1.66376e+08	1.21091e+09	1.23083e+09	9.54575e+08	2.45155e+08	4.23744e+08	2.96431e+08	3.37547e+08	1.92427e+08
SB	PC+SB_only	Accession_273416	1	CBM22,GH10	Firmicutes - Clostridia			GH				Dockerin	Multimodular	GH-multimodular				Y(1-27)	CBM-Dockerin-associated	0	Cazy Fam GH10: endo-1,4-β-xylanase (EC 3.2.1.8); endo-1,3-β-xylanase (EC 3.2.1.32); tomatinase (EC 3.2.1.-); xylan endotransglycosylase (EC 2.4.2.-); endo-β-1,4-glucanase (EC 3.2.1.4)	xylanase	LongPolymer	SB	Accession_273416								1.07013e+07			8.43101e+06	7.2496e+08	6.52906e+08	7.19242e+08	1.25442e+09	1.04334e+09	100000	100000	9.56616e+06	8.78974e+08	0	0	1.60535e+06	2.58998e+08
SB	PC+SB_only	Accession_31085	6	CBM22,GH10,CBM32	Firmicutes - Clostridia			GH					Multimodular	GH-multimodular				Y(1-25)	CBM-associated	K01181	E3.2.1.8,_xynA;_endo-1,4-beta-xylanase_[EC:3.2.1.8]	xylanase	LongPolymer	SB	Accession_31085	1.60843e+08	1.47397e+07	1.32661e+06	2.67226e+07	3.15832e+08	1.99556e+07	3.61581e+08	1.26204e+08	1.95072e+08	1.77535e+08	7.01255e+08		1.69653e+08	4.05154e+08			5.09079e+07	2.32456e+08	3.00017e+08	2.87404e+08	7.40204e+07	1.85447e+08	2.69084e+08	1.66524e+08
SB	SB_only	Accession_37339	4	CBM22,GH10,CBM32	Firmicutes - Clostridia			GH					Multimodular	GH-multimodular				Y(1-24)	CBM-associated	K01181	E3.2.1.8,_xynA;_endo-1,4-beta-xylanase_[EC:3.2.1.8]	xylanase	LongPolymer	SB	Accession_37339	1.30787e+08	2.35607e+07	7.2964e+07	5.90209e+07	1.71915e+07	7.27126e+07	1.08901e+08	3.4092e+08	4.37831e+08	4.53698e+08	4.40049e+07	3.58081e+08	2.32589e+08		6.80583e+07	9.84691e+07	7.15831e+07	6.62682e+07	3.19114e+08	1.893e+08	4.4613e+07	4.6193e+07	1.90059e+08	1.33305e+08
SB	PC+SB_only	Accession_446105	1	CBM22,GH10,CBM9	Firmicutes - Bacilli			GH					Multimodular	GH-multimodular				Y(1-35)	CBM-associated	K01181	E3.2.1.8,_xynA;_endo-1,4-beta-xylanase_[EC:3.2.1.8]	xylanase	LongPolymer	SB	Accession_446105												9.98923e+08	8.66464e+08	1.20477e+09	7.06292e+08	1.18765e+09	100000	100000	100000	9.9282e+08	0	0	0	2.1271e+08
SB	SB_only	Accession_117781	2	CBM22,GH10,CBM9	Firmicutes - Bacilli			GH					Multimodular	GH-multimodular				Y(1-37)	CBM-associated	K01181	E3.2.1.8,_xynA;_endo-1,4-beta-xylanase_[EC:3.2.1.8]	xylanase	LongPolymer	SB	Accession_117781	3.29377e+08	3.83672e+08	1.38939e+08	2.59801e+08													2.77947e+08	100000	100000	100000	1.05634e+08	0	0	0
SB	PC+SB_only	Accession_389096	9	CBM22,GH10,CBM9	Firmicutes - Clostridia			GH					Multimodular	GH-multimodular				Y(1-30)	CBM-associated	K01181	E3.2.1.8,_xynA;_endo-1,4-beta-xylanase_[EC:3.2.1.8]	xylanase	LongPolymer	SB	Accession_389096	4.86231e+07	3.38184e+07	1.33239e+08	7.20077e+07		6.64867e+08	5.98877e+08	2.91031e+08	2.68513e+08	4.95562e+08	4.07593e+08	9.57544e+08	7.95811e+08	2.60503e+08	1.35617e+09	1.34151e+09	7.1922e+07	6.31872e+08	3.65675e+08	9.42307e+08	4.37968e+07	4.66623e+07	1.05893e+08	4.51994e+08
SB	PC+SB_only	Accession_68885	20	CBM22,GH10,CBM9	Thermotogae			GH				Dockerin	Multimodular	GH-multimodular				Y(1-28)	CBM-Dockerin-associated	K01181	E3.2.1.8,_xynA;_endo-1,4-beta-xylanase_[EC:3.2.1.8]	xylanase	LongPolymer	SB	Accession_68885	7.10156e+08	8.98591e+08	5.33033e+08	1.21949e+09	3.40794e+09	9.42808e+08	1.46691e+09	1.80108e+09	1.72291e+09	1.66799e+09	3.28003e+09	3.07578e+09	3.40163e+09	1.26607e+10	1.4395e+09	1.87951e+09	8.40317e+08	1.93922e+09	2.118e+09	4.49142e+09	2.93559e+08	1.29866e+09	7.76608e+08	4.63855e+09
SB	SNT+PC+SB	Accession_460077	31	CBM22,GH10,CBM9	Thermotogae			GH				Dockerin	Multimodular	GH-multimodular				Y(1-28)	CBM-Dockerin-associated	K01181	E3.2.1.8,_xynA;_endo-1,4-beta-xylanase_[EC:3.2.1.8]	xylanase	LongPolymer	SB	Accession_460077	4.9183e+09	6.27329e+09	6.71277e+09	5.88491e+09	1.78597e+09	3.03658e+09	4.82794e+09	1.17717e+10	1.42308e+10	1.03537e+10	1.42373e+10	3.90963e+09	2.17574e+09	1.4316e+08	4.15048e+09	6.55129e+09	5.94732e+09	3.21683e+09	1.26484e+10	3.38606e+09	7.64842e+08	1.52898e+09	1.92032e+09	2.39052e+09
SB	PC+SB_only	Accession_169299	10	CBM22,GH10,CBM9,CE1,SLH	Firmicutes - Clostridia			GH	CE				Multimodular	GH-multimodular		SLH (multimodular)		Y(1-34)	CBM-associated	K01181	E3.2.1.8,_xynA;_endo-1,4-beta-xylanase_[EC:3.2.1.8]	xylanase; esterase(acetyl xylan)	LongPolymer	SB	Accession_169299	6.46366e+08			1.76532e+08	1.37325e+09	1.25004e+08	1.09037e+08	1.1375e+09	5.05214e+08		5.41236e+08	2.37804e+09	2.47502e+09	2.84377e+09	2.57247e+09	2.73336e+09	4.11449e+08	5.35764e+08	7.27982e+08	2.60053e+09	3.32222e+08	7.25329e+08	3.55106e+08	1.88981e+08
SB	SNT+PC+SB	Accession_161750	59	CBM22,GH10,CBM9,CE1,SLH	Firmicutes - Clostridia			GH	CE				Multimodular	GH-multimodular		SLH (multimodular)		Y(1-34)	CBM-associated	K01181	E3.2.1.8,_xynA;_endo-1,4-beta-xylanase_[EC:3.2.1.8]	xylanase; esterase(acetyl xylan)	LongPolymer	SB	Accession_161750	6.79761e+10	6.78438e+10	6.08252e+10	6.58143e+10	1.93407e+10	3.38305e+10	3.07339e+10	9.77942e+10	9.97203e+10	9.67716e+10	1.2819e+11	2.70547e+10	2.19962e+10	9.59351e+09	4.7479e+10	4.25658e+10	6.56149e+10	2.79684e+10	1.05619e+11	2.97378e+10	3.34285e+09	7.63048e+09	1.50968e+10	1.54291e+10
SB	SB_only	Accession_469197	2	CBM22,GH10,CE1	Firmicutes - Clostridia			GH	CE			Dockerin	Multimodular	GH-multimodular				Y(1-33)	CBM-Dockerin-associated	K01181	E3.2.1.8,_xynA;_endo-1,4-beta-xylanase_[EC:3.2.1.8]	xylanase; esterase(acetyl xylan)	LongPolymer	SB	Accession_469197	6.86017e+07	1.25428e+08	8.91594e+07		1.00613e+08	1.06346e+08	1.09623e+08	1.5464e+08	1.30773e+08	1.51894e+08	5.59206e+08	1.15537e+08	5.68693e+07	4.16755e+07	4.66421e+08	3.30896e+08	9.43965e+07	1.05527e+08	2.49128e+08	2.0228e+08	2.8773e+07	4.56066e+06	2.06993e+08	1.876e+08
SB	SNT+PC+SB	Accession_28288	11	CBM30,GH9,GH44,CBM44	Firmicutes - Clostridia			GH				Dockerin	Multimodular	GH-multimodular				Y(1-27)	CBM-Dockerin-associated	K01179	E3.2.1.4;_endoglucanase_[EC:3.2.1.4]	endoglucanase; xyloglucan	LongPolymer	SB	Accession_28288	4.40567e+09	5.11379e+09	6.20788e+09	5.2371e+09	4.18119e+08	1.10362e+09	1.40026e+09	3.11351e+09	4.50175e+09	3.0194e+09	3.32585e+09	1.92305e+09	2.05728e+09	8.92623e+08	1.73777e+09	1.71626e+09	5.24111e+09	9.73998e+08	3.49013e+09	1.6654e+09	7.41361e+08	5.03736e+08	6.86489e+08	4.54137e+08
SB	PC+SB_only	Accession_172891	4	CBM34,GH13	Firmicutes - Clostridia			GH					Multimodular	GH-multimodular				N	CBM-associated	K01208	cd,_ma,_nplT;_cyclomaltodextrinase_/_maltogenic_alpha-amylase_/_neopullulanase_[EC:3.2.1.54_3.2.1.133_3.2.1.135]	alpha-glucan		SB	Accession_172891	9.48167e+07	1.02372e+08	1.607e+08	1.4408e+08	1.517e+09	1.29442e+08	5.0118e+07	3.68844e+08	4.98613e+08	2.28582e+08	4.4029e+08	6.93615e+08	4.19025e+08	8.24392e+08	2.86134e+08	8.78811e+07	1.25492e+08	5.6552e+08	3.84082e+08	4.62209e+08	3.19406e+07	8.24961e+08	1.1646e+08	2.99046e+08
SB	SB_only	Accession_104349	1	CBM34,GH13	Firmicutes - Clostridia			GH					Multimodular	GH-multimodular				N	CBM-associated	K01208	cd,_ma,_nplT;_cyclomaltodextrinase_/_maltogenic_alpha-amylase_/_neopullulanase_[EC:3.2.1.54_3.2.1.133_3.2.1.135]	alpha-glucan		SB	Accession_104349	9e+07	1.51486e+08	1.21159e+08	1.15447e+08	9.99726e+07		7.89255e+06	2.55028e+08	1.78611e+08	8.67938e+07	2.77715e+08	9.14224e+07	2.21463e+08		2.07386e+08	2.27397e+08	1.19523e+08	5.39326e+07	1.99537e+08	1.86917e+08	2.52488e+07	6.51104e+07	8.62941e+07	6.42137e+07
SB	PC+SB_only	Accession_272349	7	CBM4,GH9	Firmicutes - Clostridia	CBM1-5		GH				Dockerin	Multimodular	GH-multimodular				Y(1-36)	CBM-Dockerin-associated	K01179	E3.2.1.4;_endoglucanase_[EC:3.2.1.4]	endoglucanase	LongPolymer	SB	Accession_272349	1.93559e+08	9.50152e+06		2.42856e+08	1.06542e+09	7.20776e+08	8.53066e+08	2.28113e+07	1.61938e+07	1.35565e+07	4.13672e+07		9.40906e+06		3.94372e+07	2.96785e+07	1.48639e+08	8.79753e+08	2.34822e+07	2.61749e+07	1.22992e+08	1.73864e+08	1.25427e+07	1.53176e+07
SB	SB_only	Accession_76346	10	CBM4,GH9	Firmicutes - Clostridia	CBM1-5		GH				Dockerin	Multimodular	GH-multimodular				Y(1-36)	CBM-Dockerin-associated	K01179	E3.2.1.4;_endoglucanase_[EC:3.2.1.4]	endoglucanase	LongPolymer	SB	Accession_76346	4.28118e+08	4.38218e+08	7.94168e+08	5.82143e+08	1.84378e+09	1.59983e+09	8.65575e+08	6.06893e+07	7.49036e+08	1.56234e+08	1.09789e+08	2.13502e+09	8.14469e+08	5.63577e+09	6.26822e+07	1.92537e+08	5.60662e+08	1.4364e+09	2.68937e+08	1.76809e+09	1.70828e+08	5.09172e+08	3.22435e+08	2.31267e+09
SB	SNT+PC+SB	Accession_102029	8	CBM48,GH13	Firmicutes - Clostridia			GH					Multimodular	GH-multimodular				N	CBM-associated	K00700	GBE1,_glgB;_1,4-alpha-glucan_branching_enzyme_[EC:2.4.1.18]	alpha-glucan		SB	Accession_102029	1.10482e+09	1.48128e+09	1.68782e+09	1.54665e+09	4.35332e+08	3.07814e+08	6.4079e+08	2.21228e+09	1.92652e+09	2.08684e+09	2.61988e+09	2.3135e+09	1.50701e+09	2.40579e+09	2.85842e+08	1.54334e+09	1.45514e+09	4.61312e+08	2.21138e+09	1.6111e+09	2.48944e+08	1.68001e+08	2.96383e+08	8.50975e+08
SB	SB_only	Accession_32632	4	CBM6,CBM3	Firmicutes - Clostridia	CBM1-5							Multimodular		only-Binding		CBM+CBM	Y(1-36)	binding_CBM-alone	0	binding	binding		SB	Accession_32632	2.46607e+09	2.95974e+09	3.39462e+09	3.35787e+09	1.8246e+09	1.88091e+09	2.20492e+09	1.85111e+09	2.02503e+09	1.76977e+09	1.42454e+09	6.60362e+08	4.83969e+08	8.96373e+06	6.73348e+08	7.97825e+08	3.04458e+09	1.97014e+09	1.76761e+09	5.24894e+08	4.33031e+08	2.05261e+08	2.52282e+08	3.0933e+08
SB	SB_only	Accession_464616	1	CBM63	Firmicutes - Clostridia							Dockerin	Not-multimodular		only-Binding		CBM with Dockerin	Y(1-29)	binding_CBM+Dockerin	K20628	exlX;_expansin	exlX;_expansin		SB	Accession_464616	1.65381e+07	8.54158e+06						3.87379e+07	7.26723e+07	4.79702e+07		4.29808e+07		3.75307e+07			1.25398e+07	100000	5.31268e+07	4.02557e+07	5.6544e+06	0	1.7545e+07	3.8538e+06
SB	PC+SB_only	Accession_94873	2	CBM67,GH78	Bacteroidetes			GH					Multimodular	GH-multimodular				N	CBM-associated	K05989	ramA;_alpha-L-rhamnosidase_[EC:3.2.1.40]	rhamnosidase	Debranching	SB	Accession_94873	5.19773e+07	3.37284e+07	3.52651e+07	3.9461e+07		6.60963e+06	1.30687e+07					4.23595e+06	7.71116e+06		2.65469e+07	1.6004e+07	4.0108e+07	9.83919e+06	100000	1.36245e+07	8.27548e+06	4.56728e+06	0	9.92911e+06
SB	SB_only	Accession_246792	1	CBM67,GH78	Bacteroidetes			GH					Multimodular	GH-multimodular				Y(1-35)	CBM-associated	K05989	ramA;_alpha-L-rhamnosidase_[EC:3.2.1.40]	rhamnosidase	Debranching	SB	Accession_246792	8.50276e+08	1.29026e+09	5.19851e+08	9.98495e+08	5.18399e+08		1.05358e+08	6.41787e+08	3.90124e+08	3.00779e+08	1.49752e+09	3.49619e+08	4.49931e+08	7.0309e+08	7.84525e+08	8.78729e+08	9.1472e+08	3.11879e+08	7.07552e+08	6.33179e+08	3.2048e+08	2.92064e+08	5.46075e+08	2.24763e+08
SB	SB_only	Accession_459580	2	CBM67,GH78	Firmicutes - Clostridia			GH					Multimodular	GH-multimodular				N	CBM-associated	K05989	ramA;_alpha-L-rhamnosidase_[EC:3.2.1.40]	rhamnosidase	Debranching	SB	Accession_459580	6.70723e+07			5.4428e+07	2.17695e+08	7.82748e+07	5.41682e+07	1.23716e+09	1.04899e+09	1.03435e+09	1.75145e+08	9.96904e+08	1.1186e+09	1.0228e+09	5.77219e+08	5.09559e+08	6.07501e+07	1.16713e+08	8.7391e+08	8.45017e+08	8.94084e+06	8.82802e+07	4.74909e+08	2.80077e+08
SB	PC+SB_only	Accession_193356	1	CBM67,GH78	Firmicutes - Clostridia			GH					Multimodular	GH-multimodular				N	CBM-associated	K05989	ramA;_alpha-L-rhamnosidase_[EC:3.2.1.40]	rhamnosidase	Debranching	SB	Accession_193356	2.41712e+07	2.65383e+07	3.57932e+07	3.49323e+07						1.36822e+07							3.03587e+07	100000	1.36822e+07	100000	5.86891e+06	0	0	0
SB	SNT+PC+SB	Accession_207226	4	CBM67,GH78	Firmicutes - Clostridia			GH					Multimodular	GH-multimodular				N	CBM-associated	K05989	ramA;_alpha-L-rhamnosidase_[EC:3.2.1.40]	rhamnosidase	Debranching	SB	Accession_207226	2.01059e+08	4.86123e+08	3.21444e+08	3.44411e+08	4.94901e+07	2.0488e+08	2.94501e+08	1.98905e+08	1.16525e+08	2.84905e+08	5.09524e+08	1.44904e+08	3.15662e+08	1.52043e+08	2.33002e+08	2.03191e+08	3.38259e+08	1.82957e+08	2.77465e+08	2.0976e+08	1.16916e+08	1.23968e+08	1.69293e+08	6.95273e+07
SB	SNT+PC+SB	Accession_74216	3	CBM9,CE1	Firmicutes - Clostridia				CE				Multimodular					Y(1-27)	CBM-associated	0	cazy fam CE1 : acetyl xylan esterase (EC 3.1.1.72); cinnamoyl esterase (EC 3.1.1.-); feruloyl esterase (EC 3.1.1.73); carboxylesterase (EC 3.1.1.1); S-formylglutathione hydrolase (EC 3.1.2.12); diacylglycerol O-acyltransferase (EC 2.3.1.20); trehalose 6-O-mycolyltransferase (EC 2.3.1.122). Explor enz acetylxylan esterase:Deacetylation of xylans and xylo-oligosaccharides-Catalyses the hydrolysis o…	esterase(acetyl xylan)		SB	Accession_74216	1.13543e+09	9.30088e+08	8.13259e+08	1.1357e+09	4.11589e+08			1.26658e+09	1.8945e+09	1.49722e+09	1.98379e+09	1.56795e+09	6.77926e+08			5.42365e+08	1.00362e+09	4.11589e+08	1.66053e+09	9.29414e+08	1.59649e+08	0	3.37197e+08	5.57127e+08
SB	PC+SB_only	Accession_215712	2	CBM9,CE1	Firmicutes - Clostridia				CE				Multimodular					Y(1-28)	CBM-associated	0	cazy fam CE1 : acetyl xylan esterase (EC 3.1.1.72); cinnamoyl esterase (EC 3.1.1.-); feruloyl esterase (EC 3.1.1.73); carboxylesterase (EC 3.1.1.1); S-formylglutathione hydrolase (EC 3.1.2.12); diacylglycerol O-acyltransferase (EC 2.3.1.20); trehalose 6-O-mycolyltransferase (EC 2.3.1.122). Explor enz acetylxylan esterase:Deacetylation of xylans and xylo-oligosaccharides-Catalyses the hydrolysis o…	esterase(acetyl xylan)		SB	Accession_215712	1.02177e+09	1.78557e+09	1.60713e+09	1.86572e+09	8.0371e+08	3.943e+08	3.47946e+08	1.651e+08	5.00131e+08	5.05297e+08	6.02186e+08	3.46331e+08		1.45625e+08	9.03899e+08	1.00484e+09	1.57005e+09	5.15319e+08	4.43179e+08	6.00174e+08	3.81163e+08	2.50827e+08	1.91236e+08	4.19149e+08
SB	SNT+PC+SB	Accession_322256	13	CBM9,CE1	Firmicutes - Clostridia				CE				Multimodular					Y(1-43)	CBM-associated	0	cazy fam CE1 : acetyl xylan esterase (EC 3.1.1.72); cinnamoyl esterase (EC 3.1.1.-); feruloyl esterase (EC 3.1.1.73); carboxylesterase (EC 3.1.1.1); S-formylglutathione hydrolase (EC 3.1.2.12); diacylglycerol O-acyltransferase (EC 2.3.1.20); trehalose 6-O-mycolyltransferase (EC 2.3.1.122). Explor enz acetylxylan esterase:Deacetylation of xylans and xylo-oligosaccharides-Catalyses the hydrolysis o…	esterase(acetyl xylan)		SB	Accession_322256	9.50916e+08	9.1032e+08	1.0738e+09	7.50407e+08	2.55522e+08	6.29838e+08	9.1347e+08	4.75365e+09	5.37969e+09	5.35692e+09	5.1525e+09	5.1621e+09	4.21438e+09	4.87874e+09	1.13418e+09	8.44059e+08	9.21362e+08	5.9961e+08	5.16069e+09	3.24669e+09	1.33491e+08	3.30014e+08	2.89952e+08	2.0919e+09
SB	PC+SB_only	Accession_76857	2	CBM9,CE1	Firmicutes - Clostridia				CE				Multimodular					Y(1-27)	CBM-associated	0	cazy fam CE1 : acetyl xylan esterase (EC 3.1.1.72); cinnamoyl esterase (EC 3.1.1.-); feruloyl esterase (EC 3.1.1.73); carboxylesterase (EC 3.1.1.1); S-formylglutathione hydrolase (EC 3.1.2.12); diacylglycerol O-acyltransferase (EC 2.3.1.20); trehalose 6-O-mycolyltransferase (EC 2.3.1.122). Explor enz acetylxylan esterase:Deacetylation of xylans and xylo-oligosaccharides-Catalyses the hydrolysis o…	esterase(acetyl xylan)		SB	Accession_76857	2.07241e+10	1.10932e+10	1.73685e+10	1.85032e+10	5.05587e+09	7.32521e+09	5.17404e+09	4.9328e+10	3.91861e+10	4.24453e+10	2.67365e+10	2.61856e+10	2.43634e+10	1.76183e+10	1.46106e+10	1.54871e+10	1.69222e+10	5.85171e+09	3.94239e+10	1.9653e+10	4.12834e+09	1.27746e+09	9.45596e+09	5.28636e+09
SB	SNT+PC+SB	Accession_338253	22	CBM9,CE1,GH10	Firmicutes - Clostridia			GH	CE				Multimodular	GH-multimodular				Y(1-32)	CBM-associated	0	cazy fam CE1 : acetyl xylan esterase (EC 3.1.1.72); cinnamoyl esterase (EC 3.1.1.-); feruloyl esterase (EC 3.1.1.73); carboxylesterase (EC 3.1.1.1); S-formylglutathione hydrolase (EC 3.1.2.12); diacylglycerol O-acyltransferase (EC 2.3.1.20); trehalose 6-O-mycolyltransferase (EC 2.3.1.122). Explor enz acetylxylan esterase:Deacetylation of xylans and xylo-oligosaccharides-Catalyses the hydrolysis o…	xylanase; esterase(acetyl xylan)	LongPolymer	SB	Accession_338253	7.4373e+09	6.15555e+09	7.85771e+09	7.48729e+09	4.8268e+09	4.25038e+09	3.79334e+09	7.0551e+09	6.47178e+09	5.86033e+09	8.83656e+09	1.89583e+09	3.97663e+09	3.85769e+09	3.50798e+09	3.90216e+09	7.23446e+09	4.29017e+09	7.05594e+09	3.42806e+09	7.43315e+08	5.17881e+08	1.2834e+09	8.75272e+08
SB	PC+SB_only	Accession_127868	2	CE1	Actinobacteria				CE				Not-multimodular					Y(1-30)	just_CAZymes	K07214	fes;_iron(III)-enterobactin_esterase_[EC:3.1.1.108]	esterase(acetyl xylan)		SB	Accession_127868	9.42598e+06	8.32088e+06	8.45478e+06	1.39386e+07	1.65379e+08	2.77551e+06		5.17108e+07		3.22454e+06	7.97153e+07	3.26634e+06	1.25272e+08		1.11014e+08	1.305e+08	1.0035e+07	8.40773e+07	4.48836e+07	9.25131e+07	2.64852e+06	1.14978e+08	3.86997e+07	6.0065e+07
SB	PC+SB_only	Accession_100015	5	CE1	Calditrichaeota				CE				Not-multimodular					N	just_CAZymes	0	cazy fam CE1 : acetyl xylan esterase (EC 3.1.1.72); cinnamoyl esterase (EC 3.1.1.-); feruloyl esterase (EC 3.1.1.73); carboxylesterase (EC 3.1.1.1); S-formylglutathione hydrolase (EC 3.1.2.12); diacylglycerol O-acyltransferase (EC 2.3.1.20); trehalose 6-O-mycolyltransferase (EC 2.3.1.122). Explor enz acetylxylan esterase:Deacetylation of xylans and xylo-oligosaccharides-Catalyses the hydrolysis o…	esterase(acetyl xylan)		SB	Accession_100015		1.97441e+08	4.95463e+07	1.28608e+08	4.48427e+08	7.11311e+08	5.90284e+08	1.52177e+09	1.32628e+09	1.54995e+09	1.48291e+09	1.54357e+09	2.02846e+09	1.81952e+09	1.66215e+09	1.37035e+09	1.25199e+08	5.83341e+08	1.47023e+09	1.68481e+09	7.40065e+07	1.3158e+08	9.98231e+07	2.52781e+08
SB	SB_only	Accession_327707	3	CE1	Chloroflexi				CE				Not-multimodular					N	just_CAZymes	K03930	estA;_putative_tributyrin_esterase_[EC:3.1.1.-]	esterase(acetyl xylan)		SB	Accession_327707	1.43139e+08	7.72933e+07	9.90703e+07	1.38666e+08	1.12674e+07	4.71966e+07		1.67303e+07	4.17537e+07	2.49017e+08	4.38848e+07	2.22679e+08	1.94037e+08	3.22257e+08	1.42372e+08	1.60561e+08	1.14542e+08	2.9232e+07	8.78464e+07	2.08381e+08	3.17628e+07	2.54058e+07	1.08152e+08	7.07494e+07
SB	SB_only	Accession_33992	4	CE1	Euryarchaeota				CE				Not-multimodular					N	just_CAZymes	K03932	lpqC;_polyhydroxybutyrate_depolymerase	esterase(acetyl xylan)		SB	Accession_33992	4.07774e+07	1.58892e+08	8.22404e+07		1.06335e+08			1.30262e+08	3.13453e+08	2.33206e+08		3.71318e+08	2.08525e+08	2.51794e+08	7.5868e+08	6.26276e+08	9.39699e+07	1.06335e+08	2.2564e+08	4.43318e+08	5.99244e+07	0	9.18293e+07	2.3975e+08
SB	SB_only	Accession_269399	1	CE1	Firmicutes - Bacilli				CE				Not-multimodular					N	just_CAZymes	K03930	estA;_putative_tributyrin_esterase_[EC:3.1.1.-]	esterase(acetyl xylan)		SB	Accession_269399		1.45474e+07	1.28768e+07	2.17099e+07	1.21729e+08	1.37665e+08		3.07351e+08	2.50265e+08	2.68653e+08	1.9205e+08	3.56317e+08	4.14567e+08	3.95918e+08	2.22711e+08	1.53775e+08	1.6378e+07	1.29697e+08	2.5458e+08	3.08657e+08	4.69248e+06	1.12686e+07	4.79979e+07	1.14541e+08
SB	PC+SB_only	Accession_37327	4	CE1	Firmicutes - Clostridia				CE				Not-multimodular					Y(1-25)	just_CAZymes	K07214	fes;_iron(III)-enterobactin_esterase_[EC:3.1.1.108]	esterase(acetyl xylan)		SB	Accession_37327	4.43108e+07			1.70355e+08	5.3768e+08	4.51704e+08	2.81361e+08	6.17318e+08	3.5576e+08	4.42024e+08	8.70439e+08	7.21134e+08	5.52896e+08	5.44628e+08	2.05737e+08	1.72191e+08	1.07333e+08	4.23581e+08	5.71385e+08	4.39317e+08	8.91264e+07	1.30453e+08	2.27136e+08	2.39441e+08
SB	SB_only	Accession_208193	4	CE1,CBM6	Firmicutes - Clostridia				CE			Dockerin	Multimodular					Y(1-29)	CBM-Dockerin-associated	K07214	fes;_iron(III)-enterobactin_esterase_[EC:3.1.1.108]	esterase(acetyl xylan)		SB	Accession_208193	3.40475e+06	1.47564e+08	8.15629e+07	1.0305e+08		1.77565e+08	1.14283e+08	7.29928e+07	3.40914e+07	7.04898e+07	1.13584e+08					5.1478e+06	8.38954e+07	1.45924e+08	7.27894e+07	5.1478e+06	6.02902e+07	4.47473e+07	3.24913e+07	0
SB	SB_only	Accession_22784	8	CE1,CBM6	Firmicutes - Clostridia				CE			Dockerin	Multimodular					Y(1-22)	CBM-Dockerin-associated	0	cazy fam CE1 : acetyl xylan esterase (EC 3.1.1.72); cinnamoyl esterase (EC 3.1.1.-); feruloyl esterase (EC 3.1.1.73); carboxylesterase (EC 3.1.1.1); S-formylglutathione hydrolase (EC 3.1.2.12); diacylglycerol O-acyltransferase (EC 2.3.1.20); trehalose 6-O-mycolyltransferase (EC 2.3.1.122). Explor enz acetylxylan esterase:Deacetylation of xylans and xylo-oligosaccharides-Catalyses the hydrolysis o…	esterase(acetyl xylan)		SB	Accession_22784	2.12628e+09	2.2318e+09	1.46982e+09	2.21472e+09	1.39243e+08	4.13146e+08	4.35193e+08	2.04021e+09	6.81589e+08	8.73223e+08	1.6661e+09	4.91673e+08	8.74231e+08	5.20855e+08	1.63372e+09	1.18765e+09	2.01066e+09	3.29194e+08	1.31528e+09	9.41626e+08	3.63512e+08	1.64871e+08	6.44354e+08	4.80513e+08
SB	PC+SB_only	Accession_370787	6	CE10	Firmicutes - Bacilli				CE				Not-multimodular					N	just_CAZymes	K03929	pnbA;_para-nitrobenzyl_esterase_[EC:3.1.1.-]	esterase		SB	Accession_370787	9.28868e+07	7.86634e+07	1.19823e+08	1.2706e+08							5.81711e+07				1.09408e+08	1.06237e+08	1.04608e+08	100000	5.81711e+07	1.07823e+08	2.27017e+07	0	0	2.24195e+06
SB	SB_only	Accession_133703	2	CE10	Firmicutes - Bacilli				CE				Not-multimodular					N	just_CAZymes	K03929	pnbA;_para-nitrobenzyl_esterase_[EC:3.1.1.-]	esterase		SB	Accession_133703	1.09433e+08	1.22622e+08		7.72131e+07	1.61021e+08	4.46238e+07	1.73868e+08	3.67675e+08	3.20632e+08	5.10009e+08	1.2501e+08	2.69529e+08	3.42854e+08	1.96739e+08	6.57796e+08	9.85593e+08	1.03089e+08	1.26504e+08	3.30832e+08	4.90502e+08	2.33595e+07	7.1201e+07	1.5909e+08	3.27883e+08
SB	SNT+PC+SB	Accession_37328	6	CE10	Firmicutes - Bacilli				CE				Not-multimodular					N	just_CAZymes	K03929	pnbA;_para-nitrobenzyl_esterase_[EC:3.1.1.-]	esterase		SB	Accession_37328	9.95924e+08	6.97707e+08	6.37966e+08	1.28801e+09	3.63018e+08	5.61378e+08	3.68553e+08	4.70295e+08	1.88946e+09	9.2495e+07	6.09135e+08	1.12167e+09	1.02781e+09	1.84711e+09	9.98766e+07	1.20797e+08	9.04902e+08	4.30983e+08	7.65346e+08	8.43452e+08	2.99578e+08	1.12959e+08	7.80558e+08	7.40583e+08
SB	SB_only	Accession_70112	1	CE10	Firmicutes - Clostridia				CE				Not-multimodular					N	just_CAZymes	K03929	pnbA;_para-nitrobenzyl_esterase_[EC:3.1.1.-]	esterase		SB	Accession_70112	1.85058e+08	4.18789e+08	2.8534e+08	2.57491e+08		3.73714e+07	3.23282e+07	1.66095e+08	1.57826e+08	1.64522e+08	2.81043e+08	1.97406e+08	2.38568e+08	2.83103e+08	3.6176e+08	2.17716e+08	2.86669e+08	3.48498e+07	1.92372e+08	2.59711e+08	9.7696e+07	3.56605e+06	5.92228e+07	6.52949e+07
SB	PC+SB_only	Accession_279772	6	CE10	Firmicutes - Clostridia				CE				Not-multimodular					N	just_CAZymes	K03929	pnbA;_para-nitrobenzyl_esterase_[EC:3.1.1.-]	esterase		SB	Accession_279772	1.00931e+08	1.11937e+08	7.63305e+07	6.1822e+07	1.74724e+08	1.11099e+08	5.69813e+08	1.37842e+09	1.1757e+09	9.45224e+08	1.461e+09	1.52654e+09	1.33779e+09	1.18919e+09	1.75721e+09	1.62981e+09	8.77553e+07	2.85212e+08	1.24009e+09	1.48811e+09	2.2814e+07	2.48516e+08	2.30238e+08	2.26893e+08
SB	SB_only	Accession_180225	1	CE10	Firmicutes - Clostridia				CE				Not-multimodular					N	just_CAZymes	K03929	pnbA;_para-nitrobenzyl_esterase_[EC:3.1.1.-]	esterase		SB	Accession_180225								6.6245e+07	5.70305e+07	6.21563e+07	4.73144e+07	6.91332e+07	7.2038e+07	8.48963e+07	5.54291e+07		100000	100000	5.81865e+07	7.03742e+07	0	0	8.16983e+06	1.20907e+07
SB	SB_only	Accession_481354	1	CE10	Firmicutes - Clostridia				CE				Not-multimodular					N	just_CAZymes	K03929	pnbA;_para-nitrobenzyl_esterase_[EC:3.1.1.-]	esterase		SB	Accession_481354	2.9544e+07	3.91674e+07	5.12968e+07	5.76978e+07		7.33437e+06	1.00328e+07	2.04728e+07	2.23704e+07	6.94297e+07	3.33941e+07	3.22393e+07	4.30639e+07	4.1668e+07	3.43389e+07	2.66532e+07	4.44265e+07	8.68358e+06	3.64167e+07	3.55927e+07	1.25496e+07	1.90807e+06	2.2734e+07	6.80917e+06
SB	PC+SB_only	Accession_89227	3	CE10	Firmicutes - Clostridia				CE				Not-multimodular					N	just_CAZymes	K03929	pnbA;_para-nitrobenzyl_esterase_[EC:3.1.1.-]	esterase		SB	Accession_89227	2.3593e+08	1.66244e+08	1.87651e+08	2.36693e+08	8.56596e+07	5.71012e+07	5.67232e+07	1.79206e+08	1.22991e+08	3.05249e+08	2.37961e+08	2.40865e+08	6.52777e+07	8.61566e+08	1.14417e+08	3.1337e+07	2.0663e+08	6.64947e+07	2.11352e+08	2.62692e+08	3.53717e+07	1.65984e+07	7.82426e+07	3.44097e+08
SB	SB_only	Accession_64617	1	CE10	Firmicutes - Clostridia				CE				Not-multimodular					N	just_CAZymes	K03929	pnbA;_para-nitrobenzyl_esterase_[EC:3.1.1.-]	esterase		SB	Accession_64617		4.36767e+07		2.82876e+07	2.46344e+08			6.40291e+07	9.55561e+07	6.38556e+07		7.70505e+07	1.57788e+07	6.7941e+07		5.3639e+06	3.59821e+07	2.46344e+08	7.44803e+07	4.15336e+07	1.08817e+07	0	1.82524e+07	3.61956e+07
SB	PC+SB_only	Accession_252216	8	CE10	Firmicutes - Clostridia				CE				Not-multimodular					N	just_CAZymes	K03929	pnbA;_para-nitrobenzyl_esterase_[EC:3.1.1.-]	esterase		SB	Accession_252216	1.96745e+09	1.80524e+09	1.1915e+09	9.29843e+08	1.64955e+09	1.84239e+09	1.05574e+09	6.00718e+08	8.49464e+08	8.54615e+08	1.22134e+09	1.00967e+09	5.84157e+08	1.77502e+09	2.38004e+09	2.83881e+09	1.47351e+09	1.51589e+09	8.81534e+08	1.71754e+09	4.92992e+08	4.1e+08	2.55655e+08	9.33423e+08
SB	SNT+SB_only	Accession_289835	4	CE12	Firmicutes - Bacilli				CE				Not-multimodular					Y(1-35)	just_CAZymes	K01728	pel;_pectate_lyase_[EC:4.2.2.2]	esterase; pectinesterase; rhamnogalacturonan; esterase(acetyl xylan)		SB	Accession_289835	2.69014e+08	2.92924e+08	8.2434e+07	3.2289e+08				3.5389e+07	1.00038e+08	1.49387e+08	1.64141e+08	2.18577e+07	1.42819e+07	1.77219e+07		1.29708e+07	2.41815e+08	100000	1.12239e+08	1.67081e+07	1.08516e+08	0	5.81049e+07	3.97493e+06
SB	SB_only	Accession_111813	3	CE12	Firmicutes - Bacilli				CE				Not-multimodular					Y(1-33)	just_CAZymes	K06882	K06882;_uncharacterized_protein	esterase; pectinesterase; rhamnogalacturonan; esterase(acetyl xylan)		SB	Accession_111813	2.4664e+08	3.90245e+08	2.7449e+08	1.78077e+08	4.22203e+07	6.97215e+07	1.24439e+08	7.2372e+07	9.25854e+07	7.15122e+07	1.14217e+08	8.81741e+07	6.57573e+07	1.1482e+08	5.70141e+07	9.29328e+07	2.72363e+08	7.87936e+07	8.76717e+07	8.37397e+07	8.84161e+07	4.18533e+07	2.01991e+07	2.29553e+07
SB	SNT+SB_only	Accession_162387	1	CE12	Firmicutes - Bacilli				CE				Not-multimodular					N	just_CAZymes	K01728	pel;_pectate_lyase_[EC:4.2.2.2]	esterase; pectinesterase; rhamnogalacturonan; esterase(acetyl xylan)		SB	Accession_162387	2.3704e+08	9.2112e+07	3.02602e+08	2.61341e+08	3.36262e+07	1.96604e+08	3.67965e+08	7.8505e+07	9.37669e+07	7.57069e+07	8.46893e+07	1.22565e+08	1.2066e+08	1.88376e+08	2.46417e+08	1.84787e+08	2.23274e+08	1.99398e+08	8.3167e+07	1.72561e+08	9.15333e+07	1.67187e+08	8.00131e+06	5.25538e+07
SB	PC+SB_only	Accession_275714	16	CE14	Spirochaetes				CE				Not-multimodular					Y(1-24)	just_CAZymes	0	cazy fam CE14: N-acetyl-1-D-myo-inosityl-2-amino-2-deoxy-α-D-glucopyranoside deacetylase (EC 3.5.1.89); diacetylchitobiose deacetylase (EC 3.5.1.-); mycothiol S-conjugate amidase (EC 3.5.1.-)	esterase		SB	Accession_275714	1.06803e+09	1.14327e+09	3.1442e+08	2.41316e+08	7.61217e+08	1.09856e+09	2.78541e+08	1.0189e+09	1.35506e+09	1.04674e+09	1.58535e+09	2.02494e+09	2.35508e+09	4.22309e+09	2.14856e+09	1.59138e+09	6.91759e+08	7.12774e+08	1.25151e+09	2.46861e+09	4.79836e+08	4.12152e+08	2.69698e+08	1.01979e+09
SB	PC+SB_only	Accession_85183	3	CE14,CBM9	Deinococcus-Thermus				CE				Multimodular					Y(1-28)	CBM-associated	0	cazy fam CE14: N-acetyl-1-D-myo-inosityl-2-amino-2-deoxy-α-D-glucopyranoside deacetylase (EC 3.5.1.89); diacetylchitobiose deacetylase (EC 3.5.1.-); mycothiol S-conjugate amidase (EC 3.5.1.-)	esterase		SB	Accession_85183				4.05892e+06	1.3819e+08		6.18166e+07	1.72599e+07	3.43843e+07		1.00826e+07	2.37253e+07		2.29174e+07			4.05892e+06	1.00003e+08	2.05756e+07	2.33213e+07	0	5.40039e+07	1.24855e+07	571255
SB	SNT+PC+SB	Accession_223995	8	CE15	Firmicutes - Bacilli				CE				Not-multimodular					Y(1-28)	just_CAZymes	0	cazy fam CE15: 4-O-methyl-glucuronoyl methylesterase (EC 3.1.1.-). Cazypedia: All CE15 enzymes characterized to-date are glucuronoyl esterases, cleaving esters of D-glucuronic acid. The first reported glucuronoyl esterase was ScGE1 from the white-rot fungus Schizophyllum commune, and the activity was demonstrated by TLC on a methyl ester of 4-O-methyl-D-glucuronic acid [1]. While CE15 members are…	esterase		SB	Accession_223995	9.38885e+08	1.10846e+09	1.35147e+09	1.55425e+09	2.64406e+08	7.74201e+08	1.17961e+09	3.71884e+08	4.48682e+08	5.94018e+08	3.04398e+08	9.38972e+08	8.58977e+08	3.55719e+08	2.25864e+08	1.52805e+08	1.23827e+09	7.39405e+08	4.29746e+08	5.06467e+08	2.70271e+08	4.58592e+08	1.2437e+08	3.66696e+08
SB	SNT+SB_only	Accession_435788	1	CE2	Firmicutes - Clostridia				CE				Not-multimodular					N	just_CAZymes	0	cazy fam CE2: acetyl xylan esterase (EC 3.1.1.72). Deacetylation of xylans and xylo-oligosaccharides. Catalyses the hydrolysis of acetyl groups from polymeric xylan, acetylated xylose, acetylated glucose, α-napthyl acetate, p-nitrophenyl acetate but not from triacetylglycerol. Does not act on acetylated mannan or pectin.	esterase(acetyl xylan)		SB	Accession_435788	1.10002e+10	1.00071e+10	1.7213e+10	1.26707e+10	6.79357e+08	5.34529e+09	5.87684e+09	1.81657e+10	2.22639e+10	1.89094e+10	7.63136e+09	1.18603e+10	1.11648e+10	1.16775e+10	6.07645e+09	5.26085e+09	1.27227e+10	3.96716e+09	1.67426e+10	9.20799e+09	3.18888e+09	2.8597e+09	6.33036e+09	3.25381e+09
SB	SNT+PC+SB	Accession_3748	1	CE3	Firmicutes - Clostridia				CE			Dockerin	with-Dockerin alone					Y(1-35)	Dockerin-associated	0	cazy fam CE3: acetyl xylan esterase (EC 3.1.1.72). Deacetylation of xylans and xylo-oligosaccharides. Catalyses the hydrolysis of acetyl groups from polymeric xylan, acetylated xylose, acetylated glucose, α-napthyl acetate, p-nitrophenyl acetate but not from triacetylglycerol. Does not act on acetylated mannan or pectin.	esterase(acetyl xylan)		SB	Accession_3748	1.84114e+09	2.5426e+09	1.67812e+09	1.9568e+09	5.96185e+08	6.51469e+07	1.60234e+07	8.51811e+08	8.70401e+08	3.32155e+08	1.01286e+09	4.32783e+08	4.69039e+08	4.69434e+08	4.23779e+08	4.13021e+08	2.00467e+09	2.25785e+08	7.66807e+08	4.41611e+08	3.76403e+08	3.21715e+08	2.98564e+08	2.61711e+07
SB	SB_only	Accession_132930	2	CE3	Firmicutes - Clostridia				CE			Dockerin	with-Dockerin alone					Y(1-43)	Dockerin-associated	0	cazy fam CE3: acetyl xylan esterase (EC 3.1.1.72). Deacetylation of xylans and xylo-oligosaccharides. Catalyses the hydrolysis of acetyl groups from polymeric xylan, acetylated xylose, acetylated glucose, α-napthyl acetate, p-nitrophenyl acetate but not from triacetylglycerol. Does not act on acetylated mannan or pectin.	esterase(acetyl xylan)		SB	Accession_132930	1.16671e+08	2.03164e+08	1.24559e+08	1.77305e+08		4.1491e+07	2.41023e+07	2.12072e+08	1.21813e+06	4.41883e+06	5.68203e+08		2.06199e+08	6.41633e+08	2.09869e+07	1.40199e+08	1.55425e+08	3.27966e+07	1.96478e+08	2.52255e+08	4.16824e+07	1.22957e+07	2.66731e+08	2.70665e+08
SB	PC+SB_only	Accession_264960	6	CE7	Firmicutes - Clostridia				CE				Not-multimodular					N	just_CAZymes	K01060	cah;_cephalosporin-C_deacetylase_[EC:3.1.1.41]	esterase(acetyl xylan)		SB	Accession_264960	2.48328e+07	1.7083e+07		1.93575e+07	2.95881e+08	4.40719e+08	5.53505e+08	9.26979e+08	8.06893e+08	9.23804e+08	1.61469e+09	1.69902e+09	1.83025e+09	1.4071e+09	1.73787e+09	1.73547e+09	2.04244e+07	4.30035e+08	1.06809e+09	1.68194e+09	3.98357e+06	1.29144e+08	3.68658e+08	1.61105e+08
SB	PC+SB_only	Accession_458073	2	CE7	Firmicutes - Clostridia				CE				Not-multimodular					N	just_CAZymes	K01060	cah;_cephalosporin-C_deacetylase_[EC:3.1.1.41]	esterase(acetyl xylan)		SB	Accession_458073	1.15405e+08	2.47173e+08	1.39237e+08	1.19319e+08	1.27814e+07			1.48531e+08	7.1454e+07	9.99717e+07	1.7839e+08	1.44291e+08	1.22239e+08	1.49763e+08	1.62113e+08	1.66376e+08	1.55284e+08	1.27814e+07	1.24587e+08	1.48957e+08	6.21421e+07	0	4.79482e+07	1.74127e+07
SB	SNT+PC+SB	Accession_67543	7	CE7	Firmicutes - Clostridia				CE				Not-multimodular					N	just_CAZymes	K01060	cah;_cephalosporin-C_deacetylase_[EC:3.1.1.41]	esterase(acetyl xylan)		SB	Accession_67543	1.92313e+09	2.41693e+09	2.05902e+09	2.07062e+09	1.6104e+08	4.8015e+08	3.98691e+08	7.51359e+08	7.26385e+08	5.76169e+08	9.27263e+08	6.60862e+07	2.33415e+08	7.36999e+07	1.9299e+08	2.42883e+08	2.11742e+09	3.46627e+08	7.45294e+08	1.61815e+08	2.10599e+08	1.65804e+08	1.43887e+08	8.60215e+07
SB	SNT+SB_only	Accession_10714	7	CE8	Firmicutes - Clostridia				CE				Not-multimodular					Y(1-66)	just_CAZymes	K01051	E3.1.1.11;_pectinesterase_[EC:3.1.1.11]	pectinesterase		SB	Accession_10714	1.59566e+07	1.78474e+08	6.71474e+08	7.32829e+08	8.04928e+08	8.8419e+08	8.32353e+08	5.82033e+08	7.12337e+08	6.24112e+08	4.21199e+08	9.36446e+08	8.63587e+08	1.06233e+09	5.42883e+08	8.55616e+08	3.99683e+08	8.40491e+08	5.8492e+08	8.52172e+08	3.56387e+08	4.02527e+07	1.21907e+08	1.91748e+08
SB	PC+SB_only	Accession_474949	10	CE9	Euryarchaeota				CE				Not-multimodular					N	just_CAZymes	K01443	nagA,_AMDHD2;_N-acetylglucosamine-6-phosphate_deacetylase_[EC:3.5.1.25]	esterase		SB	Accession_474949	8.51936e+09	7.39294e+09	7.57975e+09	9.2223e+09	7.62918e+09	8.09431e+09	1.31133e+10	8.70087e+09	8.10902e+09	7.94666e+09	8.03199e+09	7.91956e+09	8.96882e+09	6.98596e+09	5.38367e+09	6.16905e+09	8.17859e+09	9.61226e+09	8.19714e+09	7.08541e+09	8.52704e+08	3.0409e+09	3.42305e+08	1.4132e+09
SB	PC+SB_only	Accession_246603	1	CE9	Firmicutes - Clostridia				CE				Not-multimodular					N	just_CAZymes	K01443	nagA,_AMDHD2;_N-acetylglucosamine-6-phosphate_deacetylase_[EC:3.5.1.25]	esterase		SB	Accession_246603	1.05413e+08	4.86908e+06	9.31189e+06		3.7958e+08	5.36407e+07	1.01061e+08		1.56755e+08	9.03505e+06	2.91707e+08	3.09662e+08	1.0125e+07	4.15211e+08	5.67453e+08	1.41169e+08	3.98647e+07	1.78094e+08	1.52499e+08	2.88724e+08	5.68101e+07	1.76095e+08	1.41384e+08	2.19953e+08
SB	SNT+PC+SB	Accession_274363	23	cohesin	Firmicutes - Clostridia								Not-multimodular		only-Binding		cohesin	Y(1-29)	binding_cohesin	0	binding	binding		SB	Accession_274363	1.25675e+10	1.22723e+10	1.36059e+10	1.3045e+10	7.79383e+09	7.70642e+09	9.88621e+09	1.69349e+10	1.97419e+10	1.6564e+10	2.34878e+10	3.31925e+09	2.24489e+09	5.95181e+08	6.45188e+09	6.13082e+09	1.28727e+10	8.46215e+09	1.91821e+10	3.7484e+09	5.83351e+08	1.23405e+09	3.20192e+09	2.51854e+09
SB	SNT+SB_only	Accession_10450	8	cohesin	Firmicutes - Clostridia								Not-multimodular		only-Binding		cohesin	Y(1-29)	binding_cohesin	0	binding	binding		SB	Accession_10450	1.54916e+09	1.61146e+09	1.2155e+09	1.31084e+09	2.63289e+08	3.58594e+08	6.12822e+08	3.95578e+09	4.00821e+09	4.29602e+09	3.83211e+09	4.58179e+08	5.30736e+08	3.7515e+09	9.02899e+08	3.29929e+08	1.42174e+09	4.11569e+08	4.02303e+09	1.19465e+09	1.88911e+08	1.80688e+08	1.96397e+08	1.44512e+09
SB	SNT+PC+SB	Accession_426791	13	cohesin,CBM3	Firmicutes - Clostridia	CBM1-5							Not-multimodular		only-Binding		CBM+cohesin	Y(1-30)	binding_CBM+cohesin	0	binding	binding		SB	Accession_426791	2.71331e+08	8.48878e+08	1.3177e+09	1.12808e+09	1.32406e+09	2.02476e+09	1.30049e+09	4.63018e+09	6.02897e+09	5.07527e+09	2.69533e+09	8.56956e+09	8.03932e+09	2.29106e+10	2.97154e+09	4.73478e+09	8.91497e+08	1.54977e+09	4.60744e+09	9.44516e+09	4.56085e+08	4.11522e+08	1.40194e+09	7.87648e+09
SB	PC+SB_only	Accession_335410	3	GH0	Firmicutes - Clostridia			GH					Not-multimodular					Y(1-31)	just_CAZymes	0	GH0	GH0		SB	Accession_335410	7.4453e+08	6.91217e+08	7.78792e+08	1.08998e+09	1.63651e+09	3.12853e+09	1.04787e+08	1.71597e+09	9.47001e+08	8.33338e+08	7.57422e+08	2.11225e+09	2.45803e+09	6.11606e+08	1.72181e+09	2.9155e+09	8.26129e+08	1.62328e+09	1.06343e+09	1.96384e+09	1.79552e+08	1.51192e+09	4.41948e+08	8.74502e+08
SB	SNT+PC+SB	Accession_1078	3	GH1	Firmicutes - Clostridia			GH					Not-multimodular					N	just_CAZymes	K05350	bglB;_beta-glucosidase_[EC:3.2.1.21]	beta-glucosidase	Oligosaccharide degrading	SB	Accession_1078	6.91674e+08	5.49432e+08	4.13595e+08	5.58407e+08	9.06424e+07	6.8707e+08	6.0532e+08	2.79954e+08	3.38862e+08	2.88089e+08	4.07593e+08	6.27853e+08	7.44346e+08	1.59995e+08	3.71165e+08	2.28365e+08	5.53277e+08	4.61011e+08	3.28624e+08	4.26345e+08	1.13587e+08	3.23342e+08	5.87445e+07	2.52445e+08
SB	PC+SB_only	Accession_474938	3	GH1	Firmicutes - Clostridia			GH					Not-multimodular					N	just_CAZymes	K05350	bglB;_beta-glucosidase_[EC:3.2.1.21]	beta-glucosidase	Oligosaccharide degrading	SB	Accession_474938	2.45492e+08	3.85922e+08	2.63987e+08	2.42856e+08	9.64428e+07	2.2134e+08	3.1058e+08	8.58904e+07	1.05879e+08	4.34027e+07	4.86842e+08	1.13452e+08	8.41491e+07	3.76486e+08	2.96293e+08	3.88874e+08	2.84565e+08	2.09454e+08	1.80503e+08	2.51851e+08	6.82228e+07	1.07562e+08	2.0588e+08	1.44536e+08
SB	PC+SB_only	Accession_352925	1	GH1	Planctomycetes			GH					Not-multimodular					N	just_CAZymes	K05350	bglB;_beta-glucosidase_[EC:3.2.1.21]	beta-glucosidase	Oligosaccharide degrading	SB	Accession_352925	4.30014e+07	9.43236e+07	9.12015e+07	9.21942e+07				8.35432e+07	4.79497e+07	8.23101e+07	3.9395e+07	2.85262e+07	3.49842e+07	4.34109e+07	2.15832e+07	3.0459e+07	8.01802e+07	100000	6.32995e+07	3.17927e+07	2.482e+07	0	2.29365e+07	8.09089e+06
SB	SB_only	Accession_346569	3	GH10	Firmicutes - Bacilli			GH					Not-multimodular					N	just_CAZymes	K01181	E3.2.1.8,_xynA;_endo-1,4-beta-xylanase_[EC:3.2.1.8]	xylanase	LongPolymer	SB	Accession_346569	4.51293e+09	8.02518e+08	2.76282e+08	2.15406e+09	6.27398e+08	2.30027e+09	1.96923e+09	2.60985e+08	3.63377e+08	1.12183e+08	4.54638e+08	2.63808e+08	7.33059e+07		2.03524e+08	6.12416e+07	1.93645e+09	1.6323e+09	2.97796e+08	1.5047e+08	1.89099e+09	8.8587e+08	1.46865e+08	9.92913e+07
SB	PC+SB_only	Accession_24274	3	GH10	Firmicutes - Bacilli			GH					Not-multimodular					N	just_CAZymes	K01181	E3.2.1.8,_xynA;_endo-1,4-beta-xylanase_[EC:3.2.1.8]	xylanase	LongPolymer	SB	Accession_24274	1.35038e+08	1.1912e+08	1.07028e+08	1.83481e+08	2.59252e+08	2.31862e+08	2.93939e+08	1.64059e+08	1.42225e+08	1.40362e+08	6.01492e+08	2.83456e+08	2.75239e+08	2.19887e+08	1.13128e+08	3.00688e+07	1.36167e+08	2.61684e+08	2.62034e+08	1.84356e+08	3.35635e+07	3.11098e+07	2.2656e+08	1.09796e+08
SB	PC+SB_only	Accession_66443	9	GH10	Firmicutes - Clostridia			GH					Not-multimodular					N	just_CAZymes	K01181	E3.2.1.8,_xynA;_endo-1,4-beta-xylanase_[EC:3.2.1.8]	xylanase	LongPolymer	SB	Accession_66443	6.32284e+08	1.72645e+08	1.56581e+08	5.8943e+07	1.73745e+09	7.89849e+08	1.26696e+09	2.00222e+09	2.19031e+09	1.946e+09	9.05931e+08	2.57831e+09	2.15598e+09	3.02229e+09	1.6247e+09	1.69705e+09	2.55113e+08	1.26475e+09	1.76111e+09	2.21567e+09	2.56418e+08	4.73806e+08	5.79614e+08	5.92434e+08
SB	PC+SB_only	Accession_335495	8	GH10	Firmicutes - Clostridia			GH					Not-multimodular					Y(1-31)	just_CAZymes	K01181	E3.2.1.8,_xynA;_endo-1,4-beta-xylanase_[EC:3.2.1.8]	xylanase	LongPolymer	SB	Accession_335495	1.07235e+09	5.72571e+08	5.41714e+08	6.15821e+08	1.21054e+09	1.74574e+09	1.69553e+09	2.02838e+09	1.12727e+09	8.62975e+08	4.47406e+09	1.16197e+08	6.28071e+08	2.63829e+08	2.46419e+09	2.25382e+09	7.00615e+08	1.5506e+09	2.12317e+09	1.14522e+09	2.49683e+08	2.95571e+08	1.64475e+09	1.12604e+09
SB	SNT+SB_only	Accession_295214	5	GH10	Firmicutes - Clostridia			GH					Not-multimodular					Y(1-33)	just_CAZymes	0	Cazy Fam GH10: endo-1,4-β-xylanase (EC 3.2.1.8); endo-1,3-β-xylanase (EC 3.2.1.32); tomatinase (EC 3.2.1.-); xylan endotransglycosylase (EC 2.4.2.-); endo-β-1,4-glucanase (EC 3.2.1.4)	xylanase	LongPolymer	SB	Accession_295214		3.59861e+08	2.39721e+08	2.59801e+08	1.94312e+08	9.82961e+07		4.01785e+08	2.30664e+08	2.16205e+08	2.15593e+08	8.07571e+07	2.81447e+08	5.40265e+08	1.63494e+08	1.70253e+08	2.86461e+08	1.46304e+08	2.66062e+08	2.47243e+08	6.43542e+07	6.78935e+07	9.07497e+07	1.78669e+08
SB	SB_only	Accession_73765	1	GH10	Firmicutes - Clostridia			GH					Not-multimodular					N	just_CAZymes	0	Cazy Fam GH10: endo-1,4-β-xylanase (EC 3.2.1.8); endo-1,3-β-xylanase (EC 3.2.1.32); tomatinase (EC 3.2.1.-); xylan endotransglycosylase (EC 2.4.2.-); endo-β-1,4-glucanase (EC 3.2.1.4)	xylanase	LongPolymer	SB	Accession_73765		2.56815e+08											1.44688e+08	2.12084e+09			2.56815e+08	100000	100000	1.13277e+09	0	0	0	1.39735e+09
SB	SB_only	Accession_76475	3	GH10	Firmicutes - Clostridia			GH					Not-multimodular					Y(1-34)	just_CAZymes	K01181	E3.2.1.8,_xynA;_endo-1,4-beta-xylanase_[EC:3.2.1.8]	xylanase	LongPolymer	SB	Accession_76475	5.94933e+07	8.05727e+07	7.33726e+07	8.28818e+07		2.92812e+07	2.12483e+08	1.14405e+08	1.25378e+08	9.21478e+07	2.95044e+08	1.2989e+08	1.59911e+08	6.56392e+06	6.65564e+08	6.19526e+08	7.40801e+07	1.20882e+08	1.56744e+08	3.16291e+08	1.0534e+07	1.29543e+08	9.32307e+07	3.03757e+08
SB	PC+SB_only	Accession_86712	2	GH10	Firmicutes - Clostridia			GH					Not-multimodular					N	just_CAZymes	0	Cazy Fam GH10: endo-1,4-β-xylanase (EC 3.2.1.8); endo-1,3-β-xylanase (EC 3.2.1.32); tomatinase (EC 3.2.1.-); xylan endotransglycosylase (EC 2.4.2.-); endo-β-1,4-glucanase (EC 3.2.1.4)	xylanase	LongPolymer	SB	Accession_86712	1.57128e+09	2.22089e+09	8.34186e+08	1.23472e+09	1.65284e+09	3.73137e+08	2.90189e+08	1.38469e+09	1.64862e+09	1.25345e+09	2.92237e+09	1.05029e+09	1.04201e+09	9.78758e+08	2.90581e+09	3.3946e+09	1.46527e+09	7.72056e+08	1.80228e+09	1.87429e+09	5.86974e+08	7.63908e+08	7.64594e+08	1.17782e+09
SB	PC+SB_only	Accession_288906	8	GH10,CBM32,CE1	Firmicutes - Bacilli			GH	CE				Multimodular	GH-multimodular				Y(1-29)	CBM-associated	K01181	E3.2.1.8,_xynA;_endo-1,4-beta-xylanase_[EC:3.2.1.8]	xylanase; esterase(acetyl xylan)	LongPolymer	SB	Accession_288906	8.00544e+07	2.17996e+07	2.0689e+08	3.90497e+08	2.93287e+08	5.29026e+08	4.34223e+08	6.11195e+08	1.43455e+09	7.59726e+08	5.37093e+08	1.40059e+09	1.12262e+09	8.62015e+08	1.24574e+09	1.72586e+09	1.7481e+08	4.18845e+08	8.35641e+08	1.27137e+09	1.63239e+08	1.18619e+08	4.09861e+08	3.21566e+08
SB	PC+SB_only	Accession_170968	10	GH10,CBM9	Firmicutes - Clostridia			GH					Multimodular	GH-multimodular				Y(1-46)	CBM-associated	K01181	E3.2.1.8,_xynA;_endo-1,4-beta-xylanase_[EC:3.2.1.8]	xylanase	LongPolymer	SB	Accession_170968	1.45675e+08	7.33761e+07	1.11294e+08	5.32599e+07	3.24572e+08	4.86802e+07		1.38329e+09	4.92104e+08	1.14341e+09	7.64459e+08	1.62131e+09	7.59042e+08	1.50013e+09	1.34211e+09	1.24535e+09	9.59014e+07	1.86626e+08	9.45814e+08	1.29359e+09	4.09881e+07	1.95085e+08	3.9546e+08	3.31843e+08
SB	SB_only	Accession_396264	2	GH105	Firmicutes - Clostridia			GH					Not-multimodular					N	just_CAZymes	K15532	yteR,_yesR;_unsaturated_rhamnogalacturonyl_hydrolase_[EC:3.2.1.172]	galacturonan; rhamnogalacturonan		SB	Accession_396264		1.24354e+08		1.80393e+08	3.39351e+06		4.71275e+06	1.4501e+08		3.68074e+07	5.43967e+07	2.01356e+08	3.23541e+08	6.069e+08		1.10121e+08	1.52373e+08	4.05313e+06	7.87381e+07	3.10479e+08	3.96256e+07	932842	5.80634e+07	2.16092e+08
SB	SB_only	Accession_264413	1	GH105	Firmicutes - Clostridia			GH					Not-multimodular					N	just_CAZymes	K15532	yteR,_yesR;_unsaturated_rhamnogalacturonyl_hydrolase_[EC:3.2.1.172]	galacturonan; rhamnogalacturonan		SB	Accession_264413			1.17891e+07	2.50003e+07		3.01268e+07		4.63857e+07		4.06195e+07	2.91521e+07		4.07233e+07	1.64688e+07	7.75685e+06	3.67981e+07	1.83947e+07	3.01268e+07	3.87191e+07	2.54368e+07	9.3417e+06	0	8.77258e+06	1.5872e+07
SB	SB_only	Accession_131502	1	GH106	Firmicutes - Clostridia			GH					Not-multimodular					N	just_CAZymes	0	cazy fam GH106: α-L-rhamnosidase (EC 3.2.1.40); rhamnogalacturonan α-L-rhamnohydrolase (EC 3.2.1.174)	rhamnosidase	Debranching	SB	Accession_131502	5.14731e+06	2.04838e+07	7.76098e+06	1.9279e+07		8.7649e+06		3.41943e+07	5.75515e+07	2.70663e+07	1.34859e+07	5.01848e+07	3.92842e+07	3.0166e+07	3.97204e+07	3.32878e+07	1.31678e+07	8.7649e+06	3.30745e+07	3.85286e+07	7.84077e+06	0	1.84408e+07	7.66905e+06
SB	SNT+PC+SB	Accession_240012	8	GH106	Firmicutes - Clostridia			GH					Not-multimodular					N	just_CAZymes	0	cazy fam GH106: α-L-rhamnosidase (EC 3.2.1.40); rhamnogalacturonan α-L-rhamnohydrolase (EC 3.2.1.174)	rhamnosidase	Debranching	SB	Accession_240012	1.42463e+09	1.23667e+09	2.2287e+09	1.64545e+09	1.04186e+09	1.73605e+09	1.88056e+09	1.00576e+09	1.75774e+09	1.31461e+09	4.29375e+08	2.17334e+09	5.62251e+08	6.04106e+08	5.61449e+08	1.79309e+09	1.63386e+09	1.55282e+09	1.12687e+09	1.13885e+09	4.3031e+08	4.48367e+08	5.58095e+08	7.82624e+08
SB	SNT+PC+SB	Accession_285222	1	GH106	Thermotogae			GH					Not-multimodular					N	just_CAZymes	0	cazy fam GH106: α-L-rhamnosidase (EC 3.2.1.40); rhamnogalacturonan α-L-rhamnohydrolase (EC 3.2.1.174)	rhamnosidase	Debranching	SB	Accession_285222	2.93155e+08	1.39401e+08	1.11233e+08	8.75389e+07	3.05182e+06	2.27164e+07	1.86595e+07				3.70983e+08	6.28325e+07	6.50705e+07	2.23648e+08	2.03266e+09	2.37854e+09	1.57832e+08	1.48093e+07	3.70983e+08	9.5255e+08	9.26725e+07	1.03823e+07	0	1.15224e+09
SB	PC+SB_only	Accession_126923	1	GH11,CBM6,GH10	Firmicutes - Clostridia			GH				Dockerin	Multimodular	GH-multimodular				Y(1-29)	CBM-Dockerin-associated	K01181	E3.2.1.8,_xynA;_endo-1,4-beta-xylanase_[EC:3.2.1.8]	xylanase	LongPolymer	SB	Accession_126923	5.79856e+08	5.63291e+08	8.34029e+08	7.84789e+08	4.1795e+08	2.18996e+08	2.08047e+08	1.01138e+09	1.24705e+09	8.43407e+08	1.30821e+09	6.59936e+08	2.80623e+08	1.01495e+09	3.40387e+08	5.62624e+08	6.90491e+08	2.81664e+08	1.10251e+09	5.71705e+08	1.38943e+08	1.18154e+08	2.14976e+08	2.92649e+08
SB	SB_only	Accession_450228	4	GH115	Firmicutes - Bacilli			GH					Not-multimodular					Y(1-23)	just_CAZymes	0	Cazy fam GH115: xylan α-1,2-glucuronidase (3.2.1.131); α-(4-O-methyl)-glucuronidase (3.2.1.-) CC 3.2.1.131 :Hydrolysis of (1→2)-α-D-(4-O-methyl)glucuronosyl links in the main chain of hardwood xylans	glucuronidase	Debranching	SB	Accession_450228	1.11507e+08	1.4919e+07	2.25266e+07		1.5504e+09		5.2952e+08		1.00815e+07	5.06654e+08	2.68409e+08	3.28518e+07	1.19552e+08	1.02967e+08	2.05613e+08		4.96508e+07	1.03996e+09	2.61715e+08	1.15246e+08	5.37036e+07	7.21869e+08	2.48354e+08	7.10032e+07
SB	SB_only	Accession_52960	3	GH120	Firmicutes - Bacilli			GH					Not-multimodular					N	just_CAZymes	K01209	abfA;_alpha-L-arabinofuranosidase_[EC:3.2.1.55]	xylosidase	Oligosaccharide degrading	SB	Accession_52960	7.31823e+07	1.29036e+08		1.13123e+08	3.67459e+08	6.84173e+07	9.57674e+07				9.53123e+07		2.54729e+07				1.05114e+08	1.77215e+08	9.53123e+07	2.54729e+07	2.87754e+07	1.65323e+08	0	0
SB	SB_only	Accession_340423	4	GH120	Firmicutes - Clostridia			GH					Not-multimodular					N	just_CAZymes	0	cazy fam GH120 : β-xylosidase (EC 3.2.1.37) Explor Enz: Hydrolysis of (1→4)-β-D-xylans, to remove successive D-xylose residues from the non-reducing termini. Also hydrolyses xylobiose. Some other exoglycosidase activities have been found associated with this enzyme in sheep liver.	xylosidase	Oligosaccharide degrading	SB	Accession_340423												2.19013e+08	3.40269e+08	4.4611e+08	3.57955e+08	3.83078e+08	100000	100000	100000	3.49285e+08	0	0	0	8.31326e+07
SB	PC+SB_only	Accession_403112	8	GH120	Firmicutes - Clostridia			GH					Not-multimodular					N	just_CAZymes	0	cazy fam GH120 : β-xylosidase (EC 3.2.1.37) Explor Enz: Hydrolysis of (1→4)-β-D-xylans, to remove successive D-xylose residues from the non-reducing termini. Also hydrolyses xylobiose. Some other exoglycosidase activities have been found associated with this enzyme in sheep liver.	xylosidase	Oligosaccharide degrading	SB	Accession_403112	1.42595e+08	4.77258e+08	5.40373e+08	4.80256e+08	5.85288e+06	3.33857e+08	1.6303e+08				8.65589e+07	4.67652e+07		3.80398e+07	1.02375e+08		4.1012e+08	1.6758e+08	8.65589e+07	6.23934e+07	1.80704e+08	1.6405e+08	0	3.4899e+07
SB	SB_only	Accession_132679	5	GH120	Firmicutes - Clostridia			GH					Not-multimodular					N	just_CAZymes	0	cazy fam GH120 : β-xylosidase (EC 3.2.1.37) Explor Enz: Hydrolysis of (1→4)-β-D-xylans, to remove successive D-xylose residues from the non-reducing termini. Also hydrolyses xylobiose. Some other exoglycosidase activities have been found associated with this enzyme in sheep liver.	xylosidase	Oligosaccharide degrading	SB	Accession_132679		1.28587e+07						3.8711e+07	7.00779e+07	3.53277e+07	1.56397e+08	9.34784e+07	6.68031e+07	1.06847e+08	1.41432e+08	1.3244e+08	1.28587e+07	100000	7.51284e+07	1.082e+08	0	0	5.63928e+07	3.01006e+07
SB	PC+SB_only	Accession_410620	4	GH120	Firmicutes - Clostridia			GH					Not-multimodular					N	just_CAZymes	0	cazy fam GH120 : β-xylosidase (EC 3.2.1.37) Explor Enz: Hydrolysis of (1→4)-β-D-xylans, to remove successive D-xylose residues from the non-reducing termini. Also hydrolyses xylobiose. Some other exoglycosidase activities have been found associated with this enzyme in sheep liver.	xylosidase	Oligosaccharide degrading	SB	Accession_410620								8.98017e+07	2.07383e+08	2.14553e+08		1.10344e+08	4.69179e+07	5.12944e+08			100000	100000	1.70579e+08	2.23402e+08	0	0	7.00473e+07	2.52749e+08
SB	SB_only	Accession_94269	6	GH120	Firmicutes - Clostridia			GH					Not-multimodular					N	just_CAZymes	0	cazy fam GH120 : β-xylosidase (EC 3.2.1.37) Explor Enz: Hydrolysis of (1→4)-β-D-xylans, to remove successive D-xylose residues from the non-reducing termini. Also hydrolyses xylobiose. Some other exoglycosidase activities have been found associated with this enzyme in sheep liver.	xylosidase	Oligosaccharide degrading	SB	Accession_94269	1.7759e+08	3.53917e+08	2.3407e+08	2.95204e+08		7.27126e+07	1.76439e+08	1.39919e+08	1.00434e+08	1.46896e+08	1.98575e+08	1.09292e+08	1.34307e+08	1.63207e+08	9.99487e+07	1.26619e+08	2.65195e+08	1.24576e+08	1.46456e+08	1.26675e+08	7.61919e+07	7.33454e+07	4.03208e+07	2.45424e+07
SB	SB_only	Accession_353261	6	GH120	Firmicutes - Clostridia			GH					Not-multimodular					N	just_CAZymes	0	cazy fam GH120 : β-xylosidase (EC 3.2.1.37) Explor Enz: Hydrolysis of (1→4)-β-D-xylans, to remove successive D-xylose residues from the non-reducing termini. Also hydrolyses xylobiose. Some other exoglycosidase activities have been found associated with this enzyme in sheep liver.	xylosidase	Oligosaccharide degrading	SB	Accession_353261	1.33046e+08		1.03713e+08	2.074e+08	1.34659e+08	8.46972e+07	1.28346e+07	2.23667e+08	2.69139e+08	1.49688e+08	1.81637e+08	1.97688e+08	1.19345e+08	1.64453e+08	2.91134e+08	3.18329e+08	1.48053e+08	7.73969e+07	2.06033e+08	2.1819e+08	5.34474e+07	6.12394e+07	5.18434e+07	8.43014e+07
SB	PC+SB_only	Accession_277223	1	GH123	Firmicutes - Clostridia			GH					Not-multimodular					N	just_CAZymes	0	cazy fam GH123: β-N-acetylgalactosaminidase (EC 3.2.1.53); glycosphingolipid β-N-acetylgalactosaminidase (EC 3.2.1.-). Explor enz: Hydrolysis of terminal non-reducing N-acetyl-D-galactosamine residues in N-acetyl-β-D-galactosaminides	C6(Nacetyl)		SB	Accession_277223	2.96213e+09	2.46056e+09	4.39395e+09	4.48309e+09	6.42581e+08	6.77986e+09	5.79641e+09	1.47195e+09	8.49199e+08	2.39477e+09	7.715e+08	1.94439e+08	2.00222e+08	7.36626e+06	5.65457e+08	8.89321e+08	3.57493e+09	4.40628e+09	1.37186e+09	3.71361e+08	1.01864e+09	3.29635e+09	7.5055e+08	3.53213e+08
SB	SNT+PC+SB	Accession_148615	9	GH127	Bacteroidetes			GH					Not-multimodular					Y(1-30)	just_CAZymes	K09955	K09955;_uncharacterized_protein	arabinosidase	Debranching	SB	Accession_148615	5.39405e+09	4.62098e+09	5.19069e+09	5.51588e+09	1.37285e+09	7.10259e+08	8.13883e+08	6.78209e+09	8.15311e+09	1.06803e+10	6.70648e+09	1.65594e+09	1.17905e+09	1.34954e+09	1.58702e+09	2.27301e+09	5.1804e+09	9.65665e+08	8.0805e+09	1.60891e+09	3.96337e+08	3.56421e+08	1.85635e+09	4.17066e+08
SB	SB_only	Accession_77758	1	GH127	Firmicutes - Bacilli			GH					Not-multimodular					N	just_CAZymes	K09955	K09955;_uncharacterized_protein	arabinosidase	Debranching	SB	Accession_77758	6.11534e+07	2.42861e+08	2.85619e+08	1.91199e+08		1.76369e+08	1.51043e+08				5.59169e+07		4.36874e+07		5.226e+08	5.12454e+08	1.95208e+08	1.63706e+08	5.59169e+07	3.59581e+08	9.73511e+07	1.79081e+07	0	2.73619e+08
SB	SNT+PC+SB	Accession_301446	4	GH127	Firmicutes - Bacilli			GH					Not-multimodular					N	just_CAZymes	K09955	K09955;_uncharacterized_protein	arabinosidase	Debranching	SB	Accession_301446	1.00041e+08	3.02043e+06	1.11524e+08	1.31704e+08	7.45458e+07	2.94146e+08	4.44129e+08	8.13755e+08	4.91148e+08	3.73162e+08	4.97832e+08	2.91734e+08	2.48587e+08	3.96257e+08	4.70223e+08	5.92525e+08	8.65723e+07	2.7094e+08	5.43974e+08	3.99865e+08	5.72181e+07	1.85881e+08	1.88749e+08	1.38436e+08
SB	PC+SB_only	Accession_129219	4	GH127	Firmicutes - Clostridia			GH					Not-multimodular					N	just_CAZymes	K09955	K09955;_uncharacterized_protein	arabinosidase	Debranching	SB	Accession_129219	6.01758e+07	6.16191e+06	7.63237e+07	2.02e+08	2.49954e+08	3.21426e+08	4.5367e+08	5.4319e+08	9.31786e+08	5.31686e+08	3.9037e+07	5.72651e+08	5.54903e+08	4.9474e+07	7.34825e+07	1.63468e+08	8.61655e+07	3.41683e+08	5.11425e+08	2.82796e+08	8.28465e+07	1.03358e+08	3.65729e+08	2.60071e+08
SB	SB_only	Accession_29124	2	GH13	Firmicutes - Clostridia			GH					Not-multimodular					Y(1-24)	just_CAZymes	K01176	AMY,_amyA,_malS;_alpha-amylase_[EC:3.2.1.1]	alpha-glucan		SB	Accession_29124		1.45886e+08	3.51267e+08	1.966e+08				4.20825e+08	3.0298e+08	4.23188e+08	3.16449e+08	2.44115e+08	5.44575e+08	4.58522e+09	1.57815e+08	9.03099e+07	2.31251e+08	100000	3.6586e+08	1.12441e+09	1.06985e+08	0	6.50717e+07	1.94242e+09
SB	PC+SB_only	Accession_108988	9	GH13	Firmicutes - Clostridia			GH					Not-multimodular					N	just_CAZymes	K00690	E2.4.1.7;_sucrose_phosphorylase_[EC:2.4.1.7]	phosphorylase (C6)		SB	Accession_108988	7.91905e+07	8.86393e+07	1.98184e+08	1.20093e+08	3.34452e+08	3.69786e+08	2.87741e+08	1.18618e+09	2.08088e+09	3.0161e+09	1.39541e+09	5.67617e+08	1.97581e+09	1.85225e+09	3.65436e+08	6.44595e+08	1.21527e+08	3.3066e+08	1.91964e+09	1.08114e+09	5.40136e+07	4.11538e+07	8.24828e+08	7.68368e+08
SB	PC+SB_only	Accession_410784	3	GH13	Firmicutes - Clostridia			GH					Not-multimodular					N	just_CAZymes	K01182	IMA,_malL;_oligo-1,6-glucosidase_[EC:3.2.1.10]	alpha-glucan		SB	Accession_410784	6.29131e+08	5.1013e+08	7.59646e+08	6.3036e+08	5.28533e+07	6.88125e+08	6.05324e+08	4.72839e+08	4.41379e+08	3.58917e+08	1.23101e+08	3.45695e+08	3.74576e+08	5.34962e+08	1.88983e+08	4.0502e+07	6.32317e+08	4.48768e+08	3.49059e+08	2.96943e+08	1.01909e+08	3.45362e+08	1.58112e+08	1.88729e+08
SB	PC+SB_only	Accession_50666	2	GH13	Spirochaetes			GH					Not-multimodular					N	just_CAZymes	K01182	IMA,_malL;_oligo-1,6-glucosidase_[EC:3.2.1.10]	alpha-glucan		SB	Accession_50666									3.14305e+08	3.68239e+08	5.75614e+07	3.70695e+07	1.42224e+07	3.82978e+08	1.13339e+07	8.61177e+06	100000	100000	2.46702e+08	9.08431e+07	0	0	1.66005e+08	1.63699e+08
SB	SB_only	Accession_296119	1	GH13	Spirochaetes			GH					Not-multimodular					N	just_CAZymes	K01182	IMA,_malL;_oligo-1,6-glucosidase_[EC:3.2.1.10]	alpha-glucan		SB	Accession_296119	3.7024e+08	4.39486e+08	4.23623e+08	4.14292e+08	5.49903e+07	2.10772e+08	7.92234e+07	1.75098e+08	1.54611e+08	1.67049e+08	1.53177e+08	1.42154e+08	1.58795e+08	1.52684e+08		1.20797e+08	4.1191e+08	1.14995e+08	1.62484e+08	1.43608e+08	2.96633e+07	8.38253e+07	1.04653e+07	1.66882e+07
SB	SNT+SB_only	Accession_52501	4	GH13	Tenericutes			GH					Not-multimodular					N	just_CAZymes	K01176,K16147	AMY,_amyA,_malS;_alpha-amylase_[EC:3.2.1.1] | glgE;_starch_synthase_(maltosyl-transferring)_[EC:2.4.99.16]	alpha-glucan		SB	Accession_52501	1.11224e+08	3.28957e+08	1.46963e+08	1.68037e+08	2.25855e+07	1.08225e+08	2.00059e+08	6.49986e+07	1.63387e+06	5.65476e+07	1.49318e+08	1.8992e+08	1.47706e+08	1.17257e+08	8.0224e+07	6.5133e+07	1.88796e+08	1.1029e+08	6.81244e+07	1.20048e+08	9.63387e+07	8.87547e+07	6.09839e+07	5.06371e+07
SB	SB_only	Accession_85995	4	GH13	Thermotogae			GH					Not-multimodular					N	just_CAZymes	K01226	treC;_trehalose-6-phosphate_hydrolase_[EC:3.2.1.93]	alpha-glucan		SB	Accession_85995	7.04806e+08	5.54581e+08	1.77726e+08	4.68755e+08	1.07161e+08	2.16649e+08				1.38343e+08							4.76467e+08	1.61905e+08	1.38343e+08	100000	2.2177e+08	7.742e+07	0	0
SB	SNT+PC+SB	Accession_465264	8	GH13	Thermotogae			GH					Not-multimodular					N	just_CAZymes	0	CAZy fam GH13: α-amylase (EC 3.2.1.1); pullulanase (EC 3.2.1.41); cyclomaltodextrin glucanotransferase (EC 2.4.1.19); cyclomaltodextrinase (EC 3.2.1.54); trehalose-6-phosphate hydrolase (EC 3.2.1.93); oligo-α-glucosidase (EC 3.2.1.10); maltogenic amylase (EC 3.2.1.133); neopullulanase (EC 3.2.1.135); α-glucosidase (EC 3.2.1.20); maltotetraose-forming α-amylase (EC 3.2.1.60); isoamylase (EC 3.2.1.…	alpha-glucan		SB	Accession_465264	1.86946e+09	1.88307e+09	4.31717e+09	1.32607e+09	5.57177e+08	9.17141e+08	8.91059e+08	1.05583e+08	4.11824e+07	2.31313e+08		3.16234e+07	8.57546e+07	4.57716e+07			2.34894e+09	7.88459e+08	1.26026e+08	5.43832e+07	1.33755e+09	2.0072e+08	9.67e+07	2.80743e+07
SB	SNT+PC+SB	Accession_260485	16	GH13,CBM41	Firmicutes - Clostridia			GH					Multimodular	GH-multimodular				Y(1-32)	CBM-associated	K01200,K00700	pulA;_pullulanase_[EC:3.2.1.41] | GBE1,_glgB;_1,4-alpha-glucan_branching_enzyme_[EC:2.4.1.18]	alpha-glucan		SB	Accession_260485	2.91059e+09	3.39937e+09	3.65273e+09	3.74328e+09	8.25217e+08	5.84993e+08	6.72434e+08	2.65756e+09	2.47538e+09	1.4011e+09	1.18524e+09	3.48293e+09	3.51128e+09	1.0656e+09	1.58487e+09	1.70665e+09	3.42649e+09	6.94215e+08	1.92982e+09	2.27027e+09	3.73466e+08	1.21584e+08	7.44128e+08	1.14557e+09
SB	SB_only	Accession_474899	3	GH130	Chloroflexi			GH					Not-multimodular					N	just_CAZymes	K18785	mp2;_beta-1,4-mannooligosaccharide/beta-1,4-mannosyl-N-acetylglucosamine_phosphorylase_[EC:2.4.1.319_2.4.1.320]	phosphorylase (C6)		SB	Accession_474899	4.76526e+07				1.22917e+08				9.11739e+06		1.79039e+08	6.27361e+07	4.07645e+07	3.06031e+07	3.29162e+08	2.64171e+08	4.76526e+07	1.22917e+08	9.40781e+07	1.45487e+08	0	0	1.20153e+08	1.40388e+08
SB	SNT+PC+SB	Accession_185510	4	GH130	Firmicutes - Clostridia			GH					Not-multimodular					N	just_CAZymes	K20885	K20885;_beta-1,2-mannobiose_phosphorylase_/_1,2-beta-oligomannan_phosphorylase_[EC:2.4.1.339_2.4.1.340]	phosphorylase (C6)		SB	Accession_185510	3.93071e+08	4.45832e+07	2.69553e+07	2.27287e+07		1.24431e+09	1.83698e+09	8.97431e+08	8.91467e+08	8.76078e+08	1.06298e+09	1.85103e+08	4.36327e+07	4.18668e+07	3.64672e+08	2.84485e+08	1.21835e+08	1.54065e+09	9.3199e+08	1.83952e+08	1.81072e+08	4.1908e+08	8.77905e+07	1.43741e+08
SB	SB_only	Accession_194225	1	GH130	Firmicutes - Clostridia			GH					Not-multimodular					N	just_CAZymes	K20885	K20885;_beta-1,2-mannobiose_phosphorylase_/_1,2-beta-oligomannan_phosphorylase_[EC:2.4.1.339_2.4.1.340]	phosphorylase (C6)		SB	Accession_194225								6.0595e+07	9.49609e+07	9.09797e+07		1.46398e+08	1.19589e+08	9.47926e+07		1.81551e+07	100000	100000	8.21786e+07	9.47338e+07	0	0	1.87976e+07	5.52307e+07
SB	SNT+PC+SB	Accession_205879	2	GH130	Firmicutes - Clostridia			GH					Not-multimodular					N	just_CAZymes	K18785	mp2;_beta-1,4-mannooligosaccharide/beta-1,4-mannosyl-N-acetylglucosamine_phosphorylase_[EC:2.4.1.319_2.4.1.320]	phosphorylase (C6)		SB	Accession_205879	1.22557e+09	1.27932e+09	1.85014e+09	1.66065e+09	2.83321e+08	1.80379e+09	2.40858e+09	9.56802e+08	1.07728e+09	1.24408e+09	1.56337e+09	8.21734e+08	9.07451e+08	8.42235e+08	8.96975e+08	9.45164e+08	1.50392e+09	1.49856e+09	1.21038e+09	8.82712e+08	3.01305e+08	1.09501e+09	2.63155e+08	5.01806e+07
SB	PC+SB_only	Accession_99490	1	GH130	Firmicutes - Clostridia			GH					Not-multimodular					N	just_CAZymes	K16212	mgp;_4-O-beta-D-mannosyl-D-glucose_phosphorylase_[EC:2.4.1.281]	phosphorylase (C6)		SB	Accession_99490		4.44286e+07	1.01192e+07	6.1044e+07	1.42822e+08	2.57324e+07	1.34568e+07				404926			2.40817e+07	3.69033e+07	1.305e+08	3.85306e+07	6.06703e+07	404926	6.38282e+07	2.59697e+07	7.14095e+07	0	5.80939e+07
SB	SNT+PC+SB	Accession_320804	6	GH130	Firmicutes - Clostridia			GH					Not-multimodular					N	just_CAZymes	K18785	mp2;_beta-1,4-mannooligosaccharide/beta-1,4-mannosyl-N-acetylglucosamine_phosphorylase_[EC:2.4.1.319_2.4.1.320]	phosphorylase (C6)		SB	Accession_320804	1.21716e+08	8.21162e+07	1.93485e+08	1.3093e+08	2.82743e+07	8.34164e+07	1.06399e+08	4.21933e+08	2.66745e+08	3.63e+07	8.35028e+08	4.69521e+07	3.79414e+07	2.7331e+08	3.83045e+08	6.17598e+08	1.32062e+08	7.26964e+07	3.90002e+08	2.71769e+08	4.61003e+07	4.01503e+07	3.36336e+08	2.43516e+08
SB	SB_only	Accession_408130	3	GH141,CBM6	Firmicutes - Clostridia			GH				Dockerin	Multimodular	GH-multimodular				Y(1-40)	CBM-Dockerin-associated	0	Cazy fam GH141: α-L-fucosidase (EC 3.2.1.51); xylanase (EC 3.2.1.8). Explor Enz : 1. an α-L-fucoside + H2O = L-fucose + an alcohol 2. Endohydrolysis of (1→4)-β-D-xylosidic linkages in xylans	fucosidase; xylanase	LongPolymer; Debranching	SB	Accession_408130	1.80883e+08	5.41958e+08	2.6472e+08	2.3284e+08	4.19064e+07	1.42553e+08	3.1128e+08	1.11545e+09	1.08981e+09	2.29073e+07	2.07729e+08		1.2105e+08	8.91845e+08	2.98654e+07	2.66532e+07	3.051e+08	1.65246e+08	6.08974e+08	2.67353e+08	1.61641e+08	1.36113e+08	5.75092e+08	4.18621e+08
SB	SB_only	Accession_212699	1	GH142	Firmicutes - Bacilli			GH					Not-multimodular					N	just_CAZymes	K03931	ygjK;_putative_isomerase	arabinosidase	Debranching	SB	Accession_212699	6.26422e+07	4.68464e+07	9.33664e+07	6.47778e+07	5.78067e+06		1.06007e+07	8.81171e+07	7.00651e+07	4.69133e+07	6.49009e+07						6.69082e+07	8.19067e+06	6.74991e+07	100000	1.9367e+07	3.40825e+06	1.6953e+07	0
SB	PC+SB_only	Accession_232749	4	GH146	Actinobacteria			GH					Not-multimodular					N	just_CAZymes	K09955	K09955;_uncharacterized_protein	arabinosidase	Debranching	SB	Accession_232749	3.26623e+08	8.95184e+07	4.06239e+08	4.12757e+08	1.35946e+08	2.34194e+08	1.0421e+08	8.96586e+07	6.89001e+07	3.55514e+07	2.30052e+08	1.0585e+08	1.00218e+08	1.02417e+08	1.82449e+07	4.4789e+07	3.08784e+08	1.58117e+08	1.06041e+08	7.43037e+07	1.51331e+08	6.77687e+07	8.56261e+07	4.02205e+07
SB	SNT+PC+SB	Accession_253550	1	GH146	Actinobacteria			GH					Not-multimodular					N	just_CAZymes	K09955	K09955;_uncharacterized_protein	arabinosidase	Debranching	SB	Accession_253550	3.13246e+06	2.70544e+07		3.24912e+06	5.8283e+07			2.66793e+07		2.2378e+07	6.36743e+07	1.56197e+07	2.76315e+07	4.38869e+07	1.44278e+07	2.0403e+07	1.11453e+07	5.8283e+07	3.75772e+07	2.43938e+07	1.37778e+07	0	2.27028e+07	1.20695e+07
SB	SB_only	Accession_189888	2	GH15	Firmicutes - Clostridia			GH					Not-multimodular					N	just_CAZymes	0	Cazy fam GH15: glucoamylase (EC 3.2.1.3); glucodextranase (EC 3.2.1.70); α,α-trehalase (EC 3.2.1.28); dextran dextrinase (EC 2.4.1.2)	alpha-glucan		SB	Accession_189888	1.50735e+08	1.50182e+08	1.46634e+08	1.4408e+08	3.00058e+07	8.90387e+07	9.39042e+07	2.93613e+08	2.30911e+08	1.94027e+08	2.53821e+08	8.16907e+07	1.34974e+08	1.23718e+08	2.40711e+08	2.64171e+08	1.47908e+08	7.09829e+07	2.43093e+08	1.69053e+08	3.13286e+06	3.55705e+07	4.17261e+07	7.91062e+07
SB	PC+SB_only	Accession_372056	3	GH16,CBM4	Firmicutes - Clostridia	CBM1-5		GH					Multimodular	GH-multimodular				Y(1-30)	CBM-associated	0	Cazy fam GH116: xyloglucan:xyloglucosyltransferase (EC 2.4.1.207); keratan-sulfate endo-1,4-β-galactosidase (EC 3.2.1.103); endo-1,3-β-glucanase / laminarinase (EC 3.2.1.39); endo-1,3(4)-β-glucanase (EC 3.2.1.6); licheninase (EC 3.2.1.73); β-agarase (EC 3.2.1.81); κ-carrageenase (EC 3.2.1.83); xyloglucanase (EC 3.2.1.151); endo-β-1,3-galactanase (EC 3.2.1.181); [retaining] β-porphyranase (EC 3.2.…	Other		SB	Accession_372056	7.29072e+07	2.03987e+08	5.97824e+07	1.27834e+08				3.71763e+08	2.95409e+08	7.8585e+07	2.43902e+08	9.94912e+07	8.6331e+07	2.03874e+08	1.44018e+07	8.23422e+07	1.16128e+08	100000	2.47415e+08	9.7288e+07	6.55722e+07	0	1.24207e+08	6.81523e+07
SB	PC+SB_only	Accession_142852	5	GH163	Planctomycetes			GH					Not-multimodular					N	just_CAZymes	0	cazy fam GH163: endo-β-N-acetylglucosaminidase cleaving GlcNAc-β-1,2-Man (EC 3.2.1.-)	C6(Nacetyl)		SB	Accession_142852	2.528e+09	1.6016e+09	2.95049e+09	2.81322e+09	2.31901e+09	3.14689e+09	4.13617e+09	1.65024e+09	1.20884e+09	1.79661e+09	1.27197e+09	1.53187e+09	7.72042e+08	8.50446e+08	6.47717e+08	7.95898e+08	2.47333e+09	3.20069e+09	1.48192e+09	9.19595e+08	6.07206e+08	9.09771e+08	2.86364e+08	3.50234e+08
SB	SB_only	Accession_136209	1	GH18	Firmicutes - Clostridia			GH					Not-multimodular					N	just_CAZymes	K06306	yaaH;_spore_germination_protein	Other		SB	Accession_136209	1.24772e+06	2.76955e+08	3.03652e+08	1.66493e+08	1.27888e+09	1.7876e+08	9.07401e+07	2.57467e+08		6.68357e+07	3.32167e+07				6.28984e+07	2.62628e+07	1.87087e+08	5.16128e+08	1.19173e+08	4.45806e+07	1.37385e+08	6.62031e+08	1.2094e+08	2.59053e+07
SB	SNT+PC+SB	Accession_117321	1	GH18	Firmicutes - Clostridia			GH					Not-multimodular					N	just_CAZymes	K06306	yaaH;_spore_germination_protein	Other		SB	Accession_117321	1.34759e+09	5.99325e+08	5.42431e+08	7.69509e+08	9.46296e+08	2.33028e+08	1.83034e+08	7.77382e+08	5.21121e+08	3.84316e+08	7.715e+08	6.18668e+08	3.43539e+08		1.11543e+09	2.39772e+09	8.14715e+08	4.5412e+08	6.1358e+08	1.11884e+09	3.68118e+08	4.2697e+08	1.93976e+08	9.10461e+08
SB	PC+SB_only	Accession_109822	1	GH2	Acidobacteria			GH					Not-multimodular					N	just_CAZymes	K01190	lacZ;_beta-galactosidase_[EC:3.2.1.23]	galactosidase	Debranching	SB	Accession_109822	9.4432e+07	6.60591e+07	9.46352e+07	8.59867e+07	5.9075e+07	2.22511e+08	2.55115e+08	6.04905e+07	5.51206e+07	7.30784e+07	6.73579e+07	2.3969e+07	1.16317e+07	1.79854e+07	1.50424e+07	3.05566e+07	8.52783e+07	1.789e+08	6.40119e+07	1.9837e+07	1.34316e+07	1.05045e+08	7.84966e+06	7.51211e+06
SB	SNT+SB_only	Accession_387104	3	GH2	Firmicutes - Clostridia			GH					Not-multimodular					N	just_CAZymes	K01190	lacZ;_beta-galactosidase_[EC:3.2.1.23]	galactosidase	Debranching	SB	Accession_387104	1.81637e+06	1.03227e+06	1.09799e+07	5.84141e+06	1.98789e+06	1.02077e+08	1.03795e+08	6.74967e+07	4.58411e+07	3.44144e+07	1.04111e+08	7.44025e+07	5.5081e+07	1.63238e+08	1.71393e+08	2.13843e+08	4.9175e+06	6.92865e+07	6.29657e+07	1.35591e+08	4.55773e+06	5.82886e+07	3.06696e+07	6.78147e+07
SB	SNT+PC+SB	Accession_43290	2	GH2	Firmicutes - Clostridia			GH					Not-multimodular					N	just_CAZymes	K01190	lacZ;_beta-galactosidase_[EC:3.2.1.23]	galactosidase	Debranching	SB	Accession_43290	1.86077e+08	5.1852e+07	2.47968e+08	1.35572e+08		6.02784e+07							6.59592e+07				1.55367e+08	6.02784e+07	100000	6.59592e+07	8.29163e+07	0	0	0
SB	SNT+SB_only	Accession_386110	1	GH2	Firmicutes - Clostridia			GH					Not-multimodular					N	just_CAZymes	K01190	lacZ;_beta-galactosidase_[EC:3.2.1.23]	galactosidase	Debranching	SB	Accession_386110		1.19252e+07						5.70133e+07	6.55299e+07	6.35809e+07	9.4059e+07	3.60027e+07	7.04644e+07	4.56529e+07	3.10587e+07	1.21877e+07	1.19252e+07	100000	7.00458e+07	3.90733e+07	0	0	1.64182e+07	2.13611e+07
SB	SB_only	Accession_70947	2	GH2	Firmicutes - Clostridia			GH					Not-multimodular					N	just_CAZymes	K01190	lacZ;_beta-galactosidase_[EC:3.2.1.23]	galactosidase	Debranching	SB	Accession_70947	5.35024e+07	3.97126e+07	5.13757e+07	4.25821e+07	5.61034e+06	3.64042e+07	6.63615e+07	1.2902e+08	1.29067e+08	1.28261e+08			7.77771e+07				4.67932e+07	3.61254e+07	1.28783e+08	7.77771e+07	6.68034e+06	3.03766e+07	452740	0
SB	SNT+PC+SB	Accession_258060	13	GH2	Firmicutes - Clostridia			GH					Not-multimodular					N	just_CAZymes	K01190	lacZ;_beta-galactosidase_[EC:3.2.1.23]	galactosidase	Debranching	SB	Accession_258060	5.304e+08	1.06823e+09	4.43181e+07	8.38251e+08	7.69966e+08	3.2477e+09	4.93731e+09	1.65591e+09	1.67493e+09	1.48485e+09	1.71761e+09	2.49152e+09	3.13149e+09	2.3149e+09	2.80275e+09	2.18666e+09	6.20299e+08	2.98499e+09	1.63332e+09	2.58546e+09	4.42711e+08	2.09606e+09	1.02289e+08	3.82895e+08
SB	SB_only	Accession_308115	3	GH2	Firmicutes - Clostridia			GH					Not-multimodular					N	just_CAZymes	K01190	lacZ;_beta-galactosidase_[EC:3.2.1.23]	galactosidase	Debranching	SB	Accession_308115	4.16119e+07	3.35988e+07	4.68103e+07	2.67226e+07	9.42934e+07	2.23682e+08	4.24789e+08	1.4559e+08	1.67033e+08	1.33358e+08	1.68667e+08	2.83237e+07	4.6146e+07	5.74895e+07	1.05211e+08	1.10121e+08	3.71859e+07	2.47588e+08	1.53662e+08	6.94581e+07	8.84246e+06	1.66539e+08	1.71403e+07	3.64363e+07
SB	PC+SB_only	Accession_113696	5	GH2	Firmicutes - Clostridia			GH					Not-multimodular					N	just_CAZymes	K01190	lacZ;_beta-galactosidase_[EC:3.2.1.23]	galactosidase	Debranching	SB	Accession_113696	1.54196e+09	1.87496e+09	5.56823e+09	4.52081e+09	3.89002e+08	4.295e+09	4.83482e+09	7.55043e+08	8.58706e+08	7.79759e+08	5.62666e+08	5.91698e+08	8.4933e+08	5.64546e+08	6.79893e+08	7.22672e+08	3.37649e+09	3.17294e+09	7.39043e+08	6.81628e+08	1.97765e+09	2.42602e+09	1.25621e+08	1.13586e+08
SB	SB_only	Accession_320785	2	GH2	Firmicutes - Clostridia			GH					Not-multimodular					N	just_CAZymes	K01190	lacZ;_beta-galactosidase_[EC:3.2.1.23]	galactosidase	Debranching	SB	Accession_320785	5.39479e+07	6.96341e+07	2.6375e+07	3.71191e+07			2.53431e+07	6.3403e+07	8.59744e+07		5.19086e+07		1.89094e+07	2.25168e+07	4.27037e+07	7.50521e+07	4.6769e+07	2.53431e+07	6.70953e+07	3.97955e+07	1.90034e+07	0	1.73304e+07	2.57311e+07
SB	SB_only	Accession_18059	1	GH2	Firmicutes - Clostridia			GH					Not-multimodular					N	just_CAZymes	K01190	lacZ;_beta-galactosidase_[EC:3.2.1.23]	galactosidase	Debranching	SB	Accession_18059	6.35218e+07	2.26673e+08	3.22662e+08	2.6442e+08	3.85207e+08	2.81566e+08	1.9651e+08	3.27424e+08	5.4893e+08	4.60515e+08	2.45223e+08	3.7159e+08	2.31311e+08		1.70552e+08	2.27397e+08	2.19319e+08	2.87761e+08	3.95523e+08	2.50213e+08	1.11117e+08	9.4501e+07	1.35382e+08	8.55495e+07
SB	SB_only	Accession_129210	2	GH20	Actinobacteria			GH					Not-multimodular					N	just_CAZymes	K12373	HEXA_B;_hexosaminidase_[EC:3.2.1.52]	C6(Nacetyl)		SB	Accession_129210								3.06542e+06			4.77968e+07		1.25104e+07	5.68486e+06	5.807e+07	2.26499e+07	100000	100000	2.54311e+07	2.47288e+07	0	0	3.16299e+07	2.32946e+07
SB	SB_only	Accession_83790	3	GH20	Bacteroidetes			GH					Not-multimodular					N	just_CAZymes	K12373	HEXA_B;_hexosaminidase_[EC:3.2.1.52]	C6(Nacetyl)		SB	Accession_83790	5.43194e+07	1.48927e+06			1.41245e+07	1.43773e+08	9.36485e+07	9.50836e+06	1.60678e+07	1.26753e+08	8.03362e+07	2.99108e+08	2.3556e+08	7.57628e+08	1.94877e+07	5.26771e+07	2.79043e+07	8.38487e+07	5.81662e+07	2.72892e+08	3.73565e+07	6.53774e+07	5.57837e+07	2.95702e+08
SB	SB_only	Accession_82288	4	GH27	Firmicutes - Bacilli			GH					Not-multimodular					N	just_CAZymes	K07407	E3.2.1.22B,_galA,_rafA;_alpha-galactosidase_[EC:3.2.1.22]	galactosidase	Debranching	SB	Accession_82288	2.6877e+08	3.02318e+08	5.05106e+08	4.90987e+08		2.82712e+08	2.85324e+08	3.61618e+08	3.36036e+08	4.80872e+08	4.92335e+08	3.50238e+08	3.97022e+08	9.12875e+06	3.87721e+08	1.53775e+08	3.91795e+08	2.84018e+08	4.17715e+08	2.59577e+08	1.23585e+08	1.84703e+06	8.03644e+07	1.71355e+08
SB	PC+SB_only	Accession_227523	5	GH27	Firmicutes - Bacilli			GH					Not-multimodular					Y(1-23)	just_CAZymes	K07407	E3.2.1.22B,_galA,_rafA;_alpha-galactosidase_[EC:3.2.1.22]	galactosidase	Debranching	SB	Accession_227523	4.89627e+08	5.41085e+08	1.167e+08	1.33368e+09	2.73459e+09	4.89961e+08	8.50438e+07	6.18877e+08	6.59297e+08	3.98889e+08	6.87252e+08	1.52067e+09	7.65226e+08	1.46034e+09	8.56807e+08	7.76631e+08	6.20272e+08	1.1032e+09	5.91079e+08	1.07593e+09	5.11817e+08	1.42726e+09	1.31165e+08	3.80688e+08
SB	SNT+PC+SB	Accession_301877	8	GH27	Firmicutes - Clostridia			GH					Not-multimodular					N	just_CAZymes	K07407	E3.2.1.22B,_galA,_rafA;_alpha-galactosidase_[EC:3.2.1.22]	galactosidase	Debranching	SB	Accession_301877	4.03633e+09	2.69739e+09	3.44917e+09	3.99251e+09	2.05577e+09	2.91666e+09	2.6319e+09	5.85388e+09	6.98064e+09	6.61855e+09	5.43473e+09	3.97366e+09	4.91494e+09	5.55309e+09	3.99018e+09	3.91173e+09	3.54385e+09	2.53477e+09	6.22195e+09	4.46872e+09	6.24311e+08	4.38588e+08	7.04295e+08	7.34729e+08
SB	PC+SB_only	Accession_76786	3	GH27	Firmicutes - Clostridia			GH					Not-multimodular					N	just_CAZymes	K07407	E3.2.1.22B,_galA,_rafA;_alpha-galactosidase_[EC:3.2.1.22]	galactosidase	Debranching	SB	Accession_76786	6.09177e+08	4.25358e+08	4.76357e+08	3.85122e+08	3.82343e+08	4.83422e+08	6.3679e+08	6.88352e+08	7.53401e+08	6.71859e+08	4.47803e+08	9.63162e+08	4.01209e+08	8.22584e+08	3.26944e+08	2.06096e+08	4.74004e+08	5.00852e+08	6.40354e+08	5.43999e+08	9.75426e+07	1.28115e+08	1.33107e+08	3.29768e+08
SB	PC+SB_only	Accession_450219	7	GH27,CBM51	Firmicutes - Clostridia			GH					Multimodular	GH-multimodular				N	CBM-associated	K07407	E3.2.1.22B,_galA,_rafA;_alpha-galactosidase_[EC:3.2.1.22]	galactosidase	Debranching	SB	Accession_450219	1.7014e+06	3.87877e+08	3.74076e+08	8.22978e+08	5.94114e+07			4.99393e+08	5.34659e+08	7.02152e+08	6.73264e+08	3.83805e+08	6.42669e+08	9.38645e+08	2.29207e+08	7.68992e+07	3.96658e+08	5.94114e+07	6.02367e+08	4.54245e+08	3.35821e+08	0	1.00285e+08	3.42104e+08
SB	PC+SB_only	Accession_227987	1	GH29	Acidobacteria			GH					Not-multimodular					N	just_CAZymes	K01206	FUCA;_alpha-L-fucosidase_[EC:3.2.1.51]	fucosidase	Debranching	SB	Accession_227987	1.88801e+08	3.59214e+08	1.62298e+09	2.06303e+09	1.32521e+09	9.48959e+08	1.08715e+09	1.36794e+09	9.10875e+08	9.47929e+08	8.70439e+08	2.11088e+08	3.26225e+08	1.23375e+08	6.96695e+08	5.11489e+08	1.05851e+09	1.12044e+09	1.02429e+09	3.73775e+08	9.26122e+08	1.90322e+08	2.31269e+08	2.31663e+08
SB	PC+SB_only	Accession_93697	11	GH3	Acidobacteria			GH					Not-multimodular					Y(1-24)	just_CAZymes	K05349	bglX;_beta-glucosidase_[EC:3.2.1.21]	beta-glucosidase	Oligosaccharide degrading	SB	Accession_93697	3.28319e+08	1.51176e+08	1.40309e+08	2.41316e+08	1.00816e+08	5.07357e+08	6.01856e+08	9.35628e+09	6.24496e+09	8.66535e+09	6.67471e+09	6.39987e+08	9.73094e+08	1.63837e+09	4.01033e+07	3.53356e+07	2.1528e+08	4.03343e+08	7.73533e+09	6.65378e+08	8.79123e+07	2.66223e+08	1.5098e+09	6.76381e+08
SB	SNT+SB_only	Accession_357130	3	GH3	Actinobacteria			GH					Not-multimodular					Y(1-23)	just_CAZymes	K05349	bglX;_beta-glucosidase_[EC:3.2.1.21]	beta-glucosidase	Oligosaccharide degrading	SB	Accession_357130				6.29111e+07				1.51068e+08	1.70719e+08	1.26193e+08	4.73809e+08	3.47091e+08	8.46386e+07	2.36791e+08	6.15319e+07	2.07065e+08	6.29111e+07	100000	2.30447e+08	1.87423e+08	0	0	1.63261e+08	1.16972e+08
SB	SNT+PC+SB	Accession_389794	20	GH3	Actinobacteria			GH					Not-multimodular					Y(1-30)	just_CAZymes	K05349	bglX;_beta-glucosidase_[EC:3.2.1.21]	beta-glucosidase	Oligosaccharide degrading	SB	Accession_389794	2.69847e+09	3.56095e+09	2.99788e+09	2.6315e+09	4.08242e+08	5.81778e+08	5.15084e+08	2.72309e+09	3.03789e+09	2.56877e+09	6.00952e+09	2.9468e+09	2.43936e+09	2.89295e+09	2.93898e+09	4.01704e+09	2.9722e+09	5.01701e+08	3.58482e+09	3.04703e+09	4.23592e+08	8.75385e+07	1.62821e+09	5.82162e+08
SB	PC+SB_only	Accession_369817	23	GH3	Actinobacteria			GH					Not-multimodular					Y(1-30)	just_CAZymes	K05349	bglX;_beta-glucosidase_[EC:3.2.1.21]	beta-glucosidase	Oligosaccharide degrading	SB	Accession_369817	8.02991e+08	1.74063e+09	8.27122e+08	1.17379e+09	2.9884e+08	1.12381e+09	4.82624e+08	3.47573e+09	3.50227e+09	3.04544e+09	9.15956e+09	2.61447e+09	2.26474e+09	1.88062e+09	4.46033e+09	6.59906e+09	1.13613e+09	6.35093e+08	4.79575e+09	3.56385e+09	4.37153e+08	4.33106e+08	2.91673e+09	1.96459e+09
SB	PC+SB_only	Accession_313230	11	GH3	Actinobacteria			GH					Not-multimodular					Y(1-24)	just_CAZymes	K05349	bglX;_beta-glucosidase_[EC:3.2.1.21]	beta-glucosidase	Oligosaccharide degrading	SB	Accession_313230	1.64034e+09	2.5305e+09	1.44444e+09	1.69864e+09	4.83275e+08	1.00211e+09	7.0473e+08	3.09797e+09	3.713e+09	4.51805e+09	6.33371e+09	2.51934e+09	2.83971e+09	1.17834e+09	3.03841e+09	3.63405e+09	1.82848e+09	7.30039e+08	4.41568e+09	2.64197e+09	4.80477e+08	2.60343e+08	1.40469e+09	9.13475e+08
SB	PC+SB_only	Accession_410783	4	GH3	Chloroflexi			GH					Not-multimodular					N	just_CAZymes	K05349	bglX;_beta-glucosidase_[EC:3.2.1.21]	beta-glucosidase	Oligosaccharide degrading	SB	Accession_410783	1.93418e+07	4.68037e+08	8.79303e+07	1.716e+07		3.93188e+08	1.01585e+08	1.43803e+08	3.42671e+08	1.89938e+08		1.82404e+08	1.33703e+08	6.0381e+07	6.66495e+08	5.34559e+07	1.48117e+08	2.47387e+08	2.2547e+08	2.19288e+08	2.15796e+08	2.06194e+08	1.04087e+08	2.55652e+08
SB	SNT+PC+SB	Accession_194242	16	GH3	Dictyoglomi			GH					Not-multimodular					N	just_CAZymes	K05349	bglX;_beta-glucosidase_[EC:3.2.1.21]	beta-glucosidase	Oligosaccharide degrading	SB	Accession_194242	1.65415e+09	2.25926e+08	1.18371e+09	7.69509e+08	1.12583e+09	1.8231e+09	1.29823e+09	9.95966e+09	9.28268e+09	6.88884e+09	1.29978e+10	1.22049e+10	1.16441e+10	9.17427e+09	1.7754e+10	1.33915e+10	9.58323e+08	1.41572e+09	9.78225e+09	1.28337e+10	6.07461e+08	3.63176e+08	2.51614e+09	3.15129e+09
SB	PC+SB_only	Accession_78730	4	GH3	Firmicutes - Bacilli			GH					Not-multimodular					N	just_CAZymes	K01207	nagZ;_beta-N-acetylhexosaminidase_[EC:3.2.1.52]	C6(Nacetyl)		SB	Accession_78730	4.06526e+06	2.26937e+07	2.17503e+07	3.8134e+07		1.97788e+08	1.00984e+08	2.62407e+08	2.83448e+08	3.10505e+08	8.53123e+07	4.91546e+08	4.5851e+08	3.68074e+08	2.35876e+08	2.3998e+08	2.16608e+07	1.49386e+08	2.35418e+08	3.58797e+08	1.39289e+07	6.84508e+07	1.01989e+08	1.19246e+08
SB	PC+SB_only	Accession_389088	2	GH3	Firmicutes - Clostridia			GH					Not-multimodular					N	just_CAZymes	K05349	bglX;_beta-glucosidase_[EC:3.2.1.21]	beta-glucosidase	Oligosaccharide degrading	SB	Accession_389088	9.53501e+09	7.79596e+09	6.43915e+09	6.47202e+09		1.85917e+08					2.37822e+07	1.09704e+09	4.01126e+08	1.05434e+07	9.52982e+06	5.46212e+06	7.56054e+09	1.85917e+08	2.37822e+07	3.0474e+08	1.46018e+09	0	0	4.74419e+08
SB	PC+SB_only	Accession_9028	4	GH3	Firmicutes - Clostridia			GH					Not-multimodular					N	just_CAZymes	K05349	bglX;_beta-glucosidase_[EC:3.2.1.21]	beta-glucosidase	Oligosaccharide degrading	SB	Accession_9028			8.63835e+07		2.70342e+08	2.13124e+08	3.43146e+08	4.20671e+08	2.2014e+08	4.29157e+08	1.55753e+08	2.0083e+08	3.15454e+08	8.91324e+07	1.28966e+08		8.63835e+07	2.75538e+08	3.0643e+08	1.83596e+08	0	6.51663e+07	1.39359e+08	9.93166e+07
SB	SB_only	Accession_15229	3	GH3	Firmicutes - Clostridia			GH					Not-multimodular					N	just_CAZymes	K05349	bglX;_beta-glucosidase_[EC:3.2.1.21]	beta-glucosidase	Oligosaccharide degrading	SB	Accession_15229	2.3384e+08	2.84646e+08	3.02616e+08	2.5672e+08			1.05076e+08	1.76089e+08	2.69458e+08	1.5964e+08	8.65589e+07	2.94264e+08	2.23066e+08	1.05206e+09		3.995e+08	2.69456e+08	1.05076e+08	1.72936e+08	4.92223e+08	3.03374e+07	0	7.51978e+07	3.80197e+08
SB	PC+SB_only	Accession_67541	2	GH3	Firmicutes - Clostridia			GH					Not-multimodular					N	just_CAZymes	K05349	bglX;_beta-glucosidase_[EC:3.2.1.21]	beta-glucosidase	Oligosaccharide degrading	SB	Accession_67541	8.30546e+08	8.37542e+08	9.37012e+08	6.9843e+08	1.67258e+08	4.62503e+07	4.20707e+07	5.30711e+07	5.74382e+07	5.69843e+07	2.88372e+08	3.49935e+07	1.57004e+07	1.43071e+07	6.53486e+07	4.51787e+07	8.25882e+08	8.5193e+07	1.13966e+08	3.51057e+07	9.78973e+07	7.11012e+07	1.16287e+08	2.13615e+07
SB	PC+SB_only	Accession_117098	10	GH3	Firmicutes - Clostridia			GH					Not-multimodular					N	just_CAZymes	K05349	bglX;_beta-glucosidase_[EC:3.2.1.21]	beta-glucosidase	Oligosaccharide degrading	SB	Accession_117098	1.00324e+09	2.82103e+09	8.26932e+08	8.61155e+08	2.20405e+08	1.48642e+08		4.79202e+08	1.13387e+09	1.13608e+09	4.56006e+08	1.73025e+09	1.42382e+09	1.18235e+09	1.34376e+09	6.57129e+08	1.37809e+09	1.84524e+08	8.01289e+08	1.26746e+09	9.64983e+08	5.07446e+07	3.85423e+08	3.95028e+08
SB	PC+SB_only	Accession_479662	5	GH3	Firmicutes - Clostridia			GH					Not-multimodular					N	just_CAZymes	K05349	bglX;_beta-glucosidase_[EC:3.2.1.21]	beta-glucosidase	Oligosaccharide degrading	SB	Accession_479662	4.23713e+07	2.33521e+07		4.10998e+07	1.33302e+07	1.47426e+08	9.84513e+07	3.97797e+08	3.94789e+08	3.87032e+08	1.82287e+08	5.39844e+08	2.00261e+08	1.91674e+08	3.97414e+08	3.44427e+08	3.56077e+07	8.64025e+07	3.40476e+08	3.34724e+08	1.06327e+07	6.7855e+07	1.05557e+08	1.45467e+08
SB	SB_only	Accession_24273	2	GH3	Firmicutes - Clostridia			GH					Not-multimodular					N	just_CAZymes	K05349	bglX;_beta-glucosidase_[EC:3.2.1.21]	beta-glucosidase	Oligosaccharide degrading	SB	Accession_24273	3.0399e+07	4.67025e+07	3.88802e+07	4.2036e+07				1.00462e+08	1.12212e+08	1.23676e+08	8.40667e+07	1.71927e+08	1.72438e+08	1.90932e+08	1.45341e+08	1.02354e+08	3.95044e+07	100000	1.05104e+08	1.56598e+08	6.86825e+06	0	1.69268e+07	3.44016e+07
SB	PC+SB_only	Accession_219049	2	GH3	Firmicutes - Clostridia			GH					Not-multimodular					N	just_CAZymes	K05349	bglX;_beta-glucosidase_[EC:3.2.1.21]	beta-glucosidase	Oligosaccharide degrading	SB	Accession_219049	3.93169e+07	1.37327e+07	2.04546e+07	1.23652e+07	2.22651e+07	2.01018e+07		1.50355e+08	1.74162e+08	1.78363e+08	1.02222e+08	1.34725e+08	1.32282e+08	1.65486e+08	1.28698e+08	1.22738e+08	2.14674e+07	2.11834e+07	1.51275e+08	1.36786e+08	1.24138e+07	1.5297e+06	3.49507e+07	1.66658e+07
SB	PC+SB_only	Accession_215308	14	GH3	Firmicutes - Clostridia			GH					Not-multimodular					N	just_CAZymes	K05349	bglX;_beta-glucosidase_[EC:3.2.1.21]	beta-glucosidase	Oligosaccharide degrading	SB	Accession_215308	3.65562e+08	8.26269e+08	7.18854e+08	5.73722e+08	3.88488e+09	1.24431e+09	7.06406e+08	1.3018e+09	1.76449e+09	1.7869e+09	1.04865e+09	2.36545e+09	2.80754e+09	1.99475e+09	3.15672e+09	2.66625e+09	6.21102e+08	1.9452e+09	1.47546e+09	2.59814e+09	1.99328e+08	1.70121e+09	3.61875e+08	4.41228e+08
SB	PC+SB_only	Accession_450233	6	GH3	Firmicutes - Clostridia			GH					Not-multimodular					N	just_CAZymes	K05349	bglX;_beta-glucosidase_[EC:3.2.1.21]	beta-glucosidase	Oligosaccharide degrading	SB	Accession_450233	3.21486e+09	3.36472e+09	4.58388e+09	4.28691e+09	2.04209e+09	1.22431e+09	1.18209e+09	1.57763e+09	1.85865e+09	2.04286e+09	1.79133e+09	1.20922e+09	1.68453e+09	2.94142e+09	2.57042e+08	5.13419e+08	3.86259e+09	1.48283e+09	1.81762e+09	1.32113e+09	6.75215e+08	4.84795e+08	1.92096e+08	1.06708e+09
SB	PC+SB_only	Accession_66439	15	GH3	Firmicutes - Clostridia			GH					Not-multimodular					N	just_CAZymes	K05349	bglX;_beta-glucosidase_[EC:3.2.1.21]	beta-glucosidase	Oligosaccharide degrading	SB	Accession_66439	8.18054e+08	1.07965e+09	9.43933e+08	1.05949e+09	4.00779e+08	1.44283e+09	3.06101e+08	2.18551e+09	2.80656e+09	3.3185e+09	2.08787e+09	2.00186e+09	3.48564e+09	5.45583e+08	1.03187e+09	1.51451e+09	9.75282e+08	7.16569e+08	2.59961e+09	1.71589e+09	1.20675e+08	6.30738e+08	5.75325e+08	1.12826e+09
SB	PC+SB_only	Accession_273908	6	GH3	Firmicutes - Clostridia			GH					Not-multimodular					N	just_CAZymes	K05349	bglX;_beta-glucosidase_[EC:3.2.1.21]	beta-glucosidase	Oligosaccharide degrading	SB	Accession_273908	5.07792e+08	8.51991e+08	7.39325e+08	5.82143e+08		5.32269e+08	4.91255e+08	6.86803e+08	4.13427e+08	7.34787e+08		3.79793e+08	6.25548e+08		4.13842e+08		6.70313e+08	5.11762e+08	6.11672e+08	4.73061e+08	1.54872e+08	2.9001e+07	1.73354e+08	1.33151e+08
SB	SNT+PC+SB	Accession_378656	2	GH3	Firmicutes - Clostridia			GH					Not-multimodular					N	just_CAZymes	K05349	bglX;_beta-glucosidase_[EC:3.2.1.21]	beta-glucosidase	Oligosaccharide degrading	SB	Accession_378656	2.29663e+08		2.26554e+08	1.95057e+08	8.08446e+06		1.75705e+07	2.42226e+07	3.23559e+07	3.12695e+07	3.07979e+07	4.02657e+07	4.36328e+07	7.56823e+07	6.87338e+07	1.04296e+08	2.17091e+08	1.28275e+07	2.96615e+07	6.6522e+07	1.91454e+07	6.70767e+06	3.68414e+06	2.61197e+07
SB	SB_only	Accession_192982	13	GH3	Firmicutes - Clostridia			GH					Not-multimodular					Y(1-26)	just_CAZymes	K05349	bglX;_beta-glucosidase_[EC:3.2.1.21]	beta-glucosidase	Oligosaccharide degrading	SB	Accession_192982	5.20185e+07	1.79938e+08	2.67356e+07	7.89995e+07	9.4219e+07	4.7879e+06		1.13553e+08	1.01954e+08	3.39009e+07	6.56501e+08	1.48437e+08	8.97798e+07	1.30167e+08	5.7973e+08	6.75444e+08	8.4423e+07	4.95034e+07	2.26477e+08	3.24712e+08	6.71577e+07	6.32373e+07	2.88828e+08	2.79357e+08
SB	SB_only	Accession_179492	1	GH3	Firmicutes - Clostridia			GH					Not-multimodular					N	just_CAZymes	K01207	nagZ;_beta-N-acetylhexosaminidase_[EC:3.2.1.52]	C6(Nacetyl)		SB	Accession_179492	3.58571e+07	6.58887e+07	6.78327e+07	4.78841e+07	1.42834e+07	6.81972e+06	5.55563e+07		5.88995e+06	1.66254e+07	5.58561e+07	4.89501e+07		4.67731e+07	1.79922e+07		5.43657e+07	2.55531e+07	2.61238e+07	3.79051e+07	1.52613e+07	2.62501e+07	2.63024e+07	1.72795e+07
SB	PC+SB_only	Accession_116659	6	GH3	Firmicutes - Clostridia			GH					Not-multimodular					N	just_CAZymes	K05349	bglX;_beta-glucosidase_[EC:3.2.1.21]	beta-glucosidase	Oligosaccharide degrading	SB	Accession_116659	2.30786e+08	3.39376e+08	4.72965e+08	4.0278e+08	1.92828e+07	4.19779e+08	4.54103e+08	4.83612e+08	2.04482e+08	2.19343e+08	6.02186e+08	1.02031e+09	2.84131e+08	3.57078e+09	6.18484e+08	5.32717e+08	3.61477e+08	2.97721e+08	3.77406e+08	1.20529e+09	1.02801e+08	2.41745e+08	1.97224e+08	1.34861e+09
SB	SB_only	Accession_483156	3	GH3	Firmicutes - Clostridia			GH					Not-multimodular					N	just_CAZymes	K05349	bglX;_beta-glucosidase_[EC:3.2.1.21]	beta-glucosidase	Oligosaccharide degrading	SB	Accession_483156		3.97978e+06	7.69389e+07	3.17761e+06	1.57626e+07	9.4876e+06		1.26949e+08	1.14179e+08			5.45763e+06	1.02668e+07	3.20064e+06	4.59242e+07	2.22592e+07	2.80321e+07	1.26251e+07	1.20564e+08	1.74217e+07	4.23565e+07	4.43709e+06	9.02954e+06	1.75525e+07
SB	PC+SB_only	Accession_319811	3	GH3	Firmicutes - Clostridia			GH					Not-multimodular					Y(1-24)	just_CAZymes	K05349	bglX;_beta-glucosidase_[EC:3.2.1.21]	beta-glucosidase	Oligosaccharide degrading	SB	Accession_319811	1.93601e+08	7.1399e+08	1.0275e+09	4.95586e+08	4.3301e+08	1.04689e+09	6.8732e+08	6.24851e+08	1.11001e+09	4.53764e+08	3.05067e+08	5.0662e+08	2.7964e+08	8.54547e+08	1.90509e+08	1.62499e+08	6.0767e+08	7.22405e+08	6.23424e+08	3.98763e+08	3.51937e+08	3.08438e+08	3.49718e+08	2.88424e+08
SB	PC+SB_only	Accession_451528	7	GH3	Firmicutes - Others			GH					Not-multimodular					N	just_CAZymes	K05349	bglX;_beta-glucosidase_[EC:3.2.1.21]	beta-glucosidase	Oligosaccharide degrading	SB	Accession_451528	3.61654e+09	3.91778e+09	4.10849e+09	4.10576e+09	1.88976e+09	3.22023e+09	2.1062e+09	2.57611e+09	3.079e+09	2.97812e+09	1.62203e+09	1.29116e+09	2.11546e+08	5.70752e+07	8.18434e+08	1.11069e+09	3.93714e+09	2.4054e+09	2.56382e+09	6.97782e+08	2.31625e+08	7.13919e+08	6.64374e+08	5.44077e+08
SB	PC+SB_only	Accession_54871	5	GH3	Spirochaetes			GH					Not-multimodular					N	just_CAZymes	K05349	bglX;_beta-glucosidase_[EC:3.2.1.21]	beta-glucosidase	Oligosaccharide degrading	SB	Accession_54871	6.092e+08	5.31067e+08	6.71076e+08	6.64019e+08	6.25076e+08	8.77638e+07	5.62508e+08	2.76756e+09	2.70341e+09	3.20551e+09	1.30821e+09	3.59671e+09	3.65208e+09	3.21766e+09	1.3509e+09	1.52412e+09	6.18841e+08	4.25116e+08	2.49617e+09	2.66829e+09	6.47217e+07	2.93825e+08	8.22802e+08	1.13757e+09
SB	SB_only	Accession_263460	1	GH3	Thermotogae			GH					Not-multimodular					N	just_CAZymes	K01207	nagZ;_beta-N-acetylhexosaminidase_[EC:3.2.1.52]	C6(Nacetyl)		SB	Accession_263460	4.46683e+07	6.57018e+07	5.00212e+07	2.53135e+07									3.10075e+06				4.64262e+07	100000	100000	3.10075e+06	1.66664e+07	0	0	0
SB	SNT+PC+SB	Accession_294828	21	GH3,CBM6	Firmicutes - Bacilli			GH					Multimodular	GH-multimodular				Y(1-35)	CBM-associated	K05349	bglX;_beta-glucosidase_[EC:3.2.1.21]	beta-glucosidase	Oligosaccharide degrading	SB	Accession_294828	1.52727e+09	1.8599e+09	1.37422e+09	1.69104e+09	6.29493e+08	1.35383e+09	3.27222e+08	3.4475e+09	4.26456e+09	2.4736e+09	3.45587e+09	5.11381e+09	4.24013e+09	3.96566e+09	2.48804e+09	1.01447e+09	1.61311e+09	7.70182e+08	3.41038e+09	3.36442e+09	2.09296e+08	5.27566e+08	7.32716e+08	1.61857e+09
SB	PC+SB_only	Accession_274370	3	GH30	Firmicutes - Clostridia			GH				Dockerin	with-Dockerin alone	GH-with-Dockerin alone				Y(1-29)	Dockerin-associated	K01201	GBA,_srfJ;_glucosylceramidase_[EC:3.2.1.45]	Other		SB	Accession_274370									2.2626e+07		3.20355e+07		4.26807e+06		2.17635e+07	3.32878e+07	100000	100000	2.73308e+07	1.97731e+07	0	0	6.65352e+06	1.46119e+07
SB	SB_only	Accession_14521	2	GH30,CBM6	Firmicutes - Clostridia			GH				Dockerin	Multimodular	GH-multimodular				Y(1-28)	CBM-Dockerin-associated	K01201,K15924	xynC;_glucuronoarabinoxylan_endo-1,4-beta-xylanase_[EC:3.2.1.136] | GBA,_srfJ;_glucosylceramidase_[EC:3.2.1.45]	xylanase; Other	LongPolymer	SB	Accession_14521	3.914e+06	3.1626e+07		8.52106e+07	6.06434e+08	1.75172e+08	1.1858e+08	2.55599e+07	1.92932e+08	7.04171e+06	5.65257e+07	1.55283e+08	1.85016e+07	3.19202e+08	1.38861e+08	2.76747e+08	4.02502e+07	3.00062e+08	7.05148e+07	1.81719e+08	4.13288e+07	2.6683e+08	8.41258e+07	1.19486e+08
SB	SNT+SB_only	Accession_147069	2	GH30,CBM6	Firmicutes - Clostridia			GH				Dockerin	Multimodular	GH-multimodular				Y(1-31)	CBM-Dockerin-associated	K15924	xynC;_glucuronoarabinoxylan_endo-1,4-beta-xylanase_[EC:3.2.1.136]	xylanase	LongPolymer	SB	Accession_147069	1.77632e+07	4.19085e+06	7.05187e+06						4.94796e+07	4.66829e+07	5.57344e+07	6.0739e+07		2.23846e+07	9.50342e+07	5.55e+07	9.66863e+06	100000	5.06323e+07	5.84145e+07	7.15455e+06	0	4.63451e+06	2.97381e+07
SB	SB_only	Accession_103967	2	GH30,CBM6	Firmicutes - Clostridia			GH				Dockerin	Multimodular	GH-multimodular				Y(1-29)	CBM-Dockerin-associated	K01201,K15924	xynC;_glucuronoarabinoxylan_endo-1,4-beta-xylanase_[EC:3.2.1.136] | GBA,_srfJ;_glucosylceramidase_[EC:3.2.1.45]	xylanase; Other	LongPolymer	SB	Accession_103967	3.52391e+08	2.47704e+06	3.65242e+08	3.48253e+08	1.56372e+08	2.68727e+07	5.216e+06	4.66647e+08	3.5e+08	8.89779e+07	2.58458e+08	8.18564e+07	8.92126e+07	2.90864e+07	2.96671e+08	3.0576e+08	2.67091e+08	6.28201e+07	2.91021e+08	1.60517e+08	1.76557e+08	8.17385e+07	1.59379e+08	1.30556e+08
SB	PC+SB_only	Accession_280385	2	GH31	Firmicutes - Bacilli			GH					Not-multimodular					N	just_CAZymes	K01811	xylS,_yicI;_alpha-D-xyloside_xylohydrolase_[EC:3.2.1.177]	xylosidase	Oligosaccharide degrading	SB	Accession_280385			3.68288e+06		2.02779e+07	2.18481e+07	2.85601e+07				5.15451e+07	2.27288e+07		6.29988e+07	1.28036e+08	1.43109e+08	3.68288e+06	2.35621e+07	5.15451e+07	8.92181e+07	0	4.3991e+06	0	5.63303e+07
SB	PC+SB_only	Accession_376898	2	GH31	Firmicutes - Bacilli			GH					Not-multimodular					N	just_CAZymes	K01811	xylS,_yicI;_alpha-D-xyloside_xylohydrolase_[EC:3.2.1.177]	xylosidase	Oligosaccharide degrading	SB	Accession_376898	5.50381e+08	5.43844e+08	6.61127e+08	5.52281e+08	2.63989e+08	7.66889e+08	4.8729e+08	6.58396e+08	6.25144e+08	7.98284e+08	3.88586e+08	8.82523e+08	1.89477e+09		4.27132e+08	3.98534e+08	5.76908e+08	5.06056e+08	6.17602e+08	9.00741e+08	5.62618e+07	2.51974e+08	1.70113e+08	6.98797e+08
SB	SNT+PC+SB	Accession_455943	6	GH31	Firmicutes - Bacilli			GH					Not-multimodular					N	just_CAZymes	K01811	xylS,_yicI;_alpha-D-xyloside_xylohydrolase_[EC:3.2.1.177]	xylosidase	Oligosaccharide degrading	SB	Accession_455943	2.42964e+09	1.74632e+09	1.47306e+08	2.6827e+08	9.76858e+08	1.2942e+09	1.11571e+09	9.75212e+08	3.8845e+09	2.06697e+09	3.37935e+08	1.54255e+09	1.21132e+09	3.34191e+08	1.00853e+09	8.2287e+08	1.14788e+09	1.12892e+09	1.81616e+09	9.83892e+08	1.12189e+09	1.59082e+08	1.55277e+09	4.50685e+08
SB	PC+SB_only	Accession_226295	2	GH31	Firmicutes - Clostridia			GH					Not-multimodular					N	just_CAZymes	K01811	xylS,_yicI;_alpha-D-xyloside_xylohydrolase_[EC:3.2.1.177]	xylosidase	Oligosaccharide degrading	SB	Accession_226295	1.25104e+08							6.42672e+08	2.46105e+08	7.325e+08	2.60446e+08	2.9053e+08	1.17556e+09	4.80477e+08	1.2312e+08	9.10871e+07	1.25104e+08	100000	4.70431e+08	4.32154e+08	0	0	2.53484e+08	4.43528e+08
SB	PC+SB_only	Accession_239657	2	GH31	Firmicutes - Clostridia			GH					Not-multimodular					N	just_CAZymes	K01811	xylS,_yicI;_alpha-D-xyloside_xylohydrolase_[EC:3.2.1.177]	xylosidase	Oligosaccharide degrading	SB	Accession_239657	9.54153e+07	5.95281e+07	1.42087e+08	1.71899e+08		1.02454e+08	8.74023e+07	4.29555e+07	4.29018e+07	2.1476e+07	2.10348e+08	2.50735e+08	8.27205e+07	3.0863e+08	1.04937e+08		1.17232e+08	9.49283e+07	7.94205e+07	1.86755e+08	4.97056e+07	1.06433e+07	8.78692e+07	1.10249e+08
SB	PC+SB_only	Accession_53743	2	GH31	Firmicutes - Others			GH					Not-multimodular					N	just_CAZymes	K01187	malZ;_alpha-glucosidase_[EC:3.2.1.20]	alpha-glucan		SB	Accession_53743	1.37306e+07	5.04148e+07						1.07776e+08	8.28799e+07	5.5183e+07		1.23461e+08	8.04177e+07	1.88395e+08	1.21917e+08	1.22738e+08	3.20727e+07	100000	8.19463e+07	1.27386e+08	2.59397e+07	0	2.63089e+07	3.87139e+07
SB	PC+SB_only	Accession_288896	3	GH31	Spirochaetes			GH					Not-multimodular					N	just_CAZymes	K01811	xylS,_yicI;_alpha-D-xyloside_xylohydrolase_[EC:3.2.1.177]	xylosidase	Oligosaccharide degrading	SB	Accession_288896					1.73542e+07			9.49522e+07	3.34983e+07		1.33298e+08		1.0386e+07	1.82954e+07	3.03913e+08	2.01254e+08	100000	1.73542e+07	8.72496e+07	1.33462e+08	0	0	5.03439e+07	1.43829e+08
SB	PC+SB_only	Accession_29948	1	GH33	Firmicutes - Clostridia			GH					Not-multimodular					N	just_CAZymes	0	cazy fam GH33: sialidase or neuraminidase (EC 3.2.1.18); trans-sialidase (EC 2.4.1.-); anhydrosialidase (EC 4.2.2.15); Kdo hydrolase (EC 3.2.1.-); 2-keto-3-deoxynononic acid hydrolase / KDNase (EC 3.2.1.-)	Other		SB	Accession_29948	2.25532e+08	2.50172e+08	3.08222e+08	3.398e+08			6.67529e+06	2.67646e+08	5.52886e+07	9.37676e+07	1.50603e+08	7.87004e+07	7.97614e+07	7.45756e+07	1.18193e+08	1.47957e+08	2.80932e+08	6.67529e+06	1.41826e+08	9.98376e+07	5.23627e+07	0	9.2567e+07	3.21731e+07
SB	SB_only	Accession_404952	1	GH33	Planctomycetes			GH					Not-multimodular					N	just_CAZymes	K13444	SUMF1,_FGE;_formylglycine-generating_enzyme_[EC:1.8.3.7]	Other		SB	Accession_404952								9.64965e+06	9.33901e+07	5.38366e+07					1.29814e+07		100000	100000	5.22921e+07	1.29814e+07	0	0	4.18916e+07	0
SB	PC+SB_only	Accession_397847	2	GH35	Firmicutes - Bacilli			GH					Not-multimodular					N	just_CAZymes	0	cazy fam GH 35: β-galactosidase (EC 3.2.1.23); exo-β-glucosaminidase (EC 3.2.1.165); exo-β-1,4-galactanase (EC 3.2.1.-); β-1,3-galactosidase (EC 3.2.1.-)	galactosidase	Debranching	SB	Accession_397847	1.57104e+07		3.18298e+07	2.97737e+07		3.13912e+07		8.29125e+07		1.58207e+08	6.00024e+07	8.23151e+07	8.00508e+07	7.44356e+07	1.57173e+08	1.05266e+08	2.57713e+07	3.13912e+07	1.00374e+08	9.98481e+07	8.77344e+06	0	5.13783e+07	3.41342e+07
SB	SB_only	Accession_63635	2	GH36	Lentisphaerae			GH					Not-multimodular					N	just_CAZymes	K07407	E3.2.1.22B,_galA,_rafA;_alpha-galactosidase_[EC:3.2.1.22]	galactosidase	Debranching	SB	Accession_63635	1.56672e+08	9.01254e+07	1.23092e+08	9.52968e+07	1.03173e+08	1.33989e+08	1.22635e+08					1.84447e+08	1.3485e+08	1.96466e+08	2.33767e+08	2.69008e+08	1.16297e+08	1.19932e+08	100000	2.03708e+08	3.05629e+07	1.55846e+07	0	5.08242e+07
SB	SNT+PC+SB	Accession_82286	7	GH36	Lentisphaerae			GH					Not-multimodular					N	just_CAZymes	K07407	E3.2.1.22B,_galA,_rafA;_alpha-galactosidase_[EC:3.2.1.22]	galactosidase	Debranching	SB	Accession_82286	9.03944e+08	7.12211e+08	1.11516e+09	8.22978e+08	2.49195e+08	3.43997e+08	3.98124e+08	1.3161e+09	1.18699e+09	1.10071e+09	9.3438e+08	1.15869e+09	1.39335e+09	1.17819e+09	1.32389e+09	1.46646e+09	8.88574e+08	3.30438e+08	1.13454e+09	1.30412e+09	1.70279e+08	7.53847e+07	1.60129e+08	1.33898e+08
SB	SNT+PC+SB	Accession_84646	1	GH39	Alphaproteobacteria			GH					Not-multimodular					N	just_CAZymes	K01198	xynB;_xylan_1,4-beta-xylosidase_[EC:3.2.1.37]	xylosidase	Oligosaccharide degrading	SB	Accession_84646	1.12174e+08	9.36669e+07	1.34618e+08	1.3944e+08		1.26485e+08	7.56541e+07	1.98825e+08	1.36422e+08	1.51676e+08	1.51247e+08	7.4784e+07	1.10479e+08	7.53607e+07	1.95272e+08	2.12875e+08	1.19975e+08	1.01069e+08	1.59542e+08	1.33754e+08	2.11837e+07	3.59426e+07	2.71317e+07	6.60937e+07
SB	PC+SB_only	Accession_252222	1	GH39	Firmicutes - Clostridia			GH					Not-multimodular					N	just_CAZymes	K01198	xynB;_xylan_1,4-beta-xylosidase_[EC:3.2.1.37]	xylosidase	Oligosaccharide degrading	SB	Accession_252222								2.9433e+07	1.5274e+08	1.50979e+08	1.26283e+08	2.28877e+08	1.97322e+08	2.52436e+08	8.25408e+07	9.37099e+07	100000	100000	1.14859e+08	1.70977e+08	0	0	5.82173e+07	7.82195e+07
SB	SNT+SB_only	Accession_450225	3	GH39	Firmicutes - Clostridia			GH					Not-multimodular					N	just_CAZymes	K01198	xynB;_xylan_1,4-beta-xylosidase_[EC:3.2.1.37]	xylosidase	Oligosaccharide degrading	SB	Accession_450225	3.49262e+07	3.65558e+07	4.70796e+07	2.42955e+07		9.09479e+07	2.46789e+08	1.21253e+09	1.26467e+09	1.31773e+09	4.82038e+08	9.43497e+08	7.65229e+08	3.00642e+08			3.57143e+07	1.68869e+08	1.06924e+09	6.6979e+08	9.32538e+06	1.10197e+08	3.93819e+08	3.31884e+08
SB	SNT+PC+SB	Accession_20358	7	GH39	Firmicutes - Clostridia			GH					Not-multimodular					N	just_CAZymes	K01198	xynB;_xylan_1,4-beta-xylosidase_[EC:3.2.1.37]	xylosidase	Oligosaccharide degrading	SB	Accession_20358	5.25744e+07	6.2887e+08	1.36204e+08	3.46717e+08	2.179e+08	1.2451e+08	8.57667e+08	5.96114e+08	4.30601e+09	2.53318e+09	1.41725e+09	2.80697e+09	2.5653e+09	6.8123e+08	2.10252e+09	1.66823e+09	2.91091e+08	4.00026e+08	2.21314e+09	1.96485e+09	2.56949e+08	3.99071e+08	1.60528e+09	8.40285e+08
SB	PC+SB_only	Accession_327153	4	GH39	Firmicutes - Clostridia			GH					Not-multimodular					N	just_CAZymes	K01198	xynB;_xylan_1,4-beta-xylosidase_[EC:3.2.1.37]	xylosidase	Oligosaccharide degrading	SB	Accession_327153	1.30314e+08	1.31343e+08	1.48719e+08	1.42533e+08	4.90916e+07	4.36939e+06	1.99952e+07	2.45913e+08	1.51942e+08	2.03675e+08	3.71659e+08	1.33433e+08	2.36513e+08	1.60551e+08	4.52759e+07	4.70293e+07	1.38227e+08	2.44854e+07	2.43297e+08	1.2456e+08	8.9188e+06	2.26967e+07	9.38069e+07	8.09389e+07
SB	PC+SB_only	Accession_346570	8	GH39	Firmicutes - Clostridia			GH					Not-multimodular					N	just_CAZymes	K01198	xynB;_xylan_1,4-beta-xylosidase_[EC:3.2.1.37]	xylosidase	Oligosaccharide degrading	SB	Accession_346570	1.84472e+09	1.66712e+09	1.80753e+09	2.24505e+09	2.94684e+09	4.57187e+08	4.30836e+08	6.36645e+08	2.30102e+08	2.13985e+08	1.06298e+09	2.10092e+08	1.72905e+08	2.77665e+07	1.54601e+09	1.90831e+09	1.89111e+09	1.27829e+09	5.35929e+08	7.73017e+08	2.48049e+08	1.44507e+09	4.02122e+08	8.8301e+08
SB	PC+SB_only	Accession_22788	3	GH39	Firmicutes - Clostridia			GH					Not-multimodular					N	just_CAZymes	K01198	xynB;_xylan_1,4-beta-xylosidase_[EC:3.2.1.37]	xylosidase	Oligosaccharide degrading	SB	Accession_22788	4.38143e+08	5.09182e+08	3.61834e+08	3.90497e+08	5.1688e+08	3.03264e+08	5.66789e+08	5.85794e+08	4.02617e+08	3.61722e+08	7.08263e+08	1.09233e+08	1.21189e+08	1.32699e+08	5.08975e+08	2.45787e+08	4.24914e+08	4.62311e+08	5.14599e+08	2.23577e+08	6.43938e+07	1.39981e+08	1.61746e+08	1.68643e+08
SB	SNT+PC+SB	Accession_194211	9	GH4	Chloroflexi			GH					Not-multimodular					N	just_CAZymes	K07406	melA;_alpha-galactosidase_[EC:3.2.1.22]	galactosidase	Debranching	SB	Accession_194211	4.17803e+08	6.07915e+08	4.79286e+08	5.6147e+08	1.15769e+09	1.5117e+09	8.28569e+08	1.30329e+10	1.3981e+10	1.05949e+10	1.22573e+10	9.96088e+09	9.86595e+09	3.93845e+09	4.95731e+09	4.84958e+09	5.16619e+08	1.16599e+09	1.24665e+10	6.71443e+09	8.46661e+07	3.41642e+08	1.43305e+09	2.94715e+09
SB	SB_only	Accession_85184	1	GH4	Chloroflexi			GH					Not-multimodular					N	just_CAZymes	K07406	melA;_alpha-galactosidase_[EC:3.2.1.22]	galactosidase	Debranching	SB	Accession_85184		4.43947e+08	7.28397e+08	4.16595e+08		2.4234e+08	2.26618e+08	2.74799e+08	8.1053e+08	2.75093e+08	6.85884e+07	1.67251e+08	2.66665e+08	6.17438e+08		1.55714e+08	5.29646e+08	2.34479e+08	3.57253e+08	3.01767e+08	1.72666e+08	1.11172e+07	3.17457e+08	2.16261e+08
SB	SB_only	Accession_180632	1	GH4	Firmicutes - Clostridia			GH					Not-multimodular					N	just_CAZymes	K22933	lplD;_galacturan_1,4-alpha-galacturonidase_[EC:3.2.1.67]	galacturonan		SB	Accession_180632	1.13795e+07							7.49138e+07			9.90778e+07	2.5423e+08	1.97931e+08	2.47231e+08	8.89338e+07	1.19827e+08	1.13795e+07	100000	8.69958e+07	1.8163e+08	0	0	1.70865e+07	7.45858e+07
SB	PC+SB_only	Accession_157864	1	GH4	Firmicutes - Clostridia			GH					Not-multimodular					N	just_CAZymes	K07406	melA;_alpha-galactosidase_[EC:3.2.1.22]	galactosidase	Debranching	SB	Accession_157864		6.3545e+06	6.20033e+06	8.10946e+06				5.06442e+07	6.51843e+07	1.07086e+08	8.21207e+06	3.10733e+07	4.8064e+07	2.60939e+07		1.01309e+07	6.8881e+06	100000	5.77817e+07	2.88405e+07	1.06054e+06	0	4.07997e+07	1.56218e+07
SB	PC+SB_only	Accession_319238	1	GH4	Firmicutes - Clostridia			GH					Not-multimodular					N	just_CAZymes	K07406	melA;_alpha-galactosidase_[EC:3.2.1.22]	galactosidase	Debranching	SB	Accession_319238			9.8429e+06	1.37813e+07				4.70081e+07	3.83614e+07	7.11664e+07	3.16817e+07	2.79805e+07	5.09299e+07	4.01722e+07	4.0015e+07	4.09892e+07	1.18121e+07	100000	4.70544e+07	4.00174e+07	2.78486e+06	0	1.72557e+07	8.13845e+06
SB	PC+SB_only	Accession_435951	6	GH4	Firmicutes - Clostridia			GH					Not-multimodular					N	just_CAZymes	K01222	E3.2.1.86A,_celF;_6-phospho-beta-glucosidase_[EC:3.2.1.86]	beta-glucosidase	Oligosaccharide degrading	SB	Accession_435951	2.47209e+09	3.13589e+09	2.34951e+09	2.80565e+09	7.20264e+08	6.31966e+08	3.63102e+08	2.23915e+09	1.99951e+09	2.08737e+09	2.67268e+09	1.66826e+09	1.99364e+09	1.51587e+09	3.32204e+09	2.47446e+09	2.69078e+09	5.71777e+08	2.24968e+09	2.19485e+09	3.5384e+08	1.86033e+08	2.98872e+08	7.29304e+08
SB	PC+SB_only	Accession_409942	4	GH4	Firmicutes - Clostridia			GH					Not-multimodular					N	just_CAZymes	K22933	lplD;_galacturan_1,4-alpha-galacturonidase_[EC:3.2.1.67]	galacturonan		SB	Accession_409942	5.93153e+07	8.63558e+07	4.99952e+07	5.20137e+07	1.93288e+08	9.84223e+07		1.04355e+08	8.32088e+08	8.37166e+08	8.15786e+07	3.54744e+08	1.57635e+08	1.48651e+08	1.05384e+08	1.22738e+08	6.192e+07	1.45855e+08	4.63797e+08	1.7783e+08	1.67753e+07	6.70798e+07	4.28304e+08	1.01046e+08
SB	SB_only	Accession_396116	2	GH4	Spirochaetes			GH					Not-multimodular					N	just_CAZymes	K07406	melA;_alpha-galactosidase_[EC:3.2.1.22]	galactosidase	Debranching	SB	Accession_396116	2.13785e+08	1.57309e+08	3.04971e+08	2.00458e+08	2.76916e+08	2.81566e+08	3.82494e+08	3.75308e+08	4.04352e+08	3.68936e+08	2.05111e+08	3.44708e+08	3.18351e+08	4.21595e+08	7.64134e+07	2.2062e+08	2.19131e+08	3.13659e+08	3.38427e+08	2.76337e+08	6.2096e+07	5.96583e+07	9.02039e+07	1.32866e+08
SB	PC+SB_only	Accession_285220	6	GH4	Thermotogae			GH					Not-multimodular					N	just_CAZymes	K07406	melA;_alpha-galactosidase_[EC:3.2.1.22]	galactosidase	Debranching	SB	Accession_285220	1.2255e+09	1.67181e+09	1.48113e+09	1.32607e+09				3.78314e+07	6.92446e+07					1.23448e+07	1.96168e+07		1.42613e+09	100000	5.3538e+07	1.59808e+07	1.94635e+08	0	2.22125e+07	5.1421e+06
SB	SB_only	Accession_287705	2	GH4	Thermotogae			GH					Not-multimodular					N	just_CAZymes	K07406	melA;_alpha-galactosidase_[EC:3.2.1.22]	galactosidase	Debranching	SB	Accession_287705	7.35497e+06		1.16386e+08	1.33251e+08	6.40454e+07				3.67185e+07	2.32075e+07		5.14713e+07	1.36595e+07	2.74461e+07		1.4928e+07	8.56639e+07	6.40454e+07	2.9963e+07	2.68762e+07	6.83398e+07	0	9.55369e+06	1.75374e+07
SB	SB_only	Accession_338220	1	GH42	Chloroflexi			GH					Not-multimodular					N	just_CAZymes	K12308	bgaB,_lacA;_beta-galactosidase_[EC:3.2.1.23]	galactosidase	Debranching	SB	Accession_338220			5.85895e+07						5.52972e+07	6.62418e+07							5.85895e+07	100000	6.07695e+07	100000	0	0	7.73902e+06	0
SB	SNT+SB_only	Accession_294001	4	GH42	Firmicutes - Clostridia			GH					Not-multimodular					N	just_CAZymes	K12308	bgaB,_lacA;_beta-galactosidase_[EC:3.2.1.23]	galactosidase	Debranching	SB	Accession_294001	2.33012e+08	3.48194e+07	2.89027e+08	1.52584e+08	4.41013e+08	4.50606e+08	3.87545e+08	7.06836e+08	6.43019e+08	1.15534e+07	7.78545e+08	6.71721e+08	4.56662e+08	1.2902e+08	2.72693e+08	9.84691e+07	1.77361e+08	4.26388e+08	5.34989e+08	3.25713e+08	1.103e+08	3.39797e+07	3.53321e+08	2.39796e+08
SB	SNT+SB_only	Accession_24275	3	GH43	Bacteroidetes			GH					Not-multimodular					Y(1-28)	just_CAZymes	K15921	xynD;_arabinoxylan_arabinofuranohydrolase_[EC:3.2.1.55]	arabinosidase	Debranching	SB	Accession_24275					7.44928e+08	3.04402e+08	5.23496e+08	4.35031e+07	3.85761e+07		9.7194e+07	1.85027e+08		4.07587e+07			100000	5.24276e+08	5.97577e+07	1.12893e+08	0	2.20264e+08	3.25142e+07	1.02013e+08
SB	SNT+PC+SB	Accession_352265	8	GH43	Bacteroidetes			GH					Not-multimodular					Y(1-36)	just_CAZymes	K15921	xynD;_arabinoxylan_arabinofuranohydrolase_[EC:3.2.1.55]	arabinosidase	Debranching	SB	Accession_352265	6.08409e+08	3.27428e+08	5.41427e+08	5.2164e+08	3.39805e+08	3.32729e+08	1.58524e+08	6.50986e+08	7.06655e+08	4.58766e+08	1.10605e+09	8.30771e+08	6.38152e+08	5.07236e+08	1.2456e+09	7.40017e+08	4.99726e+08	2.77019e+08	7.30614e+08	7.92355e+08	1.20717e+08	1.02681e+08	2.71887e+08	2.80497e+08
SB	PC+SB_only	Accession_237095	4	GH43	Firmicutes - Bacilli			GH					Not-multimodular					Y(1-27)	just_CAZymes	K06113	abnA;_arabinan_endo-1,5-alpha-L-arabinosidase_[EC:3.2.1.99]	arabinosidase	Debranching	SB	Accession_237095						1.49857e+08	1.9763e+08	1.67316e+08	1.284e+08	1.16264e+08	4.66957e+08	2.16912e+08	2.13072e+08	1.91364e+08	4.03969e+08	4.51646e+08	100000	1.73743e+08	2.19734e+08	2.95393e+08	0	3.37807e+07	1.66248e+08	1.22436e+08
SB	SB_only	Accession_335319	1	GH43	Firmicutes - Bacilli			GH					Not-multimodular					Y(1-36)	just_CAZymes	K06113	abnA;_arabinan_endo-1,5-alpha-L-arabinosidase_[EC:3.2.1.99]	arabinosidase	Debranching	SB	Accession_335319	6.58024e+07	8.84189e+07	3.56726e+07	8.05526e+07				1.15059e+07	8.60689e+06	1.66935e+07	3.37263e+08	2.87955e+07	4.20052e+07	6.16282e+07	2.85479e+08	2.34173e+08	6.76116e+07	100000	9.35172e+07	1.30416e+08	2.3265e+07	0	1.62531e+08	1.20088e+08
SB	SB_only	Accession_214017	3	GH43	Firmicutes - Bacilli			GH					Not-multimodular					N	just_CAZymes	K15921	xynD;_arabinoxylan_arabinofuranohydrolase_[EC:3.2.1.55]	arabinosidase	Debranching	SB	Accession_214017	2.0642e+08	1.48393e+08		2.68008e+07		3.77851e+07	9.4826e+07	6.69596e+08	7.508e+08	7.20721e+08	1.58331e+08	1.04101e+09	8.44375e+08	6.51439e+08	3.42086e+08	3.41528e+08	1.27205e+08	6.63056e+07	5.74862e+08	6.44088e+08	9.1665e+07	4.0334e+07	2.79703e+08	3.08409e+08
SB	SNT+PC+SB	Accession_72926	2	GH43	Firmicutes - Bacilli			GH					Not-multimodular					N	just_CAZymes	0	cazy fam GH43: β-xylosidase (EC 3.2.1.37); α-L-arabinofuranosidase (EC 3.2.1.55); xylanase (EC 3.2.1.8); α-1,2-L-arabinofuranosidase (EC 3.2.1.-); exo-α-1,5-L-arabinofuranosidase (EC 3.2.1.-); [inverting] exo-α-1,5-L-arabinanase (EC 3.2.1.-); β-1,3-xylosidase (EC 3.2.1.-); [inverting] exo-α-1,5-L-arabinanase (EC 3.2.1.-); [inverting] endo-α-1,5-L-arabinanase (EC 3.2.1.99); exo-β-1,3-galactanase (…	arabinosidase; xylosidase	Oligosaccharide degrading; Debranching	SB	Accession_72926	6.8732e+07	1.45353e+08	9.95842e+07	2.20508e+08	3.31899e+07			4.33391e+07	3.64146e+07	6.95387e+07	1.44822e+08	4.61339e+07	1.18805e+08	1.06515e+08	2.53976e+08	1.58622e+08	1.33544e+08	3.31899e+07	7.35286e+07	1.3681e+08	6.59698e+07	0	4.96237e+07	7.69217e+07
SB	SB_only	Accession_24276	2	GH43	Firmicutes - Bacilli			GH					Not-multimodular					N	just_CAZymes	K06113	abnA;_arabinan_endo-1,5-alpha-L-arabinosidase_[EC:3.2.1.99]	arabinosidase	Debranching	SB	Accession_24276	2.52906e+08	3.49087e+08	3.58853e+08	1.97372e+08		8.72534e+07	1.93515e+08	2.03509e+08	2.40985e+08	1.92594e+08	1.79688e+08	2.98426e+08	3.03987e+08	3.74282e+08	4.42288e+08	4.07227e+08	2.89554e+08	1.40384e+08	2.04194e+08	3.65242e+08	7.78612e+07	7.51382e+07	2.63891e+07	6.32398e+07
SB	SNT+PC+SB	Accession_301385	2	GH43	Firmicutes - Clostridia			GH					Not-multimodular					N	just_CAZymes	K01198	xynB;_xylan_1,4-beta-xylosidase_[EC:3.2.1.37]	xylosidase	Oligosaccharide degrading	SB	Accession_301385	1.3165e+07	7.60594e+06	1.74578e+07		2.81763e+08	4.03179e+08	5.35002e+08	8.25809e+07	1.14336e+08	8.01689e+07	5.75822e+08	2.83093e+08	2.0191e+08	2.83085e+08	1.17193e+09	6.40739e+08	1.27429e+07	4.06648e+08	2.13227e+08	5.16151e+08	4.93945e+06	1.26655e+08	2.42231e+08	4.04025e+08
SB	SNT+SB_only	Accession_17714	7	GH43	Firmicutes - Clostridia			GH					Not-multimodular					N	just_CAZymes	K15921	xynD;_arabinoxylan_arabinofuranohydrolase_[EC:3.2.1.55]	arabinosidase	Debranching	SB	Accession_17714	1.68982e+09	2.84681e+09	1.83309e+09	2.00234e+09	2.15353e+07	7.3491e+07	9.02826e+07	2.35997e+09	2.69607e+09	2.40018e+09	1.83565e+09	6.45358e+08	4.99266e+08	4.70711e+08	6.28787e+08	5.77093e+08	2.09301e+09	6.17696e+07	2.32297e+09	5.64243e+08	5.18512e+08	3.58412e+07	3.57779e+08	7.72676e+07
SB	SB_only	Accession_242782	2	GH43	Firmicutes - Clostridia			GH					Not-multimodular					N	just_CAZymes	K15921	xynD;_arabinoxylan_arabinofuranohydrolase_[EC:3.2.1.55]	arabinosidase	Debranching	SB	Accession_242782	4.82598e+08	4.50655e+08	6.03916e+08	5.04783e+08		6.56711e+07	6.47244e+07	3.23106e+08	3.92368e+08	2.45936e+08	5.71348e+07	1.4989e+08	1.04769e+08			2.62236e+08	5.10488e+08	6.51978e+07	2.54636e+08	1.72299e+08	6.61289e+07	669434	1.44615e+08	8.10895e+07
SB	SB_only	Accession_353883	6	GH43	Firmicutes - Clostridia			GH					Not-multimodular					N	just_CAZymes	0	cazy fam GH43: β-xylosidase (EC 3.2.1.37); α-L-arabinofuranosidase (EC 3.2.1.55); xylanase (EC 3.2.1.8); α-1,2-L-arabinofuranosidase (EC 3.2.1.-); exo-α-1,5-L-arabinofuranosidase (EC 3.2.1.-); [inverting] exo-α-1,5-L-arabinanase (EC 3.2.1.-); β-1,3-xylosidase (EC 3.2.1.-); [inverting] exo-α-1,5-L-arabinanase (EC 3.2.1.-); [inverting] endo-α-1,5-L-arabinanase (EC 3.2.1.99); exo-β-1,3-galactanase (…	arabinosidase; xylosidase	Oligosaccharide degrading; Debranching	SB	Accession_353883	2.14868e+08	5.11988e+08	5.65025e+08	3.27502e+08	2.28735e+08	4.06702e+07	1.10916e+08	5.43111e+08	4.81351e+08	2.15038e+08	7.29308e+08	1.89685e+08	1.46259e+08	3.05462e+08	5.058e+08	4.10124e+08	4.04846e+08	1.26774e+08	4.92202e+08	3.11466e+08	1.62491e+08	9.50299e+07	2.12719e+08	1.49715e+08
SB	SB_only	Accession_53214	1	GH43	Firmicutes - Clostridia			GH					Not-multimodular					N	just_CAZymes	0	cazy fam GH43: β-xylosidase (EC 3.2.1.37); α-L-arabinofuranosidase (EC 3.2.1.55); xylanase (EC 3.2.1.8); α-1,2-L-arabinofuranosidase (EC 3.2.1.-); exo-α-1,5-L-arabinofuranosidase (EC 3.2.1.-); [inverting] exo-α-1,5-L-arabinanase (EC 3.2.1.-); β-1,3-xylosidase (EC 3.2.1.-); [inverting] exo-α-1,5-L-arabinanase (EC 3.2.1.-); [inverting] endo-α-1,5-L-arabinanase (EC 3.2.1.99); exo-β-1,3-galactanase (…	arabinosidase; xylosidase	Oligosaccharide degrading; Debranching	SB	Accession_53214	3.4281e+07	2.58957e+07	4.48298e+07	4.03975e+07		3.1251e+07	2.85818e+07	1.99966e+07	2.99095e+07	6.32945e+07	4.13617e+06	3.37501e+07	2.09122e+07	2.03531e+07			3.6351e+07	2.99164e+07	2.93342e+07	2.50051e+07	8.20289e+06	1.88739e+06	2.50051e+07	7.57853e+06
SB	SNT+PC+SB	Accession_450227	6	GH43,CBM22,CBM6	Firmicutes - Clostridia			GH					Multimodular	GH-multimodular				Y(1-23)	CBM-associated	K15921	xynD;_arabinoxylan_arabinofuranohydrolase_[EC:3.2.1.55]	arabinosidase	Debranching	SB	Accession_450227	1.10719e+09	1.01728e+09	8.75216e+08	1.12046e+09		6.47905e+08	6.96195e+08	1.64397e+09	1.06635e+09	1.25494e+09	1.87262e+09	1.11149e+09	1.29222e+09	4.35505e+08	1.09874e+09	1.60099e+09	1.03004e+09	6.7205e+08	1.45947e+09	1.10779e+09	1.12932e+08	3.41462e+07	3.65657e+08	4.27002e+08
SB	SNT+PC+SB	Accession_86818	14	GH43,CBM32	Bacteroidetes			GH					Multimodular	GH-multimodular				Y(1-32)	CBM-associated	0	cazy fam GH43: β-xylosidase (EC 3.2.1.37); α-L-arabinofuranosidase (EC 3.2.1.55); xylanase (EC 3.2.1.8); α-1,2-L-arabinofuranosidase (EC 3.2.1.-); exo-α-1,5-L-arabinofuranosidase (EC 3.2.1.-); [inverting] exo-α-1,5-L-arabinanase (EC 3.2.1.-); β-1,3-xylosidase (EC 3.2.1.-); [inverting] exo-α-1,5-L-arabinanase (EC 3.2.1.-); [inverting] endo-α-1,5-L-arabinanase (EC 3.2.1.99); exo-β-1,3-galactanase (…	arabinosidase; xylosidase	Oligosaccharide degrading; Debranching	SB	Accession_86818	7.8189e+09	7.17498e+09	7.78477e+09	6.87826e+09	1.25147e+10	5.59824e+09	6.77306e+09	3.06513e+10	3.96701e+10	3.13428e+10	2.47674e+10	2.07862e+10	1.89349e+10	1.48939e+10	1.51909e+10	1.80576e+10	7.41423e+09	8.29534e+09	3.16079e+10	1.75727e+10	4.63882e+08	3.70101e+09	6.13128e+09	2.51325e+09
SB	SB_only	Accession_450221	4	GH43,CBM6	Firmicutes - Bacilli			GH					Multimodular	GH-multimodular				Y(1-31)	CBM-associated	K15921	xynD;_arabinoxylan_arabinofuranohydrolase_[EC:3.2.1.55]	arabinosidase	Debranching	SB	Accession_450221	4.18725e+06	1.68506e+08		1.08475e+08			2.88632e+07	7.81754e+08	6.30512e+08	1.02776e+09	6.52314e+08	8.22464e+08	7.41884e+08	5.23315e+08	5.13358e+08	6.15669e+08	9.37228e+07	2.88632e+07	7.73085e+08	6.43338e+08	8.31467e+07	0	1.82435e+08	1.35889e+08
SB	SB_only	Accession_20355	2	GH43,CBM6	Firmicutes - Bacilli			GH					Multimodular	GH-multimodular				Y(1-29)	CBM-associated	K15921	xynD;_arabinoxylan_arabinofuranohydrolase_[EC:3.2.1.55]	arabinosidase	Debranching	SB	Accession_20355	4.82564e+07	6.85293e+07	8.91243e+07	8.67628e+07		1.21542e+08	1.78017e+08	2.6491e+08	3.7355e+08	1.67095e+08	1.80987e+08	5.1614e+08	3.57726e+08	2.01134e+08	5.95802e+07	5.37479e+07	7.31682e+07	1.49779e+08	2.46635e+08	2.37666e+08	1.89871e+07	3.99339e+07	9.50045e+07	1.99272e+08
SB	PC+SB_only	Accession_338255	5	GH43,CBM6	Firmicutes - Clostridia			GH				Dockerin	Multimodular	GH-multimodular				Y(1-29)	CBM-Dockerin-associated	K15921	xynD;_arabinoxylan_arabinofuranohydrolase_[EC:3.2.1.55]	arabinosidase	Debranching	SB	Accession_338255	2.67129e+08	4.56122e+08	4.54297e+08	5.98984e+08	4.13555e+08	3.36113e+08	4.86834e+06	1.11722e+07	2.34745e+07	1.38998e+07	1.26283e+08	1.88601e+07	3.04409e+07	1.5206e+07	4.37796e+07	1.82529e+07	4.44133e+08	2.51512e+08	4.37073e+07	2.53079e+07	1.36084e+08	2.17081e+08	5.53025e+07	1.18422e+07
SB	SB_only	Accession_160711	2	GH43,CBM6	Firmicutes - Clostridia			GH				Dockerin	Multimodular	GH-multimodular				Y(1-25)	CBM-Dockerin-associated	0	cazy fam GH43: β-xylosidase (EC 3.2.1.37); α-L-arabinofuranosidase (EC 3.2.1.55); xylanase (EC 3.2.1.8); α-1,2-L-arabinofuranosidase (EC 3.2.1.-); exo-α-1,5-L-arabinofuranosidase (EC 3.2.1.-); [inverting] exo-α-1,5-L-arabinanase (EC 3.2.1.-); β-1,3-xylosidase (EC 3.2.1.-); [inverting] exo-α-1,5-L-arabinanase (EC 3.2.1.-); [inverting] endo-α-1,5-L-arabinanase (EC 3.2.1.99); exo-β-1,3-galactanase (…	arabinosidase; xylosidase	Oligosaccharide degrading; Debranching	SB	Accession_160711				2.19891e+06				3.19447e+07	2.7108e+07		7.53772e+07	4.5058e+07		5.20482e+07	3.07989e+07	2.74341e+07	2.19891e+06	100000	4.481e+07	3.88348e+07	0	0	2.65822e+07	1.16601e+07
SB	SNT+PC+SB	Accession_450222	2	GH43,CBM6	Firmicutes - Clostridia			GH					Multimodular	GH-multimodular				Y(1-24)	CBM-associated	0	cazy fam GH43: β-xylosidase (EC 3.2.1.37); α-L-arabinofuranosidase (EC 3.2.1.55); xylanase (EC 3.2.1.8); α-1,2-L-arabinofuranosidase (EC 3.2.1.-); exo-α-1,5-L-arabinofuranosidase (EC 3.2.1.-); [inverting] exo-α-1,5-L-arabinanase (EC 3.2.1.-); β-1,3-xylosidase (EC 3.2.1.-); [inverting] exo-α-1,5-L-arabinanase (EC 3.2.1.-); [inverting] endo-α-1,5-L-arabinanase (EC 3.2.1.99); exo-β-1,3-galactanase (…	arabinosidase; xylosidase	Oligosaccharide degrading; Debranching	SB	Accession_450222	2.45084e+07	3.17193e+07	1.2102e+07	4.08657e+07				5.35006e+07	2.13893e+07	3.69342e+07	6.30614e+07	5.31218e+07	7.47168e+07	5.79951e+07	7.41837e+07	1.03325e+08	2.72988e+07	100000	4.37214e+07	7.26684e+07	1.21426e+07	0	1.83889e+07	1.96448e+07
SB	SNT+PC+SB	Accession_351453	5	GH43,CBM6	Firmicutes - Clostridia			GH					Multimodular	GH-multimodular				Y(1-26)	CBM-associated	0	cazy fam GH43: β-xylosidase (EC 3.2.1.37); α-L-arabinofuranosidase (EC 3.2.1.55); xylanase (EC 3.2.1.8); α-1,2-L-arabinofuranosidase (EC 3.2.1.-); exo-α-1,5-L-arabinofuranosidase (EC 3.2.1.-); [inverting] exo-α-1,5-L-arabinanase (EC 3.2.1.-); β-1,3-xylosidase (EC 3.2.1.-); [inverting] exo-α-1,5-L-arabinanase (EC 3.2.1.-); [inverting] endo-α-1,5-L-arabinanase (EC 3.2.1.99); exo-β-1,3-galactanase (…	arabinosidase; xylosidase	Oligosaccharide degrading; Debranching	SB	Accession_351453	9.31593e+08	8.80601e+08	1.00566e+09	6.48721e+08	5.70987e+08	3.59715e+08	5.15483e+08	1.42323e+09	2.69935e+09	2.3978e+09	4.32662e+09	1.65576e+09	1.0016e+09	7.00427e+08	2.10675e+09	2.63748e+09	8.66643e+08	4.82062e+08	2.71175e+09	1.6204e+09	1.54087e+08	1.0953e+08	1.20648e+09	7.90808e+08
SB	SB_only	Accession_31918	2	GH43,CBM6	Firmicutes - Clostridia			GH					Multimodular	GH-multimodular				N	CBM-associated	K15921	xynD;_arabinoxylan_arabinofuranohydrolase_[EC:3.2.1.55]	arabinosidase	Debranching	SB	Accession_31918		5.61569e+08	5.4995e+08		1.5945e+08	1.96604e+08	5.75801e+08	1.09553e+08	1.27986e+08	1.11636e+08	1.03481e+08		1.26858e+08	6.75987e+07	7.49154e+07	1.13033e+08	5.55759e+08	3.10618e+08	1.13164e+08	9.56013e+07	8.21644e+06	2.30405e+08	1.04695e+07	2.88266e+07
SB	PC+SB_only	Accession_236297	12	GH44,CBM44	Firmicutes - Clostridia			GH				Dockerin	Multimodular	GH-multimodular				Y(1-29)	CBM-Dockerin-associated	0	cazy fam GH44: endoglucanase (EC 3.2.1.4); xyloglucanase (EC 3.2.1.151)	endoglucanase; xyloglucan	LongPolymer	SB	Accession_236297	3.40051e+09	5.33334e+09	3.74622e+09	3.12345e+09	2.07949e+09	1.02961e+09	1.2141e+09	3.89073e+09	4.22239e+09	4.19458e+09	4.7074e+09	2.28831e+09	1.8902e+09	1.53911e+09	2.31123e+09	2.23463e+09	3.90088e+09	1.44107e+09	4.25377e+09	2.0527e+09	9.8837e+08	5.60535e+08	3.37669e+08	3.33777e+08
SB	SB_only	Accession_276328	2	GH48	Firmicutes - Clostridia			GH				Dockerin	with-Dockerin alone	GH-with-Dockerin alone				Y(1-35)	Dockerin-associated	K01179	E3.2.1.4;_endoglucanase_[EC:3.2.1.4]	exoglucanase	LongPolymer	SB	Accession_276328			4.31462e+07		1.73557e+08	2.16649e+08	2.12428e+08	7.45688e+08	2.9525e+08	5.89729e+08	6.49523e+08	1.09422e+07	4.12215e+08		6.19873e+08	6.35765e+07	4.31462e+07	2.00878e+08	5.70047e+08	2.76651e+08	0	2.37546e+07	1.94137e+08	2.89931e+08
SB	SNT+PC+SB	Accession_240808	6	GH48	Firmicutes - Clostridia			GH				Dockerin	with-Dockerin alone	GH-with-Dockerin alone				Y(1-27)	Dockerin-associated	K01179,K01218,K20829	E3.2.1.4;_endoglucanase_[EC:3.2.1.4] | celS;_cellulose_1,4-beta-cellobiosidase_[EC:3.2.1.176] | gmuG;_mannan_endo-1,4-beta-mannosidase_[EC:3.2.1.78]	exoglucanase	LongPolymer	SB	Accession_240808	5.84278e+09	4.61449e+09	4.32877e+09	4.23408e+09	9.73161e+08	2.66631e+08	4.74022e+08	4.9788e+09	5.29981e+09	3.79331e+09	3.09711e+09	2.40585e+09	2.42418e+09	3.45914e+09	1.41572e+09	1.31266e+09	4.75503e+09	5.71271e+08	4.29226e+09	2.20351e+09	7.42975e+08	3.63166e+08	1.02694e+09	8.77563e+08
SB	SB_only	Accession_73795	3	GH48	Firmicutes - Clostridia			GH				Dockerin	with-Dockerin alone	GH-with-Dockerin alone				Y(1-31)	Dockerin-associated	K01179,K01218,K20829	E3.2.1.4;_endoglucanase_[EC:3.2.1.4] | celS;_cellulose_1,4-beta-cellobiosidase_[EC:3.2.1.176] | gmuG;_mannan_endo-1,4-beta-mannosidase_[EC:3.2.1.78]	exoglucanase	LongPolymer	SB	Accession_73795	3.00679e+08	3.04409e+08	5.06715e+08	5.6683e+08	9.29049e+08	3.24821e+08	2.24401e+08	7.13459e+07	8.71907e+06		2.84373e+08		2.20923e+06		4.32809e+08	2.51593e+08	4.19658e+08	4.92757e+08	1.21479e+08	2.2887e+08	1.3745e+08	3.81161e+08	1.44504e+08	2.16197e+08
SB	SB_only	Accession_76731	3	GH48	Firmicutes - Clostridia			GH				Dockerin	with-Dockerin alone	GH-with-Dockerin alone				Y(1-27)	Dockerin-associated	K01179,K01218	E3.2.1.4;_endoglucanase_[EC:3.2.1.4] | gmuG;_mannan_endo-1,4-beta-mannosidase_[EC:3.2.1.78]	exoglucanase	LongPolymer	SB	Accession_76731	7.76471e+07		2.64029e+08	1.57994e+08	5.68344e+08	1.25251e+08	1.69508e+08					5.44762e+08	8.51977e+08	5.68066e+09			1.66557e+08	2.87701e+08	100000	2.35913e+09	9.34854e+07	2.44049e+08	0	2.88062e+09
SB	PC+SB_only	Accession_56559	7	GH48	Firmicutes - Clostridia			GH				Dockerin	with-Dockerin alone	GH-with-Dockerin alone				Y(1-27)	Dockerin-associated	K01218,K20829	celS;_cellulose_1,4-beta-cellobiosidase_[EC:3.2.1.176] | gmuG;_mannan_endo-1,4-beta-mannosidase_[EC:3.2.1.78]	exoglucanase	LongPolymer	SB	Accession_56559	1.44799e+09	1.47373e+09	1.8582e+09	2.3815e+09	2.36013e+09	1.01434e+09	6.73088e+08	2.46887e+09	1.50155e+09	1.90119e+09	1.38235e+10	3.7689e+08	4.63597e+08	8.72826e+06	2.97179e+09	3.07842e+09	1.79035e+09	1.34919e+09	4.92376e+09	1.37989e+09	4.36472e+08	8.91973e+08	5.94638e+09	1.51202e+09
SB	PC+SB_only	Accession_53745	7	GH5	Firmicutes - Bacilli			GH					Not-multimodular					Y(1-38)	just_CAZymes	K01179	E3.2.1.4;_endoglucanase_[EC:3.2.1.4]	endoglucanase	LongPolymer	SB	Accession_53745	6.88611e+08	7.35661e+08	3.68552e+08	1.16617e+09	1.36896e+09	1.2543e+09	9.45684e+08	1.1743e+09	7.16404e+08	1.06095e+09	5.29504e+08	1.0693e+09	1.30373e+09	1.4553e+09	8.72055e+08	1.31266e+09	7.39749e+08	1.18965e+09	8.7029e+08	1.20261e+09	3.27748e+08	2.1892e+08	2.99216e+08	2.30883e+08
SB	PC+SB_only	Accession_366667	1	GH5	Firmicutes - Bacilli			GH					Not-multimodular					Y(1-37)	just_CAZymes	K01179	E3.2.1.4;_endoglucanase_[EC:3.2.1.4]	endoglucanase	LongPolymer	SB	Accession_366667		4.40711e+07	1.7212e+08	1.60312e+08		2.58558e+08								1.08442e+08			1.25501e+08	2.58558e+08	100000	1.08442e+08	7.0767e+07	0	0	0
SB	PC+SB_only	Accession_46674	16	GH5,CBM17,CBM28	Firmicutes - Clostridia			GH					Multimodular	GH-multimodular				Y(1-27)	CBM-associated	K01179	E3.2.1.4;_endoglucanase_[EC:3.2.1.4]	endoglucanase	LongPolymer	SB	Accession_46674	2.45152e+09	3.1194e+09	4.20714e+09	4.03781e+09	6.14051e+08	1.56072e+09	2.67488e+09	4.87102e+08	4.18093e+08	5.45201e+08	2.00607e+09	1.95842e+09	2.48905e+09	2.37479e+09	1.76605e+09	2.16747e+09	3.45397e+09	1.61655e+09	8.64116e+08	2.15116e+09	8.21579e+08	1.03155e+09	7.63073e+08	2.95765e+08
SB	SNT+SB_only	Accession_45325	1	GH5,CBM17,CBM28	Thermotogae			GH					Multimodular	GH-multimodular				Y(1-21)	CBM-associated	K01179	E3.2.1.4;_endoglucanase_[EC:3.2.1.4]	endoglucanase	LongPolymer	SB	Accession_45325	4.07701e+08	1.78881e+08	6.04965e+08	2.75967e+08	2.97296e+08	2.41178e+08	2.62085e+08		4.10739e+07	2.543e+08	1.29371e+09	2.08751e+07	1.80625e+08	6.27283e+07	5.18127e+08	3.79213e+08	3.66878e+08	2.66853e+08	5.29695e+08	2.32314e+08	1.84354e+08	2.83613e+07	6.70191e+08	2.11782e+08
SB	PC+SB_only	Accession_93041	3	GH5,CE2	Firmicutes - Clostridia			GH	CE			Dockerin	Multimodular	GH-multimodular				Y(1-26)	Dockerin-associated	K01179	E3.2.1.4;_endoglucanase_[EC:3.2.1.4]	endoglucanase; esterase(acetyl xylan)	LongPolymer	SB	Accession_93041	2.62368e+08	4.14763e+09	2.11465e+08	9.90869e+08		9.60212e+07		3.94101e+08	6.58498e+08	5.08393e+08	3.66251e+08	4.30811e+08	3.8898e+07	1.80603e+08	2.38215e+08	2.68041e+08	1.40308e+09	9.60212e+07	4.81811e+08	2.31313e+08	1.86401e+09	0	1.32881e+08	1.42119e+08
SB	SNT+PC+SB	Accession_301444	2	GH51	Acidobacteria			GH					Not-multimodular					N	just_CAZymes	K01209	abfA;_alpha-L-arabinofuranosidase_[EC:3.2.1.55]	arabinosidase	Debranching	SB	Accession_301444	2.21122e+08	1.5993e+08	3.27639e+08	2.21279e+08	1.00573e+08	7.57478e+08	1.00734e+09	2.97105e+08	3.06094e+08	2.86493e+08	3.81133e+08	2.98505e+08	2.75803e+08	2.96291e+08	2.85136e+08	2.50625e+08	2.32492e+08	6.21797e+08	3.17706e+08	2.81272e+08	6.96975e+07	4.68364e+08	4.30365e+07	1.94077e+07
SB	SNT+PC+SB	Accession_163181	8	GH51	Bacteroidetes			GH					Not-multimodular					N	just_CAZymes	K01209	abfA;_alpha-L-arabinofuranosidase_[EC:3.2.1.55]	arabinosidase	Debranching	SB	Accession_163181	4.97899e+08	5.48262e+08	5.1427e+08	1.03662e+09	2.09682e+09	4.06252e+09	5.5251e+09	2.21372e+09	6.83776e+08	1.13206e+09	1.61469e+09	5.65988e+08	5.55025e+08	5.21372e+08	1.48614e+09	1.89871e+09	6.49263e+08	3.89482e+09	1.41106e+09	1.00545e+09	2.59089e+08	1.72028e+09	6.5638e+08	6.44073e+08
SB	SNT+PC+SB	Accession_129223	19	GH51	Firmicutes - Bacilli			GH					Not-multimodular					N	just_CAZymes	K01209	abfA;_alpha-L-arabinofuranosidase_[EC:3.2.1.55]	arabinosidase	Debranching	SB	Accession_129223	1.11673e+09	2.35812e+09	2.09172e+09	2.45728e+09	1.28779e+10	1.17215e+10	1.79551e+10	5.94473e+10	5.54174e+10	5.99414e+10	8.58504e+10	4.9021e+10	6.10576e+10	3.40314e+10	7.3249e+10	6.21859e+10	2.00596e+09	1.41848e+10	6.51641e+10	5.5909e+10	6.12584e+08	3.31592e+09	1.39389e+10	1.49387e+10
SB	PC+SB_only	Accession_453476	1	GH51	Firmicutes - Bacilli			GH					Not-multimodular					N	just_CAZymes	K01209	abfA;_alpha-L-arabinofuranosidase_[EC:3.2.1.55]	arabinosidase	Debranching	SB	Accession_453476		6.29459e+07	2.34868e+08	1.00725e+08					1.25622e+08				1.55131e+08			1.59591e+08	1.32846e+08	100000	1.25622e+08	1.57361e+08	9.03503e+07	0	0	3.15365e+06
SB	SB_only	Accession_237556	1	GH51	Firmicutes - Bacilli			GH					Not-multimodular					N	just_CAZymes	K01209	abfA;_alpha-L-arabinofuranosidase_[EC:3.2.1.55]	arabinosidase	Debranching	SB	Accession_237556	6.63056e+07	5.69394e+07	7.53587e+07	9.68479e+07	7.02839e+06	4.28557e+07	4.20283e+07	3.33157e+07	1.85119e+07	4.30173e+07	4.9125e+07	6.99959e+07	9.06738e+07	7.22769e+07	4.43665e+07	3.35804e+07	7.38629e+07	3.06375e+07	3.59925e+07	6.21787e+07	1.70691e+07	2.04502e+07	1.33485e+07	2.29684e+07
SB	PC+SB_only	Accession_237545	2	GH51	Firmicutes - Bacilli			GH					Not-multimodular					N	just_CAZymes	K01209	abfA;_alpha-L-arabinofuranosidase_[EC:3.2.1.55]	arabinosidase	Debranching	SB	Accession_237545	1.77922e+09	3.75876e+09	5.51547e+09	3.96231e+09	8.07703e+08	1.14398e+09	1.58848e+09	6.03804e+09	4.32136e+09	5.6355e+09	5.9227e+09	1.10533e+09	1.75114e+09	2.14394e+09	1.15817e+09	1.53373e+09	3.75394e+09	1.18005e+09	5.4794e+09	1.53846e+09	1.53253e+09	3.91635e+08	7.90364e+08	4.31301e+08
SB	PC+SB_only	Accession_78096	10	GH51	Firmicutes - Bacilli			GH					Not-multimodular					N	just_CAZymes	K01209	abfA;_alpha-L-arabinofuranosidase_[EC:3.2.1.55]	arabinosidase	Debranching	SB	Accession_78096	2.06434e+09	2.6272e+09	2.86266e+09	2.55576e+09	5.42179e+09	2.74056e+09	3.13705e+09	3.67666e+09	3.71438e+09	2.79239e+09	4.35764e+09	2.22376e+09	3.83973e+09	2.82948e+09	1.93759e+09	1.87951e+09	2.52749e+09	3.76647e+09	3.63527e+09	2.54202e+09	3.35456e+08	1.44719e+09	6.42972e+08	8.17347e+08
SB	PC+SB_only	Accession_388001	3	GH51	Firmicutes - Bacilli			GH					Not-multimodular					N	just_CAZymes	K01209	abfA;_alpha-L-arabinofuranosidase_[EC:3.2.1.55]	arabinosidase	Debranching	SB	Accession_388001	9.28077e+07	7.3909e+07	1.42772e+08	1.22416e+08		1.46209e+08	1.1277e+08	3.05862e+08	1.18609e+08	1.20388e+08	2.83897e+07	2.86565e+07	1.93981e+07	2.86604e+07		1.00411e+08	1.07976e+08	1.29489e+08	1.43312e+08	4.42816e+07	3.06044e+07	2.36453e+07	1.1657e+08	3.76736e+07
SB	SB_only	Accession_483517	2	GH51	Firmicutes - Bacilli			GH					Not-multimodular					N	just_CAZymes	K01209	abfA;_alpha-L-arabinofuranosidase_[EC:3.2.1.55]	arabinosidase	Debranching	SB	Accession_483517	1.16884e+08	1.16939e+08	1.02889e+08	7.2474e+07	6.31037e+08	6.27828e+07	6.07827e+08	3.61158e+08	7.99899e+08	4.44428e+08	5.87812e+07	8.19606e+08	7.06142e+08		3.70539e+07	1.02354e+08	1.02296e+08	4.33882e+08	4.16067e+08	4.16289e+08	2.09517e+07	3.21591e+08	3.0485e+08	4.03755e+08
SB	SB_only	Accession_6792	3	GH51	Firmicutes - Clostridia			GH					Not-multimodular					N	just_CAZymes	K01209	abfA;_alpha-L-arabinofuranosidase_[EC:3.2.1.55]	arabinosidase	Debranching	SB	Accession_6792				1.60864e+06	8.91009e+07	2.03699e+08	2.69107e+08	4.28904e+07	3.16568e+06	6.34403e+08	2.07729e+08	4.76549e+08	3.2099e+07	5.30235e+08	5.56179e+07	7.04822e+07	1.60864e+06	1.87302e+08	2.22047e+08	2.32997e+08	0	9.11163e+07	2.88819e+08	2.47943e+08
SB	PC+SB_only	Accession_252223	4	GH51	Firmicutes - Clostridia			GH					Not-multimodular					N	just_CAZymes	K01209	abfA;_alpha-L-arabinofuranosidase_[EC:3.2.1.55]	arabinosidase	Debranching	SB	Accession_252223	8.4903e+07	1.80895e+08	2.07782e+08	1.95829e+08	1.17592e+09	5.07357e+08	6.8997e+08	1.9283e+08	2.2152e+08	1.64118e+08	1.46748e+08	2.38255e+08	1.68533e+08	1.22421e+08	3.14389e+08	3.8501e+08	1.67352e+08	7.91083e+08	1.81304e+08	2.45722e+08	5.60557e+07	3.45562e+08	3.28614e+07	1.06458e+08
SB	SNT+SB_only	Accession_240057	6	GH51	Firmicutes - Clostridia			GH					Not-multimodular					N	just_CAZymes	K01209	abfA;_alpha-L-arabinofuranosidase_[EC:3.2.1.55]	arabinosidase	Debranching	SB	Accession_240057	1.64945e+08	2.00798e+08	2.66013e+08	2.5364e+08	7.41623e+06	1.66774e+08	1.44757e+08	3.9198e+08	4.43795e+08	3.81932e+08	5.53673e+08	9.74561e+07	1.53826e+08	7.16171e+07	6.61627e+08	4.51646e+08	2.21349e+08	1.06315e+08	4.42845e+08	2.87234e+08	4.7051e+07	8.63539e+07	7.87007e+07	2.58605e+08
SB	SNT+PC+SB	Accession_22786	11	GH51	Firmicutes - Clostridia			GH					Not-multimodular					N	just_CAZymes	K01209	abfA;_alpha-L-arabinofuranosidase_[EC:3.2.1.55]	arabinosidase	Debranching	SB	Accession_22786	4.01407e+09	4.47863e+09	5.94539e+09	5.04114e+09	1.46053e+09	1.47238e+09	1.96823e+09	8.55379e+09	9.44342e+09	8.6387e+09	6.8257e+09	4.48703e+09	3.97171e+09	2.64477e+09	3.83764e+09	4.27548e+09	4.86981e+09	1.63371e+09	8.3654e+09	3.84333e+09	8.30969e+08	2.89762e+08	1.10197e+09	7.16619e+08
SB	SNT+PC+SB	Accession_202882	6	GH51	Firmicutes - Clostridia			GH					Not-multimodular					N	just_CAZymes	K01209	abfA;_alpha-L-arabinofuranosidase_[EC:3.2.1.55]	arabinosidase	Debranching	SB	Accession_202882	5.47975e+08	6.95042e+08	5.77353e+08	6.60959e+08	1.32592e+09	1.0479e+09	1.85206e+09	1.37237e+09	1.67186e+09	1.7298e+09	2.61988e+09	2.06297e+09	2.15877e+09	9.38753e+08	6.46383e+08	8.28649e+08	6.20332e+08	1.40863e+09	1.84848e+09	1.32711e+09	6.90771e+07	4.08407e+08	5.37592e+08	7.23849e+08
SB	SB_only	Accession_157660	1	GH51	Firmicutes - Clostridia			GH					Not-multimodular					N	just_CAZymes	K01209	abfA;_alpha-L-arabinofuranosidase_[EC:3.2.1.55]	arabinosidase	Debranching	SB	Accession_157660	7.18067e+08	6.57193e+08	6.98075e+08	6.06637e+08	2.59247e+09	1.09755e+09	1.6917e+09	1.56565e+09	1.5248e+09	9.89901e+08	3.79362e+09	9.89038e+08	2.60415e+08	2.26412e+09	2.43669e+09	2.0715e+09	6.69993e+08	1.7939e+09	1.96849e+09	1.60435e+09	4.92527e+07	7.52679e+08	1.24471e+09	9.39559e+08
SB	SB_only	Accession_42508	1	GH51	Firmicutes - Clostridia			GH					Not-multimodular					N	just_CAZymes	K01209	abfA;_alpha-L-arabinofuranosidase_[EC:3.2.1.55]	arabinosidase	Debranching	SB	Accession_42508	3.64525e+08	2.49014e+08	5.53206e+08	5.68362e+08	5.18996e+08	6.37283e+08	5.25828e+08	2.16093e+08	3.32368e+08	2.57451e+08	1.98575e+08	1.08124e+09	8.77195e+08		1.53886e+09	1.80269e+09	4.33776e+08	5.60702e+08	2.51121e+08	1.325e+09	1.54175e+08	6.64088e+07	5.95237e+07	4.21853e+08
SB	SNT+PC+SB	Accession_22928	3	GH57	Coprothermobacterota			GH					Not-multimodular					N	just_CAZymes	K16149	K16149;_1,4-alpha-glucan_branching_enzyme_[EC:2.4.1.18]	alpha-glucan		SB	Accession_22928	2.64611e+08	1.93852e+08	2.84212e+08	1.74216e+08	3.82294e+07	7.42686e+07	7.98909e+07	1.56859e+08	1.13505e+08	2.59607e+08	3.93353e+07					3.70905e+07	2.29223e+08	6.41297e+07	1.42327e+08	3.70905e+07	5.33948e+07	2.26058e+07	9.20215e+07	0
SB	SNT+PC+SB	Accession_409433	4	GH65	Firmicutes - Bacilli			GH					Not-multimodular					N	just_CAZymes	K00691	mapA;_maltose_phosphorylase_[EC:2.4.1.8]	phosphorylase (C6)		SB	Accession_409433	3.17053e+08	2.81178e+08	2.17308e+08	4.34242e+08	6.66656e+08	7.55385e+08	3.45805e+08	9.88466e+08	3.72695e+08		9.59393e+07	3.7561e+08	8.30801e+07	1.03929e+09	4.13037e+07		3.12445e+08	5.89282e+08	4.857e+08	3.8482e+08	9.10759e+07	2.15474e+08	4.56868e+08	4.60963e+08
SB	SNT+SB_only	Accession_35101	2	GH65	Firmicutes - Clostridia			GH					Not-multimodular					N	just_CAZymes	K00691	mapA;_maltose_phosphorylase_[EC:2.4.1.8]	phosphorylase (C6)		SB	Accession_35101	2.81041e+08	4.01227e+08	4.11772e+08	4.0278e+08	5.18556e+07	2.41569e+07		4.48771e+08	4.76859e+08	3.71083e+08	2.80377e+08	1.66674e+08	3.8488e+08	4.9709e+08	4.0883e+08	2.49657e+08	3.74205e+08	3.80063e+07	3.94272e+08	3.41426e+08	6.22829e+07	1.95859e+07	8.81295e+07	1.3193e+08
SB	PC+SB_only	Accession_165973	3	GH67	Firmicutes - Clostridia			GH					Not-multimodular					N	just_CAZymes	K01235	aguA;_alpha-glucuronidase_[EC:3.2.1.139]	glucuronidase	Debranching	SB	Accession_165973								4.2254e+07	4.71518e+07	6.39738e+07	3.85003e+07	1.07548e+08	8.81018e+07	1.06737e+08	5.40089e+07	6.3382e+07	100000	100000	4.797e+07	8.39555e+07	0	0	1.12418e+07	2.45604e+07
SB	PC+SB_only	Accession_348007	3	GH67	Firmicutes - Clostridia			GH					Not-multimodular					N	just_CAZymes	K01235	aguA;_alpha-glucuronidase_[EC:3.2.1.139]	glucuronidase	Debranching	SB	Accession_348007	4.48291e+08	3.45711e+08	4.23485e+08	3.15201e+08	4.54097e+08	3.63075e+08	7.11398e+08	1.16554e+09	3.66275e+08	1.92241e+08	9.27263e+08	2.73391e+08	4.62137e+08	7.06821e+08	6.39677e+08	4.52429e+09	3.83172e+08	5.09523e+08	6.6283e+08	1.32126e+09	6.29524e+07	1.80655e+08	4.58999e+08	1.79845e+09
SB	SNT+PC+SB	Accession_66438	9	GH67	Firmicutes - Clostridia			GH					Not-multimodular					N	just_CAZymes	K01235	aguA;_alpha-glucuronidase_[EC:3.2.1.139]	glucuronidase	Debranching	SB	Accession_66438	1.40095e+09	7.41593e+08	7.23914e+08	9.90869e+08	1.03081e+09	6.27709e+08	7.01261e+08	9.57084e+08	1.71073e+09	2.28095e+09	1.49021e+09	1.99077e+09	2.76444e+09	1.02116e+09	1.08655e+09	6.76408e+08	9.64331e+08	7.86593e+08	1.60974e+09	1.50786e+09	3.1557e+08	2.14671e+08	5.48019e+08	8.5409e+08
SB	PC+SB_only	Accession_296346	11	GH74	Firmicutes - Clostridia			GH				Dockerin	with-Dockerin alone	GH-with-Dockerin alone				Y(1-26)	Dockerin-associated	0	cazy fam GH74: endoglucanase (EC 3.2.1.4); oligoxyloglucan reducing end-specific cellobiohydrolase (EC 3.2.1.150); xyloglucanase (EC 3.2.1.151). Explor enz: xyloglucan + H2O = xyloglucan oligosaccharides. The enzyme from Aspergillus aculeatus is specific for xyloglucan and does not hydrolyse other cell-wall components. The reaction involves endohydrolysis of 1,4-β-D-glucosidic linkages in xyloglu…	endoglucanase; xyloglucan	LongPolymer	SB	Accession_296346	6.12908e+08	1.60356e+09	6.6159e+08	9.90869e+08	4.45838e+08	4.54994e+08	4.72804e+08	1.46276e+09	1.98284e+09	1.56069e+09	2.41678e+09	8.34977e+08	1.097e+09	3.56025e+09	1.3096e+09	1.33189e+09	9.67231e+08	4.57879e+08	1.85577e+09	1.62674e+09	4.56227e+08	1.37125e+07	4.3681e+08	1.09926e+09
SB	SNT+PC+SB	Accession_141962	5	GH74	Firmicutes - Clostridia			GH				Dockerin	with-Dockerin alone	GH-with-Dockerin alone				Y(1-33)	Dockerin-associated	0	cazy fam GH74: endoglucanase (EC 3.2.1.4); oligoxyloglucan reducing end-specific cellobiohydrolase (EC 3.2.1.150); xyloglucanase (EC 3.2.1.151). Explor enz: xyloglucan + H2O = xyloglucan oligosaccharides. The enzyme from Aspergillus aculeatus is specific for xyloglucan and does not hydrolyse other cell-wall components. The reaction involves endohydrolysis of 1,4-β-D-glucosidic linkages in xyloglu…	endoglucanase; xyloglucan	LongPolymer	SB	Accession_141962	2.95216e+07	7.79761e+08	1.08854e+09	1.01375e+09		3.14689e+09	2.93733e+09	5.20326e+08	7.34183e+08	2.04781e+08	1.05581e+09	7.14451e+08	6.2647e+08	1.87914e+08	9.89949e+08	1.03372e+09	7.27893e+08	3.04211e+09	6.28776e+08	7.105e+08	4.83802e+08	1.48182e+08	3.58239e+08	3.40122e+08
SB	SB_only	Accession_253219	1	GH8	Firmicutes - Clostridia			GH				Dockerin	with-Dockerin alone	GH-with-Dockerin alone				N	Dockerin-associated	0	cazy fam GH8: chitosanase (EC 3.2.1.132); cellulase (EC 3.2.1.4); licheninase (EC 3.2.1.73); endo-1,4-β-xylanase (EC 3.2.1.8); reducing-end-xylose releasing exo-oligoxylanase (EC 3.2.1.156)	endoglucanase; xylanase	LongPolymer	SB	Accession_253219	1.02115e+08	8.10604e+07	5.68297e+07	9.14185e+07				4.52188e+07	4.74255e+07	4.07487e+07	9.09297e+07	1.02474e+08	1.19877e+08	1.39083e+08		8.72981e+07	8.28559e+07	100000	5.60807e+07	1.12183e+08	1.93634e+07	0	2.33981e+07	2.23333e+07
SB	SB_only	Accession_108644	1	GH8	Firmicutes - Clostridia			GH					Not-multimodular					N	just_CAZymes	K15531	rexA;_oligosaccharide_reducing-end_xylanase_[EC:3.2.1.156]	xylanase	LongPolymer	SB	Accession_108644		4.17965e+07	1.20841e+08	5.41165e+07	1.0769e+08	1.52284e+08	8.97881e+07		1.70384e+08		8.09573e+07						7.22513e+07	1.16587e+08	1.25671e+08	100000	4.25283e+07	3.21838e+07	6.32345e+07	0
SB	PC+SB_only	Accession_216186	7	GH8	Firmicutes - Clostridia			GH					Not-multimodular					N	just_CAZymes	K15531	rexA;_oligosaccharide_reducing-end_xylanase_[EC:3.2.1.156]	xylanase	LongPolymer	SB	Accession_216186	1.13208e+09	1.35032e+09	1.34702e+09	1.24233e+09	8.24024e+08	3.69786e+08	5.60378e+08	1.32812e+09	1.37492e+09	1.19329e+09	1.62203e+09	1.68661e+09	1.98885e+09	2.00529e+09	5.00927e+09	1.73547e+09	1.26794e+09	5.84729e+08	1.37959e+09	2.4851e+09	1.03531e+08	2.28096e+08	1.79029e+08	1.4184e+09
SB	SNT+PC+SB	Accession_151223	22	GH9	Acidobacteria			GH					Not-multimodular					Y(1-31)	just_CAZymes	0	cazy fam GH9: endoglucanase (EC 3.2.1.4); endo-β-1,3(4)-glucanase / lichenase-laminarinase (EC 3.2.1.6); β-glucosidase (EC 3.2.1.21); lichenase / endo-β-1,3-1,4-glucanase (EC 3.2.1.73); exo-β-1,4-glucanase / cellodextrinase (EC 3.2.1.74); cellobiohydrolase (EC 3.2.1.91); xyloglucan-specific endo-β-1,4-glucanase / endo-xyloglucanase (EC 3.2.1.151); exo-β-glucosaminidase (EC 3.2.1.165). explor enz …	endoglucanase	LongPolymer	SB	Accession_151223	1.94236e+09	2.5056e+09	1.89688e+09	2.04786e+09	3.13277e+09	3.00895e+09	4.98392e+09	1.16105e+10	1.48664e+10	8.11003e+09	1.41545e+10	8.86622e+09	6.32688e+09	3.11897e+09	6.88031e+09	9.12935e+09	2.09818e+09	3.70855e+09	1.21853e+10	6.86434e+09	2.78883e+08	1.10624e+09	3.05528e+09	2.4215e+09
SB	PC+SB_only	Accession_148165	1	GH9	Bacteroidetes			GH					Not-multimodular					N	just_CAZymes	0	cazy fam GH9: endoglucanase (EC 3.2.1.4); endo-β-1,3(4)-glucanase / lichenase-laminarinase (EC 3.2.1.6); β-glucosidase (EC 3.2.1.21); lichenase / endo-β-1,3-1,4-glucanase (EC 3.2.1.73); exo-β-1,4-glucanase / cellodextrinase (EC 3.2.1.74); cellobiohydrolase (EC 3.2.1.91); xyloglucan-specific endo-β-1,4-glucanase / endo-xyloglucanase (EC 3.2.1.151); exo-β-glucosaminidase (EC 3.2.1.165). explor enz …	endoglucanase	LongPolymer	SB	Accession_148165		3.1224e+07	6.48271e+07	4.8118e+07			5.30945e+06	5.56287e+07	8.92767e+07	6.1925e+07	4.06494e+07	9.80159e+07	7.59209e+07	1.1057e+08	7.4218e+07	4.17688e+07	4.80564e+07	5.30945e+06	6.18699e+07	8.00988e+07	1.68016e+07	0	2.03339e+07	2.63191e+07
SB	PC+SB_only	Accession_435286	1	GH9	Firmicutes - Clostridia			GH				Dockerin	with-Dockerin alone	GH-with-Dockerin alone				Y(1-43)	Dockerin-associated	K01179	E3.2.1.4;_endoglucanase_[EC:3.2.1.4]	endoglucanase	LongPolymer	SB	Accession_435286	2.97198e+08	4.60835e+08	7.10855e+08	8.00066e+08	2.31001e+08	6.81789e+08	4.67101e+08	1.5509e+08	1.62947e+08	1.62798e+08	5.10212e+08	1.09565e+08			9.41705e+07	3.48293e+08	5.67239e+08	4.59964e+08	2.47762e+08	1.84009e+08	2.30274e+08	2.25479e+08	1.75006e+08	1.42482e+08
SB	PC+SB_only	Accession_275877	2	GH9	Firmicutes - Clostridia			GH				Dockerin	with-Dockerin alone	GH-with-Dockerin alone				Y(1-39)	Dockerin-associated	K01179	E3.2.1.4;_endoglucanase_[EC:3.2.1.4]	endoglucanase	LongPolymer	SB	Accession_275877	7.04736e+08				6.42267e+08	5.89277e+08	4.23707e+08	3.10142e+08	4.92183e+08	3.57508e+08		5.36897e+08	4.13474e+08	4.36644e+08			7.04736e+08	5.5175e+08	3.86611e+08	4.62339e+08	0	1.1401e+08	9.44458e+07	6.56009e+07
SB	SNT+SB_only	Accession_24601	3	GH9	Firmicutes - Clostridia			GH				Dockerin	with-Dockerin alone	GH-with-Dockerin alone				Y(1-25)	Dockerin-associated	K01179	E3.2.1.4;_endoglucanase_[EC:3.2.1.4]	endoglucanase	LongPolymer	SB	Accession_24601	5.48507e+06	3.28548e+08	3.09695e+08	3.713e+08	1.68904e+07	5.5815e+08	7.64252e+08	4.42759e+08	6.8664e+08	8.55954e+08	1.82287e+08	7.25283e+08	7.81977e+08	7.3601e+07	1.09726e+08	5.07629e+08	2.53757e+08	4.46431e+08	5.4191e+08	4.39643e+08	1.67509e+08	3.86003e+08	2.93672e+08	3.34005e+08
SB	SNT+SB_only	Accession_26963	2	GH9	Firmicutes - Clostridia			GH				Dockerin	with-Dockerin alone	GH-with-Dockerin alone				Y(1-36)	Dockerin-associated	0	cazy fam GH9: endoglucanase (EC 3.2.1.4); endo-β-1,3(4)-glucanase / lichenase-laminarinase (EC 3.2.1.6); β-glucosidase (EC 3.2.1.21); lichenase / endo-β-1,3-1,4-glucanase (EC 3.2.1.73); exo-β-1,4-glucanase / cellodextrinase (EC 3.2.1.74); cellobiohydrolase (EC 3.2.1.91); xyloglucan-specific endo-β-1,4-glucanase / endo-xyloglucanase (EC 3.2.1.151); exo-β-glucosaminidase (EC 3.2.1.165). explor enz …	endoglucanase	LongPolymer	SB	Accession_26963	3.48071e+07		1.14284e+08			4.24467e+07								1.08359e+09	1.08673e+07		7.45457e+07	4.24467e+07	100000	5.47227e+08	5.61989e+07	0	0	7.58528e+08
SB	SB_only	Accession_14563	1	GH9,CBM3	Firmicutes - Clostridia	CBM1-5		GH				Dockerin	Multimodular	GH-multimodular				Y(1-27)	CBM-Dockerin-associated	K01179	E3.2.1.4;_endoglucanase_[EC:3.2.1.4]	endoglucanase	LongPolymer	SB	Accession_14563	1.3469e+08	1.17507e+08		8.21054e+07	7.88742e+08	6.2345e+08	1.25955e+09	3.92681e+08	7.2066e+08	3.40597e+08	4.23243e+08	4.03134e+08			5.45983e+08	8.1998e+08	1.11434e+08	8.90579e+08	4.69295e+08	5.89699e+08	2.6813e+07	3.30049e+08	1.71015e+08	2.11834e+08
SB	PC+SB_only	Accession_67539	12	GH9,CBM3	Firmicutes - Clostridia	CBM1-5		GH				Dockerin	Multimodular	GH-multimodular				Y(1-26)	CBM-Dockerin-associated	K01179	E3.2.1.4;_endoglucanase_[EC:3.2.1.4]	endoglucanase	LongPolymer	SB	Accession_67539	2.73035e+09	1.58174e+09	1.93582e+09	2.38908e+09	2.85712e+09	2.11061e+09	1.81666e+09	2.94907e+09	2.39479e+09	1.84352e+09	7.39952e+09	9.79415e+08	5.92181e+08	2.13266e+09	2.12038e+09	2.73336e+09	2.15924e+09	2.26146e+09	3.64672e+09	1.7116e+09	5.04121e+08	5.36383e+08	2.54225e+09	8.91289e+08
SB	SB_only	Accession_474525	3	GH92	Bacteroidetes			GH					Not-multimodular					Y(1-34)	just_CAZymes	0	cazy fam GH92 : mannosyl-oligosaccharide α-1,2-mannosidase (EC 3.2.1.113); mannosyl-oligosaccharide α-1,3-mannosidase (EC 3.2.1.-); mannosyl-oligosaccharide α-1,6-mannosidase (EC 3.2.1.-); α-mannosidase (EC 3.2.1.24); α-1,2-mannosidase (EC 3.2.1.-); α-1,3-mannosidase (EC 3.2.1.-); α-1,4-mannosidase (EC 3.2.1.-); mannosyl-1-phosphodiester α-1,P-mannosidase (EC 3.2.1.-)	mannosidase	Debranching	SB	Accession_474525	3.76327e+08	3.42879e+08	4.96929e+08	2.85202e+08	1.5051e+09	3.21426e+08	1.73316e+08	4.52669e+08	5.62315e+08	3.95119e+08		4.20104e+08	3.7041e+08		1.76933e+08	5.61659e+08	3.75334e+08	6.66615e+08	4.70035e+08	3.82276e+08	8.93744e+07	7.29919e+08	8.49401e+07	1.59076e+08
SB	SNT+SB_only	Accession_85560	2	GH94	Firmicutes - Clostridia			GH					Not-multimodular					N	just_CAZymes	K18675	chbP;_N,N'-diacetylchitobiose_phosphorylase_[EC:2.4.1.280]	phosphorylase (C6)		SB	Accession_85560	6.67791e+08	6.69645e+08	7.66489e+08	6.31125e+08	2.56925e+08	5.0084e+08	3.58683e+08				1.35854e+08		2.43015e+08				6.83763e+08	3.72149e+08	1.35854e+08	2.43015e+08	5.79335e+07	1.22514e+08	0	0
SB	PC+SB_only	Accession_253374	5	GH94	Firmicutes - Clostridia			GH					Not-multimodular					N	just_CAZymes	0	cazy fam GH94: cellobiose phosphorylase (EC 2.4.1.20); laminaribiose phosphorylase (EC 2.4.1.31); cellodextrin phosphorylase (EC 2.4.1.49); chitobiose phosphorylase (EC 2.4.1.-); cyclic β-1,2-glucan synthase (EC 2.4.1.-); cellobionic acid phosphorylase (EC 2.4.1.321); β-1,2-oligoglucan phosphorylase (EC 2.4.1.-)	phosphorylase (C6)		SB	Accession_253374	3.56996e+08	8.10439e+08	7.52594e+08	6.67078e+08	9.47008e+07	6.57451e+08	3.81408e+07	7.88365e+07	3.93999e+07	1.64469e+07	2.71066e+08			4.82636e+07	6.3888e+07		6.46777e+08	2.63431e+08	1.01437e+08	5.60758e+07	2.01963e+08	3.42401e+08	1.15984e+08	1.10482e+07
SB	PC+SB_only	Accession_98188	10	GH94	Firmicutes - Clostridia			GH					Not-multimodular					N	just_CAZymes	K00702	E2.4.1.20;_cellobiose_phosphorylase_[EC:2.4.1.20]	phosphorylase (C6)		SB	Accession_98188	4.12676e+08	5.50218e+08	4.22599e+08	5.33132e+08	1.15512e+08			6.39726e+08	5.47304e+08	4.92523e+08	5.06084e+08	5.34245e+08	4.64442e+08	933086	4.36611e+08	3.0576e+08	4.79656e+08	1.15512e+08	5.46409e+08	3.48398e+08	7.2066e+07	0	6.64296e+07	2.1115e+08
SB	PC+SB_only	Accession_427508	3	GH94	Firmicutes - Clostridia			GH					Not-multimodular					N	just_CAZymes	0	cazy fam GH94: cellobiose phosphorylase (EC 2.4.1.20); laminaribiose phosphorylase (EC 2.4.1.31); cellodextrin phosphorylase (EC 2.4.1.49); chitobiose phosphorylase (EC 2.4.1.-); cyclic β-1,2-glucan synthase (EC 2.4.1.-); cellobionic acid phosphorylase (EC 2.4.1.321); β-1,2-oligoglucan phosphorylase (EC 2.4.1.-)	phosphorylase (C6)		SB	Accession_427508	3.94885e+08	3.55974e+08	2.65157e+08	3.48253e+08			9.97145e+07	2.64754e+08	1.71393e+08	2.15368e+08	3.01724e+08	2.3101e+08	2.79569e+08	2.31274e+08	2.01385e+08	2.43851e+08	3.41067e+08	9.97145e+07	2.3831e+08	2.37418e+08	5.45666e+07	0	5.69353e+07	2.82636e+07
SB	SB_only	Accession_117076	2	GH94	Firmicutes - Clostridia			GH					Not-multimodular					N	just_CAZymes	K13688	chvB,_cgs,_ndvB;_cyclic_beta-1,2-glucan_synthetase_[EC:2.4.1.-]	phosphorylase (C6)		SB	Accession_117076	1.00076e+07		1.30397e+07	7.89995e+07		5.05624e+07		2.16771e+08	8.14007e+07	2.0457e+08	7.29044e+07	3.00895e+08	4.42585e+08	4.36053e+08	2.8923e+08	2.64171e+08	3.40156e+07	5.05624e+07	1.43912e+08	3.46587e+08	3.89867e+07	0	7.73254e+07	8.57171e+07
SB	PC+SB_only	Accession_60565	14	GH94	Firmicutes - Clostridia			GH					Not-multimodular					N	just_CAZymes	0	cazy fam GH94: cellobiose phosphorylase (EC 2.4.1.20); laminaribiose phosphorylase (EC 2.4.1.31); cellodextrin phosphorylase (EC 2.4.1.49); chitobiose phosphorylase (EC 2.4.1.-); cyclic β-1,2-glucan synthase (EC 2.4.1.-); cellobionic acid phosphorylase (EC 2.4.1.321); β-1,2-oligoglucan phosphorylase (EC 2.4.1.-)	phosphorylase (C6)		SB	Accession_60565	9.96042e+07	7.13874e+08	3.58501e+08	5.04017e+08	8.6482e+08	1.79955e+08	1.56512e+08	3.9287e+09	2.88941e+09	3.63503e+09	4.01716e+09	4.99309e+09	5.32126e+09	9.07684e+09	4.20196e+09	3.6532e+09	4.18999e+08	4.00429e+08	3.61757e+09	5.44927e+09	2.58104e+08	4.02345e+08	5.12184e+08	2.13104e+09
SB	SNT+PC+SB	Accession_439162	9	GH94	Firmicutes - Clostridia			GH					Not-multimodular					N	just_CAZymes	0	cazy fam GH94: cellobiose phosphorylase (EC 2.4.1.20); laminaribiose phosphorylase (EC 2.4.1.31); cellodextrin phosphorylase (EC 2.4.1.49); chitobiose phosphorylase (EC 2.4.1.-); cyclic β-1,2-glucan synthase (EC 2.4.1.-); cellobionic acid phosphorylase (EC 2.4.1.321); β-1,2-oligoglucan phosphorylase (EC 2.4.1.-)	phosphorylase (C6)		SB	Accession_439162	2.14031e+09	2.12298e+09	2.47364e+09	1.99475e+09	1.89834e+09	1.04282e+09	6.65504e+08	7.42178e+08	1.71087e+09	6.851e+08	1.51945e+09	2.64737e+08	2.44294e+07	7.04757e+08	5.37892e+08	7.42908e+08	2.18292e+09	1.20222e+09	1.1644e+09	4.54945e+08	2.04397e+08	6.31684e+08	5.26841e+08	3.05668e+08
SB	SNT+PC+SB	Accession_216181	11	GH94	Firmicutes - Clostridia			GH					Not-multimodular					N	just_CAZymes	K00702	E2.4.1.20;_cellobiose_phosphorylase_[EC:2.4.1.20]	phosphorylase (C6)		SB	Accession_216181	9.67298e+08	2.56351e+08	9.66435e+07	2.03543e+08	6.18797e+08	4.09826e+08	3.74548e+08	1.7745e+09	1.62725e+09	1.49778e+09	1.68081e+09	1.98389e+09	2.32108e+09	2.37229e+09	1.69404e+09	1.23574e+09	3.80959e+08	4.67724e+08	1.64508e+09	1.92141e+09	3.96498e+08	1.32017e+08	1.15527e+08	4.71376e+08
SB	PC+SB_only	Accession_314250	7	GH94	Firmicutes - Clostridia			GH					Not-multimodular					N	just_CAZymes	K00702	E2.4.1.20;_cellobiose_phosphorylase_[EC:2.4.1.20]	phosphorylase (C6)		SB	Accession_314250	7.53866e+08	4.05315e+08	3.40351e+08	4.71822e+08	2.37828e+08	5.27944e+08		2.39626e+08	2.67586e+08	2.33291e+08	1.8749e+08	1.53543e+08	2.11726e+08	7.18363e+08	1.04886e+08	1.305e+08	4.92839e+08	3.82886e+08	2.31998e+08	2.63804e+08	1.82108e+08	2.05143e+08	3.32028e+07	2.57157e+08
SB	SNT+PC+SB	Accession_57998	6	GH94	Firmicutes - Clostridia			GH					Not-multimodular					N	just_CAZymes	K00702	E2.4.1.20;_cellobiose_phosphorylase_[EC:2.4.1.20]	phosphorylase (C6)		SB	Accession_57998	2.81781e+09	4.06573e+09	3.23448e+09	3.68284e+09	2.1117e+09	4.75784e+08	3.64142e+08	2.83812e+09	1.54786e+09	2.24225e+09	3.34877e+09	1.4542e+09	1.74125e+09	5.05251e+07	3.01767e+09	2.79088e+09	3.45022e+09	9.83875e+08	2.49425e+09	1.81091e+09	5.41437e+08	9.78318e+08	7.76234e+08	1.18824e+09
SB	SNT+PC+SB	Accession_38856	8	GH94	Firmicutes - Clostridia			GH					Not-multimodular					N	just_CAZymes	K00702	E2.4.1.20;_cellobiose_phosphorylase_[EC:2.4.1.20]	phosphorylase (C6)		SB	Accession_38856	1.89302e+09	1.65601e+09	2.15185e+09	2.16923e+09	1.47539e+09	4.67041e+08	2.55374e+08	1.26231e+09	9.32649e+08	7.47662e+08	1.30096e+09	1.02927e+09	8.98444e+08	1.12339e+09	1.00326e+09	1.05296e+09	1.96752e+09	7.32603e+08	1.06089e+09	1.02147e+09	2.43072e+08	6.51923e+08	2.66308e+08	8.20181e+07
SB	SNT+PC+SB	Accession_291812	11	GH94	Firmicutes - Clostridia			GH					Not-multimodular					N	just_CAZymes	0	cazy fam GH94: cellobiose phosphorylase (EC 2.4.1.20); laminaribiose phosphorylase (EC 2.4.1.31); cellodextrin phosphorylase (EC 2.4.1.49); chitobiose phosphorylase (EC 2.4.1.-); cyclic β-1,2-glucan synthase (EC 2.4.1.-); cellobionic acid phosphorylase (EC 2.4.1.321); β-1,2-oligoglucan phosphorylase (EC 2.4.1.-)	phosphorylase (C6)		SB	Accession_291812	3.33282e+08	6.5827e+08	4.00265e+08	5.00185e+08	2.24834e+08	1.33744e+08	9.79133e+07	5.54468e+08	4.41398e+08	3.99012e+08	6.20958e+08	3.53075e+08	4.14075e+08	3.92337e+08	2.62164e+08	2.49657e+08	4.73e+08	1.52164e+08	5.03959e+08	3.34261e+08	1.41275e+08	6.54346e+07	1.01927e+08	7.49213e+07
SB	SNT+PC+SB	Accession_218236	10	GH94	Firmicutes - Clostridia			GH					Not-multimodular					N	just_CAZymes	K00702	E2.4.1.20;_cellobiose_phosphorylase_[EC:2.4.1.20]	phosphorylase (C6)		SB	Accession_218236	4.99022e+07	1.88879e+08	1.96657e+08	1.98915e+08	8.7756e+07	3.34985e+08	2.4866e+08	6.71917e+08	2.5978e+08	4.62376e+08	3.86552e+08	3.31102e+08	4.81759e+08	9.64682e+08	2.42892e+08	3.68586e+08	1.58588e+08	2.23801e+08	4.45156e+08	4.77804e+08	7.25847e+07	1.25475e+08	1.72739e+08	2.85351e+08
SB	SNT+PC+SB	Accession_71311	10	GH94	Firmicutes - Clostridia			GH					Not-multimodular					N	just_CAZymes	K00702	E2.4.1.20;_cellobiose_phosphorylase_[EC:2.4.1.20]	phosphorylase (C6)		SB	Accession_71311	7.91544e+08	1.06002e+09	1.27862e+09	1.34129e+09	4.54823e+08	5.45224e+08	4.72238e+08	1.76909e+09	1.21225e+09	1.71888e+09	1.27922e+09	8.22187e+08	1.04338e+09	9.19962e+08	2.95569e+09	6.30133e+08	1.11787e+09	4.90762e+08	1.49486e+09	1.27427e+09	2.48723e+08	4.79626e+07	2.89687e+08	9.52014e+08
SB	SNT+PC+SB	Accession_70970	8	GH94	Firmicutes - Clostridia			GH					Not-multimodular					N	just_CAZymes	0	cazy fam GH94: cellobiose phosphorylase (EC 2.4.1.20); laminaribiose phosphorylase (EC 2.4.1.31); cellodextrin phosphorylase (EC 2.4.1.49); chitobiose phosphorylase (EC 2.4.1.-); cyclic β-1,2-glucan synthase (EC 2.4.1.-); cellobionic acid phosphorylase (EC 2.4.1.321); β-1,2-oligoglucan phosphorylase (EC 2.4.1.-)	phosphorylase (C6)		SB	Accession_70970		2.98531e+08	6.09e+08	2.16653e+08	3.28068e+06			3.79286e+08	3.22998e+08	3.21833e+08		8.53647e+07	1.01476e+08	3.78946e+08		6.9218e+07	3.74728e+08	3.28068e+06	3.41372e+08	1.58751e+08	2.06974e+08	0	3.28389e+07	1.47386e+08
SB	PC+SB_only	Accession_325936	9	GH94	Firmicutes - Clostridia			GH					Not-multimodular					N	just_CAZymes	K00702	E2.4.1.20;_cellobiose_phosphorylase_[EC:2.4.1.20]	phosphorylase (C6)		SB	Accession_325936	2.80565e+08	5.5474e+07	4.4962e+08	4.14899e+07	9.62688e+07	9.71592e+07	849660	1.53893e+08	4.08179e+09	5.54807e+08	2.69073e+08	1.78558e+08	4.68016e+08	8.64485e+08	5.07791e+08	5.06664e+08	2.06787e+08	6.47592e+07	1.26489e+09	5.05103e+08	1.95474e+08	5.53491e+07	1.88548e+09	2.43502e+08
SB	PC+SB_only	Accession_225107	3	GH94	Firmicutes - Clostridia			GH					Not-multimodular					N	just_CAZymes	0	cazy fam GH94: cellobiose phosphorylase (EC 2.4.1.20); laminaribiose phosphorylase (EC 2.4.1.31); cellodextrin phosphorylase (EC 2.4.1.49); chitobiose phosphorylase (EC 2.4.1.-); cyclic β-1,2-glucan synthase (EC 2.4.1.-); cellobionic acid phosphorylase (EC 2.4.1.321); β-1,2-oligoglucan phosphorylase (EC 2.4.1.-)	phosphorylase (C6)		SB	Accession_225107	7.54891e+08	9.23493e+07	6.03204e+08	5.53047e+08		1.95419e+08	3.37219e+08	2.3475e+08	3.95359e+08	3.46139e+08	9.53123e+07	2.67308e+08	2.4991e+08		2.01335e+08	1.87693e+08	5.00873e+08	2.66319e+08	2.6789e+08	2.26561e+08	2.85547e+08	1.00268e+08	1.33232e+08	3.80899e+07
SB	SNT+PC+SB	Accession_70969	6	GH94	Firmicutes - Clostridia			GH					Not-multimodular					N	just_CAZymes	K00702	E2.4.1.20;_cellobiose_phosphorylase_[EC:2.4.1.20]	phosphorylase (C6)		SB	Accession_70969	6.19251e+08	2.17841e+09	3.10539e+09	2.22989e+09	1.14755e+09	1.68752e+09	3.37474e+09	2.29078e+09	4.03738e+09	4.1498e+09	3.4736e+08	2.21376e+09	3.00939e+09		5.36369e+08	1.08183e+09	2.03323e+09	2.06993e+09	2.70633e+09	1.71034e+09	1.03418e+09	1.1618e+09	1.78818e+09	1.11268e+09
SB	SNT+PC+SB	Accession_251119	7	GH94	Firmicutes - Clostridia			GH					Not-multimodular					N	just_CAZymes	K00702	E2.4.1.20;_cellobiose_phosphorylase_[EC:2.4.1.20]	phosphorylase (C6)		SB	Accession_251119	8.1948e+08	8.74124e+08	1.26841e+09	1.04424e+09	2.1705e+08	9.54081e+08	8.24216e+08	1.23701e+09	1.31539e+09	1.43048e+09	4.84783e+08	1.04312e+09	1.13484e+09		3.9639e+08	4.13021e+08	1.00156e+09	6.65116e+08	1.11692e+09	7.46844e+08	2.02008e+08	3.93432e+08	4.28847e+08	3.96896e+08
SB	PC+SB_only	Accession_455945	8	GH94	Firmicutes - Clostridia			GH					Not-multimodular					N	just_CAZymes	K00702	E2.4.1.20;_cellobiose_phosphorylase_[EC:2.4.1.20]	phosphorylase (C6)		SB	Accession_455945	7.76173e+08	9.42464e+08	8.61543e+08	1.15855e+09	4.8983e+07	6.86014e+08	1.3177e+09	4.88231e+08	5.78949e+08	4.42572e+08	5.96215e+09	4.79126e+08	6.05424e+08	8.69784e+08	2.79327e+09	3.72981e+09	9.34684e+08	6.84234e+08	1.86798e+09	1.69548e+09	1.63965e+08	6.34362e+08	2.73004e+09	1.47421e+09
SB	SNT+PC+SB	Accession_291813	9	GH94	Firmicutes - Clostridia			GH					Not-multimodular					N	just_CAZymes	K00702	E2.4.1.20;_cellobiose_phosphorylase_[EC:2.4.1.20]	phosphorylase (C6)		SB	Accession_291813	1.39478e+09	1.0164e+09	1.72042e+09	1.38694e+09	7.98571e+08	2.30027e+09	2.41247e+09	1.62002e+09	2.42024e+09	2.35866e+09	2.91707e+08	1.80015e+09	7.84778e+08	2.31968e+09	2.82548e+08	2.4869e+08	1.37963e+09	1.8371e+09	1.67266e+09	1.08717e+09	2.87722e+08	9.01144e+08	9.89829e+08	9.31308e+08
SB	SNT+PC+SB	Accession_244164	12	GH94	Firmicutes - Clostridia			GH					Not-multimodular					N	just_CAZymes	K00702	E2.4.1.20;_cellobiose_phosphorylase_[EC:2.4.1.20]	phosphorylase (C6)		SB	Accession_244164	9.52643e+08	1.23673e+09	1.03043e+09	1.63785e+09	1.15784e+09	1.48222e+09	1.56374e+09	1.23892e+09	1.8195e+09	1.81302e+09	1.03433e+09	2.70274e+09	1.95206e+09	3.21528e+09	1.20163e+09	1.06258e+09	1.21441e+09	1.40127e+09	1.47644e+09	2.02686e+09	3.06689e+08	2.14721e+08	4.01191e+08	9.33484e+08
SB	PC+SB_only	Accession_50621	4	GH94	Gammaproteobacteria - Enterobacteria			GH					Not-multimodular					N	just_CAZymes	K18675	chbP;_N,N'-diacetylchitobiose_phosphorylase_[EC:2.4.1.280]	phosphorylase (C6)		SB	Accession_50621	1.42948e+07				1.2723e+09	4.50606e+08	3.95201e+08	5.16847e+08	6.48736e+08	3.385e+08	2.99719e+08	7.79841e+08	4.46442e+08	9.57619e+08	2.7273e+08	1.06237e+08	1.42948e+07	7.06036e+08	4.50951e+08	5.12574e+08	0	4.91181e+08	1.62252e+08	3.52315e+08
SB	SB_only	Accession_164416	2	GT2	Firmicutes - Clostridia						GT		Not-multimodular					N	just_CAZymes	0	GT	GT		SB	Accession_164416	6.02331e+07	2.1702e+07		2.53918e+07	1.83954e+07						2.4828e+07						3.57756e+07	1.83954e+07	2.4828e+07	100000	2.1261e+07	0	0	0
SB	SB_only	Accession_437797	2	GT2	Firmicutes - Clostridia						GT		Not-multimodular					N	just_CAZymes	K20534	gtrB,_csbB;_polyisoprenyl-phosphate_glycosyltransferase_[EC:2.4.-.-]	GT		SB	Accession_437797	1.1364e+09	1.12151e+09	1.11229e+09	1.43258e+09	2.56583e+08	1.50188e+09	1.13548e+09	1.00414e+09	8.81721e+08	1.05264e+09	5.36403e+08	6.695e+08	4.71608e+08	4.19039e+08	3.29757e+08	3.40561e+08	1.20069e+09	9.64649e+08	8.68726e+08	4.46093e+08	1.54913e+08	6.39984e+08	2.3293e+08	1.37808e+08
SB	PC+SB_only	Accession_362203	3	GT2	Firmicutes - Clostridia						GT		Not-multimodular					N	just_CAZymes	K19427	epsJ;_glycosyltransferase_EpsJ_[EC:2.4.-.-]	GT		SB	Accession_362203	4.84072e+08	4.23473e+08	4.41613e+08	3.90497e+08	4.44653e+08	6.77562e+08	5.4682e+08	5.6272e+08	4.97318e+08	7.02704e+08	3.60848e+08	3.55068e+08	1.84546e+08	5.38342e+07	1.89915e+08	1.63468e+08	4.34914e+08	5.56345e+08	5.30897e+08	1.89366e+08	3.90093e+07	1.16746e+08	1.42097e+08	1.07843e+08
SB	SB_only	Accession_265426	2	GT2	Firmicutes - Clostridia						GT		Not-multimodular					N	just_CAZymes	K20534	gtrB,_csbB;_polyisoprenyl-phosphate_glycosyltransferase_[EC:2.4.-.-]	GT		SB	Accession_265426			9.22041e+07	1.63402e+08		3.84738e+07	3.57912e+07		3.12104e+08	3.85677e+08		2.40516e+08		5.16964e+08			1.27803e+08	3.71325e+07	3.48891e+08	3.7874e+08	5.03449e+07	1.89693e+06	5.20242e+07	1.95478e+08
SB	SB_only	Accession_334655	1	GT2	Firmicutes - Others						GT		Not-multimodular					N	just_CAZymes	0	GT	GT		SB	Accession_334655	3.9095e+07	8.32943e+07		7.71354e+07				6.54238e+07	8.21253e+07	8.58403e+07	1.80792e+07	1.04788e+08	8.64798e+07	8.22729e+07	1.59122e+07	2.65556e+07	6.65082e+07	100000	6.28672e+07	6.32016e+07	2.39395e+07	0	3.11509e+07	3.94151e+07
SB	SB_only	Accession_172863	1	GT26	Firmicutes - Clostridia						GT		Not-multimodular					N	just_CAZymes	K05946	tagA,_tarA;_N-acetylglucosaminyldiphosphoundecaprenol_N-acetyl-beta-D-mannosaminyltransferase_[EC:2.4.1.187]	GT		SB	Accession_172863				8.53521e+08				4.76947e+08			5.43308e+08	4.55667e+09	5.12343e+09	6.59343e+08	7.3407e+09	1.02456e+10	8.53521e+08	100000	5.10127e+08	5.58514e+09	0	0	4.69238e+07	3.54739e+09
SB	SNT+SB_only	Accession_36455	2	GT28	Firmicutes - Bacilli						GT		Not-multimodular					N	just_CAZymes	K02563	murG;_UDP-N-acetylglucosamine--N-acetylmuramyl-(pentapeptide)_pyrophosphoryl-undecaprenol_N-acetylglucosamine_transferase_[EC:2.4.1.227]	GT		SB	Accession_36455								9.72157e+06	1.87428e+07	9.05903e+06	1.09143e+07	5.74735e+07	5.4211e+07	6.95884e+07	3.96979e+07	2.70436e+07	100000	100000	1.21094e+07	4.96029e+07	0	0	4.48836e+06	1.65048e+07
SB	SB_only	Accession_92973	2	GT28	Firmicutes - Bacilli						GT		Not-multimodular					N	just_CAZymes	K02563	murG;_UDP-N-acetylglucosamine--N-acetylmuramyl-(pentapeptide)_pyrophosphoryl-undecaprenol_N-acetylglucosamine_transferase_[EC:2.4.1.227]	GT		SB	Accession_92973	1.88285e+07	2.76566e+07	1.88377e+07	1.49605e+07		2.03938e+07		1.87523e+07	2.49004e+07	2.55428e+07	8.70512e+06	1.50124e+07	1.60027e+07	2.28717e+07	7.35186e+06	8.15093e+06	2.00708e+07	2.03938e+07	1.94752e+07	1.38779e+07	5.37658e+06	0	7.80524e+06	6.3655e+06
SB	SB_only	Accession_178411	1	GT28	Firmicutes - Clostridia						GT		Not-multimodular					N	just_CAZymes	K02563	murG;_UDP-N-acetylglucosamine--N-acetylmuramyl-(pentapeptide)_pyrophosphoryl-undecaprenol_N-acetylglucosamine_transferase_[EC:2.4.1.227]	GT		SB	Accession_178411					2.33674e+07	4.1491e+07	2.82007e+07	8.37001e+07	7.74563e+07	7.95666e+07	1.14217e+08	1.51807e+08	8.35287e+07		3.16541e+07		100000	3.10197e+07	8.8735e+07	8.89967e+07	0	9.3849e+06	1.71848e+07	6.0263e+07
SB	PC+SB_only	Accession_118923	1	GT28	Firmicutes - Clostridia						GT		Not-multimodular					N	just_CAZymes	K02563	murG;_UDP-N-acetylglucosamine--N-acetylmuramyl-(pentapeptide)_pyrophosphoryl-undecaprenol_N-acetylglucosamine_transferase_[EC:2.4.1.227]	GT		SB	Accession_118923	1.53132e+08	5.64295e+08	9.36013e+08	1.63402e+08	5.02869e+06	1.60751e+08	1.20528e+08	1.25567e+08		1.5196e+08		1.19855e+08	9.64378e+07		4.29555e+07		4.54211e+08	9.54359e+07	1.38763e+08	8.64162e+07	3.7393e+08	8.08367e+07	1.86621e+07	3.94172e+07
SB	PC+SB_only	Accession_218189	5	GT28	Firmicutes - Clostridia						GT		Not-multimodular					N	just_CAZymes	K02563	murG;_UDP-N-acetylglucosamine--N-acetylmuramyl-(pentapeptide)_pyrophosphoryl-undecaprenol_N-acetylglucosamine_transferase_[EC:2.4.1.227]	GT		SB	Accession_218189	3.58584e+07	1.76367e+07	4.04966e+08		1.71393e+08	2.38852e+08	1.72628e+08	3.80168e+08	4.56409e+08	1.69723e+08	5.10606e+07	4.54944e+08	4.27178e+08	5.08996e+08	1.71156e+08	2.47722e+08	1.5282e+08	1.94291e+08	2.6434e+08	3.61999e+08	2.18554e+08	3.8596e+07	1.86858e+08	1.44893e+08
SB	PC+SB_only	Accession_110373	2	GT28	Firmicutes - Clostridia						GT		Not-multimodular					N	just_CAZymes	K02563	murG;_UDP-N-acetylglucosamine--N-acetylmuramyl-(pentapeptide)_pyrophosphoryl-undecaprenol_N-acetylglucosamine_transferase_[EC:2.4.1.227]	GT		SB	Accession_110373	3.11185e+07	3.63253e+07	3.59563e+07	2.4922e+07	2.61947e+07	4.58745e+06		1.2765e+08	1.56177e+08	1.34992e+08	1.56315e+07	1.57031e+08	9.86498e+07	1.10277e+08	6.98344e+07	5.61813e+07	3.20805e+07	1.53911e+07	1.08612e+08	9.83947e+07	5.32947e+06	1.52786e+07	6.31562e+07	3.92974e+07
SB	PC+SB_only	Accession_10780	10	GT35	Firmicutes - Clostridia						GT		Not-multimodular					N	just_CAZymes	K00688	PYG,_glgP;_glycogen_phosphorylase_[EC:2.4.1.1]	GT		SB	Accession_10780	1.90607e+08	1.45878e+09	1.86524e+09	7.00724e+08	1.49409e+07	7.21932e+07	1.8929e+07	2.14425e+08	1.54698e+08	1.41735e+08	2.43241e+08	1.00134e+08	1.01913e+09	1.30335e+08	1.38416e+08	9.55554e+07	1.05384e+09	3.53544e+07	1.88525e+08	2.96715e+08	7.51045e+08	3.19656e+07	4.82984e+07	4.04271e+08
SB	PC+SB_only	Accession_96525	14	GT35	Firmicutes - Clostridia						GT		Not-multimodular					N	just_CAZymes	K00688	PYG,_glgP;_glycogen_phosphorylase_[EC:2.4.1.1]	GT		SB	Accession_96525	2.23718e+09	1.72336e+09	1.80686e+09	1.55425e+09	7.05963e+08	6.46843e+08	5.22092e+08	4.13436e+08	1.93529e+08	3.87077e+08	9.13039e+08	1.78016e+08	2.03954e+08	2.95261e+08	3.52863e+08	4.64196e+08	1.83041e+09	6.24966e+08	4.7677e+08	2.98858e+08	2.90829e+08	9.38671e+07	3.06927e+08	1.16056e+08
SB	PC+SB_only	Accession_192998	5	GT35	Firmicutes - Clostridia						GT		Not-multimodular					N	just_CAZymes	K00688	PYG,_glgP;_glycogen_phosphorylase_[EC:2.4.1.1]	GT		SB	Accession_192998	1.67154e+08	1.3044e+08	7.63535e+07	2.12027e+08	1.08719e+07	2.44663e+08	2.06111e+08	2.08943e+08	1.2481e+08	2.77893e+08	9.46855e+07	2.33644e+08	3.81783e+08	2.23369e+09	2.64638e+08	1.75098e+08	1.46494e+08	1.53882e+08	1.76583e+08	6.57771e+08	5.74422e+07	1.25341e+08	8.30632e+07	8.84182e+08
SB	PC+SB_only	Accession_114575	2	GT35	Firmicutes - Clostridia						GT		Not-multimodular					N	just_CAZymes	K00688	PYG,_glgP;_glycogen_phosphorylase_[EC:2.4.1.1]	GT		SB	Accession_114575	1.42134e+07	1.42352e+07	9.94767e+07	6.88988e+07	2.01033e+07	2.21379e+07	5.78446e+07	8.387e+07	9.75606e+07	9.28014e+07	4.23253e+07	7.33382e+07	6.16409e+07	2.88693e+07		1.00411e+08	4.9206e+07	3.33619e+07	7.91393e+07	6.6065e+07	4.22784e+07	2.1227e+07	2.51903e+07	2.96404e+07
SB	PC+SB_only	Accession_124608	7	GT35	Spirochaetes						GT		Not-multimodular					N	just_CAZymes	K00688	PYG,_glgP;_glycogen_phosphorylase_[EC:2.4.1.1]	GT		SB	Accession_124608	8.76413e+06	7.13083e+07	5.38154e+07	1.21642e+08	5.81004e+08	3.16895e+08	1.54165e+08	5.1393e+08	5.60005e+08	4.31502e+08	4.50536e+08	4.23577e+08	4.24259e+08	9.9482e+07	4.83768e+08	4.02397e+08	6.38824e+07	3.50688e+08	4.88993e+08	3.66697e+08	4.66571e+07	2.15417e+08	5.9016e+07	1.52424e+08
SB	PC+SB_only	Accession_362902	2	GT35	Spirochaetes						GT		Not-multimodular					N	just_CAZymes	K00688	PYG,_glgP;_glycogen_phosphorylase_[EC:2.4.1.1]	GT		SB	Accession_362902			1.09469e+07		2.71024e+07	1.1842e+07	1.59911e+07	4.32257e+07	2.36759e+07		2.59345e+07			2.7259e+07	5.94731e+07	4.92693e+07	1.09469e+07	1.83118e+07	3.09454e+07	4.53338e+07	0	7.89044e+06	1.06949e+07	1.64637e+07
SB	SNT+SB_only	Accession_131152	1	GT4	Firmicutes - Clostridia						GT		Not-multimodular					N	just_CAZymes	K19422	epsD;_glycosyltransferase_EpsD_[EC:2.4.-.-]	GT		SB	Accession_131152	1.16671e+08	1.70276e+08	1.93134e+08	1.77305e+08		4.94876e+07	6.56709e+07	2.40295e+08	2.90233e+08	2.68751e+08	2.10348e+08				8.79883e+07	9.25443e+07	1.64346e+08	5.75793e+07	2.52407e+08	9.02663e+07	3.31897e+07	1.14433e+07	3.47062e+07	3.22157e+06
SB	SB_only	Accession_150548	1	GT4	Firmicutes - Clostridia						GT		Not-multimodular					N	just_CAZymes	0	GT	GT		SB	Accession_150548								4.585e+07				9.15601e+06	1.25282e+07	2.31e+07	6.72505e+07	8.19535e+07	100000	100000	4.585e+07	3.87977e+07	0	0	0	3.3493e+07
SB	PC+SB_only	Accession_377584	2	GT4	Firmicutes - Clostridia						GT		Not-multimodular					N	just_CAZymes	K19424	epsF;_glycosyltransferase_EpsF_[EC:2.4.-.-]	GT		SB	Accession_377584	1.63179e+08	1.04569e+08	9.54797e+07	1.15447e+08	1.19419e+08	4.44881e+07	2.56995e+07	4.60914e+07	5.75291e+07	4.97291e+07	1.09157e+08	2.74407e+07	2.91257e+07	3.34885e+06	9.44227e+07	5.51107e+07	1.19669e+08	6.32022e+07	6.56268e+07	4.18897e+07	3.01334e+07	4.95833e+07	2.941e+07	3.46107e+07
SB	PC+SB_only	Accession_377585	3	GT4	Firmicutes - Clostridia						GT		Not-multimodular					N	just_CAZymes	0	GT	GT		SB	Accession_377585	4.92468e+07			3.53632e+08		3.96521e+08	3.41624e+08	4.7665e+08	4.45083e+08	1.83539e+08	6.67432e+07	2.96011e+08	1.30713e+08	6.82139e+07	8.44828e+07	1.64438e+08	2.01439e+08	3.69072e+08	2.93004e+08	1.48772e+08	2.15233e+08	3.88181e+07	2.00025e+08	9.06556e+07
SB	SNT+PC+SB	Accession_195525	2	GT5	Firmicutes - Clostridia						GT		Not-multimodular					N	just_CAZymes	K00703	glgA;_starch_synthase_[EC:2.4.1.21]	GT		SB	Accession_195525	7.69858e+08	8.04713e+08	1.08117e+09	9.22213e+08	1.15751e+09	1.54113e+09	1.84303e+09	5.73083e+08	5.95547e+08	6.09072e+08	4.93022e+08	3.63731e+08	4.92658e+08	3.41707e+08	2.31092e+08	3.11561e+08	8.94488e+08	1.51389e+09	5.67681e+08	3.4815e+08	1.40487e+08	3.43569e+08	5.19384e+07	9.51421e+07
SB	PC+SB_only	Accession_204619	6	GT5	Firmicutes - Clostridia						GT		Not-multimodular					N	just_CAZymes	K00703	glgA;_starch_synthase_[EC:2.4.1.21]	GT		SB	Accession_204619	1.17375e+09	5.09827e+08	5.23271e+08	7.69509e+08	6.31723e+08	7.78376e+08	6.11147e+08	5.64084e+08	1.47866e+08	4.78415e+07	3.87908e+08	1.86903e+08	4.28062e+07	6.88037e+08	1.71505e+08	6.26276e+08	7.4409e+08	6.73749e+08	2.86925e+08	3.43105e+08	3.10319e+08	9.11923e+07	2.33462e+08	2.92912e+08
SB	PC+SB_only	Accession_143368	5	GT5	Firmicutes - Clostridia						GT		Not-multimodular					N	just_CAZymes	K00703	glgA;_starch_synthase_[EC:2.4.1.21]	GT		SB	Accession_143368	9.63664e+07	1.85879e+08	1.30681e+08	1.59539e+08	7.86386e+07	1.67976e+08	1.41195e+07	2.52681e+08	2.57696e+08	3.34588e+08		8.2444e+08	2.02544e+08	1.50636e+08	6.92547e+08		1.43116e+08	8.69113e+07	2.81655e+08	4.67542e+08	3.84644e+07	7.72611e+07	4.59098e+07	3.40909e+08
SB	PC+SB_only	Accession_128556	7	GT5	Firmicutes - Clostridia						GT		Not-multimodular					N	just_CAZymes	K00703	glgA;_starch_synthase_[EC:2.4.1.21]	GT		SB	Accession_128556	2.413e+08	3.12078e+08	7.23547e+07	2.6365e+08	4.87903e+08	3.13492e+08	4.42442e+07	3.36463e+08	3.99109e+08	3.31606e+08	4.7998e+08	6.06561e+07	2.27947e+08	2.11399e+07	2.32304e+08	1.74129e+08	2.22346e+08	2.8188e+08	3.8679e+08	1.43235e+08	1.04267e+08	2.23513e+08	6.9316e+07	9.71988e+07
SB	SNT+SB_only	Accession_68494	2	GT5	Thermotogae						GT		Not-multimodular					N	just_CAZymes	K00703	glgA;_starch_synthase_[EC:2.4.1.21]	GT		SB	Accession_68494	4.51325e+08	4.06094e+08	5.46289e+08	5.15511e+08	1.02614e+08	3.27082e+08	3.78679e+08	4.50122e+07			7.90948e+07	6.35564e+07		7.21677e+07	7.06892e+07	6.9996e+07	4.79805e+08	2.69458e+08	6.20535e+07	6.91023e+07	6.30854e+07	1.46776e+08	2.41e+07	3.80659e+06
SB	PC+SB_only	Accession_457465	2	GT51	Firmicutes - Clostridia						GT		Not-multimodular					N	just_CAZymes	K05366	mrcA;_penicillin-binding_protein_1A_[EC:2.4.1.129_3.4.16.4]	GT		SB	Accession_457465								3.47428e+07	3.43589e+07	2.05067e+07	1.40334e+08	6.99326e+07	6.09685e+07	1.04617e+08	8.19006e+07	5.90036e+07	100000	100000	5.74857e+07	7.52845e+07	0	0	5.5628e+07	1.87272e+07
SB	PC+SB_only	Accession_44509	4	GT51	Firmicutes - Clostridia						GT		Not-multimodular					N	just_CAZymes	K05366	mrcA;_penicillin-binding_protein_1A_[EC:2.4.1.129_3.4.16.4]	GT		SB	Accession_44509		5.47583e+08	9.96193e+06	8.07704e+08					1.15075e+08		5.54302e+07	5.37803e+07		8.82098e+06	3.95488e+07	9.01156e+07	4.55083e+08	100000	8.52527e+07	4.80664e+07	4.06836e+08	0	4.21754e+07	3.3732e+07
SB	PC+SB_only	Accession_242434	5	GT51	Firmicutes - Clostridia						GT		Not-multimodular					N	just_CAZymes	K05366	mrcA;_penicillin-binding_protein_1A_[EC:2.4.1.129_3.4.16.4]	GT		SB	Accession_242434	3.90986e+08	2.65104e+08	4.93956e+08	4.31941e+08	1.87014e+08	2.31862e+08	5.1441e+07	4.3303e+08	5.9291e+08	3.97852e+08	1.31547e+09	5.67673e+08	5.508e+08	3.5108e+08	3.23186e+08	6.01204e+08	3.95497e+08	1.56772e+08	6.84815e+08	4.78789e+08	9.66867e+07	9.39353e+07	4.28917e+08	1.30952e+08
SB	PC+SB_only	Accession_218193	7	GT51	Firmicutes - Others						GT		Not-multimodular					Y(1-24)	just_CAZymes	K05366	mrcA;_penicillin-binding_protein_1A_[EC:2.4.1.129_3.4.16.4]	GT		SB	Accession_218193	6.95257e+07	4.39593e+08	3.85595e+08	5.41944e+07		1.71578e+08	1.20092e+08	4.67473e+08	9.86094e+08	7.92469e+08	5.41236e+08	1.87521e+09	1.69103e+09	8.04214e+08	7.51817e+08	8.45986e+08	2.37227e+08	1.45835e+08	6.96818e+08	1.19365e+09	2.03789e+08	3.6406e+07	2.37792e+08	5.43062e+08
SB	SB_only	Accession_60998	1	GT51	Firmicutes - Others						GT		Not-multimodular					N	just_CAZymes	K05366	mrcA;_penicillin-binding_protein_1A_[EC:2.4.1.129_3.4.16.4]	GT		SB	Accession_60998												6.66944e+06	1.18068e+07		2.13443e+07	2.46031e+07	100000	100000	100000	1.61059e+07	0	0	0	8.31008e+06
SB	SB_only	Accession_200809	1	GT8	Firmicutes - Clostridia						GT		Not-multimodular					N	just_CAZymes	K03276	waaR,_waaT,_rfaJ;_UDP-glucose/galactose:(glucosyl)LPS_alpha-1,2-glucosyl/galactosyltransferase_[EC:2.4.1.-]	GT		SB	Accession_200809	9.70673e+08	9.49192e+08	1.09553e+09	1.029e+09	2.24614e+07	1.6096e+09	2.42743e+09	2.59072e+08	2.45466e+08	2.89809e+08	2.66514e+09	1.49151e+08	3.05307e+08	1.63371e+08	1.43156e+09	1.64902e+09	1.0111e+09	1.35316e+09	8.64871e+08	7.39682e+08	6.56154e+07	1.22282e+09	1.20032e+09	7.37417e+08
SB	SNT+PC+SB	Accession_117077	10	GT84	Firmicutes - Clostridia						GT		Not-multimodular					N	just_CAZymes	K13688	chvB,_cgs,_ndvB;_cyclic_beta-1,2-glucan_synthetase_[EC:2.4.1.-]	GT		SB	Accession_117077	3.08977e+08	2.01528e+08	1.03242e+08	2.39039e+07	2.93582e+08	4.71414e+08	6.0171e+08	6.07468e+08	6.18233e+08	2.05459e+08	5.08836e+08	7.10661e+08	1.51092e+09	1.53323e+09	2.02016e+09	1.28382e+09	1.59413e+08	4.55569e+08	4.84999e+08	1.41176e+09	1.23371e+08	1.54674e+08	1.92753e+08	4.75039e+08
SB	SNT+PC+SB	Accession_310587	9	PL1	Firmicutes - Bacilli					PL			Not-multimodular					Y(1-28)	just_CAZymes	K01728	pel;_pectate_lyase_[EC:4.2.2.2]	galacturonan		SB	Accession_310587	9.68742e+08	9.86591e+08	1.26827e+09	1.029e+09	8.4406e+08	1.16411e+09	1.27279e+09	2.70156e+09	3.97047e+09	2.56885e+09	3.45587e+09	1.26526e+09	8.79174e+08	5.72277e+08	7.07427e+08	1.6106e+09	1.06315e+09	1.09365e+09	3.17419e+09	1.00695e+09	1.39063e+08	2.2288e+08	6.59096e+08	4.26056e+08
SB	SB_only	Accession_23690	2	PL1,CBM35	Firmicutes - Clostridia					PL		Dockerin	Multimodular					Y(1-36)	CBM-Dockerin-associated	K01728	pel;_pectate_lyase_[EC:4.2.2.2]	galacturonan		SB	Accession_23690	2.23213e+08	4.58747e+08	3.81585e+08	2.5287e+08	1.11021e+07	1.82342e+08	1.2602e+08	3.31486e+07	4.63028e+07	3.69562e+07	8.78064e+07	2.92516e+07	1.46668e+07	6.71705e+07	4.11337e+07	7.42743e+07	3.29104e+08	1.06488e+08	5.10535e+07	4.52994e+07	1.10433e+08	8.72747e+07	2.51175e+07	2.51552e+07
SB	PC+SB_only	Accession_22639	11	PL10	Acidobacteria					PL			Not-multimodular					N	just_CAZymes	K01051	E3.1.1.11;_pectinesterase_[EC:3.1.1.11]	pectinesterase		SB	Accession_22639	4.0537e+09	4.07703e+09	2.59137e+09	2.96458e+09	2.75609e+07	7.24979e+08	7.01361e+08	4.24759e+09	5.00756e+09	3.98764e+09	6.80256e+08	8.4667e+08	1.01343e+09	2.62117e+08	8.3218e+08	1.25497e+09	3.42167e+09	4.84634e+08	3.48076e+09	8.41873e+08	7.58789e+08	3.96013e+08	1.9165e+09	3.66168e+08
SB	SNT+SB_only	Accession_53215	1	PL11	Acidobacteria					PL			Not-multimodular					N	just_CAZymes	K18198	yesX;_rhamnogalacturonan_exolyase_[EC:4.2.2.24]	rhamnogalacturonan		SB	Accession_53215	7.14599e+07	8.29361e+07	8.9818e+07	8.1329e+07	2.17042e+08	3.30471e+08	4.80157e+08	1.06943e+08	1.09861e+08	1.22244e+08	1.09157e+08		2.63982e+07			4.66398e+07	8.13857e+07	3.42557e+08	1.12051e+08	3.6519e+07	7.57259e+06	1.31973e+08	6.90769e+06	1.43129e+07
SB	SNT+SB_only	Accession_387096	5	PL11	Firmicutes - Clostridia					PL			Not-multimodular					Y(1-28)	just_CAZymes	K18197	yesW;_rhamnogalacturonan_endolyase_[EC:4.2.2.23]	rhamnogalacturonan		SB	Accession_387096		8.58204e+06	5.90271e+07	1.23964e+08	1.23673e+09	1.00007e+09	1.10835e+09	2.29738e+08	3.27868e+08	2.8923e+08	8.53123e+07	8.52285e+08	3.36688e+08	5.38436e+09	3.71215e+08	2.45787e+08	6.38578e+07	1.11505e+09	2.33037e+08	1.43807e+09	5.78426e+07	1.1847e+08	1.06433e+08	2.21862e+09
SB	SNT+PC+SB	Accession_240072	5	PL11	Firmicutes - Clostridia					PL			Not-multimodular					Y(1-23)	just_CAZymes	K18198,K18197	yesX;_rhamnogalacturonan_exolyase_[EC:4.2.2.24] | yesW;_rhamnogalacturonan_endolyase_[EC:4.2.2.23]	rhamnogalacturonan		SB	Accession_240072	6.60794e+08	5.15795e+08	6.07728e+08	6.25003e+08	7.5294e+08	5.22534e+08	5.88136e+08	4.5931e+08	7.41715e+08	7.93559e+08	9.55749e+08	4.62631e+08	2.52772e+08	3.99686e+08	1.43321e+08	1.71222e+08	6.0233e+08	6.21203e+08	7.37583e+08	2.85926e+08	6.17779e+07	1.18709e+08	2.06706e+08	1.4032e+08
SB	SNT+SB_only	Accession_311485	4	PL11,CBM32	Firmicutes - Bacilli					PL			Multimodular					Y(1-27)	CBM-associated	K18197	yesW;_rhamnogalacturonan_endolyase_[EC:4.2.2.23]	rhamnogalacturonan		SB	Accession_311485	7.51674e+08	6.97196e+08	9.71e+08	7.53463e+08	3.16305e+08	5.79634e+08	9.97642e+08	3.5289e+10	3.21235e+10	3.15916e+10	1.72359e+10	3.85307e+10	3.05707e+10	3.52804e+08	3.27116e+10	4.2376e+10	7.93333e+08	6.31194e+08	2.906e+10	2.89084e+10	1.21289e+08	3.43583e+08	8.04993e+09	1.66329e+10
SB	SNT+PC+SB	Accession_297884	9	PL2	Tenericutes					PL			Not-multimodular					N	just_CAZymes	K01731	pelW;_pectate_disaccharide-lyase_[EC:4.2.2.9]	galacturonan		SB	Accession_297884	3.57899e+08	3.74103e+08	7.10212e+08	1.2804e+09	6.98235e+08	2.15475e+08	1.08756e+08	6.10389e+08	3.22298e+08	3.73485e+08	9.05931e+08	6.1137e+08	1.09478e+09	6.55142e+08	1.68966e+09	1.47607e+09	6.80653e+08	3.40822e+08	5.53026e+08	1.1054e+09	4.31551e+08	3.14094e+08	2.66648e+08	4.81058e+08
SB	SB_only	Accession_411284	3	PL4	Firmicutes - Clostridia					PL			Not-multimodular					Y(1-35)	just_CAZymes	K18195	RGL4,_rhiE;_rhamnogalacturonan_endolyase_[EC:4.2.2.23]	rhamnogalacturonan		SB	Accession_411284	4.75949e+08	3.81026e+08	1.57056e+08	9.60724e+07	8.70317e+07	3.36113e+08	3.26747e+08	1.20657e+08	1.00056e+08	6.18443e+07	7.85593e+08	6.63089e+07	7.36234e+07	5.88836e+07		5.70763e+06	2.77526e+08	2.49964e+08	2.67038e+08	5.11309e+07	1.80298e+08	1.41181e+08	3.46561e+08	3.08743e+07
SB	PC+SB_only	Accession_124026	1	PL9	Firmicutes - Clostridia					PL		Dockerin	with-Dockerin alone					N	Dockerin-associated	0	CAZy (pectate lyase (EC 4.2.2.2); exopolygalacturonate lyase (EC 4.2.2.9); thiopeptidoglycan lyase (EC 4.2.2.-); rhamnogalacturonan endolyase (EC 4.2.2.23))	galacturonan		SB	Accession_124026					1.87025e+08	1.39345e+09	1.30132e+09	1.14298e+10	1.02387e+10	1.42449e+10	1.25038e+10	1.16566e+10	1.58943e+10	1.51059e+08	1.64116e+10	2.42401e+10	100000	9.60598e+08	1.21043e+10	1.36707e+10	0	6.71515e+08	1.70069e+09	8.8177e+09
SB	SB_only	Accession_121259	3	PL9	Firmicutes - Clostridia					PL			Not-multimodular					N	just_CAZymes	K01731	pelW;_pectate_disaccharide-lyase_[EC:4.2.2.9]	galacturonan		SB	Accession_121259	7.26443e+08	2.94172e+08	2.8804e+08	2.77506e+08	2.01757e+07	5.31188e+08	7.4422e+08	2.3159e+08	8.8658e+07	6.81273e+07	3.73011e+08	1.09377e+08	1.63723e+08	1.74652e+08	1.28323e+08	1.3147e+08	3.96541e+08	4.31861e+08	1.90347e+08	1.41509e+08	2.20043e+08	3.72101e+08	1.41828e+08	2.69215e+07
SNT	SNT_only	Accession_424594	2	AA6	Alphaproteobacteria		AA						Not-multimodular					N	just_CAZymes	K03809	wrbA;_NAD(P)H_dehydrogenase_(quinone)_[EC:1.6.5.2]	benzoquinone reductase		SNT	Accession_424594	1.76618e+09	1.08347e+09	1.15086e+09	1.32931e+09	3.06051e+09	2.8247e+09	1.56511e+09	1.64553e+08			1.3399e+08			5.4222e+07			1.33245e+09	2.48344e+09	1.49272e+08	5.4222e+07	3.07189e+08	8.0399e+08	2.16112e+07	0
SNT	SNT+PC+SB	Accession_218188	6	AA6	Firmicutes - Bacilli		AA						Not-multimodular					N	just_CAZymes	K03809	wrbA;_NAD(P)H_dehydrogenase_(quinone)_[EC:1.6.5.2]	benzoquinone reductase		SNT	Accession_218188		5.28951e+07	1.91908e+08		1.07999e+10	1.40108e+10	1.47366e+10	2.16993e+10	2.00826e+10	8.82047e+09	2.62324e+10	5.77513e+09	5.69117e+10	1.99667e+10	2.02373e+10	7.91197e+10	1.22401e+08	1.31824e+10	1.92087e+10	3.64021e+10	9.82969e+07	2.09499e+09	7.39852e+09	3.04749e+10
SNT	SNT_only	Accession_254056	2	AA6	Firmicutes - Bacilli		AA						Not-multimodular					N	just_CAZymes	K03809	wrbA;_NAD(P)H_dehydrogenase_(quinone)_[EC:1.6.5.2]	benzoquinone reductase		SNT	Accession_254056					1.16972e+09	1.24229e+09	9.84866e+08	9.81822e+08	3.53372e+09	9.42815e+08	3.68242e+09	2.88206e+09	2.38904e+09	1.97986e+09	4.67165e+09	5.1354e+09	100000	1.13229e+09	2.28519e+09	3.4116e+09	0	1.3273e+08	1.52881e+09	1.40847e+09
SNT	SNT+PC+SB	Accession_362196	3	AA6	Firmicutes - Bacilli		AA						Not-multimodular					N	just_CAZymes	K03809	wrbA;_NAD(P)H_dehydrogenase_(quinone)_[EC:1.6.5.2]	benzoquinone reductase		SNT	Accession_362196	1.03834e+07				3.77983e+08		2.0713e+08	5.58788e+08	7.9642e+08	2.24274e+09	3.47744e+08	4.9351e+08	6.98156e+08	1.6757e+09	2.66479e+09	2.27011e+09	1.03834e+07	2.92557e+08	9.86423e+08	1.56045e+09	0	1.20811e+08	8.57362e+08	9.51104e+08
SNT	SNT_only	Accession_192063	2	AA6	Firmicutes - Bacilli		AA						Not-multimodular					N	just_CAZymes	K03809	wrbA;_NAD(P)H_dehydrogenase_(quinone)_[EC:1.6.5.2]	benzoquinone reductase		SNT	Accession_192063	3.46415e+07	1.77421e+08			6.36789e+07			8.54837e+07	3.11538e+07	9.04671e+08	7.83856e+07	7.51163e+08	1.23696e+09	3.13989e+09	2.34893e+09	2.80258e+09	1.06031e+08	6.36789e+07	2.74924e+08	2.0559e+09	1.0096e+08	0	4.20524e+08	1.02365e+09
SNT	SNT_only	Accession_129110	1	AA6	Firmicutes - Bacilli		AA						Not-multimodular					N	just_CAZymes	K03809	wrbA;_NAD(P)H_dehydrogenase_(quinone)_[EC:1.6.5.2]	benzoquinone reductase		SNT	Accession_129110	8.70274e+07	1.77421e+08	6.00963e+07					2.20753e+08	1.02337e+08				2.37491e+08	7.02917e+07	2.70467e+08	7.08953e+08	1.08182e+08	100000	1.61545e+08	3.21801e+08	6.14566e+07	0	8.37327e+07	2.72572e+08
SNT	SNT+PC_only	Accession_284023	3	AA6	Firmicutes - Clostridia		AA						Not-multimodular					N	just_CAZymes	K03809	wrbA;_NAD(P)H_dehydrogenase_(quinone)_[EC:1.6.5.2]	benzoquinone reductase		SNT	Accession_284023					1.44047e+08	1.3364e+08	1.81964e+08		6.22338e+08	6.16393e+08	2.11253e+08	7.3992e+06	1.23553e+08	1.09677e+08	4.86519e+07		100000	1.53217e+08	4.83328e+08	7.23205e+07	0	2.54336e+07	2.35643e+08	5.41459e+07
SNT	SNT_only	Accession_321207	5	AA6	Firmicutes - Clostridia		AA						Not-multimodular					N	just_CAZymes	K03809	wrbA;_NAD(P)H_dehydrogenase_(quinone)_[EC:1.6.5.2]	benzoquinone reductase		SNT	Accession_321207	2.10812e+08	2.43474e+08	2.10485e+08	8.01917e+08	8.25641e+08	1.27705e+09	1.12316e+09	3.70499e+08	5.48701e+07	7.01654e+07	8.54981e+08	3.84914e+08	3.33756e+08	1.54403e+08	1.53133e+08	3.14525e+08	3.66672e+08	1.07528e+09	3.37629e+08	2.68146e+08	2.90576e+08	2.29479e+08	3.74265e+08	1.07536e+08
SNT	SNT+PC+SB	Accession_460077	17	CBM22,GH10,CBM9	Thermotogae			GH				Dockerin	Multimodular	GH-multimodular				Y(1-28)	CBM-Dockerin-associated	K01181	E3.2.1.8,_xynA;_endo-1,4-beta-xylanase_[EC:3.2.1.8]	xylanase	LongPolymer	SNT	Accession_460077	2.83983e+09	6.69754e+09	4.87854e+09	3.31706e+09	1.01565e+09	1.07763e+09	6.31891e+08	1.78308e+08	1.96446e+08	2.59271e+08	9.31489e+08	7.69508e+07	9.85304e+08	6.66504e+07	1.83464e+08	2.81015e+08	4.43324e+09	9.08389e+08	3.91378e+08	3.18677e+08	1.74262e+09	2.41451e+08	3.61741e+08	3.82767e+08
SNT	SNT+PC+SB	Accession_161750	9	CBM22,GH10,CBM9,CE1,SLH	Firmicutes - Clostridia			GH	CE				Multimodular	GH-multimodular		SLH (multimodular)		Y(1-34)	CBM-associated	K01181	E3.2.1.8,_xynA;_endo-1,4-beta-xylanase_[EC:3.2.1.8]	xylanase; esterase(acetyl xylan)	LongPolymer	SNT	Accession_161750	4.33344e+09	2.18398e+10	7.75234e+09	5.43592e+09	3.30871e+08		2.4525e+08	1.69719e+09	9.65073e+08	1.56104e+09		4.54065e+08	5.33117e+08	2.56618e+08		1.36071e+08	9.84037e+09	2.88061e+08	1.40777e+09	3.44968e+08	8.12548e+09	6.05429e+07	3.8938e+08	1.81426e+08
SNT	SNT+PC+SB	Accession_28288	5	CBM30,GH9,GH44,CBM44	Firmicutes - Clostridia			GH				Dockerin	Multimodular	GH-multimodular				Y(1-27)	CBM-Dockerin-associated	K01179	E3.2.1.4;_endoglucanase_[EC:3.2.1.4]	endoglucanase; xyloglucan	LongPolymer	SNT	Accession_28288	1.37133e+08	1.3245e+09	4.65743e+08	3.37236e+08		7.25055e+07	8.08356e+07		8.97044e+07			6.5525e+07	7.20054e+08	7.60274e+07	1.13828e+09	1.25279e+09	5.66152e+08	7.66706e+07	8.97044e+07	6.50536e+08	5.23331e+08	5.89028e+06	0	5.65185e+08
SNT	SNT_only	Accession_361458	2	CBM35,GH26	Firmicutes - Clostridia			GH				Dockerin	Multimodular	GH-multimodular				Y(1-32)	CBM-Dockerin-associated	K01218	gmuG;_mannan_endo-1,4-beta-mannosidase_[EC:3.2.1.78]	mannosidase	Debranching	SNT	Accession_361458	1.03095e+08	1.68614e+08	1.38542e+08	3.48081e+08	2.58362e+07	3.65275e+07											1.89583e+08	3.11818e+07	100000	100000	1.09005e+08	7.55992e+06	0	0
SNT	SNT_only	Accession_235955	1	CBM35,GH26	Firmicutes - Clostridia			GH				Dockerin	Multimodular	GH-multimodular				Y(1-32)	CBM-Dockerin-associated	K01218	gmuG;_mannan_endo-1,4-beta-mannosidase_[EC:3.2.1.78]	mannosidase	Debranching	SNT	Accession_235955		1.09752e+08	2.60945e+08	1.57294e+08	1.58661e+07				1.73451e+07		4.86012e+07						1.75997e+08	1.58661e+07	3.29731e+07	100000	7.73126e+07	0	2.21014e+07	0
SNT	SNT_only	Accession_464428	1	CBM35,GH26	Firmicutes - Clostridia			GH				Dockerin	Multimodular	GH-multimodular				Y(1-32)	CBM-Dockerin-associated	K01218	gmuG;_mannan_endo-1,4-beta-mannosidase_[EC:3.2.1.78]	mannosidase	Debranching	SNT	Accession_464428	2.64527e+08	3.45057e+08	5.02894e+08	1.4533e+08	2.35944e+08	1.46002e+08	7.86539e+07	7.52375e+08	4.526e+08	1.94886e+08	9.7078e+08	4.28757e+08	3.36672e+08	2.62619e+08	1.24566e+08	1.33626e+08	3.14452e+08	1.53533e+08	5.9266e+08	2.57248e+08	1.50046e+08	7.8915e+07	3.39767e+08	1.30995e+08
SNT	SNT_only	Accession_137325	1	CBM35,PL11	Firmicutes - Clostridia					PL		Dockerin	Multimodular					N	CBM-Dockerin-associated	K18197	yesW;_rhamnogalacturonan_endolyase_[EC:4.2.2.23]	rhamnogalacturonan		SNT	Accession_137325		1.17865e+08	1.76641e+08	2.04836e+08		1.61622e+08	1.77954e+08			7.26899e+07		5.55403e+07			8.60629e+07		1.66447e+08	1.69788e+08	7.26899e+07	7.08016e+07	4.43727e+07	1.15482e+07	0	2.15828e+07
SNT	SNT+PC+SB	Accession_102029	2	CBM48,GH13	Firmicutes - Clostridia			GH					Multimodular	GH-multimodular				N	CBM-associated	K00700	GBE1,_glgB;_1,4-alpha-glucan_branching_enzyme_[EC:2.4.1.18]	alpha-glucan		SNT	Accession_102029	3.11853e+07	1.41297e+08	2.42969e+07	1.16256e+07	1.3064e+07	1.37519e+07		1.33862e+09	1.16636e+09	2.97115e+09	1.72406e+09	3.02839e+09	2.35114e+09	3.28911e+09	1.45834e+09	1.14485e+09	5.21011e+07	1.3408e+07	1.80005e+09	2.25436e+09	6.00129e+07	486379	8.14804e+08	9.41256e+08
SNT	SNT_only	Accession_131481	2	CBM67,GH78	Acidobacteria			GH					Multimodular	GH-multimodular				N	CBM-associated	K05989	ramA;_alpha-L-rhamnosidase_[EC:3.2.1.40]	rhamnosidase	Debranching	SNT	Accession_131481	8.0512e+07	6.08556e+07	1.32103e+08	6.57388e+07		3.56699e+07	5.19089e+07		2.10016e+07	8.89985e+06			4.14025e+06	3.28856e+07			8.48023e+07	4.37894e+07	1.49507e+07	1.85129e+07	3.2622e+07	1.14827e+07	8.55725e+06	2.0326e+07
SNT	SNT_only	Accession_179646	2	CBM67,GH78	Bacteroidetes			GH					Multimodular	GH-multimodular				N	CBM-associated	K05989	ramA;_alpha-L-rhamnosidase_[EC:3.2.1.40]	rhamnosidase	Debranching	SNT	Accession_179646			1.56018e+07	9.53749e+08			1.21747e+08	5.03585e+08	1.93731e+08	2.68189e+08	4.29283e+07		1.52281e+07	4.10145e+08		1.1014e+08	4.84675e+08	1.21747e+08	2.52108e+08	1.78504e+08	6.6337e+08	0	1.92062e+08	2.06143e+08
SNT	SNT_only	Accession_83450	5	CBM67,GH78	Firmicutes - Clostridia			GH					Multimodular	GH-multimodular				N	CBM-associated	K05989	ramA;_alpha-L-rhamnosidase_[EC:3.2.1.40]	rhamnosidase	Debranching	SNT	Accession_83450	1.62237e+09	2.0253e+09	1.94367e+09	1.30006e+09			5.89537e+07		6.0068e+08		4.34977e+08	8.59798e+06	1.7712e+08	3.51426e+06	3.4229e+08	3.60782e+07	1.72285e+09	5.89537e+07	5.17829e+08	1.1352e+08	3.31203e+08	0	1.1717e+08	1.46191e+08
SNT	SNT+PC+SB	Accession_207226	4	CBM67,GH78	Firmicutes - Clostridia			GH					Multimodular	GH-multimodular				N	CBM-associated	K05989	ramA;_alpha-L-rhamnosidase_[EC:3.2.1.40]	rhamnosidase	Debranching	SNT	Accession_207226	9.84404e+08	1.422e+09	1.06609e+09	1.06836e+09	4.31811e+07		1.11976e+08		2.55711e+07	1.46279e+08		1.95263e+07	4.8043e+07	1.03336e+08	7.07937e+07	1.56545e+07	1.13521e+09	7.75784e+07	8.59252e+07	5.14706e+07	1.9514e+08	4.86451e+07	8.53536e+07	3.66686e+07
SNT	SNT_only	Accession_318228	1	CBM9	Thermotogae								Not-multimodular		only-Binding		CBM	N	binding_CBM-alone	0	binding	binding		SNT	Accession_318228	4.20069e+08	1.02297e+09	7.96385e+08	9.74518e+08	4.2533e+09	9.2366e+09	8.12002e+09	6.42135e+09	3.44959e+09			3.21546e+07	1.7454e+08	2.51608e+09	7.28464e+07	3.85909e+07	8.03485e+08	7.20331e+09	4.93547e+09	5.66842e+08	2.73546e+08	2.61507e+09	2.10135e+09	1.09114e+09
SNT	SNT+PC+SB	Accession_322256	6	CBM9,CE1	Firmicutes - Clostridia				CE				Multimodular					Y(1-43)	CBM-associated	0	cazy fam CE1 : acetyl xylan esterase (EC 3.1.1.72); cinnamoyl esterase (EC 3.1.1.-); feruloyl esterase (EC 3.1.1.73); carboxylesterase (EC 3.1.1.1); S-formylglutathione hydrolase (EC 3.1.2.12); diacylglycerol O-acyltransferase (EC 2.3.1.20); trehalose 6-O-mycolyltransferase (EC 2.3.1.122). Explor enz acetylxylan esterase:Deacetylation of xylans and xylo-oligosaccharides-Catalyses the hydrolysis o…	esterase(acetyl xylan)		SNT	Accession_322256	9.28111e+08	4.00923e+09	1.55828e+09	1.39542e+09	2.33386e+08	2.39771e+08	1.65763e+08			1.08274e+08		7.79238e+07	5.21852e+07	8.12551e+07	4.16606e+06	2.18997e+07	1.97276e+09	2.12973e+08	1.08274e+08	4.7486e+07	1.38367e+09	4.10094e+07	0	3.39859e+07
SNT	SNT+PC+SB	Accession_74216	1	CBM9,CE1	Firmicutes - Clostridia				CE				Multimodular					Y(1-27)	CBM-associated	0	cazy fam CE1 : acetyl xylan esterase (EC 3.1.1.72); cinnamoyl esterase (EC 3.1.1.-); feruloyl esterase (EC 3.1.1.73); carboxylesterase (EC 3.1.1.1); S-formylglutathione hydrolase (EC 3.1.2.12); diacylglycerol O-acyltransferase (EC 2.3.1.20); trehalose 6-O-mycolyltransferase (EC 2.3.1.122). Explor enz acetylxylan esterase:Deacetylation of xylans and xylo-oligosaccharides-Catalyses the hydrolysis o…	esterase(acetyl xylan)		SNT	Accession_74216	1.41124e+09	1.13633e+09	1.39247e+09	1.05803e+09	3.76719e+07		8.70375e+07			4.66307e+07							1.24952e+09	6.23547e+07	4.66307e+07	100000	1.78948e+08	3.49067e+07	0	0
SNT	SNT+PC+SB	Accession_338253	3	CBM9,CE1,GH10	Firmicutes - Clostridia			GH	CE				Multimodular	GH-multimodular				Y(1-32)	CBM-associated	0	cazy fam CE1 : acetyl xylan esterase (EC 3.1.1.72); cinnamoyl esterase (EC 3.1.1.-); feruloyl esterase (EC 3.1.1.73); carboxylesterase (EC 3.1.1.1); S-formylglutathione hydrolase (EC 3.1.2.12); diacylglycerol O-acyltransferase (EC 2.3.1.20); trehalose 6-O-mycolyltransferase (EC 2.3.1.122). Explor enz acetylxylan esterase:Deacetylation of xylans and xylo-oligosaccharides-Catalyses the hydrolysis o…	xylanase; esterase(acetyl xylan)	LongPolymer	SNT	Accession_338253	2.07493e+08	2.81404e+08	8.35869e+08	5.25577e+08	3.39706e+09	5.79787e+09	4.46513e+09	3.22617e+07	2.26359e+07	1.64335e+06	6.36231e+08						4.62586e+08	4.55335e+09	1.73193e+08	100000	2.83553e+08	1.20283e+09	3.08957e+08	0
SNT	SNT_only	Accession_264058	1	CE1	Firmicutes - Clostridia				CE				Not-multimodular					Y(1-25)	just_CAZymes	K07214	fes;_iron(III)-enterobactin_esterase_[EC:3.1.1.108]	esterase(acetyl xylan)		SNT	Accession_264058	7.89792e+08	1.17404e+09	8.14269e+08	1.07455e+09	2.8608e+08	1.73452e+08	4.21725e+08	2.23637e+08		4.41885e+07		2.15937e+08	3.20691e+07	2.06634e+08			9.63162e+08	2.93752e+08	1.33913e+08	1.51547e+08	1.90702e+08	1.24314e+08	1.26889e+08	1.03575e+08
SNT	SNT+PC+SB	Accession_37328	5	CE10	Firmicutes - Bacilli				CE				Not-multimodular					N	just_CAZymes	K03929	pnbA;_para-nitrobenzyl_esterase_[EC:3.1.1.-]	esterase		SNT	Accession_37328	2.26885e+09	5.0495e+09	1.45434e+09	1.64525e+09	3.73785e+08	9.76169e+06	2.63082e+08	1.55596e+08	1.34884e+08	3.12181e+07	3.53594e+07		8.9858e+07	1.0017e+08		3.22562e+07	2.60449e+09	2.15543e+08	8.92644e+07	7.40947e+07	1.6667e+09	1.8661e+08	6.52077e+07	3.65983e+07
SNT	SNT+PC_only	Accession_199777	4	CE10	Firmicutes - Bacilli				CE				Not-multimodular					N	just_CAZymes	K03929	pnbA;_para-nitrobenzyl_esterase_[EC:3.1.1.-]	esterase		SNT	Accession_199777	2.88082e+07	9.10177e+07	6.35081e+08	1.37102e+09	2.41057e+08	5.16342e+08		4.77674e+07	8.00254e+06								5.31482e+08	3.787e+08	2.7885e+07	100000	6.22428e+08	1.94656e+08	2.8118e+07	0
SNT	SNT+SB_only	Accession_289835	4	CE12	Firmicutes - Bacilli				CE				Not-multimodular					Y(1-35)	just_CAZymes	K01728	pel;_pectate_lyase_[EC:4.2.2.2]	esterase; pectinesterase; rhamnogalacturonan; esterase(acetyl xylan)		SNT	Accession_289835	5.29139e+08	4.48024e+08	2.81962e+08	3.36566e+08	5.65547e+08	3.94814e+08	9.50449e+08			9.08083e+07			1.05014e+08				3.98923e+08	6.36937e+08	9.08083e+07	1.05014e+08	1.10959e+08	2.84614e+08	0	0
SNT	SNT+SB_only	Accession_162387	1	CE12	Firmicutes - Bacilli				CE				Not-multimodular					N	just_CAZymes	K01728	pel;_pectate_lyase_[EC:4.2.2.2]	esterase; pectinesterase; rhamnogalacturonan; esterase(acetyl xylan)		SNT	Accession_162387	8.30265e+08	1.25686e+09	7.29052e+08	8.33402e+08	8.73962e+07	5.50755e+07	2.55913e+08					6.67012e+07	2.51147e+07	4.14355e+07	1.3595e+07	2.24043e+07	9.12395e+08	1.32795e+08	100000	3.38501e+07	2.34703e+08	1.07841e+08	0	2.09423e+07
SNT	SNT_only	Accession_143841	4	CE12	Firmicutes - Clostridia				CE				Not-multimodular					Y(1-26)	just_CAZymes	0	cazy gam CE12: pectin acetylesterase (EC 3.1.1.-); rhamnogalacturonan acetylesterase (EC 3.1.1.-); acetyl xylan esterase (EC 3.1.1.72). Acetyl xylan esterase: Deacetylation of xylans and xylo-oligosaccharides. Catalyses the hydrolysis of acetyl groups from polymeric xylan, acetylated xylose, acetylated glucose, α-napthyl acetate, p-nitrophenyl acetate but not from triacetylglycerol. Does not act …	esterase; pectinesterase; rhamnogalacturonan; esterase(acetyl xylan)		SNT	Accession_143841	1.00065e+08	6.89456e+08	6.02781e+08	7.47585e+08	6.91882e+07	3.63392e+07	1.00374e+08					1.30898e+08	1.6524e+08	7.34183e+07			5.34972e+08	6.86337e+07	100000	1.23186e+08	2.9598e+08	3.20209e+07	0	4.63944e+07
SNT	SNT+PC+SB	Accession_223995	4	CE15	Firmicutes - Bacilli				CE				Not-multimodular					Y(1-28)	just_CAZymes	0	cazy fam CE15: 4-O-methyl-glucuronoyl methylesterase (EC 3.1.1.-). Cazypedia: All CE15 enzymes characterized to-date are glucuronoyl esterases, cleaving esters of D-glucuronic acid. The first reported glucuronoyl esterase was ScGE1 from the white-rot fungus Schizophyllum commune, and the activity was demonstrated by TLC on a methyl ester of 4-O-methyl-D-glucuronic acid [1]. While CE15 members are…	esterase		SNT	Accession_223995	1.29693e+09	1.422e+09	1.06609e+09	1.19649e+09	1.22331e+08		4.04157e+07		4.61027e+07	1.35592e+08		3.75018e+08	1.02622e+08	2.14214e+08	8.41108e+07	7.13743e+07	1.24538e+09	8.13732e+07	9.08472e+07	1.69468e+08	1.50982e+08	5.79227e+07	6.32782e+07	1.28091e+08
SNT	SNT+SB_only	Accession_435788	1	CE2	Firmicutes - Clostridia				CE				Not-multimodular					N	just_CAZymes	0	cazy fam CE2: acetyl xylan esterase (EC 3.1.1.72). Deacetylation of xylans and xylo-oligosaccharides. Catalyses the hydrolysis of acetyl groups from polymeric xylan, acetylated xylose, acetylated glucose, α-napthyl acetate, p-nitrophenyl acetate but not from triacetylglycerol. Does not act on acetylated mannan or pectin.	esterase(acetyl xylan)		SNT	Accession_435788	7.25667e+08	1.36202e+09	1.06963e+09	9.15649e+08	3.29185e+08	3.48231e+07	4.11789e+08	2.35832e+08	4.24383e+07			2.37116e+08	1.91252e+08	1.88265e+08	1.05982e+08	8.42744e+07	1.01824e+09	2.58599e+08	1.39135e+08	1.61378e+08	2.68919e+08	1.98148e+08	1.3675e+08	6.39637e+07
SNT	SNT+PC+SB	Accession_3748	1	CE3	Firmicutes - Clostridia				CE			Dockerin	with-Dockerin alone					Y(1-35)	Dockerin-associated	0	cazy fam CE3: acetyl xylan esterase (EC 3.1.1.72). Deacetylation of xylans and xylo-oligosaccharides. Catalyses the hydrolysis of acetyl groups from polymeric xylan, acetylated xylose, acetylated glucose, α-napthyl acetate, p-nitrophenyl acetate but not from triacetylglycerol. Does not act on acetylated mannan or pectin.	esterase(acetyl xylan)		SNT	Accession_3748	3.60667e+08	4.37142e+08	2.6819e+08	3.5246e+08	3.95713e+07	2.65957e+07				1.53044e+07							3.54615e+08	3.30835e+07	1.53044e+07	100000	6.90923e+07	9.17516e+06	0	0
SNT	SNT_only	Accession_165926	1	CE4,GT2	Bacteroidetes				CE		GT		Multimodular					N	just_CAZymes	0	cazy fam CE4: acetyl xylan esterase (EC 3.1.1.72); chitin deacetylase (EC 3.5.1.41); chitooligosaccharide deacetylase (EC 3.5.1.-); peptidoglycan GlcNAc deacetylase (EC 3.5.1.-); peptidoglycan N-acetylmuramic acid deacetylase (EC 3.5.1.-). Cazypedia: CE family 4 esterases catalyze the de-acylation of polysaccharides. Known activities of CE family 4 members include acetylxylan esterases, chitin de…	esterase(acetyl xylan); GT		SNT	Accession_165926	3.38891e+08	3.55237e+08	3.30202e+08	2.59425e+08	9.91253e+08	6.01571e+08	1.36948e+09	1.08005e+10	5.63299e+09	8.20931e+09	6.74236e+09	3.72208e+08	4.22376e+08	1.3357e+08	1.07811e+08	2.54947e+08	3.20939e+08	9.87435e+08	7.84628e+09	2.58182e+08	4.23019e+07	3.83969e+08	2.2343e+09	1.39742e+08
SNT	SNT+PC+SB	Accession_67543	2	CE7	Firmicutes - Clostridia				CE				Not-multimodular					N	just_CAZymes	K01060	cah;_cephalosporin-C_deacetylase_[EC:3.1.1.41]	esterase(acetyl xylan)		SNT	Accession_67543	2.7681e+08	4.51132e+08	2.66486e+08	2.75997e+08	6.89219e+07		1.41025e+08			1.94308e+07					2.09355e+07	3.48158e+07	3.17606e+08	1.04974e+08	1.94308e+07	2.78757e+07	8.91403e+07	5.09846e+07	0	9.81485e+06
SNT	SNT+SB_only	Accession_10714	9	CE8	Firmicutes - Clostridia				CE				Not-multimodular					Y(1-66)	just_CAZymes	K01051	E3.1.1.11;_pectinesterase_[EC:3.1.1.11]	pectinesterase		SNT	Accession_10714	5.64776e+08	2.16592e+09	4.40118e+09	6.18897e+09	2.3189e+10	1.56909e+09	2.47457e+09	3.48468e+09	1.05144e+09	1.13848e+09	1.58014e+09	1.38693e+10	8.58493e+09	6.98237e+09	6.0106e+09	5.32075e+09	3.33021e+09	9.07756e+09	1.81369e+09	8.1536e+09	2.47135e+09	1.22293e+10	1.13779e+09	3.42217e+09
SNT	SNT+PC+SB	Accession_274363	17	cohesin	Firmicutes - Clostridia								Not-multimodular		only-Binding		cohesin	Y(1-29)	binding_cohesin	0	binding	binding		SNT	Accession_274363	9.88969e+10	1.30041e+11	7.97997e+10	9.97544e+10	5.27476e+10	3.86465e+10	4.59837e+10	1.50215e+10	1.0581e+10	1.50302e+10	1.03129e+10	3.52005e+09	2.98903e+09	1.47206e+09	5.59637e+09	6.17188e+09	1.02123e+11	4.57926e+10	1.27364e+10	3.94988e+09	2.07668e+10	7.05249e+09	2.64587e+09	1.92975e+09
SNT	SNT+SB_only	Accession_10450	7	cohesin	Firmicutes - Clostridia								Not-multimodular		only-Binding		cohesin	Y(1-29)	binding_cohesin	0	binding	binding		SNT	Accession_10450	6.02046e+08	7.14736e+08	5.49789e+08	9.87218e+08	1.05626e+09	9.6697e+08	6.80235e+08	2.39499e+08	2.72631e+08	1.87892e+08	9.33579e+08	1.61407e+08	1.62997e+09	2.23267e+09			7.13447e+08	9.01155e+08	4.084e+08	1.34135e+09	1.95061e+08	1.96463e+08	3.51851e+08	1.06537e+09
SNT	SNT+PC+SB	Accession_426791	1	cohesin,CBM3	Firmicutes - Clostridia	CBM1-5							Not-multimodular		only-Binding		CBM+cohesin	Y(1-30)	binding_CBM+cohesin	0	binding	binding		SNT	Accession_426791	4.23728e+08	8.48351e+08	8.78521e+08	4.78212e+08	9.42405e+08	7.13175e+08	4.40703e+08	2.0488e+08	2.95101e+08	2.96878e+08	3.54606e+08	5.86709e+08	1.17648e+09	3.01468e+08	7.90468e+07	4.88996e+08	6.57203e+08	6.98761e+08	2.87866e+08	5.26541e+08	2.39491e+08	2.51161e+08	6.18453e+07	4.11814e+08
SNT	SNT+PC+SB	Accession_1078	1	GH1	Firmicutes - Clostridia			GH					Not-multimodular					N	just_CAZymes	K05350	bglB;_beta-glucosidase_[EC:3.2.1.21]	beta-glucosidase	Oligosaccharide degrading	SNT	Accession_1078		5.47225e+07	1.03172e+07		6.18094e+07	1.07137e+08	1.89941e+08			1.82285e+08	4.73526e+07	3.40196e+08	9.86434e+08	4.7799e+08			3.25198e+07	1.19629e+08	1.14819e+08	6.0154e+08	3.13993e+07	6.4973e+07	9.54116e+07	3.40374e+08
SNT	SNT_only	Accession_45331	3	GH1	Thermotogae			GH					Not-multimodular					N	just_CAZymes	K05350	bglB;_beta-glucosidase_[EC:3.2.1.21]	beta-glucosidase	Oligosaccharide degrading	SNT	Accession_45331	1.20018e+08	1.24934e+09	8.47075e+08	6.13076e+08						1.73855e+08					7.52689e+07		7.07377e+08	100000	1.73855e+08	7.52689e+07	4.71565e+08	0	0	0
SNT	SNT+SB_only	Accession_295214	4	GH10	Firmicutes - Clostridia			GH					Not-multimodular					Y(1-33)	just_CAZymes	0	Cazy Fam GH10: endo-1,4-β-xylanase (EC 3.2.1.8); endo-1,3-β-xylanase (EC 3.2.1.32); tomatinase (EC 3.2.1.-); xylan endotransglycosylase (EC 2.4.2.-); endo-β-1,4-glucanase (EC 3.2.1.4)	xylanase	LongPolymer	SNT	Accession_295214	1.7493e+08	7.62157e+08	6.79703e+08	3.86638e+08													5.00857e+08	100000	100000	100000	2.70517e+08	0	0	0
SNT	SNT_only	Accession_450218	2	GH10,CBM32	Firmicutes - Bacilli			GH					Multimodular	GH-multimodular				Y(1-27)	CBM-associated	K01181	E3.2.1.8,_xynA;_endo-1,4-beta-xylanase_[EC:3.2.1.8]	xylanase	LongPolymer	SNT	Accession_450218	1.01945e+09	2.09194e+09	1.17269e+09	1.10643e+09	8.60806e+08	8.15758e+08	7.15175e+08	2.85511e+07	6.6879e+07	9.15399e+07	1.54645e+08	3.35321e+08	2.98142e+08	3.67527e+08	3.53805e+07	1.55163e+08	1.34763e+09	7.97246e+08	8.54037e+07	2.38307e+08	5.00161e+08	7.45594e+07	5.29383e+07	1.39447e+08
SNT	SNT_only	Accession_339064	5	GH106	Firmicutes - Bacilli			GH					Not-multimodular					N	just_CAZymes	0	cazy fam GH106: α-L-rhamnosidase (EC 3.2.1.40); rhamnogalacturonan α-L-rhamnohydrolase (EC 3.2.1.174)	rhamnosidase	Debranching	SNT	Accession_339064	1.68439e+09	1.21171e+09	1.49199e+09	1.70722e+09	2.29659e+09	2.58727e+09	3.02799e+09	1.78605e+09	1.70402e+09	1.6164e+09	5.41116e+08	4.58554e+08	4.71074e+08	6.12992e+08	1.70788e+07	1.09705e+09	1.52383e+09	2.63729e+09	1.4119e+09	5.31351e+08	2.29381e+08	3.68256e+08	5.84638e+08	3.87329e+08
SNT	SNT+PC+SB	Accession_240012	4	GH106	Firmicutes - Clostridia			GH					Not-multimodular					N	just_CAZymes	0	cazy fam GH106: α-L-rhamnosidase (EC 3.2.1.40); rhamnogalacturonan α-L-rhamnohydrolase (EC 3.2.1.174)	rhamnosidase	Debranching	SNT	Accession_240012	9.49207e+08	1.30196e+09	1.1554e+09	1.54037e+09	9.34256e+08	2.93514e+09	3.41856e+09	3.18983e+08	1.93716e+08	3.53772e+08	2.59226e+08	1.54976e+08		1.09677e+08			1.23674e+09	2.42932e+09	2.81424e+08	1.32326e+08	2.48821e+08	1.31713e+09	7.03099e+07	3.20307e+07
SNT	SNT+PC+SB	Accession_285222	1	GH106	Thermotogae			GH					Not-multimodular					N	just_CAZymes	0	cazy fam GH106: α-L-rhamnosidase (EC 3.2.1.40); rhamnogalacturonan α-L-rhamnohydrolase (EC 3.2.1.174)	rhamnosidase	Debranching	SNT	Accession_285222	8.21884e+07	1.12188e+08								3.37105e+07		4.12233e+08	6.02389e+07	4.98637e+08		5.56674e+07	9.7188e+07	100000	3.37105e+07	2.56694e+08	2.12126e+07	0	0	2.32189e+08
SNT	SNT_only	Accession_117980	1	GH11,CBM36	Firmicutes - Clostridia			GH					Multimodular	GH-multimodular				Y(1-28)	CBM-associated	K01181	E3.2.1.8,_xynA;_endo-1,4-beta-xylanase_[EC:3.2.1.8]	xylanase	LongPolymer	SNT	Accession_117980	3.05178e+08	1.55778e+08	2.82361e+08	2.04716e+08	4.14864e+08	4.5404e+08	2.94098e+08	3.04152e+08	6.05829e+08	2.51024e+08	8.0467e+08	1.03646e+09	5.12784e+08	1.71035e+08			2.37008e+08	3.87667e+08	4.91419e+08	5.73427e+08	6.91499e+07	8.3367e+07	2.60816e+08	4.35888e+08
SNT	SNT_only	Accession_382836	3	GH112	Firmicutes - Clostridia			GH					Not-multimodular					N	just_CAZymes	K15534	K15534;_beta-D-galactosyl-(1->4)-L-rhamnose_phosphorylase_[EC:2.4.1.247]	phosphorylase (C6)		SNT	Accession_382836	3.14457e+08	4.47247e+08	4.16011e+08	4.23208e+08	2.52124e+08	4.90349e+07	2.21391e+08	9.98535e+07							8.60629e+07		4.00231e+08	1.74183e+08	9.98535e+07	8.60629e+07	5.87212e+07	1.09466e+08	0	0
SNT	SNT_only	Accession_312148	3	GH112	Firmicutes - Clostridia			GH					Not-multimodular					N	just_CAZymes	K15534	K15534;_beta-D-galactosyl-(1->4)-L-rhamnose_phosphorylase_[EC:2.4.1.247]	phosphorylase (C6)		SNT	Accession_312148		2.41649e+07	2.83064e+07	3.25476e+07		2.42184e+08	4.2877e+08	2.18545e+08	1.30738e+08	1.06826e+08	4.31566e+07	7.53845e+07	8.68971e+07	2.18008e+08	1.76745e+08	7.92418e+07	2.83396e+07	3.35477e+08	1.24816e+08	1.27255e+08	4.19145e+06	1.31937e+08	7.25995e+07	6.57838e+07
SNT	SNT_only	Accession_31084	3	GH115	Firmicutes - Bacilli			GH					Not-multimodular					Y(1-27)	just_CAZymes	0	Cazy fam GH115: xylan α-1,2-glucuronidase (3.2.1.131); α-(4-O-methyl)-glucuronidase (3.2.1.-) CC 3.2.1.131 :Hydrolysis of (1→2)-α-D-(4-O-methyl)glucuronosyl links in the main chain of hardwood xylans	glucuronidase	Debranching	SNT	Accession_31084	1.09262e+09	8.0262e+08	1.3535e+09	9.53236e+08	5.34034e+08	1.29021e+09	7.37275e+08	2.24233e+08	2.59481e+07		3.43563e+08	9.21328e+07	1.44596e+08	9.43757e+07		1.36992e+08	1.0505e+09	8.53841e+08	1.97914e+08	1.17024e+08	2.34157e+08	3.91334e+08	1.60435e+08	2.76374e+07
SNT	SNT_only	Accession_16097	2	GH115	Firmicutes - Bacilli			GH					Not-multimodular					N	just_CAZymes	0	Cazy fam GH115: xylan α-1,2-glucuronidase (3.2.1.131); α-(4-O-methyl)-glucuronidase (3.2.1.-) CC 3.2.1.131 :Hydrolysis of (1→2)-α-D-(4-O-methyl)glucuronosyl links in the main chain of hardwood xylans	glucuronidase	Debranching	SNT	Accession_16097	5.32311e+08	5.12375e+08	3.86052e+08	4.1486e+08	4.60618e+07	2.42504e+07			6.32699e+07			6.6558e+07		3.80173e+07	1.92431e+07		4.61399e+08	3.51561e+07	6.32699e+07	4.12728e+07	7.18103e+07	1.5423e+07	0	2.38249e+07
SNT	SNT+PC_only	Accession_393300	1	GH120	Firmicutes - Clostridia			GH					Not-multimodular					N	just_CAZymes	0	cazy fam GH120 : β-xylosidase (EC 3.2.1.37) Explor Enz: Hydrolysis of (1→4)-β-D-xylans, to remove successive D-xylose residues from the non-reducing termini. Also hydrolyses xylobiose. Some other exoglycosidase activities have been found associated with this enzyme in sheep liver.	xylosidase	Oligosaccharide degrading	SNT	Accession_393300	1.54871e+08	2.16494e+08	2.50968e+08	2.7676e+08	1.08367e+08		9.41179e+07	3.52747e+07			1.0659e+08			4.61273e+08	2.47322e+07		2.24773e+08	1.01243e+08	7.09323e+07	2.43003e+08	5.27373e+07	1.00758e+07	5.04275e+07	3.08681e+08
SNT	SNT+PC+SB	Accession_148615	7	GH127	Bacteroidetes			GH					Not-multimodular					Y(1-30)	just_CAZymes	K09955	K09955;_uncharacterized_protein	arabinosidase	Debranching	SNT	Accession_148615	9.03451e+08	1.13633e+09	4.93126e+08	1.26603e+09	9.43446e+07	1.22906e+09	9.56068e+08	2.04478e+09	9.96678e+08	2.04944e+09	2.48704e+09	1.13389e+09	2.69268e+09	1.08516e+09	1.70845e+08	5.64471e+08	9.49734e+08	7.59826e+08	1.89449e+09	1.12941e+09	3.39359e+08	5.92267e+08	6.33452e+08	9.59661e+08
SNT	SNT+PC+SB	Accession_301446	2	GH127	Firmicutes - Bacilli			GH					Not-multimodular					N	just_CAZymes	K09955	K09955;_uncharacterized_protein	arabinosidase	Debranching	SNT	Accession_301446	8.35829e+08	6.4188e+08	3.58359e+08	3.79138e+08	4.58313e+08	5.52328e+08	4.51943e+08	1.0818e+08		5.88992e+08	1.28865e+08	4.4963e+08	1.69323e+08	2.96533e+08	3.08797e+08	1.2768e+08	5.53801e+08	4.87528e+08	2.75346e+08	2.70392e+08	2.28037e+08	5.62088e+07	2.71822e+08	1.27344e+08
SNT	SNT_only	Accession_15503	1	GH13	Firmicutes - Others			GH					Not-multimodular					N	just_CAZymes	0	CAZy fam GH13: α-amylase (EC 3.2.1.1); pullulanase (EC 3.2.1.41); cyclomaltodextrin glucanotransferase (EC 2.4.1.19); cyclomaltodextrinase (EC 3.2.1.54); trehalose-6-phosphate hydrolase (EC 3.2.1.93); oligo-α-glucosidase (EC 3.2.1.10); maltogenic amylase (EC 3.2.1.133); neopullulanase (EC 3.2.1.135); α-glucosidase (EC 3.2.1.20); maltotetraose-forming α-amylase (EC 3.2.1.60); isoamylase (EC 3.2.1.…	alpha-glucan		SNT	Accession_15503	3.21497e+08	5.68761e+08	3.81372e+08	4.21248e+08	1.96614e+08	2.6197e+08	2.97401e+08								1.04693e+08	4.68904e+07	4.2322e+08	2.51995e+08	100000	7.57919e+07	1.05333e+08	5.11285e+07	0	4.08728e+07
SNT	SNT+SB_only	Accession_52501	2	GH13	Tenericutes			GH					Not-multimodular					N	just_CAZymes	K01176,K16147	AMY,_amyA,_malS;_alpha-amylase_[EC:3.2.1.1] | glgE;_starch_synthase_(maltosyl-transferring)_[EC:2.4.99.16]	alpha-glucan		SNT	Accession_52501		3.25999e+09	1.97597e+09	2.92028e+09						8.20005e+07		3.06419e+07					2.71875e+09	100000	8.20005e+07	3.06419e+07	6.65311e+08	0	0	0
SNT	SNT+PC+SB	Accession_465264	4	GH13	Thermotogae			GH					Not-multimodular					N	just_CAZymes	0	CAZy fam GH13: α-amylase (EC 3.2.1.1); pullulanase (EC 3.2.1.41); cyclomaltodextrin glucanotransferase (EC 2.4.1.19); cyclomaltodextrinase (EC 3.2.1.54); trehalose-6-phosphate hydrolase (EC 3.2.1.93); oligo-α-glucosidase (EC 3.2.1.10); maltogenic amylase (EC 3.2.1.133); neopullulanase (EC 3.2.1.135); α-glucosidase (EC 3.2.1.20); maltotetraose-forming α-amylase (EC 3.2.1.60); isoamylase (EC 3.2.1.…	alpha-glucan		SNT	Accession_465264	4.33944e+09	4.54476e+09	4.07094e+09	3.7315e+09	3.49404e+08	4.0051e+07	2.32267e+08				3.05328e+08	5.88517e+07			2.9694e+08		4.17166e+09	2.07241e+08	3.05328e+08	1.77896e+08	3.51773e+08	1.56187e+08	0	1.68354e+08
SNT	SNT_only	Accession_61181	10	GH13	Thermotogae			GH					Not-multimodular					N	just_CAZymes	K01208	cd,_ma,_nplT;_cyclomaltodextrinase_/_maltogenic_alpha-amylase_/_neopullulanase_[EC:3.2.1.54_3.2.1.133_3.2.1.135]	alpha-glucan		SNT	Accession_61181	4.64362e+09	4.80455e+09	5.00414e+09	3.13568e+09	1.1099e+08	8.0863e+07	8.41032e+07				1.58424e+07	1.30944e+08	1.12575e+08		1.23245e+08	1.20932e+08	4.397e+09	9.19853e+07	1.58424e+07	1.21924e+08	8.53709e+08	1.65378e+07	0	7.56082e+06
SNT	SNT+PC+SB	Accession_260485	2	GH13,CBM41	Firmicutes - Clostridia			GH					Multimodular	GH-multimodular				Y(1-32)	CBM-associated	K01200,K00700	pulA;_pullulanase_[EC:3.2.1.41] | GBE1,_glgB;_1,4-alpha-glucan_branching_enzyme_[EC:2.4.1.18]	alpha-glucan		SNT	Accession_260485	4.80483e+08	9.09204e+08	4.16436e+08	4.95571e+08			3.06466e+06				9.78855e+06		5.55531e+06				5.75423e+08	3.06466e+06	9.78855e+06	5.55531e+06	2.2515e+08	0	0	0
SNT	SNT+PC+SB	Accession_185510	7	GH130	Firmicutes - Clostridia			GH					Not-multimodular					N	just_CAZymes	K20885	K20885;_beta-1,2-mannobiose_phosphorylase_/_1,2-beta-oligomannan_phosphorylase_[EC:2.4.1.339_2.4.1.340]	phosphorylase (C6)		SNT	Accession_185510	1.34684e+08	490803	1.62693e+08	3.28849e+07	6.65436e+09	9.85785e+09	9.20941e+09	3.60648e+09	3.63634e+09	6.18832e+09	2.88426e+09	9.93104e+07	1.1685e+08	1.13912e+08	1.06519e+09	1.35009e+09	8.26881e+07	8.57388e+09	4.07885e+09	5.4907e+08	7.81901e+07	1.69367e+09	1.44866e+09	6.09604e+08
SNT	SNT+PC+SB	Accession_320804	3	GH130	Firmicutes - Clostridia			GH					Not-multimodular					N	just_CAZymes	K18785	mp2;_beta-1,4-mannooligosaccharide/beta-1,4-mannosyl-N-acetylglucosamine_phosphorylase_[EC:2.4.1.319_2.4.1.320]	phosphorylase (C6)		SNT	Accession_320804	7.05513e+09	6.02574e+09	3.51518e+09	3.79681e+09	4.84152e+09	3.46667e+09	4.29703e+09	2.31804e+09	2.19403e+09	2.23069e+09	2.023e+09	3.25953e+09	2.17264e+09	3.64221e+09	3.60291e+09	2.57771e+09	5.09822e+09	4.20174e+09	2.19144e+09	3.051e+09	1.72138e+09	6.92357e+08	1.23757e+08	6.50603e+08
SNT	SNT+PC+SB	Accession_205879	3	GH130	Firmicutes - Clostridia			GH					Not-multimodular					N	just_CAZymes	K18785	mp2;_beta-1,4-mannooligosaccharide/beta-1,4-mannosyl-N-acetylglucosamine_phosphorylase_[EC:2.4.1.319_2.4.1.320]	phosphorylase (C6)		SNT	Accession_205879	6.31441e+09	5.29408e+09	5.78399e+09	4.96975e+09	1.08752e+10	8.56154e+09	1.02423e+10	5.51833e+09	6.03074e+09	6.86589e+09	2.36499e+09	8.17327e+09	9.20405e+09	8.33681e+09	9.20365e+09	6.3364e+09	5.59056e+09	9.89301e+09	5.19499e+09	8.25083e+09	5.87277e+08	1.19571e+09	1.96671e+09	1.17206e+09
SNT	SNT_only	Accession_246100	3	GH130	Thermotogae			GH					Not-multimodular					N	just_CAZymes	K20885	K20885;_beta-1,2-mannobiose_phosphorylase_/_1,2-beta-oligomannan_phosphorylase_[EC:2.4.1.339_2.4.1.340]	phosphorylase (C6)		SNT	Accession_246100		2.92367e+09	4.31456e+09	3.85134e+09	4.70821e+08	1.51272e+07	1.06518e+09	2.40484e+08	7.68996e+07	1.69631e+08	1.49638e+08	5.15509e+08	4.46312e+08	4.31793e+08	3.26825e+08	2.095e+08	3.69653e+09	5.17044e+08	1.59163e+08	3.85988e+08	7.0825e+08	5.26552e+08	6.72822e+07	1.19542e+08
SNT	SNT+PC+SB	Accession_253550	1	GH146	Actinobacteria			GH					Not-multimodular					N	just_CAZymes	K09955	K09955;_uncharacterized_protein	arabinosidase	Debranching	SNT	Accession_253550	2.53771e+08	2.58508e+08	7.515e+07	2.35588e+08	9.08286e+07	1.26355e+08	1.22798e+08					5.40524e+07	4.85707e+07	9.22718e+07	2.31849e+07	1.41417e+07	2.05754e+08	1.13327e+08	100000	4.64443e+07	8.76282e+07	1.95656e+07	0	3.06065e+07
SNT	SNT_only	Accession_69871	2	GH146	Actinobacteria			GH					Not-multimodular					Y(1-25)	just_CAZymes	K09955	K09955;_uncharacterized_protein	arabinosidase	Debranching	SNT	Accession_69871	1.72644e+08	2.65621e+08	1.86047e+08	1.92583e+08	1.06438e+09	5.35782e+07	6.08758e+08	2.63213e+08	1.6586e+08	6.63845e+08	2.25991e+08	6.40414e+08	3.71458e+08	5.84887e+08	2.45838e+08	4.86691e+07	2.04224e+08	5.75572e+08	3.29727e+08	3.78253e+08	4.17641e+07	5.06216e+08	2.26327e+08	2.43737e+08
SNT	SNT_only	Accession_450237	3	GH146	Deltaproteobacteria			GH					Not-multimodular					N	just_CAZymes	K09955	K09955;_uncharacterized_protein	arabinosidase	Debranching	SNT	Accession_450237		4.21581e+08	3.23556e+08	2.62797e+08	4.44124e+08	2.87407e+08	2.74377e+08	1.57498e+07		1.08998e+08	9.20056e+07	1.76467e+08	1.57776e+08	1.90963e+08	3.14979e+07	4.8406e+07	3.35978e+08	3.35303e+08	7.22512e+07	1.21022e+08	8.01175e+07	9.44671e+07	4.96637e+07	7.51736e+07
SNT	SNT+PC+SB	Accession_117321	1	GH18	Firmicutes - Clostridia			GH					Not-multimodular					N	just_CAZymes	K06306	yaaH;_spore_germination_protein	Other		SNT	Accession_117321	3.72459e+08	1.97387e+08	3.82271e+08	3.89842e+08	4.2992e+08	7.27708e+08	4.5639e+07			5.27788e+07	6.99045e+08		5.20378e+07	1.62443e+08	3.08351e+08		3.3549e+08	4.01089e+08	3.75912e+08	1.74277e+08	9.23431e+07	3.41947e+08	4.56979e+08	1.28566e+08
SNT	SNT+PC_only	Accession_294823	4	GH2	Chloroflexi			GH					Not-multimodular					N	just_CAZymes	K12111	ebgA;_evolved_beta-galactosidase_subunit_alpha_[EC:3.2.1.23]	galactosidase	Debranching	SNT	Accession_294823	6.66029e+08	5.61819e+08	4.65492e+08	4.10675e+08	1.9485e+07			3.22258e+08		4.95091e+08	5.64442e+07	8.95592e+08	5.16216e+08	7.93883e+08	5.78398e+08	9.97704e+08	5.26004e+08	1.9485e+07	2.91264e+08	7.56359e+08	1.12327e+08	0	2.2096e+08	2.05171e+08
SNT	SNT_only	Accession_346540	2	GH2	Firmicutes - Bacilli			GH					Not-multimodular					N	just_CAZymes	0	cazy fam GH2: β-galactosidase (EC 3.2.1.23) ; β-mannosidase (EC 3.2.1.25); β-glucuronidase (EC 3.2.1.31); α-L-arabinofuranosidase (EC 3.2.1.55); mannosylglycoprotein endo-β-mannosidase (EC 3.2.1.152); exo-β-glucosaminidase (EC 3.2.1.165); α-L-arabinopyranosidase (EC 3.2.1.-); β-galacturonidase (EC 3.2.1.-); β-xylosidase (EC 3.2.1.37); β-D-galactofuranosidase (EC 3.2.1.146);	galactosidase; glucuronidase; mannosidase	Debranching	SNT	Accession_346540				5.82896e+06								4.27546e+08	9.91247e+07	1.61907e+08	2.39625e+08	7.46529e+07	5.82896e+06	100000	100000	2.00571e+08	0	0	0	1.42025e+08
SNT	SNT_only	Accession_365817	1	GH2	Firmicutes - Bacilli			GH					Not-multimodular					N	just_CAZymes	K01190	lacZ;_beta-galactosidase_[EC:3.2.1.23]	galactosidase	Debranching	SNT	Accession_365817		6.05246e+07	2.73831e+08	7.97454e+07	1.50107e+08		9.50879e+07										1.38034e+08	1.22598e+08	100000	100000	1.17996e+08	3.89046e+07	0	0
SNT	SNT+PC+SB	Accession_258060	5	GH2	Firmicutes - Clostridia			GH					Not-multimodular					N	just_CAZymes	K01190	lacZ;_beta-galactosidase_[EC:3.2.1.23]	galactosidase	Debranching	SNT	Accession_258060								2.48901e+08		3.36328e+07		5.7097e+08	7.33366e+08	1.12538e+09	9.04535e+08	4.92412e+08	100000	100000	1.41267e+08	7.65332e+08	0	0	1.52218e+08	2.56073e+08
SNT	SNT+SB_only	Accession_387104	1	GH2	Firmicutes - Clostridia			GH					Not-multimodular					N	just_CAZymes	K01190	lacZ;_beta-galactosidase_[EC:3.2.1.23]	galactosidase	Debranching	SNT	Accession_387104												1.93216e+08	5.35627e+07	1.88265e+08	2.39098e+08	1.45964e+08	100000	100000	100000	1.64021e+08	0	0	0	7.00067e+07
SNT	SNT+PC+SB	Accession_43290	5	GH2	Firmicutes - Clostridia			GH					Not-multimodular					N	just_CAZymes	K01190	lacZ;_beta-galactosidase_[EC:3.2.1.23]	galactosidase	Debranching	SNT	Accession_43290	8.22964e+08	7.87359e+08	8.87352e+08	5.99549e+08	3.64543e+08	3.47754e+08	7.11225e+08	2.20311e+08	4.20407e+07	1.56212e+08	2.51281e+07	2.26528e+08	1.79949e+08	3.20136e+08	3.62035e+08	3.51465e+08	7.74306e+08	4.74507e+08	1.10923e+08	2.88023e+08	1.23636e+08	2.05175e+08	9.33137e+07	8.06157e+07
SNT	SNT+SB_only	Accession_386110	4	GH2	Firmicutes - Clostridia			GH					Not-multimodular					N	just_CAZymes	K01190	lacZ;_beta-galactosidase_[EC:3.2.1.23]	galactosidase	Debranching	SNT	Accession_386110	1.05227e+09	1.00025e+09	1.32417e+09	1.71031e+09	2.61248e+09	1.411e+09	2.59848e+09	1.04434e+10	3.06382e+09	9.17396e+08	7.78325e+09	7.55997e+08	4.33594e+08	1.79247e+09	5.46405e+08	2.05057e+08	1.27175e+09	2.20732e+09	5.55196e+09	7.46704e+08	3.25046e+08	6.89668e+08	4.3426e+09	6.17504e+08
SNT	SNT_only	Accession_189044	2	GH2	Thermotogae			GH					Not-multimodular					N	just_CAZymes	K01192	E3.2.1.25,_MANBA,_manB;_beta-mannosidase_[EC:3.2.1.25]	mannosidase	Debranching	SNT	Accession_189044	3.05146e+09	3.41315e+09	4.00965e+09	2.7269e+09	2.90357e+09	2.65283e+09	3.1298e+09	3.57942e+09	3.18928e+08	6.64051e+09	7.17356e+09	4.77676e+09	4.18195e+09	1.72237e+09	1.04584e+09	2.10494e+09	3.30029e+09	2.8954e+09	4.4281e+09	2.76637e+09	5.49734e+08	2.38589e+08	3.16427e+09	1.62274e+09
SNT	SNT_only	Accession_160710	1	GH2,CBM6	Firmicutes - Clostridia			GH				Dockerin	Multimodular	GH-multimodular				Y(1-30)	CBM-Dockerin-associated	K01190	lacZ;_beta-galactosidase_[EC:3.2.1.23]	galactosidase	Debranching	SNT	Accession_160710	8.4288e+07	2.18879e+08	2.0409e+08	1.5448e+08													1.65434e+08	100000	100000	100000	6.07052e+07	0	0	0
SNT	SNT_only	Accession_92645	2	GH20	Thermotogae			GH					Not-multimodular					N	just_CAZymes	K14459	HEX;_hexosaminidase_[EC:3.2.1.52]	C6(Nacetyl)		SNT	Accession_92645	3.7708e+07	1.94995e+08		9.37701e+07													1.08824e+08	100000	100000	100000	7.97167e+07	0	0	0
SNT	SNT_only	Accession_53874	1	GH27	Firmicutes - Bacilli			GH					Not-multimodular					N	just_CAZymes	K07407	E3.2.1.22B,_galA,_rafA;_alpha-galactosidase_[EC:3.2.1.22]	galactosidase	Debranching	SNT	Accession_53874	1.09098e+08	2.7825e+08	1.94814e+08	1.0123e+08	3.12259e+07		1.56652e+07			4.21216e+07		5.33012e+07	4.45234e+07	7.18544e+07		3.0146e+07	1.70848e+08	2.34456e+07	4.21216e+07	4.99562e+07	8.32049e+07	1.1003e+07	0	1.74421e+07
SNT	SNT+PC_only	Accession_280384	2	GH27	Firmicutes - Bacilli			GH					Not-multimodular					N	just_CAZymes	K07407	E3.2.1.22B,_galA,_rafA;_alpha-galactosidase_[EC:3.2.1.22]	galactosidase	Debranching	SNT	Accession_280384	2.52184e+09	2.30625e+09	1.90703e+09	2.04947e+09	2.1857e+09	1.30417e+09	1.53295e+09	3.70531e+09	2.7707e+09	4.33432e+09	2.59819e+09	2.70545e+09	2.19438e+09	2.19733e+09	1.387e+09	1.25689e+09	2.19615e+09	1.67428e+09	3.35213e+09	1.94821e+09	2.72828e+08	4.57443e+08	8.15663e+08	6.10114e+08
SNT	SNT+PC+SB	Accession_301877	4	GH27	Firmicutes - Clostridia			GH					Not-multimodular					N	just_CAZymes	K07407	E3.2.1.22B,_galA,_rafA;_alpha-galactosidase_[EC:3.2.1.22]	galactosidase	Debranching	SNT	Accession_301877	9.68445e+08	1.60893e+09	1.18549e+09	1.06959e+09	2.05184e+08	2.70951e+07	4.20265e+08			1.82986e+08		8.05382e+07	2.78506e+08	1.74261e+08	3.28725e+08	3.21012e+08	1.20811e+09	2.17515e+08	1.82986e+08	2.36608e+08	2.81544e+08	1.96875e+08	0	1.06782e+08
SNT	SNT+PC_only	Accession_128241	1	GH27	Firmicutes - Clostridia			GH					Not-multimodular					N	just_CAZymes	K07407	E3.2.1.22B,_galA,_rafA;_alpha-galactosidase_[EC:3.2.1.22]	galactosidase	Debranching	SNT	Accession_128241	2.24609e+08	4.6666e+08	3.3848e+08	3.06415e+08	4.9475e+07		2.1663e+07					5.44682e+07				4.56132e+06	3.34041e+08	3.5569e+07	100000	2.95147e+07	1.00575e+08	1.9666e+07	0	3.52895e+07
SNT	SNT+SB_only	Accession_357130	1	GH3	Actinobacteria			GH					Not-multimodular					Y(1-23)	just_CAZymes	K05349	bglX;_beta-glucosidase_[EC:3.2.1.21]	beta-glucosidase	Oligosaccharide degrading	SNT	Accession_357130	9.90777e+06	1.27324e+07	8.06599e+06	6.90123e+07	3.08079e+08	2.09781e+07	5.91462e+07	2.66005e+08	1.13814e+08	2.42759e+08	7.83219e+07			2.37137e+07			2.49296e+07	1.29401e+08	1.75225e+08	2.37137e+07	2.94511e+07	1.55912e+08	9.30295e+07	0
SNT	SNT+PC+SB	Accession_389794	6	GH3	Actinobacteria			GH					Not-multimodular					Y(1-30)	just_CAZymes	K05349	bglX;_beta-glucosidase_[EC:3.2.1.21]	beta-glucosidase	Oligosaccharide degrading	SNT	Accession_389794	2.59065e+09	3.36212e+09	2.42057e+09	2.7734e+09	3.93488e+09	3.38362e+09	3.47236e+09	4.30953e+08	8.3478e+08	1.08584e+10	5.16271e+08	8.14758e+08	1.0756e+09	4.99195e+08	7.59961e+09	1.72922e+10	2.78668e+09	3.59695e+09	3.1601e+09	5.45628e+09	4.09784e+08	2.95998e+08	5.13515e+09	7.24553e+09
SNT	SNT+PC+SB	Accession_194242	25	GH3	Dictyoglomi			GH					Not-multimodular					N	just_CAZymes	K05349	bglX;_beta-glucosidase_[EC:3.2.1.21]	beta-glucosidase	Oligosaccharide degrading	SNT	Accession_194242	1.55254e+09	1.72821e+09	1.74079e+09	7.84146e+08	4.58025e+10	4.97457e+10	2.57173e+10	8.95084e+10	5.327e+10	2.00915e+11	1.66877e+11	1.6843e+11	1.24709e+11	1.62214e+11	7.05433e+10	6.42804e+10	1.45142e+09	4.04218e+10	1.27643e+11	1.18035e+11	4.53073e+08	1.28862e+10	6.80531e+10	4.91961e+10
SNT	SNT+PC_only	Accession_130429	1	GH3	Firmicutes - Clostridia			GH					Not-multimodular					Y(1-26)	just_CAZymes	K05349	bglX;_beta-glucosidase_[EC:3.2.1.21]	beta-glucosidase	Oligosaccharide degrading	SNT	Accession_130429				4.3436e+07	1.00487e+08	1.51324e+08	1.18826e+08	2.45086e+08	2.2507e+08	7.05923e+08	1.4408e+08	3.14349e+08	2.90751e+08	3.1574e+08	2.4718e+08	1.81113e+08	4.3436e+07	1.23546e+08	3.3004e+08	2.69827e+08	0	2.5745e+07	2.54366e+08	5.68135e+07
SNT	SNT+PC+SB	Accession_378656	2	GH3	Firmicutes - Clostridia			GH					Not-multimodular					N	just_CAZymes	K05349	bglX;_beta-glucosidase_[EC:3.2.1.21]	beta-glucosidase	Oligosaccharide degrading	SNT	Accession_378656	8.3646e+07	1.69415e+08	1.13249e+08	1.64138e+08											1.85155e+07		1.32612e+08	100000	100000	1.85155e+07	4.13157e+07	0	0	0
[truncated: 99 more rows]
[truncated: 121 more columns]
