# Supplementary material for: Metaproteomics reveals enzymatic strategies deployed by anaerobic microbiomes to maintain lignocellulose deconstruction at high solids
Source: Nat Commun. 2022 Jul 5;13:3870. doi: 10.1038/s41467-022-31433-x (PMC9256739; doi:10.1038/s41467-022-31433-x)
Supplement: Supplementary file 10 — Supplementary Data 7 [file 41467_2022_31433_MOESM10_ESM.xlsx]

## Sheet: Supplementary Data 7
Substrate activity grouping of the identified CAZyme proteins in the three (SNT, PC, SB) fractions.
Substrate	Enzymatic category	CAZyme domain	SNT	PC	SB	Total	SNT	PC	SB
Cellulose	endoglucanase	GH5	1	7	5	28	9	19	20
		GH8	0	1	1
		GH9	7	8	11
		GH44	1	2	2
		GH74	1	2	2
	beta-glucosidase	GH1	2	5	3	48	10	40	31
		GH3	8	33	27
		GH4	0	2	1
	exoglucanase	GH48	1	2	5	5	1	2	5
Hemicellulose	arabinosidase	GH142	0	0	1	61	25	34	43
		GH127	2	3	4
		GH146	3	3	2
		GH51	7	16	16
		GH43	13	12	20
	fucosidase	GH141	0	0	1	5	1	3	2
		GH95	1	0	0
		GH29	0	3	1
	galactosidase	GH35	0	1	1	47	18	27	27
		GH42	3	0	2
		GH36	2	3	2
		GH27	4	7	5
		GH4	1	8	7
		GH2	8	8	10
	glucuronidase	GH115	2	0	1	9	4	5	4
		GH67	1	4	3
		GH2	1	1	0
	mannosidase	GH92	1	0	1	11	6	4	1
		GH26	3	0	0
		GH38	0	4	0
		GH2	2	0	0
	xylanase	GH141	0	0	1	35	9	18	30
		GH11	1	1	1
		GH30	1	0	3
		GH8	2	1	3
		GH10	5	17	23
	xylosidase	GH39	3	6	7	46	24	24	28
		GH120	1	4	7
		GH31	9	9	6
		GH43	11	5	8
	xyloglucan	GH44	1	2	2	4	2	4	4
		GH74	1	2	2
	esterase(acetyl xylan)	CE2	1	1	2	34	12	20	27
		CE3	1	1	2
		CE4	1	1	0
		CE12	3	0	3
		CE7	1	4	3
		CE1	5	13	17
Pectin	rhamnosidase	GH106	3	2	3	14	7	7	8
		GH78	4	5	5
	galacturonan	GH4	0	1	2	13	4	6	9
		GH105	0	1	2
		PL1	3	2	2
		PL2	1	1	1
		PL9	0	1	2
	rhamnogalacturonan	GH105	0	1	2	14	8	3	10
		PL4	0	0	1
		PL11	5	2	4
		CE12	3	0	3
	pectinesterase	CE8	2	0	1	7	5	1	5
		CE12	3	0	3
		PL10	0	1	1
Other	phosphorylase (C6)	GH94	17	26	23	44	25	32	32
		GH65	2	1	2
		GH13	0	1	1
		GH112	2	0	0
		GH130	4	4	6
	C6 (Nacetyl)	GH3	1	1	3	9	2	3	7
		GH20	1	0	2
		GH123	0	1	1
		GH163	0	1	1
	esterase	CE9	0	3	2	22	6	13	18
		CE10	2	7	10
		CE12	3	0	3
		CE14	0	2	2
		CE15	1	1	1
	Other	GH16	0	2	1	12	2	7	8
		GH18	1	2	2
		GH30	1	1	3
		GH33	0	1	2
		GH144	0	1	1
	alpha-glucanase	GH13	6	12	11	30	9	20	14
		GH15	0	1	1
		GH31	2	1	1
		GH57	1	4	1
		GH77	0	1	0
		GH133	0	1	0
