# Supplementary material for: Metaproteomics reveals enzymatic strategies deployed by anaerobic microbiomes to maintain lignocellulose deconstruction at high solids
Source: Nat Commun. 2022 Jul 5;13:3870. doi: 10.1038/s41467-022-31433-x (PMC9256739; doi:10.1038/s41467-022-31433-x)
Supplement: Supplementary file 11 — Supplementary Data 8 [file 41467_2022_31433_MOESM11_ESM.xlsx]

## Sheet: Supplementary Data 8
Measured proteins with potential oxidase activity based on KEGG Orthology (KO) in each fraction.
KEGG Orthology	Description	SNT	PC	SB
K22405	fprA1_2;_NADH_oxidase_(H2O-forming)_[EC:1.6.3.4]	10	10	4
K00404	ccoN;_cytochrome_c_oxidase_cbb3-type_subunit_I_[EC:7.1.1.9]	0	1	0
K00425	cydA;_cytochrome_bd_ubiquinol_oxidase_subunit_I_[EC:7.1.1.7]	0	2	0
K00405	ccoO;_cytochrome_c_oxidase_cbb3-type_subunit_II	0	1	0
K00406	ccoP;_cytochrome_c_oxidase_cbb3-type_subunit_III	0	1	1
K00278	nadB;_L-aspartate_oxidase_[EC:1.4.3.16]	0	1	1
K00302	soxA;_sarcosine_oxidase,_subunit_alpha_[EC:1.5.3.1]	2	6	2
K00303	soxB;_sarcosine_oxidase,_subunit_beta_[EC:1.5.3.1]	3	3	3
K03782	katG;_catalase-peroxidase_[EC:1.11.1.21]	0	2	0
K00432	gpx,_btuE,_bsaA;_glutathione_peroxidase_[EC:1.11.1.9]	0	0	2
K00104	glcD;_glycolate_oxidase_[EC:1.1.3.15]	1	3	1
K11473	glcF;_glycolate_oxidase_iron-sulfur_subunit	0	2	1
K11517	HAO;_(S)-2-hydroxy-acid_oxidase_[EC:1.1.3.15]	0	1	1
K00230	hemG;_menaquinone-dependent_protoporphyrinogen_oxidase_[EC:1.3.5.3]	0	1	0
K02495	hemN,_hemZ;_oxygen-independent_coproporphyrinogen_III_oxidase_[EC:1.3.98.3]	0	1	0
K19817	fprA;_coenzyme_F420H2_oxidase_[EC:1.5.3.22]	0	2	2
K17870	nox1;_NADH_oxidase_(H2O2-forming)_[EC:1.6.3.3]	0	1	0
