# Supplementary material for: Metaproteomics reveals enzymatic strategies deployed by anaerobic microbiomes to maintain lignocellulose deconstruction at high solids
Source: Nat Commun. 2022 Jul 5;13:3870. doi: 10.1038/s41467-022-31433-x (PMC9256739; doi:10.1038/s41467-022-31433-x)
Supplement: Supplementary file 12 — Supplementary Data 9 [file 41467_2022_31433_MOESM12_ESM.xlsx]

## Sheet: Supplementary Data 9
ROS stress responsive enzymes
			Normalized abundances																		Category abundances																				Statistical tests
Fraction	Type	RowID	30gL-1	30gL-2	30gL-3	30gL-4	75gL-1	75gL-2	75gL-3	120gL-1	120gL-2	120gL-3	120gL-4	150gL-1	150gL-2	150gL-3	150gL-4	150gL-5	KEGG Orthology Term		Fraction	Type	KEGG Orthology Term	30gL-1	30gL-2	30gL-3	30gL-4	75gL-1	75gL-2	75gL-3	120gL-1	120gL-2	120gL-3	120gL-4	150gL-1	150gL-2	150gL-3	150gL-4	150gL-5		Fraction	Type	KEGG Orthology Term	30gL-1	30gL-2	30gL-3	30gL-4	75gL-1	75gL-2
SNT	Bacterioferritin; bfr; [EC:1.16.3.1]	Accession_121631	1.39096e+08	2.79892e+07	1.33867e+07		5.23433e+07	2.76904e+08		4.89812e+07	3.0786e+07	3.75967e+08	5.3893e+08	2.79482e+10	8.47272e+09	9.20293e+09	1.23936e+10	3.76273e+09	K03594		SNT	Bfr	K03594	3.42526e+10	2.05174e+10	2.94235e+10	3.39072e+10	1.49305e+11	1.86853e+11	1.06442e+11	3.61033e+11	1.69837e+11	4.26131e+11	3.92131e+11	2.70131e+11	2.89577e+11	2.16088e+11	2.68534e+11	2.51657e+11		SNT	Bfr	K03594	34.9955	34.2561	34.7762	34.9809	37.1195	37.4431
SNT	Bacterioferritin; bfr; [EC:1.16.3.1]	Accession_80991	2.22667e+06			9.59792e+06	1.2146e+08		7.16251e+07	3.70197e+08	7.31231e+08	1.67778e+09	1.32124e+09	1.2268e+09	2.16757e+09	1.78078e+09	2.32403e+09	2.51268e+09	K03594		PC	Bfr	K03594	3.0717e+10	3.32872e+10	3.82698e+10	4.21372e+10	6.43531e+10	6.85216e+10	6.28136e+10	6.97452e+10	5.85619e+10	6.46189e+10	6.45847e+10	7.62457e+10	6.80697e+10	6.68293e+10	6.08302e+10	5.95135e+10		PC	Bfr	K03594	34.8383	34.9542	35.1555	35.2944	35.9053	35.9958
SNT	Bacterioferritin; bfr; [EC:1.16.3.1]	Accession_329896	6.79729e+06	6.67993e+06		8.51425e+06	8.52632e+08	1.56685e+08	6.09183e+07	1.73143e+09	1.39195e+09	2.01308e+09	9.69525e+08	2.31078e+09	1.29814e+09	2.43329e+09	3.16419e+09	1.74385e+09	K03594		SB	Bfr	K03594	4.08459e+10	4.23143e+10	3.74653e+10	4.43784e+10	3.10949e+10	4.26652e+10	4.86453e+10	1.79504e+11	1.78259e+11	1.60983e+11	1.51819e+11	1.37623e+11	1.41878e+11	9.36195e+10	1.3527e+11	1.2477e+11		SB	Bfr	K03594	35.2495	35.3004	35.1248	35.3691	34.856	35.3123
SNT	Bacterioferritin; bfr; [EC:1.16.3.1]	Accession_86589		6.18483e+07	1.29513e+07	7.02031e+07	9.06463e+09	1.06259e+10	7.67514e+09			6.04007e+08	2.76839e+08	6.42881e+07	1.15182e+08	8.23142e+06	6.44047e+07		K03594		SNT	SOD2	K04564	3.88091e+10	5.06603e+10	4.11902e+10	5.08719e+10	7.03916e+10	5.01431e+10	8.42538e+10	1.15108e+11	7.24281e+10	1.00591e+11	7.07417e+10	1.29693e+11	1.20898e+11	1.2449e+11	1.0664e+11	1.14631e+11		SNT	SOD2	K04564	35.1757	35.5601	35.2616	35.5662	36.0347	35.5453
SNT	Bacterioferritin; bfr; [EC:1.16.3.1]	Accession_401132					3.61181e+08	3.598e+08	1.59541e+08	2.2461e+09	8.42879e+08	1.65938e+09	1.12783e+09	7.05591e+08	1.8081e+09	8.10923e+08	2.22419e+08	2.42657e+08	K03594		PC	SOD2	K04564	1.9943e+09	1.94823e+09	1.60298e+09	1.55277e+09	3.27965e+09	4.35177e+09	4.5502e+09	4.5734e+09	5.10494e+09	4.60736e+09	3.51954e+09	2.9075e+09	3.39897e+09	3.39887e+09	3.63629e+09	3.44497e+09		PC	SOD2	K04564	30.8932	30.8595	30.5781	30.5322	31.6109	32.019
SNT	Bacterioferritin; bfr; [EC:1.16.3.1]	Accession_409779	2.79177e+08	3.333e+08	3.65241e+08	1.65746e+08	1.31247e+10	1.66387e+10	5.89419e+09	2.11507e+10	1.07313e+10	1.96605e+10	3.47562e+10	2.20833e+10	4.49393e+10	2.00941e+10	2.10501e+10	2.02804e+10	K03594		SB	SOD2	K04564	3.38498e+09	2.93552e+09	4.30879e+09	2.50649e+09	3.59541e+09	3.89759e+09	4.13899e+09	5.27826e+09	7.13502e+09	6.03671e+09	5.67041e+09	6.57194e+09	5.37474e+09	4.3239e+09	3.86306e+09	4.87886e+09		SB	SOD2	K04564	31.6565	31.451	32.0046	31.223	31.7435	31.8599
SNT	Bacterioferritin; bfr; [EC:1.16.3.1]	Accession_27791					4.49134e+08	8.63306e+08	5.55045e+08	3.0465e+08	1.76465e+08	6.32017e+08	6.78812e+08				4.37196e+07		K03594		SNT	SOR	K05919	4.6703e+09	6.86318e+09	6.98857e+09	7.04131e+09	1.04368e+10	1.72648e+10	1.16154e+10	1.58793e+10	5.19626e+10	1.28869e+10	9.19948e+09	5.44638e+09	1.07554e+10	5.49888e+09	6.79099e+09	9.10273e+09		SNT	SOR	K05919	32.1209	32.6762	32.7023	32.7132	33.281	34.0071
SNT	Bacterioferritin; bfr; [EC:1.16.3.1]	Accession_164411					8.86289e+07	2.23218e+08	1.7092e+08	2.09715e+08	1.42851e+08	5.5496e+08	1.49736e+08	1.19829e+08	2.22625e+08	1.0017e+08	1.95371e+08	3.101e+08	K03594		PC	SOR	K05919	9.8618e+09	4.7259e+09	9.24094e+09	1.18186e+10	1.80597e+10	6.94714e+09	1.15076e+10	1.73485e+10	1.11764e+10	6.991e+09	6.93205e+09	8.92798e+09	7.89654e+09	9.003e+09	8.83312e+09	8.96843e+09		PC	SOR	K05919	33.1992	32.1379	33.1054	33.4603	34.0721	32.6938
SNT	Bacterioferritin; bfr; [EC:1.16.3.1]	Accession_110847	6.98005e+08	1.10614e+09	1.50417e+09	1.20989e+09	7.05146e+09	4.63356e+09	5.84126e+09	4.80136e+10	1.98061e+10	3.77421e+10	3.55869e+10	1.58245e+10	2.79182e+10	1.57155e+10	2.57092e+10	2.99074e+10	K03594		SB	SOR	K05919	2.26547e+09	3.81374e+09	3.16882e+09	3.33212e+09	7.20168e+09	6.02442e+09	6.05607e+09	2.24207e+10	2.0222e+10	1.78351e+10	2.24994e+10	1.98048e+10	1.65958e+10	1.7292e+10	2.53766e+10	2.60729e+10		SB	SOR	K05919	31.0772	31.8286	31.5613	31.6338	32.7457	32.4882
SNT	Bacterioferritin; bfr; [EC:1.16.3.1]	Accession_286879	6.12111e+09	1.78775e+09	2.47314e+09	2.4699e+09	1.82539e+10	9.96471e+09	6.87746e+09	5.4233e+10	4.67374e+10	5.87069e+10	8.80248e+10	1.02289e+11	7.88218e+10	6.67068e+10	1.12926e+11	1.18611e+11	K03594
SNT	Bacterioferritin; bfr; [EC:1.16.3.1]	Accession_37994	2.76105e+08	1.94197e+08	1.66483e+08	6.88691e+07	4.00325e+06	1.39831e+07	1.43486e+07	8.31105e+08	1.24533e+08	9.87197e+08	7.88408e+08	1.62251e+08	3.0895e+08	1.07562e+08	4.60671e+08	5.1637e+07	K03594
SNT	Bacterioferritin; bfr; [EC:1.16.3.1]	Accession_353163	1.14523e+08			3.51183e+07			1.0271e+08	1.65039e+08	6.53441e+08	5.03669e+08	1.12182e+08		1.12307e+08	1.91502e+08	4.28495e+07		K03594
SNT	Bacterioferritin; bfr; [EC:1.16.3.1]	Accession_124081	1.19904e+08	4.81396e+08	8.82289e+07	6.60703e+08	5.06618e+08	6.79092e+07	2.30001e+08	1.77532e+09	7.07918e+08	4.47888e+09	7.77955e+08	5.49413e+08	6.33459e+08	2.34295e+08	1.67499e+09	4.01128e+08	K03594
SNT	Bacterioferritin; bfr; [EC:1.16.3.1]	Accession_198531	2.53601e+10	1.56221e+10	2.35343e+10	2.9033e+10	9.62096e+10	1.37614e+11	7.45037e+10	2.28712e+11	8.75198e+10	2.95586e+11	2.25928e+11	9.52181e+10	1.20014e+11	9.75261e+10	8.78666e+10	7.18305e+10	K03594
SNT	Bacterioferritin; bfr; [EC:1.16.3.1]	Accession_360233					1.33637e+08	4.49008e+07			3.30127e+07		5.35163e+08		3.7998e+08				K03594
SNT	Bacterioferritin; bfr; [EC:1.16.3.1]	Accession_462084							1.21092e+07		3.45298e+06				3.59932e+08		7.54068e+06	5.40373e+07	K03594
SNT	Bacterioferritin; bfr; [EC:1.16.3.1]	Accession_412726	1.60388e+08	5.98042e+08	1.85125e+08	1.7561e+08	6.16015e+08	2.86649e+08	3.95796e+08	1.47343e+08		9.49163e+08	1.90747e+08	1.09831e+09	7.11733e+08	4.83567e+08	3.88358e+08	3.52903e+07	K03594
SNT	Bacterioferritin; bfr; [EC:1.16.3.1]	Accession_253075	9.7513e+08	2.97947e+08	1.08043e+09		2.41521e+09	5.08325e+09	3.87729e+09	1.09394e+09	2.03805e+08		3.67099e+08	5.30621e+08	1.29271e+09	6.91926e+08		1.91344e+09	K03594
PC	Bacterioferritin; bfr; [EC:1.16.3.1]	Accession_414012	9.82732e+08	9.48241e+08	9.96895e+08	7.30592e+08	1.79002e+09	2.24828e+09	2.11228e+09	1.10022e+09	2.34629e+09	2.20856e+09	1.1915e+09	1.58694e+08	3.66507e+08	4.24218e+08	2.60853e+08	5.71343e+07	K03594
PC	Bacterioferritin; bfr; [EC:1.16.3.1]	Accession_320586	2.80701e+08	3.40515e+08	2.63024e+08	5.68228e+08	7.16227e+08	6.65545e+08	5.21039e+08	1.29302e+09	1.62436e+09	9.96958e+08	1.59378e+09	1.07017e+09	2.80618e+09	1.06796e+09	1.69077e+09	2.4396e+09	K03594
PC	Bacterioferritin; bfr; [EC:1.16.3.1]	Accession_86589	7.80717e+07	8.52609e+07	2.18617e+08	6.71064e+07	3.29002e+08	5.71375e+08	4.471e+08	2.29832e+07	1.89034e+07	6.1287e+07	5.2309e+07					7.48228e+06	K03594
PC	Bacterioferritin; bfr; [EC:1.16.3.1]	Accession_409779	1.58397e+08	2.21944e+08	5.72565e+09	1.04372e+09	2.10155e+10	2.61816e+10	3.34092e+10	3.10976e+10	2.37603e+10	2.70796e+10	3.05853e+10	4.78727e+10	3.20832e+10	4.00573e+10	3.11768e+10	3.14988e+10	K03594
PC	Bacterioferritin; bfr; [EC:1.16.3.1]	Accession_401132	9.81603e+07	6.56999e+07	1.08615e+08	9.92546e+07	9.83335e+08	1.63982e+09	1.52743e+09	1.81532e+09	2.00643e+09	1.81745e+09	1.88336e+09	1.92293e+09	1.54765e+09	1.92923e+09	1.8395e+09	1.33295e+09	K03594
PC	Bacterioferritin; bfr; [EC:1.16.3.1]	Accession_104934	1.03326e+07	1.00829e+07	4.93786e+07	1.34744e+07	9.5273e+06	2.72451e+07	1.28713e+07	2.03664e+07	5.72395e+07	1.57882e+07		6.50415e+07			4.30503e+07		K03594
PC	Bacterioferritin; bfr; [EC:1.16.3.1]	Accession_408466	2.59299e+08	2.59898e+08	1.19848e+08	2.15431e+08	2.48114e+08	2.59273e+08	2.5038e+08	2.46858e+08	2.45463e+08	3.61922e+08	1.61807e+08	5.45742e+08	8.45488e+08	3.39133e+08	4.06805e+08	7.35088e+08	K03594
PC	Bacterioferritin; bfr; [EC:1.16.3.1]	Accession_126326	9.10802e+08	5.38016e+08	3.34758e+08	7.03717e+07	3.90171e+07	3.77588e+08	3.42915e+08	3.25435e+08	2.99016e+08	3.25338e+08	8.50451e+07	4.04545e+08	1.15192e+09	2.24078e+08	4.9452e+08	2.7978e+08	K03594
PC	Bacterioferritin; bfr; [EC:1.16.3.1]	Accession_412726	5.60723e+08	3.87993e+08	3.91815e+08	5.58382e+07	8.98977e+08	1.27562e+09	8.81397e+08	2.2272e+09	2.20287e+09	1.96878e+09	1.90176e+09	3.32206e+09	2.89995e+09	3.46506e+09	4.32439e+09	3.547e+09	K03594
PC	Bacterioferritin; bfr; [EC:1.16.3.1]	Accession_121631	1.06285e+07	4.48823e+07	3.7047e+07	2.59211e+07	3.14722e+07	2.96554e+07	4.12666e+07	2.26094e+07	1.802e+07	5.90189e+07	2.27659e+07	2.82777e+09	5.69144e+09	1.97618e+09	3.43002e+09	1.84698e+09	K03594
PC	Bacterioferritin; bfr; [EC:1.16.3.1]	Accession_124081	1.71694e+09	2.12452e+09	2.231e+09	2.32022e+09	6.99002e+08	7.73044e+08	9.41971e+08	6.41674e+08	6.06446e+08	1.0093e+09	8.48251e+08	2.07245e+08	3.81834e+08	3.15805e+08	6.23924e+08	3.38713e+08	K03594
PC	Bacterioferritin; bfr; [EC:1.16.3.1]	Accession_37994	6.21033e+07	8.3975e+06	1.64673e+08	2.98482e+07	2.43178e+08	8.20821e+07	4.0013e+07	9.3551e+08	8.51159e+08	1.14518e+09	9.85786e+08	4.9333e+08	5.39731e+08	9.78444e+08	9.2769e+08	1.59732e+09	K03594
PC	Bacterioferritin; bfr; [EC:1.16.3.1]	Accession_360233	1.47848e+07	3.31996e+07	1.58065e+07	3.83525e+07	5.14538e+08	3.74212e+08	3.54671e+08	4.41443e+08	4.61195e+08	4.08106e+08	3.24922e+08	9.76756e+08	3.67029e+08	1.11061e+09	6.20323e+08	5.99718e+08	K03594
PC	Bacterioferritin; bfr; [EC:1.16.3.1]	Accession_110847	1.03178e+08	1.18721e+08	1.45211e+07	1.18172e+08	1.83709e+08	1.20787e+08	3.83128e+07	5.70561e+08	5.08126e+08	2.94667e+08	4.77113e+08	6.13561e+08	9.88938e+07	6.64586e+08	9.14991e+08	5.22379e+08	K03594
PC	Bacterioferritin; bfr; [EC:1.16.3.1]	Accession_348644	2.52717e+08	1.93397e+08	3.37314e+08	2.56123e+08	1.93563e+08	5.76422e+08	2.14418e+08	2.26279e+08					1.09042e+08	3.53454e+08	1.06501e+07	2.55373e+08	K03594
PC	Bacterioferritin; bfr; [EC:1.16.3.1]	Accession_80991		2.16297e+07	4.66781e+07		1.26075e+08			1.277e+08	1.63377e+08	1.80667e+08	1.15194e+08	1.25926e+08	1.91615e+08	3.22642e+08	1.1056e+08	7.97752e+07	K03594
PC	Bacterioferritin; bfr; [EC:1.16.3.1]	Accession_329896	9.05641e+07	2.0993e+08	3.20659e+07	222427	5.0236e+08	1.15508e+08	2.34671e+08	4.69511e+08	1.16437e+09	1.08666e+09	5.56867e+08	1.87331e+08	9.30736e+08	2.01416e+08	7.71912e+08	3.23381e+08	K03594
PC	Bacterioferritin; bfr; [EC:1.16.3.1]	Accession_353163	3.44533e+07						2.87092e+07	2.07402e+07					2.71687e+07				K03594
PC	Bacterioferritin; bfr; [EC:1.16.3.1]	Accession_383285	3.36866e+07	1.65599e+07		3.31197e+07	9.74866e+07	1.70607e+08	4.47344e+07		2.84613e+07	3.27309e+07	9.77616e+06	4.59061e+07	4.31509e+07	5.79932e+07	3.63776e+07	3.0758e+07	K03594
PC	Bacterioferritin; bfr; [EC:1.16.3.1]	Accession_286879	3.08129e+09	2.70415e+09	2.19868e+09	2.91891e+09	3.19745e+09	2.4813e+09	2.34102e+09	4.71768e+09	4.39865e+09	4.81828e+09	4.7664e+09	5.64381e+09	5.18017e+09	4.72471e+09	5.80367e+09	5.7712e+09	K03594
PC	Bacterioferritin; bfr; [EC:1.16.3.1]	Accession_198531	2.11426e+10	2.39923e+10	2.37794e+10	3.25628e+10	3.18241e+10	3.01015e+10	1.86017e+10	2.34145e+10	1.77841e+10	2.06752e+10	1.89466e+10	9.65978e+09	1.2808e+10	8.556e+09	7.29008e+09	8.23477e+09	K03594
PC	Bacterioferritin; bfr; [EC:1.16.3.1]	Accession_217215	6.84086e+08	8.75433e+08	1.14322e+09	9.57755e+08	7.10495e+08	4.5012e+08	4.27454e+08	7.97573e+06	1.71107e+07	7.34562e+07	6.35239e+07	1.02408e+08		6.04692e+07	5.3353e+07	1.53159e+07	K03594
PC	Bacterioferritin; bfr; [EC:1.16.3.1]	Accession_89214	1.50779e+08	8.63909e+07	6.08025e+07	1.17694e+07							1.2706e+07						K03594
SB	Bacterioferritin; bfr; [EC:1.16.3.1]	Accession_326063	3.84453e+07		3.8702e+07	2.53135e+07	1.29715e+08	1.49857e+08	1.48284e+08	4.07104e+08	5.33325e+08	2.06962e+08	1.14217e+08	1.02034e+10	1.14898e+10	7.31755e+09	1.20599e+10	1.52967e+10	K03594
SB	Bacterioferritin; bfr; [EC:1.16.3.1]	Accession_360233						6.40971e+07	1.14505e+08	2.19184e+09	1.55802e+09	1.3566e+09	1.03433e+09	2.60584e+09	2.34781e+09		1.56804e+09	2.6183e+09	K03594
SB	Bacterioferritin; bfr; [EC:1.16.3.1]	Accession_89214	2.58682e+08	3.27175e+08	7.4204e+07	3.9383e+07				6.77181e+06	8.43937e+06	4.38728e+06	7.66153e+07	8.56418e+07	3.99278e+06	1.50925e+07	9.12543e+06	3.5258e+06	K03594
SB	Bacterioferritin; bfr; [EC:1.16.3.1]	Accession_414012		8.46813e+07		7.9776e+07		1.04841e+08	4.3651e+07	5.51559e+08	1.19875e+09	1.16788e+09	2.43241e+08		5.36988e+08				K03594
SB	Bacterioferritin; bfr; [EC:1.16.3.1]	Accession_401132	3.13288e+07	2.57393e+07	7.10819e+07	5.12347e+07	1.41511e+08	1.77565e+08	1.39415e+08	8.24351e+08	8.74463e+08	6.5306e+08	1.14921e+09	7.27913e+08	7.0621e+08	3.44398e+07	8.70403e+08	9.23021e+08	K03594
SB	Bacterioferritin; bfr; [EC:1.16.3.1]	Accession_409779	8.11436e+09	6.21182e+09	2.61203e+09	7.64513e+09	8.83842e+09	1.17215e+10	1.75963e+10	1.21369e+11	1.26632e+11	1.05009e+11	6.31476e+10	8.44109e+10	8.34694e+10	5.38476e+10	4.83674e+10	4.36091e+10	K03594
SB	Bacterioferritin; bfr; [EC:1.16.3.1]	Accession_253075	3.9195e+06	1.95482e+07	7.01135e+06	8.81969e+06		3.9132e+06		4.45123e+07	4.58823e+07	9.1895e+06	7.64459e+08	1.7244e+07	9.73885e+07	2.92663e+07	6.83329e+08	5.10524e+08	K03594
SB	Bacterioferritin; bfr; [EC:1.16.3.1]	Accession_124081	2.08757e+09	2.7835e+09	3.09914e+09	2.28296e+09	1.69944e+08	2.27191e+08	2.48022e+08	6.69923e+08	5.80697e+08	6.24936e+08	1.76182e+09	2.40833e+08	2.05214e+08	1.84324e+08	1.00888e+09	8.72951e+08	K03594
SB	Bacterioferritin; bfr; [EC:1.16.3.1]	Accession_110847	1.75774e+09	1.63823e+09	3.37565e+08	4.6032e+08	3.26252e+08	1.62911e+09	6.7951e+08	7.89626e+09	4.10548e+09	8.35043e+09	4.07895e+09	5.77089e+09	4.28616e+09	2.59909e+09	5.3921e+09	4.84958e+09	K03594
SB	Bacterioferritin; bfr; [EC:1.16.3.1]	Accession_412726	3.18478e+09	3.96282e+09	3.81854e+09	3.27471e+09	8.9371e+08	2.30027e+09	2.85642e+09	1.87542e+10	1.97031e+10	1.8517e+10	2.14486e+10	1.59912e+10	1.84316e+10	1.52786e+10	2.52437e+10	2.50006e+10	K03594
SB	Bacterioferritin; bfr; [EC:1.16.3.1]	Accession_286879	9.80576e+09	1.12965e+10	1.23924e+10	9.44744e+09	1.68895e+09	3.3847e+09	2.86981e+09	1.71233e+10	1.53688e+10	1.51156e+10	2.6222e+10	1.28075e+10	1.41945e+10	1.01576e+10	2.07276e+10	1.89141e+10	K03594
SB	Bacterioferritin; bfr; [EC:1.16.3.1]	Accession_461098	4.51487e+08	6.30053e+08	1.39631e+08	4.66455e+08	1.41353e+09	1.90976e+09	1.37035e+09	4.27427e+08	9.80644e+08	9.92444e+08	5.98019e+08	1.24259e+09	1.37718e+09	2.27644e+09	8.70385e+08	6.61949e+08	K03594
SB	Bacterioferritin; bfr; [EC:1.16.3.1]	Accession_198531	1.03424e+10	1.37246e+10	1.376e+10	1.95485e+10	1.19275e+10	1.2613e+10	1.41369e+10	5.98138e+09	3.62291e+09	4.81022e+09	2.64792e+10	1.58113e+09	2.36672e+09	1.27729e+09	1.30632e+10	7.04807e+09	K03594
SB	Bacterioferritin; bfr; [EC:1.16.3.1]	Accession_86589		8.01849e+08	4.42369e+08	4.0585e+08	1.57511e+09	4.97698e+09	4.94743e+09	6.37201e+08	8.16993e+08	5.64032e+08	5.86915e+08	8.80058e+07	1.05935e+08		1.49427e+08	7.46632e+07	K03594
SB	Bacterioferritin; bfr; [EC:1.16.3.1]	Accession_408466				3.36041e+07		4.65947e+08	3.14645e+08				2.03729e+07				1.69047e+08	1.47957e+08	K03594
SB	Bacterioferritin; bfr; [EC:1.16.3.1]	Accession_80991			4.56009e+08	2.82124e+08		3.01995e+06	1.38014e+07	3.47986e+08	3.05895e+08	3.23241e+08	3.1779e+08	2.88517e+08	3.32228e+08	3.33995e+08	2.93195e+08	6.47488e+08	K03594
SB	Bacterioferritin; bfr; [EC:1.16.3.1]	Accession_37994	4.11498e+09	2.51305e+07	6.75227e+07	7.89995e+07	3.35278e+09	1.3141e+09	1.81596e+09	1.95987e+09	9.5489e+08	2.24176e+09	2.06554e+09	8.7594e+08	9.25505e+08	5.78424e+07	2.1267e+09	2.63748e+09	K03594
SB	Bacterioferritin; bfr; [EC:1.16.3.1]	Accession_329896	6.12336e+06	2.61739e+06	6.47928e+07	3.67286e+07	6.37546e+08		7.06243e+08	2.64811e+06	2.3663e+07		1.18524e+09	1.34158e+06			1.52573e+09	4.45853e+08	K03594
SB	Bacterioferritin; bfr; [EC:1.16.3.1]	Accession_383285		4.16467e+07	5.18706e+06	1.37026e+07				2.05909e+07	1.17987e+07	4.49694e+07	3.15048e+07		1.37686e+07	4.20902e+06	1.52793e+07	2.50913e+07	K03594
SB	Bacterioferritin; bfr; [EC:1.16.3.1]	Accession_320586	6.48346e+08	7.38396e+08	7.90953e+07	1.97372e+08		1.61935e+09	6.43987e+08	2.88269e+08	9.33099e+08	9.91552e+08	4.93709e+08	6.84395e+08	9.87373e+08	2.06098e+08	1.12666e+09	4.83502e+08	K03594
SNT	SOD2;_superoxide_dismutase,_Fe-Mn_family_[EC:1.15.1.1]	Accession_412992	4.51171e+07	2.26028e+08	3.241e+08	4.27349e+08	5.78868e+09	9.59446e+09	1.08978e+10	2.24631e+10	2.10315e+10	3.00259e+10	1.88355e+10	3.87564e+10	3.38515e+10	4.34587e+10	3.27248e+10	2.45504e+10	K04564
SNT	SOD2;_superoxide_dismutase,_Fe-Mn_family_[EC:1.15.1.1]	Accession_478962					2.65723e+08	1.40326e+09	4.50019e+08	1.56628e+09	7.71794e+08	8.6643e+08		7.69584e+08	4.67286e+08	5.68047e+08	9.23145e+08	8.02834e+08	K04564
SNT	SOD2;_superoxide_dismutase,_Fe-Mn_family_[EC:1.15.1.1]	Accession_174577				3.50017e+08	2.35197e+09	1.83323e+08		6.65169e+08	9.91752e+08	3.1485e+09	1.2347e+09	7.42118e+08	8.16643e+08	1.08516e+09	7.52096e+08	9.1139e+08	K04564
SNT	SOD2;_superoxide_dismutase,_Fe-Mn_family_[EC:1.15.1.1]	Accession_251949	4.75177e+07	5.46395e+07	1.74924e+06	1.87456e+07	1.62826e+09	1.27072e+09	1.13933e+09	2.45134e+08	1.28556e+07	4.89147e+08	6.19616e+08	2.13944e+08	4.61697e+07	1.33427e+07			K04564
SNT	SOD2;_superoxide_dismutase,_Fe-Mn_family_[EC:1.15.1.1]	Accession_256983	1.07527e+08	7.24895e+07	1.35645e+08	1.80066e+08	4.89147e+08		2.35255e+08	4.37488e+08	4.82633e+08	1.8579e+08	1.0397e+09	2.4175e+08	4.41425e+08			3.00299e+08	K04564
SNT	SOD2;_superoxide_dismutase,_Fe-Mn_family_[EC:1.15.1.1]	Accession_257409			5.18433e+07	6.63004e+07	1.34729e+09	1.5349e+09	1.17919e+09	4.14643e+08	7.36941e+08	1.99489e+09	7.83681e+08	8.75056e+08	7.3515e+08	1.26365e+09	1.31397e+09	1.20607e+09	K04564
SNT	SOD2;_superoxide_dismutase,_Fe-Mn_family_[EC:1.15.1.1]	Accession_318430	3.85427e+08	2.46641e+08	1.5059e+08	1.56758e+08	2.83538e+08	3.79626e+08	4.45057e+08	8.83067e+08	4.59376e+08	6.75513e+08	6.78355e+08		2.02277e+08	5.78374e+07	2.31953e+07	1.8224e+08	K04564
SNT	SOD2;_superoxide_dismutase,_Fe-Mn_family_[EC:1.15.1.1]	Accession_53613	3.29073e+08	9.16802e+08	1.30388e+09	1.5422e+09	6.57026e+09	4.42026e+08	7.21807e+08	6.31088e+09	4.60387e+09	1.20589e+10	5.79852e+09	1.0514e+10	9.93945e+09	1.54629e+10	4.80082e+09	6.97536e+09	K04564
SNT	SOD2;_superoxide_dismutase,_Fe-Mn_family_[EC:1.15.1.1]	Accession_394860	5.32597e+08	1.15896e+09	1.73171e+09	2.95661e+09	4.68696e+09	4.19119e+09	3.15738e+09	9.35053e+09	5.6534e+09	3.05399e+09	7.49443e+09	1.27239e+10	1.5332e+10	1.11308e+10	1.84063e+10	1.65795e+10	K04564
SNT	SOD2;_superoxide_dismutase,_Fe-Mn_family_[EC:1.15.1.1]	Accession_452326	4.49157e+09	6.83306e+09	7.8754e+09	6.85051e+09	1.46172e+10	1.28701e+10	3.70626e+10	4.06963e+10	9.22298e+09	2.21859e+10	9.81964e+09	4.54545e+10	3.50047e+10	3.05003e+10	2.93925e+10	3.25087e+10	K04564
SNT	SOD2;_superoxide_dismutase,_Fe-Mn_family_[EC:1.15.1.1]	Accession_164995	1.42163e+09	2.38001e+09	1.05594e+09	8.2412e+08	3.09187e+09	1.01276e+09	2.85934e+09	8.94263e+09	1.9489e+09	7.03463e+09	2.84691e+09	5.87028e+09	4.37574e+09	2.77688e+09	4.51186e+09	3.30482e+09	K04564
SNT	SOD2;_superoxide_dismutase,_Fe-Mn_family_[EC:1.15.1.1]	Accession_359075	1.97148e+09	2.56408e+09	2.60358e+09	1.70424e+09	7.46955e+08	1.68437e+09	3.77381e+08	1.28579e+09	2.78606e+09	7.4463e+08	7.0021e+08	6.24548e+08	3.74983e+08	8.90609e+08	6.26947e+08	1.04334e+09	K04564
SNT	SOD2;_superoxide_dismutase,_Fe-Mn_family_[EC:1.15.1.1]	Accession_365288	1.53173e+10	9.04045e+09	4.85342e+09	8.52306e+09	1.07999e+10	8.58654e+09	1.08251e+10	8.72903e+09	1.27248e+10	4.98555e+09	1.05102e+10	2.06771e+09	4.36225e+09	2.15612e+09	2.22938e+09	6.06846e+09	K04564
SNT	SOD2;_superoxide_dismutase,_Fe-Mn_family_[EC:1.15.1.1]	Accession_450655	1.41599e+10	2.71142e+10	2.10086e+10	2.71164e+10	1.71434e+10	6.6774e+09	1.43114e+10	1.30604e+10	1.0805e+10	1.29275e+10	9.83893e+09	1.08198e+10	1.48055e+10	1.4895e+10	1.07582e+10	2.00756e+10	K04564
SNT	SOD2;_superoxide_dismutase,_Fe-Mn_family_[EC:1.15.1.1]	Accession_485241		5.29782e+07	9.38126e+07	1.55562e+08	5.80454e+08	3.12453e+08	5.92174e+08	5.74377e+07	1.96246e+08	2.13695e+08	5.41339e+08	1.98606e+07	1.4245e+08	2.30491e+08	1.76588e+08	1.21748e+08	K04564
PC	SOD2;_superoxide_dismutase,_Fe-Mn_family_[EC:1.15.1.1]	Accession_394860	7.99363e+08	3.97248e+08	1.1706e+08	4.10624e+08	1.56273e+09	1.66152e+09	8.8523e+08	1.70112e+09	1.8839e+09	2.22231e+09	9.57255e+08	1.10217e+09	2.15118e+09	1.1603e+09	1.27349e+09	1.24885e+09	K04564
PC	SOD2;_superoxide_dismutase,_Fe-Mn_family_[EC:1.15.1.1]	Accession_452326	5.04495e+07	9.74854e+07	7.71581e+07	7.837e+07	1.86721e+08	1.46309e+08	6.23307e+07	1.29383e+08	1.34795e+08	1.58286e+08	1.27406e+08	9.13302e+07	1.55685e+08	8.46242e+07	9.67992e+07	7.29542e+07	K04564
PC	SOD2;_superoxide_dismutase,_Fe-Mn_family_[EC:1.15.1.1]	Accession_46738	3.30962e+08	3.61252e+08	4.49583e+08	1.20128e+08	3.78842e+06			1.79552e+07	8.72988e+06		4.5674e+06	5.69813e+06		2.3976e+07	1.45689e+07		K04564
PC	SOD2;_superoxide_dismutase,_Fe-Mn_family_[EC:1.15.1.1]	Accession_235757	8.66072e+07	8.016e+07	1.09001e+08	1.13932e+08	4.8446e+08	1.18696e+09	9.51748e+08	1.01974e+09	1.17466e+09	8.48691e+08	8.90217e+08	1.13918e+08	1.10265e+08	9.51293e+07	3.07492e+07	3.69983e+07	K04564
PC	SOD2;_superoxide_dismutase,_Fe-Mn_family_[EC:1.15.1.1]	Accession_412992	1.50215e+08	1.14019e+08	1.82533e+08	1.26975e+08	7.96142e+07	4.33261e+08	6.18833e+08	3.68469e+08	3.98338e+08	2.5111e+08	1.50669e+08	5.1675e+08	3.37439e+08	7.7537e+08	7.52027e+08	9.38395e+08	K04564
PC	SOD2;_superoxide_dismutase,_Fe-Mn_family_[EC:1.15.1.1]	Accession_53613		8.71965e+06	1.10576e+07	1.29171e+07	9.04549e+07		7.91124e+08	4.4669e+07	2.97053e+08	3.21062e+08	2.06114e+08	3.24184e+08	2.56954e+08	5.59428e+08	4.92727e+08	4.02829e+08	K04564
PC	SOD2;_superoxide_dismutase,_Fe-Mn_family_[EC:1.15.1.1]	Accession_47136	7.46361e+07		2.08598e+06	1.27464e+08	6.81085e+07		1.25103e+08	2.78662e+08	2.64765e+08	3.34048e+08	4.48339e+08	1.0659e+08	1.88424e+07	1.56418e+08	6.6898e+08	4.427e+08	K04564
PC	SOD2;_superoxide_dismutase,_Fe-Mn_family_[EC:1.15.1.1]	Accession_471145	1.65489e+08	1.65629e+08	1.84898e+08	1.59406e+08	1.40106e+08	1.21809e+08	8.23254e+07	9.68407e+07	1.17171e+08	1.0849e+08	1.20449e+08	2.35547e+08	2.3289e+08	2.42373e+08	2.14861e+08	1.90422e+08	K04564
PC	SOD2;_superoxide_dismutase,_Fe-Mn_family_[EC:1.15.1.1]	Accession_93471	2.93067e+08	3.29075e+08	2.5905e+08	3.24451e+08	1.15024e+08	2.37259e+08	4.73837e+08	5.49976e+08	4.95036e+08	1.58615e+08	1.91491e+08	2.58044e+08	1.23366e+08	2.63198e+08	4.61368e+07	5.93244e+07	K04564
PC	SOD2;_superoxide_dismutase,_Fe-Mn_family_[EC:1.15.1.1]	Accession_188469	4.35119e+07	3.77277e+08	1.93135e+08	4.06413e+07	5.48645e+08	5.64644e+08	5.5967e+08	3.62856e+08	3.16087e+08	2.04748e+08	4.23033e+08	1.12348e+08		3.80559e+07	1.26402e+07	2.23448e+07	K04564
PC	SOD2;_superoxide_dismutase,_Fe-Mn_family_[EC:1.15.1.1]	Accession_450655		1.73647e+07	1.74139e+07	3.7862e+07				3.7347e+06	1.44108e+07			4.09206e+07	1.2348e+07		3.33054e+07	3.01525e+07	K04564
SB	SOD2;_superoxide_dismutase,_Fe-Mn_family_[EC:1.15.1.1]	Accession_53613	1.54191e+07	9.79455e+07			2.9842e+08	1.79955e+08	1.1878e+08	2.42725e+08	3.29748e+08	5.9255e+08	6.87252e+08	9.3866e+08	7.10577e+08	1.06595e+09	1.1281e+09	9.24946e+08	K04564
SB	SOD2;_superoxide_dismutase,_Fe-Mn_family_[EC:1.15.1.1]	Accession_412992			5.48281e+07	6.21332e+07	8.63046e+08	1.11372e+09	1.35378e+09	1.30051e+09	1.49326e+09	5.57214e+08	1.31547e+09	2.34657e+09	2.09313e+09	3.56379e+08	1.28887e+09	1.22612e+09	K04564
SB	SOD2;_superoxide_dismutase,_Fe-Mn_family_[EC:1.15.1.1]	Accession_164995	4.53797e+06			2.20687e+06	3.67937e+06	8.24307e+06	4.66565e+06	2.77274e+07	5.7837e+06	8.06982e+07	1.97981e+07		4.42214e+07	1.16983e+07	2.60272e+06		K04564
SB	SOD2;_superoxide_dismutase,_Fe-Mn_family_[EC:1.15.1.1]	Accession_93471		2.42378e+07	9.46743e+07	7.04534e+07		1.22708e+07	4.12337e+06	2.6415e+08	1.37293e+08	2.09054e+08	3.62198e+08	1.48726e+08	2.19001e+08	1.40728e+08	1.07834e+08	1.2873e+07	K04564
SB	SOD2;_superoxide_dismutase,_Fe-Mn_family_[EC:1.15.1.1]	Accession_235757	9.44061e+08	1.77468e+08	6.5415e+08	1.51811e+08	1.26962e+09	1.21429e+09	1.26189e+09	2.02572e+09	3.55156e+09	2.37716e+09	2.20716e+09	1.86458e+09	2.50961e+08	1.78388e+09	2.6474e+07	4.55683e+07	K04564
SB	SOD2;_superoxide_dismutase,_Fe-Mn_family_[EC:1.15.1.1]	Accession_450655	2.42096e+09	2.63587e+09	3.27784e+09	1.99475e+09	6.53592e+08	8.76967e+08	1.24284e+09	8.65912e+08	1.47555e+09	1.56003e+09	9.7001e+08	1.27341e+09	1.77311e+09	4.8471e+08	1.10714e+09	1.95631e+09	K04564
SB	SOD2;_superoxide_dismutase,_Fe-Mn_family_[EC:1.15.1.1]	Accession_47136			2.27295e+08	2.25133e+08	5.07058e+08	4.92138e+08	1.52914e+08	5.51506e+08	1.41825e+08	6.59997e+08	1.08526e+08		2.83739e+08	4.80548e+08	2.02034e+08	7.13034e+08	K04564
SNT	dfx;_superoxide_reductase_[EC:1.15.1.2]	Accession_155199	1.10657e+09	3.03347e+09	2.63343e+09	1.81459e+09	2.11177e+08	2.62191e+08	1.84992e+08	7.09357e+08	1.77533e+08			8.1408e+06			1.03387e+07		K05919
SNT	dfx;_superoxide_reductase_[EC:1.15.1.2]	Accession_92330			1.49881e+07		3.71695e+09	3.47785e+09	2.84137e+09	6.05658e+09	5.8867e+09	5.91606e+09	6.76643e+09	4.10795e+09	2.49655e+09	3.75018e+09	4.65922e+09	2.93046e+09	K05919
SNT	dfx;_superoxide_reductase_[EC:1.15.1.2]	Accession_36456	2.81597e+09	2.96029e+09	3.19972e+09	3.4678e+09	2.26493e+09	7.13513e+09	5.72637e+09	7.4683e+09	4.27273e+10	4.31116e+09	5.75064e+08	1.97338e+08	3.18541e+09	1.45843e+08		3.83171e+08	K05919
SNT	dfx;_superoxide_reductase_[EC:1.15.1.2]	Accession_218187					8.93475e+08	1.8647e+09	1.93825e+08	7.7043e+08	7.65838e+08	1.4685e+09	1.6829e+08	9.45639e+07	2.63045e+09	3.41047e+08	1.59963e+07	1.64191e+09	K05919
SNT	dfx;_superoxide_reductase_[EC:1.15.1.2]	Accession_309532		3.80286e+07		4.60396e+07	1.4058e+08		1.35596e+08	4.14214e+08	3.49366e+08	5.64134e+08	3.61772e+08	6.61105e+08	8.93452e+08	9.59116e+08	2.07324e+09	3.56962e+09	K05919
SNT	dfx;_superoxide_reductase_[EC:1.15.1.2]	Accession_276423	6.91772e+06				445243	402655	1.86472e+06	934740	3.09054e+07	3.24723e+08	3.28419e+07	1.04506e+07	2.15523e+08	1.36864e+07	618107	518474	K05919
SNT	dfx;_superoxide_reductase_[EC:1.15.1.2]	Accession_86590		2.39512e+08		9.43688e+08	2.19363e+09	3.40883e+09	1.71455e+09	4.12637e+07	1.41557e+09		4.98574e+08	5.14407e+06		4.52013e+06	3.15848e+07	1.48601e+07	K05919
SNT	dfx;_superoxide_reductase_[EC:1.15.1.2]	Accession_71802	7.40843e+08	5.91881e+08	1.14043e+09	7.69188e+08	1.01565e+09	1.11569e+09	8.16853e+08	3.2881e+08	5.25756e+08	1.69631e+08	7.96511e+08	1.9532e+08	1.11448e+09	2.84482e+08		4.57079e+08	K05919
SNT	dfx;_superoxide_reductase_[EC:1.15.1.2]	Accession_340573								8.94269e+07	8.36087e+07	1.32733e+08		1.66363e+08	2.19531e+08			1.05111e+08	K05919
PC	dfx;_superoxide_reductase_[EC:1.15.1.2]	Accession_86590		8.14442e+07	5.11959e+07		1.60979e+07	2.49114e+08	1.30065e+08	2.81941e+06	2.03388e+07	1.99737e+07	1.90202e+08		1.00906e+07		1.24177e+08	3.72907e+06	K05919
PC	dfx;_superoxide_reductase_[EC:1.15.1.2]	Accession_11811	2.60129e+08	1.82053e+08	1.19044e+08	1.60547e+08	6.61584e+08	4.07963e+08	4.62927e+08	1.25559e+09	1.01661e+09	1.29493e+09	1.29838e+09	6.07211e+08	1.01961e+08	8.3268e+08	6.54556e+08	5.13467e+08	K05919
PC	dfx;_superoxide_reductase_[EC:1.15.1.2]	Accession_324684	6.48942e+08	7.57102e+08	6.49347e+08	4.64256e+08	1.66241e+09	1.4812e+09	1.34936e+09	1.77226e+09	1.31691e+09	1.52105e+09	1.40121e+09	2.18098e+09	1.64549e+09	1.58134e+09	1.89465e+09	1.68964e+09	K05919
PC	dfx;_superoxide_reductase_[EC:1.15.1.2]	Accession_106120								1.04236e+07	1.82933e+07	6.06394e+07	7.57919e+07	1.9582e+07	7.30291e+07	3.29227e+07	3.51823e+07	2.47314e+07	K05919
PC	dfx;_superoxide_reductase_[EC:1.15.1.2]	Accession_30161	7.78983e+07	4.6704e+06	5.34999e+07	5.53481e+07	2.24906e+07	3.32681e+07	2.69551e+08	2.35633e+08	2.60898e+08	2.54551e+08	4.13083e+08	2.85406e+08	2.66867e+08	3.83874e+08	8.60604e+08	8.13933e+08	K05919
PC	dfx;_superoxide_reductase_[EC:1.15.1.2]	Accession_263750					8.47338e+07	4.67862e+06	5.32749e+07	2.00089e+08	2.66569e+08	2.41974e+08	3.01002e+08	2.3588e+08	2.82546e+08	2.32511e+08	1.56055e+08	2.19161e+08	K05919
PC	dfx;_superoxide_reductase_[EC:1.15.1.2]	Accession_186386	6.69029e+09	1.25812e+09	1.38469e+08	8.3782e+09	1.27951e+10	1.06142e+09	2.3291e+09	1.04118e+10	4.60528e+09	9.51714e+08	1.32151e+08	3.55008e+08	1.20031e+09	1.35123e+08	9.14991e+08	9.36151e+07	K05919
PC	dfx;_superoxide_reductase_[EC:1.15.1.2]	Accession_218187					1.00006e+08	6.90751e+08	1.41831e+09	2.48932e+09	2.24342e+09	5.64651e+08	1.81856e+09	4.41501e+09	3.00116e+09	4.71535e+09	3.31851e+09	4.55368e+09	K05919
PC	dfx;_superoxide_reductase_[EC:1.15.1.2]	Accession_145160	9.01597e+07		1.57477e+07	1.64945e+08	3.68566e+07	1.05114e+08	3.76846e+08	4.26124e+07	1.12014e+08	8.68279e+07	1.91715e+08	6.62528e+07	1.04052e+08	1.00861e+08	7.35453e+07	1.23391e+08	K05919
PC	dfx;_superoxide_reductase_[EC:1.15.1.2]	Accession_276423	2.09438e+09	2.44251e+09	8.21363e+09	2.59534e+09	2.68038e+09	2.91363e+09	5.11815e+09	9.28023e+08	1.31603e+09	1.99469e+09	1.10996e+09	7.62647e+08	1.21104e+09	9.88335e+08	8.00853e+08	9.33085e+08	K05919
SB	dfx;_superoxide_reductase_[EC:1.15.1.2]	Accession_218187					1.04122e+09	4.26402e+08	4.67964e+08	1.18469e+10	1.09438e+10	1.03482e+10	1.25861e+10	1.35978e+10	1.04326e+10	1.29258e+10	1.35707e+10	1.32009e+10	K05919
SB	dfx;_superoxide_reductase_[EC:1.15.1.2]	Accession_421474					8.24847e+08	5.01927e+08	8.85241e+08	3.60665e+08	4.48077e+08	3.74996e+08	4.8341e+08	7.40172e+08	2.99751e+08	1.00544e+09	5.17688e+08	7.87228e+08	K05919
SB	dfx;_superoxide_reductase_[EC:1.15.1.2]	Accession_276423	1.94165e+07	760625	2.80084e+07	3.26664e+07	2.51622e+09	1.16411e+09	6.94545e+08	4.00987e+06	3.4645e+06	1.11848e+06	1.93354e+08	3.76962e+07	1.05161e+08	9.37383e+07	1.7277e+08	3.54091e+08	K05919
SB	dfx;_superoxide_reductase_[EC:1.15.1.2]	Accession_145160	4.4009e+07	3.2562e+07						3.96839e+08	3.64782e+08	5.85333e+08	4.39607e+08	1.85972e+06	1.7663e+08	5.06002e+07	3.15604e+08	1.45048e+08	K05919
SB	dfx;_superoxide_reductase_[EC:1.15.1.2]	Accession_435768	1.98831e+08	2.81339e+08	4.28108e+08	2.5441e+08	2.8275e+07	1.52284e+08	1.369e+08	2.38953e+08	1.60221e+08	2.97762e+08	1.04111e+08				2.14681e+07	1.79596e+07	K05919
SB	dfx;_superoxide_reductase_[EC:1.15.1.2]	Accession_226623	8.08464e+07	1.05272e+08	6.82615e+07	8.05526e+07		4.48693e+06	3.33851e+06	1.38571e+07	4.3182e+07			1.09001e+07	2.49418e+07	7.28676e+06	2.02187e+07	1.47323e+07	K05919
SB	dfx;_superoxide_reductase_[EC:1.15.1.2]	Accession_92330		5.17507e+06	3.2917e+06	3.33652e+06	1.01815e+06	4.18409e+06	1.5237e+07	1.26854e+08	1.07416e+08	9.87468e+07	6.55147e+07	1.03007e+08	1.47913e+08	1.18367e+08	2.80209e+07	2.93858e+07	K05919
SB	dfx;_superoxide_reductase_[EC:1.15.1.2]	Accession_263750	2.28793e+08	2.5489e+08		1.42533e+08	4.05372e+08	6.06386e+08	6.5383e+08	3.13715e+09	1.8197e+09	9.68962e+08	1.19967e+09	6.91481e+08	6.40442e+08	3.7658e+08	6.32745e+08	1.08183e+09	K05919
SB	dfx;_superoxide_reductase_[EC:1.15.1.2]	Accession_186386	4.75485e+07							7.00522e+07	4.42194e+07	7.69535e+07	3.11759e+08	9.61253e+07	1.77287e+08	1.09476e+08	8.54778e+07	1.40199e+08	K05919
SB	dfx;_superoxide_reductase_[EC:1.15.1.2]	Accession_30161	2.5935e+08	1.61024e+09	1.09502e+09	9.37473e+08	4.65953e+08	2.89577e+08	2.44483e+08	3.52796e+09	4.70282e+09	3.66478e+09	2.7709e+09	3.36489e+09	3.14447e+09	1.69825e+09	5.7802e+09	5.12696e+09	K05919
SB	dfx;_superoxide_reductase_[EC:1.15.1.2]	Accession_324684	3.84545e+08	4.2449e+08		4.87921e+08	1.40971e+09	1.78446e+09	1.70762e+09	9.28175e+08	9.80406e+08	6.47007e+08	3.37935e+09	4.36782e+08	1.02435e+09	2.63386e+08	3.25004e+09	3.9596e+09	K05919
SB	dfx;_superoxide_reductase_[EC:1.15.1.2]	Accession_338144	4.13347e+07	5.76354e+07	7.17465e+07	5.19358e+07		2.03938e+07	3.19235e+07	2.93726e+07			1.02222e+08				7.04344e+07	5.61813e+07	K05919
SB	dfx;_superoxide_reductase_[EC:1.15.1.2]	Accession_34047	9.60799e+08	1.04138e+09	1.47438e+09	1.34129e+09	5.09064e+08	1.07022e+09	1.21499e+09	1.73994e+09	6.03901e+08	7.71267e+08	8.63351e+08	7.24094e+08	4.22282e+08	6.431e+08	9.11177e+08	1.15879e+09	K05919
[truncated: 13 more columns]
