# Supplementary material for: Metaproteomics reveals enzymatic strategies deployed by anaerobic microbiomes to maintain lignocellulose deconstruction at high solids
Source: Nat Commun. 2022 Jul 5;13:3870. doi: 10.1038/s41467-022-31433-x (PMC9256739; doi:10.1038/s41467-022-31433-x)
Supplement: Supplementary file 14 — Source Data [file 41467_2022_31433_MOESM14_ESM.xlsx]

## Sheet: Fig.1B
		Solubilization data			Carbohydrate solubilization rate
		blue bars			red circles
	solids loading	total fractional carbohydrate solubilization	standard deviation		Carbohydrate solubilization rate
	30	0.664	0.026		0.0477944
	75	0.67	0.034		0.120464
	120	0.652	0.001		0.187793
	150	0.686	0.032		0.246678
		dot plot total fractional carbohydrate solubilization
		black dots
	solids loading	total fractional carbohydrate solubilization
	30	0.65001
	30	0.711707
	30	0.650253
	30	0.647398
	30	0.645454
	30	0.689805
	30	0.654469
	75	0.667211
	75	0.671035
	75	0.668288
	75	0.677061
	75	0.66781
	75	0.666146
	120	0.650802
	120	0.642076
	120	0.661791
	120	0.636932
	120	0.669456
	120	0.660678
	120	0.643819
	120	0.65363
	150	0.641132
	150	0.632516
	150	0.646746
	150	0.706727
	150	0.687473
	150	0.718313
	150	0.678704
	150	0.707219
	150	0.693478
	150	0.711933
	150	0.717063

## Sheet: Fig.1C
		Methane off-gas concentration			Off-gas rate			Methane off-gas rate
		dark green bars			light green plus-shaped markers			light green crosses
	solids loading	Methane in off-gas	standard deviation		off-gas production rate	standard deviation		Methane off-gas production rate
	30	49.1	1.3		35.4688	2.72932		17.4193
	75	49.9	1.5		112.636	3.21106		56.1821
	120	49.6	1.1		178.92	10.903		88.706
	150	48.7	1		251.255	20.049		122.279
		dot plot total fractional carbohydrate solubilization			off-gas rate data in mL per day
		black dots			not shown
	solids loading	total fractional carbohydrate solubilization			off-gas production rate	standard deviation
	30	48.6607			851.25	65.5036
	30	48.9229			2703.27	77.0655
	30	49.0167			4294.08	261.671
	30	50.7999			6030.12	481.177
	30	50.3031			off-gas rate data in mL per day
	30	49.306			raw data, not shown
	30	46.8361		solids loading	rate data in mL/day
	30	48.4929		30	699
	30	47.7682			839
	30	51.0097			804
	75	50.5113			839
	75	50.4749			874
	75	48.9953			804
	75	51.3744			769
	75	50.142			944
	75	50.9198			769
	75	51.8952			804
	75	50.2295			944
	75	49.0478			874
	75	48.5824			909
	75	49.9477			839
	75	46.4304			909
	120	49.6113			874
	120	50.1269			839
	120	50.1519			909
	120	50.2398			944
	120	49.4466			839
	120	50.6838
	120	49.9555		75	2821
	120	50.3299			2562
	120	51.6143			2710
	120	50.7783			2562
	120	49.2412			2673
	120	48.5865			2710
	120	47.8562			2747
	120	49.0324			2599
	120	48.893			2747
	120	47.7648			2673
	120	48.524			2673
	150	47.3311			2747
	150	47.8547			2636
	150	49.5009			2747
	150	48.4821			2673
	150	48.637			2673
	150	48.6821			2636
	150	47.9618			2673
	150	47.2332			2710
	150	47.4849			2636
	150	46.3145			2784
	150	48.6951			2747
	150	48.3719			2636
	150	48.148			2784
	150	48.4786			2636
	150	51.1181			2673
	150	47.4794			2673
	150	50.2382			2747
	150	48.2659			2673
	150	47.7265			2710
	150	48.6849			2673
	150	48.5395			2710
	150	48.7827			2673
	150	49.3377			2747
	150	48.6273			2710
	150	50.2267			2710
	150	49.6552			2710
	150	49.0911			2710
	150	49.9306			2747
	150	48.9792			2636
	150	48.917			2784
	150	49.9122			2599
					2895
					2969
				120	4449
					4301
					4227
					4338
					4412
					4375
					4338
					4486
					4375
					4449
					4153
					4116
					4560
					4412
					3989.3
					4266
					4575.6
					4382.1
					4343.4
					4498.2
					4498.2
					4304.7
					4769
					4343.4
					4536.9
					4420.8
					4536.9
					4382.1
					4575.6
					4382.1
					4459.5
					4382.1
					4652.9
					4730.3
					4304.7
					3176.3
					3925.2
					3807.3
					4183.1
					3974.7
					4217.9
					4144.3
					4207.1
					4132.5
					4103.3
					4212.5
					3950.7
					4013.3
					3973.8
					4160.8
					4207.5
					4536
					4334.9
				150	5617.09
					5387.37
					5524.26
					5405
					5286.12
					5385.98
					5485.45
					5548.28
					5321.25
					5420.21
					5590.92
					5688.98
					5499.12
					5561.05
					5264.58
					5398.13
					5531.17
					5271.87
					5369.03
					5785.23
					5385.05
					5446.01
					5471.42
					6765.16
					6823.16
					6810.7
					6587.98
					6610.88
					7017.7
					7213.89
					7061.44
					6388.7
					6480.85
					6019.13
					6180.59
					5962.3
					6019.99
					5734.06
					5791.87
					5781.01
					5736.01
					6100.08
					5442.31
					5533.88
					5320.09
					5817.32
					5806.27
					5828.91
					5784.17
					5739.55
					5795.57
					5784.45
					5806.71
					3563.92
					6548.95
					5905.88
					6523.63
					5651.66
					5970.53
					5662.6
					5782.98
					6001.23
					5760.37
					5389.74
					5933.36
					4782.88
					6104.8
					5833.46
					6210.02
					5326.13
					5412.18
					5722.89
					5454.76
					6020.25
					5422.45
					6080.9
					5716.78
					6190.14
					5534.71
					6008.08
					5935.25
					6153.73
					5826.01
					5898.84
					6190.14
					5643.95
					5898.84
					5971.66
					6153.73
					6117.31
					5898.84
					6372.2
					6008.08
					6554.27
					6008.08
					6226.55
					6044.49
					6517.85
					5898.84
					6335.79
					5716.78
					6881.98
					5935.25
					6080.9
					6226.55
					6117.31
					5971.66
					6190.14
					6226.55
					6335.79
					6445.03
					6044.49
					5971.66
					6299.38
					5898.84
					5789.6
					6554.27
					6262.97
					5680.36
					6190.14
					6226.55
					6262.97
					6481.44
					6736.33
					6299.38
					6590.68
					6736.33
					6226.55
					6190.14
					7064.04
					6372.2
					6554.27
					6262.97
					6226.55
					5461.89
					6153.73
					6190.14
					5789.6
					6663.5
					5643.95
					5352.65
					5716.78
					6481.44
					5862.43
					6554.27
					6299.38
					6445.03
					5789.6
					6445.03
					6372.2
					5935.25
					6190.14
					6335.79
					6481.44
					6190.14
					6517.85
					6044.49
					6590.68
					6590.68
					6080.9
					6080.9
					6481.44
					6881.98
					6080.9
					6590.68
					6190.14
					6699.92
					6335.79
					6445.03
					5826.01
					6517.85
					5898.84
					6590.68
					4988.52
					6809.15
					6190.14
					5898.84
					6080.9
					6517.85
					5789.6
					6190.14
					6117.31
					6772.74
					6008.08
					5680.36
					6481.44
					6699.92

## Sheet: Fig.2A
Accession numbers proteins annotated as CAZymes in different fractions
SNT	PC	SB
Accession_424594	Accession_475982	Accession_218188
Accession_218188	Accession_430969	Accession_362196
Accession_254056	Accession_108933	Accession_116721
Accession_362196	Accession_218188	Accession_204167
Accession_192063	Accession_362196	Accession_306114
Accession_129110	Accession_116721	Accession_116289
Accession_284023	Accession_284023	Accession_273416
Accession_321207	Accession_116289	Accession_31085
Accession_460077	Accession_273416	Accession_37339
Accession_161750	Accession_31085	Accession_446105
Accession_28288	Accession_446105	Accession_117781
Accession_361458	Accession_389096	Accession_389096
Accession_235955	Accession_460077	Accession_68885
Accession_464428	Accession_68885	Accession_460077
Accession_137325	Accession_161750	Accession_169299
Accession_102029	Accession_169299	Accession_161750
Accession_131481	Accession_28288	Accession_469197
Accession_179646	Accession_172891	Accession_28288
Accession_83450	Accession_34378	Accession_172891
Accession_207226	Accession_272349	Accession_104349
Accession_318228	Accession_264524	Accession_272349
Accession_322256	Accession_102029	Accession_76346
Accession_74216	Accession_462913	Accession_102029
Accession_338253	Accession_268536	Accession_32632
Accession_264058	Accession_36322	Accession_464616
Accession_37328	Accession_94873	Accession_94873
Accession_199777	Accession_84644	Accession_246792
Accession_289835	Accession_193356	Accession_459580
Accession_162387	Accession_207226	Accession_193356
Accession_143841	Accession_445062	Accession_207226
Accession_223995	Accession_76857	Accession_74216
Accession_435788	Accession_2126	Accession_215712
Accession_3748	Accession_322256	Accession_322256
Accession_165926	Accession_215712	Accession_76857
Accession_67543	Accession_74216	Accession_338253
Accession_10714	Accession_338253	Accession_127868
Accession_274363	Accession_127868	Accession_100015
Accession_10450	Accession_100015	Accession_327707
Accession_426791	Accession_263444	Accession_33992
Accession_1078	Accession_37327	Accession_269399
Accession_45331	Accession_193557	Accession_37327
Accession_295214	Accession_370787	Accession_208193
Accession_450218	Accession_199777	Accession_22784
Accession_339064	Accession_37328	Accession_370787
Accession_240012	Accession_279772	Accession_133703
Accession_285222	Accession_89227	Accession_37328
Accession_117980	Accession_252216	Accession_70112
Accession_382836	Accession_275714	Accession_279772
Accession_312148	Accession_85183	Accession_180225
Accession_31084	Accession_223995	Accession_481354
Accession_16097	Accession_3748	Accession_89227
Accession_393300	Accession_66464	Accession_64617
Accession_148615	Accession_12407	Accession_252216
Accession_301446	Accession_67543	Accession_289835
Accession_15503	Accession_264960	Accession_111813
Accession_52501	Accession_458073	Accession_162387
Accession_465264	Accession_423149	Accession_275714
Accession_61181	Accession_474949	Accession_85183
Accession_260485	Accession_246603	Accession_223995
Accession_185510	Accession_274363	Accession_435788
Accession_320804	Accession_426791	Accession_3748
Accession_205879	Accession_335410	Accession_132930
Accession_246100	Accession_25578	Accession_264960
Accession_253550	Accession_474938	Accession_458073
Accession_69871	Accession_1078	Accession_67543
Accession_450237	Accession_178406	Accession_10714
Accession_117321	Accession_352925	Accession_474949
Accession_294823	Accession_37333	Accession_246603
Accession_346540	Accession_24274	Accession_274363
Accession_365817	Accession_335495	Accession_10450
Accession_258060	Accession_86712	Accession_426791
Accession_387104	Accession_66443	Accession_335410
Accession_43290	Accession_288906	Accession_1078
Accession_386110	Accession_170968	Accession_474938
Accession_189044	Accession_230322	Accession_352925
Accession_160710	Accession_240012	Accession_346569
Accession_92645	Accession_285222	Accession_24274
Accession_53874	Accession_126923	Accession_66443
Accession_280384	Accession_393300	Accession_335495
Accession_301877	Accession_403112	Accession_295214
Accession_128241	Accession_410620	Accession_73765
Accession_357130	Accession_236750	Accession_76475
Accession_389794	Accession_277223	Accession_86712
Accession_194242	Accession_148615	Accession_288906
Accession_130429	Accession_301446	Accession_170968
Accession_378656	Accession_129219	Accession_396264
Accession_64062	Accession_308174	Accession_264413
Accession_368561	Accession_334003	Accession_131502
Accession_298387	Accession_108988	Accession_240012
Accession_294828	Accession_410784	Accession_285222
Accession_361591	Accession_50666	Accession_126923
Accession_147069	Accession_465264	Accession_450228
Accession_37342	Accession_260485	Accession_52960
Accession_455943	Accession_320804	Accession_340423
Accession_27001	Accession_185510	Accession_403112
Accession_58591	Accession_205879	Accession_132679
Accession_345361	Accession_99490	Accession_410620
Accession_122540	Accession_164873	Accession_94269
Accession_312145	Accession_138301	Accession_353261
Accession_374408	Accession_232749	Accession_277223
Accession_76038	Accession_253550	Accession_148615
Accession_212684	Accession_80614	Accession_77758
Accession_82286	Accession_214822	Accession_301446
Accession_244407	Accession_372056	Accession_129219
Accession_84646	Accession_227748	Accession_29124
Accession_20358	Accession_142852	Accession_108988
Accession_450225	Accession_117321	Accession_410784
Accession_194211	Accession_258340	Accession_50666
Accession_294001	Accession_109822	Accession_296119
Accession_212694	Accession_294823	Accession_52501
Accession_124916	Accession_258060	Accession_85995
Accession_352265	Accession_113696	Accession_465264
Accession_24275	Accession_427441	Accession_260485
Accession_450238	Accession_215303	Accession_474899
Accession_239670	Accession_43290	Accession_185510
Accession_72926	Accession_84645	Accession_194225
Accession_133705	Accession_462927	Accession_205879
Accession_301385	Accession_280384	Accession_99490
Accession_17714	Accession_227523	Accession_320804
Accession_18296	Accession_301877	Accession_408130
Accession_470470	Accession_128241	Accession_212699
Accession_450227	Accession_76786	Accession_232749
Accession_86818	Accession_470997	Accession_253550
Accession_450222	Accession_450219	Accession_189888
Accession_20356	Accession_227987	Accession_372056
Accession_351453	Accession_294002	Accession_142852
Accession_450226	Accession_451246	Accession_136209
Accession_240808	Accession_93697	Accession_117321
Accession_45325	Accession_389794	Accession_109822
Accession_301444	Accession_224667	Accession_387104
Accession_163181	Accession_313230	Accession_43290
Accession_129223	Accession_369817	Accession_386110
Accession_240057	Accession_385306	Accession_70947
Accession_22786	Accession_410783	Accession_258060
Accession_202882	Accession_194242	Accession_308115
Accession_295943	Accession_78730	Accession_113696
Accession_22928	Accession_116659	Accession_320785
Accession_409433	Accession_273908	Accession_18059
Accession_35101	Accession_117098	Accession_129210
Accession_66438	Accession_389088	Accession_83790
Accession_141962	Accession_103805	Accession_82288
Accession_450239	Accession_66439	Accession_227523
Accession_69667	Accession_319811	Accession_301877
Accession_151223	Accession_479662	Accession_76786
Accession_306497	Accession_9028	Accession_450219
Accession_26963	Accession_230010	Accession_227987
Accession_24601	Accession_214971	Accession_93697
Accession_321157	Accession_230972	Accession_357130
Accession_19993	Accession_130429	Accession_389794
Accession_266614	Accession_378116	Accession_369817
Accession_381311	Accession_378656	Accession_313230
Accession_70969	Accession_219049	Accession_410783
Accession_439162	Accession_348781	Accession_194242
Accession_251119	Accession_67541	Accession_78730
Accession_70970	Accession_215308	Accession_389088
Accession_291813	Accession_450233	Accession_9028
Accession_306498	Accession_233464	Accession_15229
Accession_57998	Accession_451528	Accession_67541
Accession_216181	Accession_395555	Accession_117098
Accession_85560	Accession_54871	Accession_479662
Accession_244164	Accession_294828	Accession_24273
Accession_291812	Accession_274370	Accession_219049
Accession_71311	Accession_376898	Accession_215308
Accession_408380	Accession_455943	Accession_450233
Accession_38856	Accession_280385	Accession_66439
Accession_218236	Accession_226295	Accession_273908
Accession_465265	Accession_239657	Accession_378656
Accession_240010	Accession_58591	Accession_192982
Accession_91251	Accession_133702	Accession_179492
Accession_36455	Accession_53743	Accession_116659
Accession_101471	Accession_61462	Accession_483156
Accession_131152	Accession_288896	Accession_319811
Accession_195525	Accession_29948	Accession_451528
Accession_68494	Accession_397847	Accession_54871
Accession_117077	Accession_4840	Accession_263460
Accession_141092	Accession_181579	Accession_294828
Accession_310587	Accession_82286	Accession_274370
Accession_438515	Accession_368900	Accession_14521
Accession_53215	Accession_36888	Accession_147069
Accession_240072	Accession_67653	Accession_103967
Accession_387096	Accession_142180	Accession_280385
Accession_311485	Accession_84646	Accession_376898
Accession_297884	Accession_346570	Accession_455943
	Accession_22788	Accession_226295
	Accession_20358	Accession_239657
	Accession_252222	Accession_53743
	Accession_327153	Accession_288896
	Accession_243320	Accession_29948
	Accession_194211	Accession_404952
	Accession_115225	Accession_397847
	Accession_430555	Accession_63635
	Accession_409942	Accession_82286
	Accession_319238	Accession_84646
	Accession_200808	Accession_252222
	Accession_435951	Accession_450225
	Accession_106806	Accession_20358
	Accession_157864	Accession_327153
	Accession_285220	Accession_346570
	Accession_352265	Accession_22788
	Accession_237095	Accession_194211
	Accession_72926	Accession_85184
	Accession_162573	Accession_180632
	Accession_69642	Accession_157864
	Accession_301385	Accession_319238
	Accession_252224	Accession_435951
	Accession_144705	Accession_409942
	Accession_450227	Accession_396116
	Accession_86818	Accession_285220
	Accession_351453	Accession_287705
	Accession_450222	Accession_338220
	Accession_338255	Accession_294001
	Accession_236297	Accession_24275
	Accession_56559	Accession_352265
	Accession_240808	Accession_237095
	Accession_366667	Accession_335319
	Accession_53745	Accession_214017
	Accession_163016	Accession_72926
	Accession_10176	Accession_24276
	Accession_471017	Accession_301385
	Accession_46674	Accession_17714
	Accession_93041	Accession_242782
	Accession_301444	Accession_353883
	Accession_156405	Accession_53214
	Accession_163181	Accession_450227
	Accession_129223	Accession_86818
	Accession_237545	Accession_450221
	Accession_78096	Accession_20355
	Accession_453476	Accession_338255
	Accession_388001	Accession_160711
	Accession_309218	Accession_450222
	Accession_22786	Accession_351453
	Accession_202882	Accession_31918
	Accession_252223	Accession_236297
	Accession_359173	Accession_276328
	Accession_131454	Accession_240808
	Accession_295943	Accession_73795
	Accession_197728	Accession_76731
	Accession_157393	Accession_56559
	Accession_22928	Accession_53745
	Accession_22927	Accession_366667
	Accession_22926	Accession_46674
	Accession_409433	Accession_45325
	Accession_66438	Accession_93041
	Accession_348007	Accession_301444
	Accession_175496	Accession_163181
	Accession_165973	Accession_129223
	Accession_296346	Accession_453476
	Accession_141962	Accession_237556
	Accession_239466	Accession_237545
	Accession_216186	Accession_78096
	Accession_457141	Accession_388001
	Accession_151223	Accession_483517
	Accession_148165	Accession_6792
	Accession_275877	Accession_252223
	Accession_435286	Accession_240057
	Accession_67539	Accession_22786
	Accession_60565	Accession_202882
	Accession_427508	Accession_157660
	Accession_70970	Accession_42508
	Accession_57998	Accession_22928
	Accession_225107	Accession_409433
	Accession_251119	Accession_35101
	Accession_216181	Accession_165973
	Accession_439162	Accession_348007
	Accession_98188	Accession_66438
	Accession_314250	Accession_296346
	Accession_30402	Accession_141962
	Accession_218236	Accession_253219
	Accession_338666	Accession_108644
	Accession_253374	Accession_216186
	Accession_291812	Accession_151223
	Accession_325936	Accession_148165
	Accession_450267	Accession_435286
	Accession_244164	Accession_275877
	Accession_455945	Accession_24601
	Accession_291813	Accession_26963
	Accession_71311	Accession_14563
	Accession_38856	Accession_67539
	Accession_70969	Accession_474525
	Accession_88498	Accession_85560
	Accession_50621	Accession_253374
	Accession_160029	Accession_98188
	Accession_300213	Accession_427508
	Accession_362203	Accession_117076
	Accession_420997	Accession_60565
	Accession_125323	Accession_439162
	Accession_446983	Accession_216181
	Accession_245994	Accession_314250
	Accession_45506	Accession_57998
	Accession_28702	Accession_38856
	Accession_342754	Accession_291812
	Accession_347684	Accession_218236
	Accession_218189	Accession_71311
	Accession_323168	Accession_70970
	Accession_112694	Accession_325936
	Accession_70545	Accession_225107
	Accession_110373	Accession_70969
	Accession_118923	Accession_251119
	Accession_284008	Accession_455945
	Accession_248988	Accession_291813
	Accession_96525	Accession_244164
	Accession_10780	Accession_50621
	Accession_192998	Accession_164416
	Accession_38333	Accession_437797
	Accession_256541	Accession_362203
	Accession_330780	Accession_265426
	Accession_114575	Accession_334655
	Accession_124608	Accession_172863
	Accession_362902	Accession_36455
	Accession_28144	Accession_92973
	Accession_30937	Accession_178411
	Accession_430591	Accession_118923
	Accession_5235	Accession_218189
	Accession_301721	Accession_110373
	Accession_313697	Accession_10780
	Accession_191417	Accession_96525
	Accession_240493	Accession_192998
	Accession_102737	Accession_114575
	Accession_377584	Accession_124608
	Accession_217368	Accession_362902
	Accession_377585	Accession_131152
	Accession_55411	Accession_150548
	Accession_321240	Accession_377584
	Accession_58638	Accession_377585
	Accession_329192	Accession_195525
	Accession_150894	Accession_204619
	Accession_204619	Accession_143368
	Accession_143368	Accession_128556
	Accession_53781	Accession_68494
	Accession_128556	Accession_457465
	Accession_195525	Accession_44509
	Accession_80138	Accession_242434
	Accession_242434	Accession_218193
	Accession_44509	Accession_60998
	Accession_457465	Accession_200809
	Accession_218193	Accession_117077
	Accession_357055	Accession_310587
	Accession_222112	Accession_23690
	Accession_117077	Accession_22639
	Accession_23670	Accession_53215
	Accession_480208	Accession_387096
	Accession_310587	Accession_240072
	Accession_461025	Accession_311485
	Accession_22639	Accession_297884
	Accession_457831	Accession_411284
	Accession_240072	Accession_124026
	Accession_297884	Accession_121259
	Accession_124026
	Accession_52382

## Sheet: Fig.2B
SNT fraction
CAZyme Class / Taxa	Clostridia	Bacilli	Thermotogae	Others
AA	2	5	0	1
CE	10	5	0	2
PL	3	2	0	4
GT	4	1	1	2
GH	81	21	11	28
PC fraction
CAZyme Class / Taxa	Clostridia	Bacilli	Chloroflexi	Others
AA	3	2	0	2
GH	163	25	8	48
CE	20	6	2	5
PL	4	1	0	2
GT	39	3	4	15
SB fraction
CAZyme Class / Taxa	Clostridia	Bacilli	Bacteroidetes	Thermotogae	Others
AA	3	2	0	0	0
GH	166	35	10	9	34
CE	27	9	0	0	7
PL	6	2	0	0	3
GT	27	2	0	1	5

## Sheet: Fig.2C
Type_log2	30gL-PC	75gL-PC	120gL-PC	150gL-PC	30gL-SB	75gL-SB	120gL-SB	150gL-SB	30gL-SNT	75gL-SNT	120gL-SNT	150gL-SNT	30gL-PC-SD	75gL-PC-SD	120gL-PC-SD	150gL-PC-SD	30gL-SB-SD	75gL-SB-SD	120gL-SB-SD	150gL-SB-SD	30gL-SNT-SD	75gL-SNT-SD	120gL-SNT-SD	150gL-SNT-SD	color_PC	color_SB	color_SNT
AA	1660000000	2590000000	3110000000	4400000000	5010000000	4410000000	12100000000	16100000000	1900000000	18200000000	23600000000	44000000000	203000000	679000000	172000000	492000000	905000000	602000000	1940000000	5000000000	262000000	1600000000	7440000000	31900000000	forestgreen	navy	firebrick
GH	144000000000	114000000000	136000000000	163000000000	256000000000	182000000000	460000000000	301000000000	183000000000	204000000000	223000000000	277000000000	2790000000	10200000000	9880000000	9820000000	8630000000	12700000000	45300000000	28900000000	21900000000	7460000000	77300000000	68400000000	forestgreen	navy	firebrick
CE	60800000000	42300000000	39200000000	36800000000	129000000000	62000000000	200000000000	94100000000	26500000000	17300000000	11300000000	9350000000	8370000000	4970000000	6130000000	11600000000	3980000000	11800000000	5660000000	9410000000	11400000000	11600000000	3920000000	3990000000	forestgreen	navy	firebrick
PL	1190000000	1640000000	4910000000	4620000000	7690000000	6380000000	50000000000	47500000000	4350000000	19200000000	1180000000	872000000	289000000	734000000	2050000000	4490000000	502000000	1760000000	8580000000	23600000000	440000000	5430000000	437000000	295000000	forestgreen	navy	firebrick
GT	16800000000	16100000000	15200000000	15300000000	12000000000	9570000000	9790000000	14500000000	9400000000	4230000000	9630000000	6090000000	1420000000	2630000000	1010000000	1080000000	1440000000	2860000000	1520000000	3320000000	550000000	1230000000	2630000000	2170000000	forestgreen	navy	firebrick

## Sheet: Fig.2D
Fraction	Type	30gL	75gL	120gL	150gL	SD_30gL	SD_75gL	SD_120gL	SD_150gL	color
PC	Longer polymer	36.622	31.522	23.878	17.659	4.715	2.726	1.325	3.771	#7f3b08
PC	Oligosaccharide	13.268	13.842	13.976	13.478	0.262	1.439	0.674	0.958	#e08214
PC	Debranching	27.983	34.193	39.798	41.975	4.3	2.495	2.139	3.238	#542788
PC	Mixed	0.782	1.451	1.797	3.123	0.107	0.454	0.432	1.196	#b2abd2
PC	Other GHs	21.345	18.992	20.552	23.765	1.964	0.79	0.999	7.285	#fee0b6
SB	Longer polymer	46.057	37.212	39.175	28.687	2.56	1.405	3.016	3.787	#7f3b08
SB	Oligosaccharide	15.7	10.974	13.155	17.072	1.407	1.789	0.44	1.175	#e08214
SB	Debranching	18.578	29.851	30.518	34.828	2.319	3.093	1.127	3.5	#542788
SB	Mixed	3.588	5.088	7.819	6.662	0.278	2.482	1.566	0.783	#b2abd2
SB	Other GHs	16.077	16.875	9.333	12.752	1.557	1.849	1.15	2.959	#fee0b6
SNT	Longer polymer	18.881	8.794	2.961	2.963	4.897	0.743	1.274	1.565	#7f3b08
SNT	Oligosaccharide	9.257	33.523	61.973	49.334	0.427	5.015	10.505	3.439	#e08214
SNT	Debranching	24.222	24.34	21.497	26.912	2.078	2.131	5.537	7.106	#542788
SNT	Mixed	12.704	15.241	5.078	11.818	0.811	2.194	1.964	5.106	#b2abd2
SNT	Other GHs	34.936	18.102	8.492	8.973	3.046	1.618	3.005	2.092	#fee0b6

## Sheet: Fig.3
Counts (left side)			Heatmap (right side)	SNT fraction heatmap					PC fraction heatmap					SB fraction heatmap
Category	Protein Count		Category	30g/L	75g/L	120g/L	150g/L		30g/L	75g/L	120g/L	150g/L		30g/L	75g/L	120g/L	150g/L
endoglucanase	28		endoglucanase	0	-0.509814	-2.14267	-1.58168		0	-0.273293	0.457406	0.405174		0	-0.300509	0.393487	-0.0769122
beta-glucosidase	48		beta-glucosidase	0	2.29434	3.54502	3.53932		0	-0.20485	0.0811983	0.31912		0	-1.22662	0.578301	0.333376
exoglucanase	5		exoglucanase	0	-6.91916	-14.8318	-14.8318		0	-1.29014	-1.05293	-0.900791		0	-1.4622	0.34609	-0.490767
arabinosidase	61		arabinosidase	0	0.405717	-0.404556	1.02245		0	0.297478	0.825728	1.06673		0	0.243281	1.94601	1.39653
fucosidase	5		fucosidase	0	0.135901	-5.67788	-5.48081		0	-1.32592	-1.13064	-2.18311		0	0.222411	0.463948	-1.07865
galactosidase	47		galactosidase	0	-0.200103	0.281249	-0.486533		0	0.984982	1.5349	2.15229		0	-0.0232071	0.971035	0.518984
glucuronidase	9		glucuronidase	0	0.828412	-4.37729	-0.0346034		0	-0.225309	0.136959	0.712565		0	0.416336	0.882948	1.04592
mannosidase	11		mannosidase	0	-0.342941	0.0543666	-0.379793		0	0.0408812	0.180846	2.40092		0	0.251653	-2.85916	-2.53893
xylanase	35		xylanase	0	-1.18364	-2.76244	-3.25161		0	-0.571969	-0.945825	-1.2308		0	-0.931036	0.670803	-0.601146
xylosidase	46		xylosidase	0	0.646157	-0.73006	0.467351		0	-0.248306	0.114473	0.667291		0	-0.111389	1.5749	0.90956
xyloglucan	4		xyloglucan	0	-5.29348	-8.70165	-3.20581		0	0.0577527	0.867375	0.392298		0	-1.19878	-0.0790042	-0.8242
esterase(acetyl xylan)	34		esterase(acetyl xylan)	0	-1.16055	-0.888073	-4.37509		0	-0.519968	-0.615364	-0.842297		0	-1.31157	0.683486	-0.585695
rhamnosidase	14		rhamnosidase	0	-0.26138	-1.46081	-2.6374		0	-0.802393	0.131159	0.0100094		0	-0.60523	-0.0197706	0.211532
galacturonan	13		galacturonan	0	-0.925136	-2.38856	0.0675611		0	1.49919	4.7433	4.80298		0	0.170887	2.67392	2.33194
rhamnogalacturonan	14		rhamnogalacturonan	0	1.79128	-2.52487	-4.45871		0	0.0459122	0.140599	-0.530214		0	0.289998	3.51164	3.34135
pectinesterase	7		pectinesterase	0	0.257993	-1.62619	0.619616		0	-0.219229	-0.575072	-0.355463		0	-1.58421	-0.242686	-1.22265
phosphorylase (C6)	44		phosphorylase (C6)	0	-0.53171	-1.80063	-1.28487		0	-0.47117	-0.118092	0.431583		0	-0.442868	0.393971	0.144118
alpha-glucanase	30		alpha-glucanase	0	-3.44299	-2.44013	-2.15271		0	-0.0741422	-0.111897	-0.260811		0	-1.47945	-0.590628	-0.678962
C6 (Nacetyl)	9		C6 (Nacetyl)	0	-4.994	-3.44573	3.23656		0	1.57381	3.06283	1.69786		0	0.174836	-0.984713	-1.63901
esterase	22		esterase	0	-2.17792	-5.46161	-4.47439		0	-0.504228	-0.807584	-0.41048		0	-0.0140605	0.00383107	0.168726
Other	12		Other	0	-0.072351	-4.95359	-4.92381		0	-1.52658	-1.22654	-1.20125		0	-0.890125	-0.247941	-0.500924

## Sheet: Fig.4A
AA family / Fraction	SNT	PC	SB
AA2	0	2	0
AA3	0	1	0
AA6	8	4	5

## Sheet: Fig.4B
SNT fraction
Activity	Taxanomic_Origin_withCount	30gL	75gL	120gL	150gL	SD_30gL	SD_75gL	SD_120gL	SD_150gL	Color	Abundance_30gL	Abundance_75gL	Abundance_120gL	Abundance_150gL	Activity_errorbar_30gL	Activity_errorbar_75gL	Activity_errorbar_120gL	Activity_errorbar_150gL
benzoquinone reductase	Alphaproteobacteria (1,0,0)	69.9794	13.8342	0.555921	0.199131	10.1109	5.16367	0.184665	0	limegreen	1900000000	18200000000	23600000000	44000000000	265000000	1630000000	7420000000	31900000000
benzoquinone reductase	Firmicutes - Bacilli (5,2,2)	15.1353	79.4703	96.5562	98.6547	8.65022	4.74231	1.26355	1.40584	indigo
benzoquinone reductase	Firmicutes - Clostridia (2,2,3)	18.6692	6.69553	3.16586	1.30549	12.7493	0.705308	1.4701	1.41488	teal
PC fraction
benzoquinone reductase	Firmicutes - Bacilli (5,2,2)	41.4799	84.1134	92.483	95.6573	8.85949	4.29284	1.30889	1.42611	indigo	541000000	918000000	2090000000	3740000000	49500000	169000000	447000000	698000000
benzoquinone reductase	Firmicutes - Clostridia (2,2,3)	58.5201	15.8866	7.51698	4.34271	8.85949	4.29284	1.30889	1.42611	teal
SB fraction
benzoquinone reductase	Firmicutes - Bacilli (5,2,2)	96.5447	99.4192	98.2135	98.0377	1.58253	0.515194	0.514024	0.77086	indigo	5010000000	4410000000	12100000000	16100000000	905000000	610000000	1960000000	4980000000
benzoquinone reductase	Firmicutes - Clostridia (2,2,3)	3.45534	0.871173	1.7865	1.96231	1.58253	0.157763	0.514024	0.77086	teal

## Sheet: Fig.4D
Fraction	Accession	KoTerm	Category	loading	zScore
SNT	Accession_121631	K03594	Bacterioferritin	30	-0.837158
SNT	Accession_80991	K03594	Bacterioferritin	30	-1.30644
SNT	Accession_329896	K03594	Bacterioferritin	30	-1.52826
SNT	Accession_86589	K03594	Bacterioferritin	30	-0.487225
SNT	Accession_401132	K03594	Bacterioferritin	30	-1.5633
SNT	Accession_409779	K03594	Bacterioferritin	30	-1.62635
SNT	Accession_27791	K03594	Bacterioferritin	30	-0.908518
SNT	Accession_164411	K03594	Bacterioferritin	30	-1.53132
SNT	Accession_110847	K03594	Bacterioferritin	30	-1.47654
SNT	Accession_286879	K03594	Bacterioferritin	30	-1.38604
SNT	Accession_37994	K03594	Bacterioferritin	30	0.132196
SNT	Accession_353163	K03594	Bacterioferritin	30	-0.497337
SNT	Accession_124081	K03594	Bacterioferritin	30	-0.607965
SNT	Accession_198531	K03594	Bacterioferritin	30	-1.45723
SNT	Accession_360233	K03594	Bacterioferritin	30	-0.636582
SNT	Accession_462084	K03594	Bacterioferritin	30	-0.410428
SNT	Accession_412726	K03594	Bacterioferritin	30	-0.00412311
SNT	Accession_253075	K03594	Bacterioferritin	30	-0.303309
PC	Accession_414012	K03594	Bacterioferritin	30	0.157625
PC	Accession_320586	K03594	Bacterioferritin	30	-1.29342
PC	Accession_86589	K03594	Bacterioferritin	30	0.552161
PC	Accession_409779	K03594	Bacterioferritin	30	-1.53224
PC	Accession_401132	K03594	Bacterioferritin	30	-1.6572
PC	Accession_104934	K03594	Bacterioferritin	30	0.222047
PC	Accession_408466	K03594	Bacterioferritin	30	-0.761648
PC	Accession_126326	K03594	Bacterioferritin	30	0.145399
PC	Accession_412726	K03594	Bacterioferritin	30	-1.37742
PC	Accession_121631	K03594	Bacterioferritin	30	-0.67818
PC	Accession_124081	K03594	Bacterioferritin	30	1.35742
PC	Accession_37994	K03594	Bacterioferritin	30	-1.19211
PC	Accession_360233	K03594	Bacterioferritin	30	-1.60913
PC	Accession_110847	K03594	Bacterioferritin	30	-0.976162
PC	Accession_348644	K03594	Bacterioferritin	30	0.639228
PC	Accession_80991	K03594	Bacterioferritin	30	-0.805273
PC	Accession_329896	K03594	Bacterioferritin	30	-1.13236
PC	Accession_353163	K03594	Bacterioferritin	30	0.00987026
PC	Accession_383285	K03594	Bacterioferritin	30	-0.601885
PC	Accession_286879	K03594	Bacterioferritin	30	-1.00774
PC	Accession_198531	K03594	Bacterioferritin	30	0.730316
PC	Accession_217215	K03594	Bacterioferritin	30	1.09828
PC	Accession_89214	K03594	Bacterioferritin	30	1.4242
SB	Accession_326063	K03594	Bacterioferritin	30	-1.16266
SB	Accession_360233	K03594	Bacterioferritin	30	-1.12102
SB	Accession_89214	K03594	Bacterioferritin	30	1.23845
SB	Accession_414012	K03594	Bacterioferritin	30	-0.289217
SB	Accession_401132	K03594	Bacterioferritin	30	-1.22516
SB	Accession_409779	K03594	Bacterioferritin	30	-1.28118
SB	Accession_253075	K03594	Bacterioferritin	30	-0.685829
SB	Accession_124081	K03594	Bacterioferritin	30	1.27889
SB	Accession_110847	K03594	Bacterioferritin	30	-0.897476
SB	Accession_412726	K03594	Bacterioferritin	30	-0.771444
SB	Accession_286879	K03594	Bacterioferritin	30	0.0465933
SB	Accession_461098	K03594	Bacterioferritin	30	-1.13867
SB	Accession_198531	K03594	Bacterioferritin	30	0.691208
SB	Accession_86589	K03594	Bacterioferritin	30	-0.31645
SB	Accession_408466	K03594	Bacterioferritin	30	-0.469359
SB	Accession_80991	K03594	Bacterioferritin	30	-0.484701
SB	Accession_37994	K03594	Bacterioferritin	30	-0.959021
SB	Accession_329896	K03594	Bacterioferritin	30	-0.286353
SB	Accession_383285	K03594	Bacterioferritin	30	-0.205434
SB	Accession_320586	K03594	Bacterioferritin	30	-0.237203
SNT	Accession_412992	K04564	SOD2	30	-1.59185
SNT	Accession_478962	K04564	SOD2	30	-1.42518
SNT	Accession_174577	K04564	SOD2	30	-1.1953
SNT	Accession_251949	K04564	SOD2	30	-0.650409
SNT	Accession_256983	K04564	SOD2	30	-0.0228303
SNT	Accession_257409	K04564	SOD2	30	-1.59378
SNT	Accession_318430	K04564	SOD2	30	0.0880983
SNT	Accession_53613	K04564	SOD2	30	-1.03886
SNT	Accession_394860	K04564	SOD2	30	-1.30138
SNT	Accession_452326	K04564	SOD2	30	-1.27209
SNT	Accession_164995	K04564	SOD2	30	-1.05513
SNT	Accession_359075	K04564	SOD2	30	1.0835
SNT	Accession_365288	K04564	SOD2	30	0.464437
SNT	Accession_450655	K04564	SOD2	30	1.09388
SNT	Accession_485241	K04564	SOD2	30	-0.883324
PC	Accession_394860	K04564	SOD2	30	-1.36747
PC	Accession_452326	K04564	SOD2	30	-0.879386
PC	Accession_46738	K04564	SOD2	30	1.50832
PC	Accession_235757	K04564	SOD2	30	-0.65825
PC	Accession_412992	K04564	SOD2	30	-0.987511
PC	Accession_53613	K04564	SOD2	30	-1.08553
PC	Accession_47136	K04564	SOD2	30	-0.898598
PC	Accession_471145	K04564	SOD2	30	0.286571
PC	Accession_93471	K04564	SOD2	30	0.472468
PC	Accession_188469	K04564	SOD2	30	-0.0136652
PC	Accession_450655	K04564	SOD2	30	0.435431
SB	Accession_53613	K04564	SOD2	30	-1.44869
SB	Accession_412992	K04564	SOD2	30	-1.5409
SB	Accession_164995	K04564	SOD2	30	-0.705146
SB	Accession_93471	K04564	SOD2	30	-0.28193
SB	Accession_235757	K04564	SOD2	30	-0.408599
SB	Accession_450655	K04564	SOD2	30	1.19875
SB	Accession_47136	K04564	SOD2	30	-0.83191
SNT	Accession_121631	K03594	Bacterioferritin	75	-0.662906
SNT	Accession_80991	K03594	Bacterioferritin	75	-0.597327
SNT	Accession_329896	K03594	Bacterioferritin	75	-0.155694
SNT	Accession_86589	K03594	Bacterioferritin	75	1.67801
SNT	Accession_401132	K03594	Bacterioferritin	75	0.137496
SNT	Accession_409779	K03594	Bacterioferritin	75	0.266658
SNT	Accession_27791	K03594	Bacterioferritin	75	1.16925
SNT	Accession_164411	K03594	Bacterioferritin	75	0.3638
SNT	Accession_110847	K03594	Bacterioferritin	75	-0.311823
SNT	Accession_286879	K03594	Bacterioferritin	75	-0.510707
SNT	Accession_37994	K03594	Bacterioferritin	75	-1.66412
SNT	Accession_353163	K03594	Bacterioferritin	75	-0.495324
SNT	Accession_124081	K03594	Bacterioferritin	75	-0.778346
SNT	Accession_198531	K03594	Bacterioferritin	75	0.263636
SNT	Accession_360233	K03594	Bacterioferritin	75	0.49165
SNT	Accession_462084	K03594	Bacterioferritin	75	-0.267059
SNT	Accession_412726	K03594	Bacterioferritin	75	0.386177
SNT	Accession_253075	K03594	Bacterioferritin	75	1.02704
PC	Accession_414012	K03594	Bacterioferritin	75	0.917468
PC	Accession_320586	K03594	Bacterioferritin	75	-0.476246
PC	Accession_86589	K03594	Bacterioferritin	75	1.29454
PC	Accession_409779	K03594	Bacterioferritin	75	0.431065
PC	Accession_401132	K03594	Bacterioferritin	75	0.39593
PC	Accession_104934	K03594	Bacterioferritin	75	0.152951
PC	Accession_408466	K03594	Bacterioferritin	75	-0.346374
PC	Accession_126326	K03594	Bacterioferritin	75	-0.586342
PC	Accession_412726	K03594	Bacterioferritin	75	-0.205234
PC	Accession_121631	K03594	Bacterioferritin	75	-0.562678
PC	Accession_124081	K03594	Bacterioferritin	75	0.0409936
PC	Accession_37994	K03594	Bacterioferritin	75	-0.664966
PC	Accession_360233	K03594	Bacterioferritin	75	0.389174
PC	Accession_110847	K03594	Bacterioferritin	75	-0.686253
PC	Accession_348644	K03594	Bacterioferritin	75	0.688695
PC	Accession_80991	K03594	Bacterioferritin	75	-0.913786
PC	Accession_329896	K03594	Bacterioferritin	75	0.0922432
PC	Accession_353163	K03594	Bacterioferritin	75	0.534191
PC	Accession_383285	K03594	Bacterioferritin	75	1.04556
PC	Accession_286879	K03594	Bacterioferritin	75	-1.06795
PC	Accession_198531	K03594	Bacterioferritin	75	0.815879
PC	Accession_217215	K03594	Bacterioferritin	75	0.799397
PC	Accession_89214	K03594	Bacterioferritin	75	-0.17281
SB	Accession_326063	K03594	Bacterioferritin	75	-0.389944
SB	Accession_360233	K03594	Bacterioferritin	75	-0.47908
SB	Accession_89214	K03594	Bacterioferritin	75	-1.01475
SB	Accession_414012	K03594	Bacterioferritin	75	-0.277092
SB	Accession_401132	K03594	Bacterioferritin	75	-0.305071
SB	Accession_409779	K03594	Bacterioferritin	75	-0.66382
SB	Accession_253075	K03594	Bacterioferritin	75	-0.920204
SB	Accession_124081	K03594	Bacterioferritin	75	-1.08326
SB	Accession_110847	K03594	Bacterioferritin	75	-1.02309
SB	Accession_412726	K03594	Bacterioferritin	75	-1.39613
SB	Accession_286879	K03594	Bacterioferritin	75	-1.84414
SB	Accession_461098	K03594	Bacterioferritin	75	0.918756
SB	Accession_198531	K03594	Bacterioferritin	75	0.598786
SB	Accession_86589	K03594	Bacterioferritin	75	1.17934
SB	Accession_408466	K03594	Bacterioferritin	75	0.984476
SB	Accession_80991	K03594	Bacterioferritin	75	-1.26013
SB	Accession_37994	K03594	Bacterioferritin	75	0.592135
SB	Accession_329896	K03594	Bacterioferritin	75	0.599153
SB	Accession_383285	K03594	Bacterioferritin	75	-0.82524
SB	Accession_320586	K03594	Bacterioferritin	75	-0.5614
SNT	Accession_412992	K04564	SOD2	75	0.118474
SNT	Accession_478962	K04564	SOD2	75	0.512084
SNT	Accession_174577	K04564	SOD2	75	-0.219231
SNT	Accession_251949	K04564	SOD2	75	1.31482
SNT	Accession_256983	K04564	SOD2	75	-0.139336
SNT	Accession_257409	K04564	SOD2	75	0.686224
SNT	Accession_318430	K04564	SOD2	75	0.448547
SNT	Accession_53613	K04564	SOD2	75	-0.741197
SNT	Accession_394860	K04564	SOD2	75	-0.231488
SNT	Accession_452326	K04564	SOD2	75	0.161088
SNT	Accession_164995	K04564	SOD2	75	-0.394747
SNT	Accession_359075	K04564	SOD2	75	-0.470694
SNT	Accession_365288	K04564	SOD2	75	0.681821
SNT	Accession_450655	K04564	SOD2	75	-0.530563
SNT	Accession_485241	K04564	SOD2	75	0.888652
PC	Accession_394860	K04564	SOD2	75	0.35815
PC	Accession_452326	K04564	SOD2	75	0.40485
PC	Accession_46738	K04564	SOD2	75	-0.852739
PC	Accession_235757	K04564	SOD2	75	0.966373
PC	Accession_412992	K04564	SOD2	75	-0.105662
PC	Accession_53613	K04564	SOD2	75	-0.329522
PC	Accession_47136	K04564	SOD2	75	-0.433934
PC	Accession_471145	K04564	SOD2	75	-0.932979
PC	Accession_93471	K04564	SOD2	75	0.127459
PC	Accession_188469	K04564	SOD2	75	0.961843
PC	Accession_450655	K04564	SOD2	75	-1.205
SB	Accession_53613	K04564	SOD2	75	0.000537664
SB	Accession_412992	K04564	SOD2	75	0.490722
SB	Accession_164995	K04564	SOD2	75	-0.213333
SB	Accession_93471	K04564	SOD2	75	-1.45423
SB	Accession_235757	K04564	SOD2	75	0.432466
SB	Accession_450655	K04564	SOD2	75	-0.805123
SB	Accession_47136	K04564	SOD2	75	0.490238
SNT	Accession_121631	K03594	Bacterioferritin	120	-0.238954
SNT	Accession_80991	K03594	Bacterioferritin	120	0.623361
SNT	Accession_329896	K03594	Bacterioferritin	120	0.651794
SNT	Accession_86589	K03594	Bacterioferritin	120	-0.207813
SNT	Accession_401132	K03594	Bacterioferritin	120	0.877247
SNT	Accession_409779	K03594	Bacterioferritin	120	0.575814
SNT	Accession_27791	K03594	Bacterioferritin	120	0.968145
SNT	Accession_164411	K03594	Bacterioferritin	120	0.66224
SNT	Accession_110847	K03594	Bacterioferritin	120	0.922175
SNT	Accession_286879	K03594	Bacterioferritin	120	0.624028
SNT	Accession_37994	K03594	Bacterioferritin	120	0.905976
SNT	Accession_353163	K03594	Bacterioferritin	120	1.0885
SNT	Accession_124081	K03594	Bacterioferritin	120	1.00432
SNT	Accession_198531	K03594	Bacterioferritin	120	1.02602
SNT	Accession_360233	K03594	Bacterioferritin	120	0.331167
SNT	Accession_462084	K03594	Bacterioferritin	120	-0.295096
SNT	Accession_412726	K03594	Bacterioferritin	120	-0.622814
SNT	Accession_253075	K03594	Bacterioferritin	120	-0.418262
PC	Accession_414012	K03594	Bacterioferritin	120	0.697627
PC	Accession_320586	K03594	Bacterioferritin	120	0.570193
PC	Accession_86589	K03594	Bacterioferritin	120	0.0203062
PC	Accession_409779	K03594	Bacterioferritin	120	0.462194
PC	Accession_401132	K03594	Bacterioferritin	120	0.647686
PC	Accession_104934	K03594	Bacterioferritin	120	0.121325
PC	Accession_408466	K03594	Bacterioferritin	120	-0.413127
PC	Accession_126326	K03594	Bacterioferritin	120	-0.266035
PC	Accession_412726	K03594	Bacterioferritin	120	0.427981
PC	Accession_121631	K03594	Bacterioferritin	120	-0.658458
PC	Accession_124081	K03594	Bacterioferritin	120	-0.0271587
PC	Accession_37994	K03594	Bacterioferritin	120	0.808488
PC	Accession_360233	K03594	Bacterioferritin	120	0.38335
PC	Accession_110847	K03594	Bacterioferritin	120	0.657699
PC	Accession_348644	K03594	Bacterioferritin	120	-1.06972
PC	Accession_80991	K03594	Bacterioferritin	120	0.657357
PC	Accession_329896	K03594	Bacterioferritin	120	0.653538
PC	Accession_353163	K03594	Bacterioferritin	120	-0.191258
PC	Accession_383285	K03594	Bacterioferritin	120	-0.650317
PC	Accession_286879	K03594	Bacterioferritin	120	0.56952
PC	Accession_198531	K03594	Bacterioferritin	120	0.287193
PC	Accession_217215	K03594	Bacterioferritin	120	-0.756226
PC	Accession_89214	K03594	Bacterioferritin	120	-0.496574
SB	Accession_326063	K03594	Bacterioferritin	120	-0.146895
SB	Accession_360233	K03594	Bacterioferritin	120	0.83659
SB	Accession_89214	K03594	Bacterioferritin	120	-0.191425
SB	Accession_414012	K03594	Bacterioferritin	120	1.20797
SB	Accession_401132	K03594	Bacterioferritin	120	0.92029
SB	Accession_409779	K03594	Bacterioferritin	120	1.01655
SB	Accession_253075	K03594	Bacterioferritin	120	0.428317
SB	Accession_124081	K03594	Bacterioferritin	120	0.191421
SB	Accession_110847	K03594	Bacterioferritin	120	0.874122
SB	Accession_412726	K03594	Bacterioferritin	120	0.809332
SB	Accession_286879	K03594	Bacterioferritin	120	0.733295
SB	Accession_461098	K03594	Bacterioferritin	120	-0.206519
SB	Accession_198531	K03594	Bacterioferritin	120	-0.0367423
SB	Accession_86589	K03594	Bacterioferritin	120	0.400092
SB	Accession_408466	K03594	Bacterioferritin	120	-0.363534
SB	Accession_80991	K03594	Bacterioferritin	120	0.608951
SB	Accession_37994	K03594	Bacterioferritin	120	0.499553
SB	Accession_329896	K03594	Bacterioferritin	120	-0.0739162
SB	Accession_383285	K03594	Bacterioferritin	120	0.860094
SB	Accession_320586	K03594	Bacterioferritin	120	0.296236
SNT	Accession_412992	K04564	SOD2	120	0.566311
SNT	Accession_478962	K04564	SOD2	120	0.272006
SNT	Accession_174577	K04564	SOD2	120	0.706335
SNT	Accession_251949	K04564	SOD2	120	0.401479
SNT	Accession_256983	K04564	SOD2	120	0.720713
SNT	Accession_257409	K04564	SOD2	120	0.40266
SNT	Accession_318430	K04564	SOD2	120	0.865432
SNT	Accession_53613	K04564	SOD2	120	0.586155
SNT	Accession_394860	K04564	SOD2	120	0.160555
SNT	Accession_452326	K04564	SOD2	120	0.00172645
SNT	Accession_164995	K04564	SOD2	120	0.6562
SNT	Accession_359075	K04564	SOD2	120	0.142086
SNT	Accession_365288	K04564	SOD2	120	0.470627
SNT	Accession_450655	K04564	SOD2	120	-0.579539
SNT	Accession_485241	K04564	SOD2	120	0.300943
PC	Accession_394860	K04564	SOD2	120	0.62219
PC	Accession_452326	K04564	SOD2	120	0.771007
PC	Accession_46738	K04564	SOD2	120	-0.396415
PC	Accession_235757	K04564	SOD2	120	1.10005
PC	Accession_412992	K04564	SOD2	120	-0.126629
PC	Accession_53613	K04564	SOD2	120	0.374473
PC	Accession_47136	K04564	SOD2	120	0.753943
PC	Accession_471145	K04564	SOD2	120	-0.97726
PC	Accession_93471	K04564	SOD2	120	0.479504
PC	Accession_188469	K04564	SOD2	120	0.626566
PC	Accession_450655	K04564	SOD2	120	-0.308786
SB	Accession_53613	K04564	SOD2	120	0.419921
SB	Accession_412992	K04564	SOD2	120	0.490962
SB	Accession_164995	K04564	SOD2	120	1.03418
SB	Accession_93471	K04564	SOD2	120	0.929552
SB	Accession_235757	K04564	SOD2	120	0.895522
SB	Accession_450655	K04564	SOD2	120	-0.272694
SB	Accession_47136	K04564	SOD2	120	0.383357
SNT	Accession_121631	K03594	Bacterioferritin	150	1.25863
SNT	Accession_80991	K03594	Bacterioferritin	150	0.904861
SNT	Accession_329896	K03594	Bacterioferritin	150	0.794586
SNT	Accession_86589	K03594	Bacterioferritin	150	-0.450778
SNT	Accession_401132	K03594	Bacterioferritin	150	0.466347
SNT	Accession_409779	K03594	Bacterioferritin	150	0.680437
SNT	Accession_27791	K03594	Bacterioferritin	150	-0.749252
SNT	Accession_164411	K03594	Bacterioferritin	150	0.476984
SNT	Accession_110847	K03594	Bacterioferritin	150	0.630586
SNT	Accession_286879	K03594	Bacterioferritin	150	0.916034
SNT	Accession_37994	K03594	Bacterioferritin	150	0.167933
SNT	Accession_353163	K03594	Bacterioferritin	150	-0.175739
SNT	Accession_124081	K03594	Bacterioferritin	150	0.149924
SNT	Accession_198531	K03594	Bacterioferritin	150	0.186783
SNT	Accession_360233	K03594	Bacterioferritin	150	-0.0506576
SNT	Accession_462084	K03594	Bacterioferritin	150	0.724654
SNT	Accession_412726	K03594	Bacterioferritin	150	0.269844
SNT	Accession_253075	K03594	Bacterioferritin	150	-0.0389642
PC	Accession_414012	K03594	Bacterioferritin	150	-1.23468
PC	Accession_320586	K03594	Bacterioferritin	150	0.86433
PC	Accession_86589	K03594	Bacterioferritin	150	-1.2347
PC	Accession_409779	K03594	Bacterioferritin	150	0.597399
PC	Accession_401132	K03594	Bacterioferritin	150	0.570051
PC	Accession_104934	K03594	Bacterioferritin	150	-0.366468
PC	Accession_408466	K03594	Bacterioferritin	150	1.14765
PC	Accession_126326	K03594	Bacterioferritin	150	0.448315
PC	Accession_412726	K03594	Bacterioferritin	150	0.882694
PC	Accession_121631	K03594	Bacterioferritin	150	1.40692
PC	Accession_124081	K03594	Bacterioferritin	150	-1.08881
PC	Accession_37994	K03594	Bacterioferritin	150	0.705879
PC	Accession_360233	K03594	Bacterioferritin	150	0.747117
PC	Accession_110847	K03594	Bacterioferritin	150	0.666523
PC	Accession_348644	K03594	Bacterioferritin	150	-0.0688241
PC	Accession_80991	K03594	Bacterioferritin	150	0.666605
PC	Accession_329896	K03594	Bacterioferritin	150	0.32771
PC	Accession_353163	K03594	Bacterioferritin	150	-0.175404
PC	Accession_383285	K03594	Bacterioferritin	150	0.374422
PC	Accession_286879	K03594	Bacterioferritin	150	0.99135
PC	Accession_198531	K03594	Bacterioferritin	150	-1.30353
PC	Accession_217215	K03594	Bacterioferritin	150	-0.753285
PC	Accession_89214	K03594	Bacterioferritin	150	-0.638412
SB	Accession_326063	K03594	Bacterioferritin	150	1.28161
SB	Accession_360233	K03594	Bacterioferritin	150	0.514988
SB	Accession_89214	K03594	Bacterioferritin	150	-0.228765
SB	Accession_414012	K03594	Bacterioferritin	150	-0.568748
SB	Accession_401132	K03594	Bacterioferritin	150	0.426935
SB	Accession_409779	K03594	Bacterioferritin	150	0.609997
SB	Accession_253075	K03594	Bacterioferritin	150	0.758132
SB	Accession_124081	K03594	Bacterioferritin	150	-0.526294
SB	Accession_110847	K03594	Bacterioferritin	150	0.632539
SB	Accession_412726	K03594	Bacterioferritin	150	0.807367
SB	Accession_286879	K03594	Bacterioferritin	150	0.482573
SB	Accession_461098	K03594	Bacterioferritin	150	0.524897
SB	Accession_198531	K03594	Bacterioferritin	150	-0.882844
SB	Accession_86589	K03594	Bacterioferritin	150	-0.774519
SB	Accession_408466	K03594	Bacterioferritin	150	0.0756284
SB	Accession_80991	K03594	Bacterioferritin	150	0.656675
SB	Accession_37994	K03594	Bacterioferritin	150	0.0122926
SB	Accession_329896	K03594	Bacterioferritin	150	-0.0712765
SB	Accession_383285	K03594	Bacterioferritin	150	-0.0285839
SB	Accession_320586	K03594	Bacterioferritin	150	0.289614
SNT	Accession_412992	K04564	SOD2	150	0.749344
SNT	Accession_478962	K04564	SOD2	150	0.615285
SNT	Accession_174577	K04564	SOD2	150	0.522714
SNT	Accession_251949	K04564	SOD2	150	-0.589746
SNT	Accession_256983	K04564	SOD2	150	-0.474705
SNT	Accession_257409	K04564	SOD2	150	0.541163
SNT	Accession_318430	K04564	SOD2	150	-1.03195
SNT	Accession_53613	K04564	SOD2	150	0.806883
SNT	Accession_394860	K04564	SOD2	150	1.05156
SNT	Accession_452326	K04564	SOD2	150	0.919638
SNT	Accession_164995	K04564	SOD2	150	0.555993
SNT	Accession_359075	K04564	SOD2	150	-0.698056
SNT	Accession_365288	K04564	SOD2	150	-1.15714
SNT	Accession_450655	K04564	SOD2	150	-0.0931378
SNT	Accession_485241	K04564	SOD2	150	-0.0672867
PC	Accession_394860	K04564	SOD2	150	0.381331
PC	Accession_452326	K04564	SOD2	150	-0.156206
PC	Accession_46738	K04564	SOD2	150	-0.37788
PC	Accession_235757	K04564	SOD2	150	-0.933263
PC	Accession_412992	K04564	SOD2	150	0.954709
PC	Accession_53613	K04564	SOD2	150	0.766555
PC	Accession_47136	K04564	SOD2	150	0.376085
PC	Accession_471145	K04564	SOD2	150	1.11234
PC	Accession_93471	K04564	SOD2	150	-0.838053
PC	Accession_188469	K04564	SOD2	150	-1.06743
PC	Accession_450655	K04564	SOD2	150	0.621683
SB	Accession_53613	K04564	SOD2	150	0.822696
SB	Accession_412992	K04564	SOD2	150	0.54552
SB	Accession_164995	K04564	SOD2	150	-0.135227
SB	Accession_93471	K04564	SOD2	150	0.354442
SB	Accession_235757	K04564	SOD2	150	-0.649018
SB	Accession_450655	K04564	SOD2	150	-0.257773
SB	Accession_47136	K04564	SOD2	150	0.0646998
SNT	Accession_155199	K05919	SOR	30	1.23475
SNT	Accession_92330	K05919	SOR	30	-1.66512
SNT	Accession_36456	K05919	SOR	30	0.326804
SNT	Accession_218187	K05919	SOR	30	-1.34226
SNT	Accession_309532	K05919	SOR	30	-1.10711
SNT	Accession_276423	K05919	SOR	30	0.0255879
SNT	Accession_86590	K05919	SOR	30	0.0100733
SNT	Accession_71802	K05919	SOR	30	0.466242
SNT	Accession_340573	K05919	SOR	30	-0.404686
PC	Accession_86590	K05919	SOR	30	-0.340559
PC	Accession_11811	K05919	SOR	30	-1.14818
PC	Accession_324684	K05919	SOR	30	-1.5759
PC	Accession_106120	K05919	SOR	30	-1.03276
PC	Accession_30161	K05919	SOR	30	-1.05027
PC	Accession_263750	K05919	SOR	30	-1.49061
PC	Accession_186386	K05919	SOR	30	0.258699
PC	Accession_218187	K05919	SOR	30	-1.5992
PC	Accession_145160	K05919	SOR	30	-0.835663
PC	Accession_276423	K05919	SOR	30	0.884956
SB	Accession_218187	K05919	SOR	30	-1.57357
SB	Accession_421474	K05919	SOR	30	-1.65077
SB	Accession_276423	K05919	SOR	30	-0.641403
SB	Accession_145160	K05919	SOR	30	-0.467587
SB	Accession_435768	K05919	SOR	30	0.874117
SB	Accession_226623	K05919	SOR	30	1.32842
SB	Accession_92330	K05919	SOR	30	-0.999705
SB	Accession_263750	K05919	SOR	30	-1.23847
SB	Accession_186386	K05919	SOR	30	-0.784997
SB	Accession_30161	K05919	SOR	30	-0.592845
SB	Accession_324684	K05919	SOR	30	-1.04272
SB	Accession_338144	K05919	SOR	30	0.793554
SB	Accession_34047	K05919	SOR	30	0.702183
SNT	Accession_155199	K05919	SOR	75	0.357519
SNT	Accession_92330	K05919	SOR	75	0.473902
SNT	Accession_36456	K05919	SOR	75	0.501874
SNT	Accession_218187	K05919	SOR	75	0.627232
SNT	Accession_309532	K05919	SOR	75	-0.709142
SNT	Accession_276423	K05919	SOR	75	-1.01136
SNT	Accession_86590	K05919	SOR	75	1.32358
SNT	Accession_71802	K05919	SOR	75	0.630839
SNT	Accession_340573	K05919	SOR	75	-0.871078
PC	Accession_86590	K05919	SOR	75	0.858458
PC	Accession_11811	K05919	SOR	75	0.0943826
PC	Accession_324684	K05919	SOR	75	0.359582
PC	Accession_106120	K05919	SOR	75	-1.0245
PC	Accession_30161	K05919	SOR	75	-0.627069
PC	Accession_263750	K05919	SOR	75	-0.214832
PC	Accession_186386	K05919	SOR	75	0.60777
PC	Accession_218187	K05919	SOR	75	0.135617
PC	Accession_145160	K05919	SOR	75	0.397473
PC	Accession_276423	K05919	SOR	75	0.966709
SB	Accession_218187	K05919	SOR	75	-0.124035
SB	Accession_421474	K05919	SOR	75	0.645837
SB	Accession_276423	K05919	SOR	75	1.33473
SB	Accession_145160	K05919	SOR	75	-1.2024
SB	Accession_435768	K05919	SOR	75	0.136584
SB	Accession_226623	K05919	SOR	75	-1.28256
SB	Accession_92330	K05919	SOR	75	-1.00776
SB	Accession_263750	K05919	SOR	75	0.0967391
SB	Accession_186386	K05919	SOR	75	-1.20659
SB	Accession_30161	K05919	SOR	75	-1.42616
SB	Accession_324684	K05919	SOR	75	0.523469
SB	Accession_338144	K05919	SOR	75	-0.314153
SB	Accession_34047	K05919	SOR	75	-0.0865637
SNT	Accession_155199	K05919	SOR	120	-0.271681
SNT	Accession_92330	K05919	SOR	120	0.694221
SNT	Accession_36456	K05919	SOR	120	0.57568
SNT	Accession_218187	K05919	SOR	120	0.578611
SNT	Accession_309532	K05919	SOR	120	0.399902
SNT	Accession_276423	K05919	SOR	120	0.676983
SNT	Accession_86590	K05919	SOR	120	0.0218896
SNT	Accession_71802	K05919	SOR	120	-0.0746899
SNT	Accession_340573	K05919	SOR	120	0.520096
PC	Accession_86590	K05919	SOR	120	0.177396
PC	Accession_11811	K05919	SOR	120	1.13228
PC	Accession_324684	K05919	SOR	120	0.36139
PC	Accession_106120	K05919	SOR	120	0.774429
PC	Accession_30161	K05919	SOR	120	0.48635
PC	Accession_263750	K05919	SOR	120	0.763969
PC	Accession_186386	K05919	SOR	120	0.186394
PC	Accession_218187	K05919	SOR	120	0.506659
PC	Accession_145160	K05919	SOR	120	0.253947
PC	Accession_276423	K05919	SOR	120	-0.453855
SB	Accession_218187	K05919	SOR	120	0.723686
SB	Accession_421474	K05919	SOR	120	0.430362
SB	Accession_276423	K05919	SOR	120	-0.797239
SB	Accession_145160	K05919	SOR	120	1.10004
SB	Accession_435768	K05919	SOR	120	0.623527
SB	Accession_226623	K05919	SOR	120	-0.244614
SB	Accession_92330	K05919	SOR	120	0.896543
SB	Accession_263750	K05919	SOR	120	0.885346
SB	Accession_186386	K05919	SOR	120	0.679599
SB	Accession_30161	K05919	SOR	120	0.751973
SB	Accession_324684	K05919	SOR	120	0.320766
SB	Accession_338144	K05919	SOR	120	-0.252927
SB	Accession_34047	K05919	SOR	120	0.0368928
SNT	Accession_155199	K05919	SOR	150	-0.984969
SNT	Accession_92330	K05919	SOR	150	0.492376
SNT	Accession_36456	K05919	SOR	150	-1.02311
SNT	Accession_218187	K05919	SOR	150	0.234578
SNT	Accession_309532	K05919	SOR	150	0.991251
SNT	Accession_276423	K05919	SOR	150	0.0447617
SNT	Accession_86590	K05919	SOR	150	-0.819716
SNT	Accession_71802	K05919	SOR	150	-0.691745
SNT	Accession_340573	K05919	SOR	150	0.430318
PC	Accession_86590	K05919	SOR	150	-0.384544
PC	Accession_11811	K05919	SOR	150	-0.0439126
PC	Accession_324684	K05919	SOR	150	0.755856
PC	Accession_106120	K05919	SOR	150	0.821364
PC	Accession_30161	K05919	SOR	150	0.827376
PC	Accession_263750	K05919	SOR	150	0.710213
PC	Accession_186386	K05919	SOR	150	-0.720736
PC	Accession_218187	K05919	SOR	150	0.792662
PC	Accession_145160	K05919	SOR	150	0.226889
PC	Accession_276423	K05919	SOR	150	-0.924906
SB	Accession_218187	K05919	SOR	150	0.754325
SB	Accession_421474	K05919	SOR	150	0.588823
SB	Accession_276423	K05919	SOR	150	0.350075
SB	Accession_145160	K05919	SOR	150	0.215481
SB	Accession_435768	K05919	SOR	150	-1.28007
SB	Accession_226623	K05919	SOR	150	-0.0975116
SB	Accession_92330	K05919	SOR	150	0.687188
SB	Accession_263750	K05919	SOR	150	0.224457
SB	Accession_186386	K05919	SOR	150	0.80827
SB	Accession_30161	K05919	SOR	150	0.728395
SB	Accession_324684	K05919	SOR	150	0.263479
SB	Accession_338144	K05919	SOR	150	-0.244009
SB	Accession_34047	K05919	SOR	150	-0.539322

[truncated: 19 more sheets: Fig.5A, Fig.5B, SuppFig.2, SuppFig.3, SuppFig.4, SuppFig.5, SuppFig.6, SuppFig.7, SuppFig.8, SuppFig.9, SuppFig.10, Supp.Fig.11, SuppFig.12, SuppFig.13, SuppFig.14, SuppFig.15-18, SuppFig.19-20, SuppFig.21, SuppFig.22]
